# Supplementary material for: Modulation of Structure and Dynamics of Cardiac Troponin by Phosphorylation and Mutations Revealed by Molecular Dynamics Simulations
Source: J Phys Chem B. 2023 Oct 4;127(41):8736–48. doi: 10.1021/acs.jpcb.3c02337 (PMC10591477; doi:10.1021/acs.jpcb.3c02337)
Supplement: Supplementary file 6 — jp3c02337_si_006.zip [file jp3c02337_si_006.zip]

Archive with 60 entries (58 files):
- supplement dataset/
- __MACOSX/._supplement dataset
- supplement dataset/    descriptionof Arpeggio analysis.docx
- __MACOSX/supplement dataset/._    descriptionof Arpeggio analysis.docx
- supplement dataset/G159D_SEP_run04.pdb
- __MACOSX/supplement dataset/._G159D_SEP_run04.pdb
- supplement dataset/WT_SEP_run04.pdb
- __MACOSX/supplement dataset/._WT_SEP_run04.pdb
- supplement dataset/.DS_Store
- __MACOSX/supplement dataset/._.DS_Store
- supplement dataset/Arpeggio_Hbond.xlsx
- __MACOSX/supplement dataset/._Arpeggio_Hbond.xlsx
- supplement dataset/revised Supplementary material text for.pdf
- __MACOSX/supplement dataset/._revised Supplementary material text for.pdf
- supplement dataset/Arpeggio_aromatic.xlsx
- __MACOSX/supplement dataset/._Arpeggio_aromatic.xlsx
- supplement dataset/data and pdb Archive/
- __MACOSX/supplement dataset/._data and pdb Archive
- supplement dataset/Arpeggio_VdW_clash.xlsx
- __MACOSX/supplement dataset/._Arpeggio_VdW_clash.xlsx
- supplement dataset/MMPBSA plots,supp7.pdf
- __MACOSX/supplement dataset/._MMPBSA plots,supp7.pdf
- supplement dataset/Arpeggio_ionic.xlsx
- __MACOSX/supplement dataset/._Arpeggio_ionic.xlsx
- supplement dataset/WT_uP_run01.pdb
- __MACOSX/supplement dataset/._WT_uP_run01.pdb
- supplement dataset/G159D_uP_run02.pdb
- __MACOSX/supplement dataset/._G159D_uP_run02.pdb
- supplement dataset/Arpeggio_VdW_interaction.xlsx
- __MACOSX/supplement dataset/._Arpeggio_VdW_interaction.xlsx
- supplement dataset/MMPBSA plots, effect size.docx
- __MACOSX/supplement dataset/._MMPBSA plots, effect size.docx
- supplement dataset/data and pdb Archive.zip
- __MACOSX/supplement dataset/._data and pdb Archive.zip
- supplement dataset/Supp table 2.pdf
- __MACOSX/supplement dataset/._Supp table 2.pdf
- supplement dataset/apo.png
- __MACOSX/supplement dataset/._apo.png
- supplement dataset/effect_size.docx
- __MACOSX/supplement dataset/._effect_size.docx
- supplement dataset/data and pdb Archive/    descriptionof Arpeggio analysis.docx
- __MACOSX/supplement dataset/data and pdb Archive/._    descriptionof Arpeggio analysis.docx
- supplement dataset/data and pdb Archive/G159D_SEP_run04.pdb
- __MACOSX/supplement dataset/data and pdb Archive/._G159D_SEP_run04.pdb
- supplement dataset/data and pdb Archive/WT_SEP_run04.pdb
- __MACOSX/supplement dataset/data and pdb Archive/._WT_SEP_run04.pdb
- supplement dataset/data and pdb Archive/Arpeggio_Hbond.xlsx
- __MACOSX/supplement dataset/data and pdb Archive/._Arpeggio_Hbond.xlsx
- supplement dataset/data and pdb Archive/Arpeggio_aromatic.xlsx
- __MACOSX/supplement dataset/data and pdb Archive/._Arpeggio_aromatic.xlsx
- supplement dataset/data and pdb Archive/Arpeggio_VdW_clash.xlsx
- __MACOSX/supplement dataset/data and pdb Archive/._Arpeggio_VdW_clash.xlsx
- supplement dataset/data and pdb Archive/Arpeggio_ionic.xlsx
- __MACOSX/supplement dataset/data and pdb Archive/._Arpeggio_ionic.xlsx
- supplement dataset/data and pdb Archive/WT_uP_run01.pdb
- __MACOSX/supplement dataset/data and pdb Archive/._WT_uP_run01.pdb
- supplement dataset/data and pdb Archive/G159D_uP_run02.pdb
- __MACOSX/supplement dataset/data and pdb Archive/._G159D_uP_run02.pdb
- supplement dataset/data and pdb Archive/Arpeggio_VdW_interaction.xlsx
- __MACOSX/supplement dataset/data and pdb Archive/._Arpeggio_VdW_interaction.xlsx
