# Supplementary material for: Modulation of Structure and Dynamics of Cardiac Troponin by Phosphorylation and Mutations Revealed by Molecular Dynamics Simulations
Source: J Phys Chem B. 2023 Oct 4;127(41):8736–48. doi: 10.1021/acs.jpcb.3c02337 (PMC10591477; doi:10.1021/acs.jpcb.3c02337)
Supplement: Supplementary file 6 — jp3c02337_si_006.zip [file jp3c02337_si_006.zip › supplement dataset/G159D_SEP_run04.pdb]

CRYST1  141.760  141.181  140.942  90.00  90.00  90.00               1
ATOM      1  N   MET A   1      67.137  69.467  74.874  1.00  0.00           N  
ATOM      2  H1  MET A   1      67.968  70.030  74.982  1.00  0.00           H  
ATOM      3  H2  MET A   1      66.310  70.045  74.917  1.00  0.00           H  
ATOM      4  H3  MET A   1      67.073  68.776  75.608  1.00  0.00           H  
ATOM      5  CA  MET A   1      67.259  68.885  73.536  1.00  0.00           C  
ATOM      6  HA  MET A   1      66.589  68.026  73.503  1.00  0.00           H  
ATOM      7  CB  MET A   1      66.883  70.069  72.553  1.00  0.00           C  
ATOM      8  HB2 MET A   1      67.446  70.926  72.921  1.00  0.00           H  
ATOM      9  HB3 MET A   1      67.315  69.708  71.619  1.00  0.00           H  
ATOM     10  CG  MET A   1      65.376  70.478  72.348  1.00  0.00           C  
ATOM     11  HG2 MET A   1      64.870  70.679  73.292  1.00  0.00           H  
ATOM     12  HG3 MET A   1      65.372  71.409  71.781  1.00  0.00           H  
ATOM     13  SD  MET A   1      64.654  69.235  71.284  1.00  0.00           S  
ATOM     14  CE  MET A   1      63.354  70.203  70.475  1.00  0.00           C  
ATOM     15  HE1 MET A   1      63.808  70.961  69.838  1.00  0.00           H  
ATOM     16  HE2 MET A   1      62.796  69.536  69.817  1.00  0.00           H  
ATOM     17  HE3 MET A   1      62.650  70.678  71.158  1.00  0.00           H  
ATOM     18  C   MET A   1      68.680  68.448  73.290  1.00  0.00           C  
ATOM     19  O   MET A   1      69.558  69.261  72.901  1.00  0.00           O  
ATOM     20  N   ASP A   2      68.958  67.226  73.645  1.00  0.00           N  
ATOM     21  H   ASP A   2      68.180  66.590  73.750  1.00  0.00           H  
ATOM     22  CA  ASP A   2      70.236  66.552  73.758  1.00  0.00           C  
ATOM     23  HA  ASP A   2      71.020  67.309  73.764  1.00  0.00           H  
ATOM     24  CB  ASP A   2      70.532  65.770  75.008  1.00  0.00           C  
ATOM     25  HB2 ASP A   2      69.815  64.953  75.076  1.00  0.00           H  
ATOM     26  HB3 ASP A   2      71.576  65.458  75.036  1.00  0.00           H  
ATOM     27  CG  ASP A   2      70.354  66.609  76.319  1.00  0.00           C  
ATOM     28  OD1 ASP A   2      70.490  65.964  77.380  1.00  0.00           O  
ATOM     29  OD2 ASP A   2      70.152  67.857  76.343  1.00  0.00           O  
ATOM     30  C   ASP A   2      70.556  65.685  72.508  1.00  0.00           C  
ATOM     31  O   ASP A   2      69.584  65.147  71.918  1.00  0.00           O  
ATOM     32  N   ASP A   3      71.849  65.628  72.074  1.00  0.00           N  
ATOM     33  H   ASP A   3      72.474  65.929  72.808  1.00  0.00           H  
ATOM     34  CA  ASP A   3      72.348  65.212  70.822  1.00  0.00           C  
ATOM     35  HA  ASP A   3      71.707  64.418  70.440  1.00  0.00           H  
ATOM     36  CB  ASP A   3      72.180  66.447  69.876  1.00  0.00           C  
ATOM     37  HB2 ASP A   3      72.520  66.075  68.909  1.00  0.00           H  
ATOM     38  HB3 ASP A   3      71.133  66.748  69.873  1.00  0.00           H  
ATOM     39  CG  ASP A   3      73.090  67.619  70.175  1.00  0.00           C  
ATOM     40  OD1 ASP A   3      72.548  68.640  70.578  1.00  0.00           O  
ATOM     41  OD2 ASP A   3      74.350  67.523  70.240  1.00  0.00           O  
ATOM     42  C   ASP A   3      73.753  64.615  70.917  1.00  0.00           C  
ATOM     43  O   ASP A   3      74.385  64.738  71.989  1.00  0.00           O  
ATOM     44  N   ILE A   4      74.320  64.166  69.813  1.00  0.00           N  
ATOM     45  H   ILE A   4      73.753  64.079  68.982  1.00  0.00           H  
ATOM     46  CA  ILE A   4      75.660  63.511  69.784  1.00  0.00           C  
ATOM     47  HA  ILE A   4      75.685  62.571  70.334  1.00  0.00           H  
ATOM     48  CB  ILE A   4      76.058  63.050  68.384  1.00  0.00           C  
ATOM     49  HB  ILE A   4      75.347  62.328  67.982  1.00  0.00           H  
ATOM     50  CG2 ILE A   4      75.968  64.234  67.457  1.00  0.00           C  
ATOM     51 HG21 ILE A   4      76.878  64.816  67.309  1.00  0.00           H  
ATOM     52 HG22 ILE A   4      75.774  63.870  66.448  1.00  0.00           H  
ATOM     53 HG23 ILE A   4      75.105  64.892  67.564  1.00  0.00           H  
ATOM     54  CG1 ILE A   4      77.392  62.342  68.294  1.00  0.00           C  
ATOM     55 HG12 ILE A   4      77.438  61.946  67.279  1.00  0.00           H  
ATOM     56 HG13 ILE A   4      78.179  63.089  68.410  1.00  0.00           H  
ATOM     57  CD1 ILE A   4      77.545  61.136  69.186  1.00  0.00           C  
ATOM     58 HD11 ILE A   4      76.841  60.395  68.807  1.00  0.00           H  
ATOM     59 HD12 ILE A   4      78.575  60.804  69.051  1.00  0.00           H  
ATOM     60 HD13 ILE A   4      77.422  61.425  70.229  1.00  0.00           H  
ATOM     61  C   ILE A   4      76.794  64.378  70.381  1.00  0.00           C  
ATOM     62  O   ILE A   4      77.691  63.926  71.125  1.00  0.00           O  
ATOM     63  N   TYR A   5      76.703  65.622  70.143  1.00  0.00           N  
ATOM     64  H   TYR A   5      75.897  65.858  69.581  1.00  0.00           H  
ATOM     65  CA  TYR A   5      77.729  66.555  70.515  1.00  0.00           C  
ATOM     66  HA  TYR A   5      78.691  66.046  70.570  1.00  0.00           H  
ATOM     67  CB  TYR A   5      77.953  67.769  69.697  1.00  0.00           C  
ATOM     68  HB2 TYR A   5      77.139  68.461  69.913  1.00  0.00           H  
ATOM     69  HB3 TYR A   5      78.772  68.369  70.093  1.00  0.00           H  
ATOM     70  CG  TYR A   5      78.037  67.453  68.249  1.00  0.00           C  
ATOM     71  CD1 TYR A   5      79.266  67.289  67.688  1.00  0.00           C  
ATOM     72  HD1 TYR A   5      80.140  67.269  68.321  1.00  0.00           H  
ATOM     73  CE1 TYR A   5      79.334  67.013  66.301  1.00  0.00           C  
ATOM     74  HE1 TYR A   5      80.241  66.816  65.748  1.00  0.00           H  
ATOM     75  CZ  TYR A   5      78.169  67.083  65.512  1.00  0.00           C  
ATOM     76  OH  TYR A   5      78.170  66.760  64.145  1.00  0.00           O  
ATOM     77  HH  TYR A   5      79.046  66.442  63.914  1.00  0.00           H  
ATOM     78  CE2 TYR A   5      76.996  67.372  66.114  1.00  0.00           C  
ATOM     79  HE2 TYR A   5      76.108  67.500  65.512  1.00  0.00           H  
ATOM     80  CD2 TYR A   5      76.906  67.576  67.451  1.00  0.00           C  
ATOM     81  HD2 TYR A   5      75.996  67.764  68.000  1.00  0.00           H  
ATOM     82  C   TYR A   5      77.451  67.028  72.050  1.00  0.00           C  
ATOM     83  O   TYR A   5      78.290  66.856  72.914  1.00  0.00           O  
ATOM     84  N   LYS A   6      76.148  67.236  72.400  1.00  0.00           N  
ATOM     85  H   LYS A   6      75.439  67.234  71.680  1.00  0.00           H  
ATOM     86  CA  LYS A   6      75.794  67.477  73.790  1.00  0.00           C  
ATOM     87  HA  LYS A   6      76.501  68.254  74.081  1.00  0.00           H  
ATOM     88  CB  LYS A   6      74.309  67.912  73.947  1.00  0.00           C  
ATOM     89  HB2 LYS A   6      74.047  68.579  73.126  1.00  0.00           H  
ATOM     90  HB3 LYS A   6      73.716  66.998  73.917  1.00  0.00           H  
ATOM     91  CG  LYS A   6      73.983  68.670  75.264  1.00  0.00           C  
ATOM     92  HG2 LYS A   6      73.931  68.067  76.170  1.00  0.00           H  
ATOM     93  HG3 LYS A   6      74.760  69.427  75.371  1.00  0.00           H  
ATOM     94  CD  LYS A   6      72.783  69.637  75.147  1.00  0.00           C  
ATOM     95  HD2 LYS A   6      73.027  70.446  74.458  1.00  0.00           H  
ATOM     96  HD3 LYS A   6      71.963  69.022  74.778  1.00  0.00           H  
ATOM     97  CE  LYS A   6      72.495  70.243  76.549  1.00  0.00           C  
ATOM     98  HE2 LYS A   6      72.890  69.567  77.308  1.00  0.00           H  
ATOM     99  HE3 LYS A   6      72.760  71.299  76.599  1.00  0.00           H  
ATOM    100  NZ  LYS A   6      71.021  70.350  76.721  1.00  0.00           N  
ATOM    101  HZ1 LYS A   6      70.800  70.741  77.626  1.00  0.00           H  
ATOM    102  HZ2 LYS A   6      70.659  70.815  75.901  1.00  0.00           H  
ATOM    103  HZ3 LYS A   6      70.693  69.396  76.680  1.00  0.00           H  
ATOM    104  C   LYS A   6      76.123  66.334  74.746  1.00  0.00           C  
ATOM    105  O   LYS A   6      76.530  66.519  75.921  1.00  0.00           O  
ATOM    106  N   ALA A   7      76.114  65.089  74.292  1.00  0.00           N  
ATOM    107  H   ALA A   7      75.707  65.143  73.369  1.00  0.00           H  
ATOM    108  CA  ALA A   7      76.547  63.838  74.897  1.00  0.00           C  
ATOM    109  HA  ALA A   7      76.302  63.809  75.959  1.00  0.00           H  
ATOM    110  CB  ALA A   7      75.818  62.714  74.156  1.00  0.00           C  
ATOM    111  HB1 ALA A   7      74.768  62.679  74.449  1.00  0.00           H  
ATOM    112  HB2 ALA A   7      75.840  63.022  73.111  1.00  0.00           H  
ATOM    113  HB3 ALA A   7      76.408  61.808  74.297  1.00  0.00           H  
ATOM    114  C   ALA A   7      78.102  63.744  74.914  1.00  0.00           C  
ATOM    115  O   ALA A   7      78.675  63.511  75.964  1.00  0.00           O  
ATOM    116  N   ALA A   8      78.762  64.050  73.801  1.00  0.00           N  
ATOM    117  H   ALA A   8      78.286  64.140  72.915  1.00  0.00           H  
ATOM    118  CA  ALA A   8      80.192  64.092  73.785  1.00  0.00           C  
ATOM    119  HA  ALA A   8      80.633  63.192  74.212  1.00  0.00           H  
ATOM    120  CB  ALA A   8      80.538  64.238  72.279  1.00  0.00           C  
ATOM    121  HB1 ALA A   8      80.096  63.453  71.666  1.00  0.00           H  
ATOM    122  HB2 ALA A   8      80.311  65.229  71.887  1.00  0.00           H  
ATOM    123  HB3 ALA A   8      81.615  64.194  72.115  1.00  0.00           H  
ATOM    124  C   ALA A   8      80.879  65.079  74.709  1.00  0.00           C  
ATOM    125  O   ALA A   8      82.043  64.845  75.013  1.00  0.00           O  
ATOM    126  N   VAL A   9      80.176  66.089  75.174  1.00  0.00           N  
ATOM    127  H   VAL A   9      79.248  66.281  74.825  1.00  0.00           H  
ATOM    128  CA  VAL A   9      80.634  67.018  76.199  1.00  0.00           C  
ATOM    129  HA  VAL A   9      81.606  67.449  75.959  1.00  0.00           H  
ATOM    130  CB  VAL A   9      79.722  68.275  76.356  1.00  0.00           C  
ATOM    131  HB  VAL A   9      78.650  68.086  76.297  1.00  0.00           H  
ATOM    132  CG1 VAL A   9      79.863  69.076  77.672  1.00  0.00           C  
ATOM    133 HG11 VAL A   9      80.864  69.500  77.603  1.00  0.00           H  
ATOM    134 HG12 VAL A   9      79.193  69.928  77.788  1.00  0.00           H  
ATOM    135 HG13 VAL A   9      79.776  68.387  78.513  1.00  0.00           H  
ATOM    136  CG2 VAL A   9      79.938  69.247  75.173  1.00  0.00           C  
ATOM    137 HG21 VAL A   9      79.279  70.112  75.254  1.00  0.00           H  
ATOM    138 HG22 VAL A   9      80.963  69.617  75.195  1.00  0.00           H  
ATOM    139 HG23 VAL A   9      79.771  68.695  74.248  1.00  0.00           H  
ATOM    140  C   VAL A   9      80.836  66.325  77.495  1.00  0.00           C  
ATOM    141  O   VAL A   9      81.682  66.780  78.270  1.00  0.00           O  
ATOM    142  N   GLU A  10      80.168  65.187  77.797  1.00  0.00           N  
ATOM    143  H   GLU A  10      79.549  64.816  77.090  1.00  0.00           H  
ATOM    144  CA  GLU A  10      80.283  64.337  79.025  1.00  0.00           C  
ATOM    145  HA  GLU A  10      80.268  65.025  79.869  1.00  0.00           H  
ATOM    146  CB  GLU A  10      79.025  63.450  79.164  1.00  0.00           C  
ATOM    147  HB2 GLU A  10      78.921  62.674  78.406  1.00  0.00           H  
ATOM    148  HB3 GLU A  10      79.103  62.937  80.123  1.00  0.00           H  
ATOM    149  CG  GLU A  10      77.690  64.239  79.264  1.00  0.00           C  
ATOM    150  HG2 GLU A  10      77.689  64.974  80.069  1.00  0.00           H  
ATOM    151  HG3 GLU A  10      77.371  64.628  78.296  1.00  0.00           H  
ATOM    152  CD  GLU A  10      76.537  63.243  79.484  1.00  0.00           C  
ATOM    153  OE1 GLU A  10      75.611  63.672  80.191  1.00  0.00           O  
ATOM    154  OE2 GLU A  10      76.466  62.111  78.893  1.00  0.00           O  
ATOM    155  C   GLU A  10      81.603  63.543  78.954  1.00  0.00           C  
ATOM    156  O   GLU A  10      82.118  63.161  79.976  1.00  0.00           O  
ATOM    157  N   GLN A  11      82.188  63.295  77.739  1.00  0.00           N  
ATOM    158  H   GLN A  11      81.716  63.631  76.912  1.00  0.00           H  
ATOM    159  CA  GLN A  11      83.450  62.665  77.536  1.00  0.00           C  
ATOM    160  HA  GLN A  11      83.533  61.820  78.220  1.00  0.00           H  
ATOM    161  CB  GLN A  11      83.485  61.869  76.183  1.00  0.00           C  
ATOM    162  HB2 GLN A  11      83.644  62.523  75.326  1.00  0.00           H  
ATOM    163  HB3 GLN A  11      84.343  61.200  76.113  1.00  0.00           H  
ATOM    164  CG  GLN A  11      82.232  61.044  75.848  1.00  0.00           C  
ATOM    165  HG2 GLN A  11      81.810  60.725  76.801  1.00  0.00           H  
ATOM    166  HG3 GLN A  11      81.432  61.617  75.380  1.00  0.00           H  
ATOM    167  CD  GLN A  11      82.512  59.800  74.901  1.00  0.00           C  
ATOM    168  OE1 GLN A  11      83.608  59.641  74.443  1.00  0.00           O  
ATOM    169  NE2 GLN A  11      81.679  58.916  74.650  1.00  0.00           N  
ATOM    170 HE21 GLN A  11      81.918  58.268  73.913  1.00  0.00           H  
ATOM    171 HE22 GLN A  11      80.718  58.978  74.953  1.00  0.00           H  
ATOM    172  C   GLN A  11      84.699  63.597  77.716  1.00  0.00           C  
ATOM    173  O   GLN A  11      85.810  63.019  77.874  1.00  0.00           O  
ATOM    174  N   LEU A  12      84.577  64.935  77.796  1.00  0.00           N  
ATOM    175  H   LEU A  12      83.629  65.238  77.625  1.00  0.00           H  
ATOM    176  CA  LEU A  12      85.706  65.826  78.077  1.00  0.00           C  
ATOM    177  HA  LEU A  12      86.288  65.682  77.166  1.00  0.00           H  
ATOM    178  CB  LEU A  12      85.127  67.240  78.069  1.00  0.00           C  
ATOM    179  HB2 LEU A  12      84.445  67.252  78.920  1.00  0.00           H  
ATOM    180  HB3 LEU A  12      85.928  67.940  78.302  1.00  0.00           H  
ATOM    181  CG  LEU A  12      84.524  67.776  76.783  1.00  0.00           C  
ATOM    182  HG  LEU A  12      83.806  67.072  76.362  1.00  0.00           H  
ATOM    183  CD1 LEU A  12      83.832  69.131  77.105  1.00  0.00           C  
ATOM    184 HD11 LEU A  12      83.232  68.983  78.003  1.00  0.00           H  
ATOM    185 HD12 LEU A  12      84.686  69.691  77.485  1.00  0.00           H  
ATOM    186 HD13 LEU A  12      83.224  69.629  76.349  1.00  0.00           H  
ATOM    187  CD2 LEU A  12      85.737  67.919  75.792  1.00  0.00           C  
ATOM    188 HD21 LEU A  12      85.371  68.128  74.787  1.00  0.00           H  
ATOM    189 HD22 LEU A  12      86.435  68.673  76.156  1.00  0.00           H  
ATOM    190 HD23 LEU A  12      86.356  67.024  75.725  1.00  0.00           H  
ATOM    191  C   LEU A  12      86.465  65.520  79.370  1.00  0.00           C  
ATOM    192  O   LEU A  12      85.833  65.055  80.297  1.00  0.00           O  
ATOM    193  N   THR A  13      87.800  65.854  79.485  1.00  0.00           N  
ATOM    194  H   THR A  13      88.277  66.296  78.712  1.00  0.00           H  
ATOM    195  CA  THR A  13      88.408  65.796  80.769  1.00  0.00           C  
ATOM    196  HA  THR A  13      88.120  64.866  81.258  1.00  0.00           H  
ATOM    197  CB  THR A  13      89.940  65.621  80.650  1.00  0.00           C  
ATOM    198  HB  THR A  13      90.391  65.612  81.643  1.00  0.00           H  
ATOM    199  CG2 THR A  13      90.331  64.356  79.932  1.00  0.00           C  
ATOM    200 HG21 THR A  13      89.876  64.423  78.944  1.00  0.00           H  
ATOM    201 HG22 THR A  13      91.392  64.351  79.679  1.00  0.00           H  
ATOM    202 HG23 THR A  13      89.837  63.517  80.421  1.00  0.00           H  
ATOM    203  OG1 THR A  13      90.535  66.640  79.923  1.00  0.00           O  
ATOM    204  HG1 THR A  13      91.250  66.337  79.358  1.00  0.00           H  
ATOM    205  C   THR A  13      88.061  67.026  81.616  1.00  0.00           C  
ATOM    206  O   THR A  13      87.604  68.075  81.146  1.00  0.00           O  
ATOM    207  N   GLU A  14      88.424  67.038  82.944  1.00  0.00           N  
ATOM    208  H   GLU A  14      88.841  66.197  83.318  1.00  0.00           H  
ATOM    209  CA  GLU A  14      88.328  68.268  83.747  1.00  0.00           C  
ATOM    210  HA  GLU A  14      87.325  68.688  83.663  1.00  0.00           H  
ATOM    211  CB  GLU A  14      88.585  67.987  85.238  1.00  0.00           C  
ATOM    212  HB2 GLU A  14      89.426  67.304  85.365  1.00  0.00           H  
ATOM    213  HB3 GLU A  14      88.895  68.882  85.776  1.00  0.00           H  
ATOM    214  CG  GLU A  14      87.338  67.354  85.867  1.00  0.00           C  
ATOM    215  HG2 GLU A  14      87.067  66.586  85.143  1.00  0.00           H  
ATOM    216  HG3 GLU A  14      87.572  66.853  86.807  1.00  0.00           H  
ATOM    217  CD  GLU A  14      86.185  68.315  86.264  1.00  0.00           C  
ATOM    218  OE1 GLU A  14      85.078  67.850  86.407  1.00  0.00           O  
ATOM    219  OE2 GLU A  14      86.343  69.543  86.311  1.00  0.00           O  
ATOM    220  C   GLU A  14      89.408  69.289  83.201  1.00  0.00           C  
ATOM    221  O   GLU A  14      89.238  70.507  83.286  1.00  0.00           O  
ATOM    222  N   GLU A  15      90.569  68.810  82.745  1.00  0.00           N  
ATOM    223  H   GLU A  15      90.735  67.816  82.814  1.00  0.00           H  
ATOM    224  CA  GLU A  15      91.637  69.669  82.145  1.00  0.00           C  
ATOM    225  HA  GLU A  15      91.902  70.469  82.836  1.00  0.00           H  
ATOM    226  CB  GLU A  15      92.741  68.752  81.777  1.00  0.00           C  
ATOM    227  HB2 GLU A  15      93.059  68.375  82.749  1.00  0.00           H  
ATOM    228  HB3 GLU A  15      92.445  67.888  81.181  1.00  0.00           H  
ATOM    229  CG  GLU A  15      94.064  69.286  81.146  1.00  0.00           C  
ATOM    230  HG2 GLU A  15      94.738  68.448  80.972  1.00  0.00           H  
ATOM    231  HG3 GLU A  15      93.829  69.648  80.145  1.00  0.00           H  
ATOM    232  CD  GLU A  15      94.956  70.352  81.917  1.00  0.00           C  
ATOM    233  OE1 GLU A  15      95.645  71.181  81.267  1.00  0.00           O  
ATOM    234  OE2 GLU A  15      95.056  70.288  83.159  1.00  0.00           O  
ATOM    235  C   GLU A  15      91.141  70.446  80.863  1.00  0.00           C  
ATOM    236  O   GLU A  15      91.593  71.570  80.632  1.00  0.00           O  
ATOM    237  N   GLN A  16      90.190  69.830  80.129  1.00  0.00           N  
ATOM    238  H   GLN A  16      89.994  68.860  80.331  1.00  0.00           H  
ATOM    239  CA  GLN A  16      89.745  70.384  78.853  1.00  0.00           C  
ATOM    240  HA  GLN A  16      90.585  70.924  78.417  1.00  0.00           H  
ATOM    241  CB  GLN A  16      89.126  69.348  77.888  1.00  0.00           C  
ATOM    242  HB2 GLN A  16      88.666  68.516  78.421  1.00  0.00           H  
ATOM    243  HB3 GLN A  16      88.206  69.800  77.518  1.00  0.00           H  
ATOM    244  CG  GLN A  16      90.129  68.769  76.954  1.00  0.00           C  
ATOM    245  HG2 GLN A  16      90.424  69.513  76.214  1.00  0.00           H  
ATOM    246  HG3 GLN A  16      91.092  68.706  77.460  1.00  0.00           H  
ATOM    247  CD  GLN A  16      89.822  67.483  76.321  1.00  0.00           C  
ATOM    248  OE1 GLN A  16      89.045  66.707  76.844  1.00  0.00           O  
ATOM    249  NE2 GLN A  16      90.298  67.237  75.131  1.00  0.00           N  
ATOM    250 HE21 GLN A  16      90.122  66.424  74.556  1.00  0.00           H  
ATOM    251 HE22 GLN A  16      90.949  67.928  74.787  1.00  0.00           H  
ATOM    252  C   GLN A  16      88.729  71.447  79.212  1.00  0.00           C  
ATOM    253  O   GLN A  16      88.869  72.636  78.865  1.00  0.00           O  
ATOM    254  N   LYS A  17      87.757  71.176  80.106  1.00  0.00           N  
ATOM    255  H   LYS A  17      87.710  70.195  80.346  1.00  0.00           H  
ATOM    256  CA  LYS A  17      86.759  72.130  80.652  1.00  0.00           C  
ATOM    257  HA  LYS A  17      86.108  72.435  79.832  1.00  0.00           H  
ATOM    258  CB  LYS A  17      85.720  71.308  81.524  1.00  0.00           C  
ATOM    259  HB2 LYS A  17      86.330  70.758  82.240  1.00  0.00           H  
ATOM    260  HB3 LYS A  17      85.187  72.017  82.158  1.00  0.00           H  
ATOM    261  CG  LYS A  17      84.891  70.301  80.786  1.00  0.00           C  
ATOM    262  HG2 LYS A  17      84.437  70.766  79.911  1.00  0.00           H  
ATOM    263  HG3 LYS A  17      85.405  69.434  80.371  1.00  0.00           H  
ATOM    264  CD  LYS A  17      83.694  69.817  81.651  1.00  0.00           C  
ATOM    265  HD2 LYS A  17      84.100  69.547  82.625  1.00  0.00           H  
ATOM    266  HD3 LYS A  17      82.993  70.635  81.818  1.00  0.00           H  
ATOM    267  CE  LYS A  17      82.921  68.667  80.973  1.00  0.00           C  
ATOM    268  HE2 LYS A  17      82.354  69.040  80.119  1.00  0.00           H  
ATOM    269  HE3 LYS A  17      83.577  67.862  80.640  1.00  0.00           H  
ATOM    270  NZ  LYS A  17      81.896  68.141  81.975  1.00  0.00           N  
ATOM    271  HZ1 LYS A  17      81.690  67.163  81.833  1.00  0.00           H  
ATOM    272  HZ2 LYS A  17      82.316  68.187  82.892  1.00  0.00           H  
ATOM    273  HZ3 LYS A  17      81.128  68.797  81.982  1.00  0.00           H  
ATOM    274  C   LYS A  17      87.432  73.364  81.329  1.00  0.00           C  
ATOM    275  O   LYS A  17      86.945  74.465  81.157  1.00  0.00           O  
ATOM    276  N   ASN A  18      88.621  73.197  82.028  1.00  0.00           N  
ATOM    277  H   ASN A  18      88.937  72.238  82.044  1.00  0.00           H  
ATOM    278  CA  ASN A  18      89.301  74.316  82.710  1.00  0.00           C  
ATOM    279  HA  ASN A  18      88.565  74.812  83.343  1.00  0.00           H  
ATOM    280  CB  ASN A  18      90.354  73.689  83.609  1.00  0.00           C  
ATOM    281  HB2 ASN A  18      89.874  73.252  84.485  1.00  0.00           H  
ATOM    282  HB3 ASN A  18      90.910  72.887  83.123  1.00  0.00           H  
ATOM    283  CG  ASN A  18      91.229  74.743  84.217  1.00  0.00           C  
ATOM    284  OD1 ASN A  18      90.738  75.802  84.749  1.00  0.00           O  
ATOM    285  ND2 ASN A  18      92.548  74.646  84.133  1.00  0.00           N  
ATOM    286 HD21 ASN A  18      93.063  75.387  84.586  1.00  0.00           H  
ATOM    287 HD22 ASN A  18      93.026  73.778  83.936  1.00  0.00           H  
ATOM    288  C   ASN A  18      89.972  75.268  81.621  1.00  0.00           C  
ATOM    289  O   ASN A  18      89.854  76.505  81.648  1.00  0.00           O  
ATOM    290  N   GLU A  19      90.507  74.654  80.579  1.00  0.00           N  
ATOM    291  H   GLU A  19      90.414  73.649  80.565  1.00  0.00           H  
ATOM    292  CA  GLU A  19      90.957  75.420  79.442  1.00  0.00           C  
ATOM    293  HA  GLU A  19      91.663  76.214  79.686  1.00  0.00           H  
ATOM    294  CB  GLU A  19      91.697  74.418  78.521  1.00  0.00           C  
ATOM    295  HB2 GLU A  19      92.553  73.983  79.037  1.00  0.00           H  
ATOM    296  HB3 GLU A  19      91.038  73.581  78.290  1.00  0.00           H  
ATOM    297  CG  GLU A  19      92.108  74.967  77.070  1.00  0.00           C  
ATOM    298  HG2 GLU A  19      91.996  74.138  76.371  1.00  0.00           H  
ATOM    299  HG3 GLU A  19      91.451  75.731  76.655  1.00  0.00           H  
ATOM    300  CD  GLU A  19      93.517  75.494  77.131  1.00  0.00           C  
ATOM    301  OE1 GLU A  19      93.884  76.275  77.940  1.00  0.00           O  
ATOM    302  OE2 GLU A  19      94.240  75.192  76.174  1.00  0.00           O  
ATOM    303  C   GLU A  19      89.806  76.099  78.676  1.00  0.00           C  
ATOM    304  O   GLU A  19      89.925  77.238  78.251  1.00  0.00           O  
ATOM    305  N   PHE A  20      88.760  75.378  78.469  1.00  0.00           N  
ATOM    306  H   PHE A  20      88.687  74.454  78.871  1.00  0.00           H  
ATOM    307  CA  PHE A  20      87.585  75.860  77.680  1.00  0.00           C  
ATOM    308  HA  PHE A  20      87.806  76.403  76.761  1.00  0.00           H  
ATOM    309  CB  PHE A  20      86.594  74.788  77.151  1.00  0.00           C  
ATOM    310  HB2 PHE A  20      86.158  74.400  78.072  1.00  0.00           H  
ATOM    311  HB3 PHE A  20      85.893  75.320  76.507  1.00  0.00           H  
ATOM    312  CG  PHE A  20      87.186  73.621  76.366  1.00  0.00           C  
ATOM    313  CD1 PHE A  20      86.306  72.589  75.973  1.00  0.00           C  
ATOM    314  HD1 PHE A  20      85.270  72.719  76.252  1.00  0.00           H  
ATOM    315  CE1 PHE A  20      86.730  71.420  75.353  1.00  0.00           C  
ATOM    316  HE1 PHE A  20      86.066  70.628  75.042  1.00  0.00           H  
ATOM    317  CZ  PHE A  20      88.120  71.280  75.034  1.00  0.00           C  
ATOM    318  HZ  PHE A  20      88.492  70.350  74.630  1.00  0.00           H  
ATOM    319  CE2 PHE A  20      89.043  72.327  75.350  1.00  0.00           C  
ATOM    320  HE2 PHE A  20      90.074  72.253  75.039  1.00  0.00           H  
ATOM    321  CD2 PHE A  20      88.568  73.486  76.053  1.00  0.00           C  
ATOM    322  HD2 PHE A  20      89.305  74.238  76.291  1.00  0.00           H  
ATOM    323  C   PHE A  20      86.908  76.984  78.412  1.00  0.00           C  
ATOM    324  O   PHE A  20      86.554  78.017  77.888  1.00  0.00           O  
ATOM    325  N   LYS A  21      86.722  76.824  79.722  1.00  0.00           N  
ATOM    326  H   LYS A  21      87.173  76.016  80.126  1.00  0.00           H  
ATOM    327  CA  LYS A  21      86.228  77.869  80.593  1.00  0.00           C  
ATOM    328  HA  LYS A  21      85.225  78.174  80.294  1.00  0.00           H  
ATOM    329  CB  LYS A  21      86.279  77.411  82.038  1.00  0.00           C  
ATOM    330  HB2 LYS A  21      85.754  76.459  82.111  1.00  0.00           H  
ATOM    331  HB3 LYS A  21      87.304  77.248  82.372  1.00  0.00           H  
ATOM    332  CG  LYS A  21      85.731  78.240  83.148  1.00  0.00           C  
ATOM    333  HG2 LYS A  21      85.799  77.574  84.008  1.00  0.00           H  
ATOM    334  HG3 LYS A  21      86.421  79.076  83.266  1.00  0.00           H  
ATOM    335  CD  LYS A  21      84.327  78.738  82.966  1.00  0.00           C  
ATOM    336  HD2 LYS A  21      84.360  79.549  82.238  1.00  0.00           H  
ATOM    337  HD3 LYS A  21      83.685  77.920  82.639  1.00  0.00           H  
ATOM    338  CE  LYS A  21      83.858  79.297  84.345  1.00  0.00           C  
ATOM    339  HE2 LYS A  21      82.776  79.420  84.288  1.00  0.00           H  
ATOM    340  HE3 LYS A  21      84.051  78.594  85.156  1.00  0.00           H  
ATOM    341  NZ  LYS A  21      84.404  80.548  84.636  1.00  0.00           N  
ATOM    342  HZ1 LYS A  21      83.985  81.000  85.436  1.00  0.00           H  
ATOM    343  HZ2 LYS A  21      85.406  80.548  84.507  1.00  0.00           H  
ATOM    344  HZ3 LYS A  21      84.253  81.160  83.847  1.00  0.00           H  
ATOM    345  C   LYS A  21      87.001  79.188  80.565  1.00  0.00           C  
ATOM    346  O   LYS A  21      86.443  80.291  80.537  1.00  0.00           O  
ATOM    347  N   ALA A  22      88.364  79.043  80.565  1.00  0.00           N  
ATOM    348  H   ALA A  22      88.593  78.071  80.416  1.00  0.00           H  
ATOM    349  CA  ALA A  22      89.193  80.198  80.266  1.00  0.00           C  
ATOM    350  HA  ALA A  22      89.036  80.966  81.024  1.00  0.00           H  
ATOM    351  CB  ALA A  22      90.707  79.963  80.517  1.00  0.00           C  
ATOM    352  HB1 ALA A  22      91.250  80.897  80.368  1.00  0.00           H  
ATOM    353  HB2 ALA A  22      90.756  79.474  81.489  1.00  0.00           H  
ATOM    354  HB3 ALA A  22      90.981  79.104  79.904  1.00  0.00           H  
ATOM    355  C   ALA A  22      88.956  80.870  78.882  1.00  0.00           C  
ATOM    356  O   ALA A  22      88.790  82.092  78.818  1.00  0.00           O  
ATOM    357  N   ALA A  23      88.839  80.161  77.757  1.00  0.00           N  
ATOM    358  H   ALA A  23      89.003  79.165  77.708  1.00  0.00           H  
ATOM    359  CA  ALA A  23      88.478  80.800  76.473  1.00  0.00           C  
ATOM    360  HA  ALA A  23      89.181  81.610  76.279  1.00  0.00           H  
ATOM    361  CB  ALA A  23      88.437  79.712  75.403  1.00  0.00           C  
ATOM    362  HB1 ALA A  23      87.947  78.786  75.705  1.00  0.00           H  
ATOM    363  HB2 ALA A  23      87.880  80.097  74.549  1.00  0.00           H  
ATOM    364  HB3 ALA A  23      89.459  79.371  75.237  1.00  0.00           H  
ATOM    365  C   ALA A  23      87.120  81.484  76.550  1.00  0.00           C  
ATOM    366  O   ALA A  23      86.876  82.468  75.910  1.00  0.00           O  
ATOM    367  N   PHE A  24      86.229  80.840  77.400  1.00  0.00           N  
ATOM    368  H   PHE A  24      86.534  79.971  77.813  1.00  0.00           H  
ATOM    369  CA  PHE A  24      84.847  81.402  77.570  1.00  0.00           C  
ATOM    370  HA  PHE A  24      84.418  81.606  76.589  1.00  0.00           H  
ATOM    371  CB  PHE A  24      83.936  80.309  78.119  1.00  0.00           C  
ATOM    372  HB2 PHE A  24      83.900  79.397  77.523  1.00  0.00           H  
ATOM    373  HB3 PHE A  24      84.310  79.971  79.085  1.00  0.00           H  
ATOM    374  CG  PHE A  24      82.490  80.816  78.345  1.00  0.00           C  
ATOM    375  CD1 PHE A  24      81.712  81.039  77.174  1.00  0.00           C  
ATOM    376  HD1 PHE A  24      82.106  80.769  76.206  1.00  0.00           H  
ATOM    377  CE1 PHE A  24      80.493  81.721  77.387  1.00  0.00           C  
ATOM    378  HE1 PHE A  24      79.850  81.964  76.554  1.00  0.00           H  
ATOM    379  CZ  PHE A  24      80.061  82.049  78.686  1.00  0.00           C  
ATOM    380  HZ  PHE A  24      79.038  82.368  78.816  1.00  0.00           H  
ATOM    381  CE2 PHE A  24      80.855  81.757  79.778  1.00  0.00           C  
ATOM    382  HE2 PHE A  24      80.467  82.104  80.724  1.00  0.00           H  
ATOM    383  CD2 PHE A  24      82.067  81.168  79.595  1.00  0.00           C  
ATOM    384  HD2 PHE A  24      82.732  81.067  80.440  1.00  0.00           H  
ATOM    385  C   PHE A  24      84.840  82.772  78.334  1.00  0.00           C  
ATOM    386  O   PHE A  24      84.327  83.799  77.845  1.00  0.00           O  
ATOM    387  N   ASP A  25      85.530  82.810  79.506  1.00  0.00           N  
ATOM    388  H   ASP A  25      85.905  81.970  79.924  1.00  0.00           H  
ATOM    389  CA  ASP A  25      85.895  83.975  80.400  1.00  0.00           C  
ATOM    390  HA  ASP A  25      84.899  84.358  80.621  1.00  0.00           H  
ATOM    391  CB  ASP A  25      86.585  83.482  81.647  1.00  0.00           C  
ATOM    392  HB2 ASP A  25      87.397  82.824  81.336  1.00  0.00           H  
ATOM    393  HB3 ASP A  25      87.039  84.312  82.189  1.00  0.00           H  
ATOM    394  CG  ASP A  25      85.869  82.651  82.697  1.00  0.00           C  
ATOM    395  OD1 ASP A  25      86.408  82.342  83.791  1.00  0.00           O  
ATOM    396  OD2 ASP A  25      84.597  82.389  82.448  1.00  0.00           O  
ATOM    397  C   ASP A  25      86.719  85.073  79.636  1.00  0.00           C  
ATOM    398  O   ASP A  25      86.701  86.231  80.084  1.00  0.00           O  
ATOM    399  N   ILE A  26      87.436  84.700  78.604  1.00  0.00           N  
ATOM    400  H   ILE A  26      87.491  83.712  78.400  1.00  0.00           H  
ATOM    401  CA  ILE A  26      88.116  85.598  77.668  1.00  0.00           C  
ATOM    402  HA  ILE A  26      88.629  86.324  78.300  1.00  0.00           H  
ATOM    403  CB  ILE A  26      89.324  84.875  77.036  1.00  0.00           C  
ATOM    404  HB  ILE A  26      89.024  83.853  76.805  1.00  0.00           H  
ATOM    405  CG2 ILE A  26      89.870  85.466  75.797  1.00  0.00           C  
ATOM    406 HG21 ILE A  26      90.781  85.062  75.355  1.00  0.00           H  
ATOM    407 HG22 ILE A  26      89.118  85.680  75.038  1.00  0.00           H  
ATOM    408 HG23 ILE A  26      90.344  86.411  76.064  1.00  0.00           H  
ATOM    409  CG1 ILE A  26      90.459  84.757  78.027  1.00  0.00           C  
ATOM    410 HG12 ILE A  26      91.016  85.693  77.984  1.00  0.00           H  
ATOM    411 HG13 ILE A  26      90.117  84.657  79.057  1.00  0.00           H  
ATOM    412  CD1 ILE A  26      91.580  83.725  77.824  1.00  0.00           C  
ATOM    413 HD11 ILE A  26      92.005  83.929  76.841  1.00  0.00           H  
ATOM    414 HD12 ILE A  26      92.171  83.815  78.735  1.00  0.00           H  
ATOM    415 HD13 ILE A  26      91.216  82.697  77.830  1.00  0.00           H  
ATOM    416  C   ILE A  26      87.197  86.162  76.662  1.00  0.00           C  
ATOM    417  O   ILE A  26      87.340  87.303  76.168  1.00  0.00           O  
ATOM    418  N   PHE A  27      86.145  85.373  76.346  1.00  0.00           N  
ATOM    419  H   PHE A  27      85.967  84.443  76.696  1.00  0.00           H  
ATOM    420  CA  PHE A  27      85.024  86.064  75.574  1.00  0.00           C  
ATOM    421  HA  PHE A  27      85.409  86.756  74.826  1.00  0.00           H  
ATOM    422  CB  PHE A  27      84.098  85.107  74.902  1.00  0.00           C  
ATOM    423  HB2 PHE A  27      83.699  84.261  75.461  1.00  0.00           H  
ATOM    424  HB3 PHE A  27      83.230  85.689  74.594  1.00  0.00           H  
ATOM    425  CG  PHE A  27      84.580  84.510  73.634  1.00  0.00           C  
ATOM    426  CD1 PHE A  27      84.603  85.283  72.391  1.00  0.00           C  
ATOM    427  HD1 PHE A  27      84.198  86.280  72.485  1.00  0.00           H  
ATOM    428  CE1 PHE A  27      85.087  84.779  71.150  1.00  0.00           C  
ATOM    429  HE1 PHE A  27      84.936  85.442  70.311  1.00  0.00           H  
ATOM    430  CZ  PHE A  27      85.644  83.472  71.165  1.00  0.00           C  
ATOM    431  HZ  PHE A  27      86.040  83.092  70.234  1.00  0.00           H  
ATOM    432  CE2 PHE A  27      85.548  82.678  72.321  1.00  0.00           C  
ATOM    433  HE2 PHE A  27      85.821  81.639  72.218  1.00  0.00           H  
ATOM    434  CD2 PHE A  27      85.011  83.150  73.487  1.00  0.00           C  
ATOM    435  HD2 PHE A  27      84.961  82.513  74.358  1.00  0.00           H  
ATOM    436  C   PHE A  27      84.170  86.998  76.453  1.00  0.00           C  
ATOM    437  O   PHE A  27      83.882  88.139  76.110  1.00  0.00           O  
ATOM    438  N   VAL A  28      83.633  86.509  77.556  1.00  0.00           N  
ATOM    439  H   VAL A  28      83.757  85.530  77.771  1.00  0.00           H  
ATOM    440  CA  VAL A  28      82.570  87.187  78.351  1.00  0.00           C  
ATOM    441  HA  VAL A  28      81.930  87.888  77.815  1.00  0.00           H  
ATOM    442  CB  VAL A  28      81.632  86.179  78.925  1.00  0.00           C  
ATOM    443  HB  VAL A  28      80.742  86.718  79.249  1.00  0.00           H  
ATOM    444  CG1 VAL A  28      81.153  85.311  77.892  1.00  0.00           C  
ATOM    445 HG11 VAL A  28      80.424  84.633  78.337  1.00  0.00           H  
ATOM    446 HG12 VAL A  28      80.694  85.878  77.083  1.00  0.00           H  
ATOM    447 HG13 VAL A  28      81.920  84.604  77.577  1.00  0.00           H  
ATOM    448  CG2 VAL A  28      82.198  85.289  80.024  1.00  0.00           C  
ATOM    449 HG21 VAL A  28      82.444  85.872  80.912  1.00  0.00           H  
ATOM    450 HG22 VAL A  28      81.439  84.614  80.419  1.00  0.00           H  
ATOM    451 HG23 VAL A  28      82.989  84.597  79.735  1.00  0.00           H  
ATOM    452  C   VAL A  28      83.072  88.126  79.390  1.00  0.00           C  
ATOM    453  O   VAL A  28      82.504  88.279  80.473  1.00  0.00           O  
ATOM    454  N   LEU A  29      84.149  88.803  79.046  1.00  0.00           N  
ATOM    455  H   LEU A  29      84.682  88.551  78.226  1.00  0.00           H  
ATOM    456  CA  LEU A  29      84.847  89.784  79.868  1.00  0.00           C  
ATOM    457  HA  LEU A  29      85.900  89.769  79.587  1.00  0.00           H  
ATOM    458  CB  LEU A  29      84.060  91.119  79.753  1.00  0.00           C  
ATOM    459  HB2 LEU A  29      83.103  90.971  80.252  1.00  0.00           H  
ATOM    460  HB3 LEU A  29      84.575  91.828  80.402  1.00  0.00           H  
ATOM    461  CG  LEU A  29      83.950  91.737  78.380  1.00  0.00           C  
ATOM    462  HG  LEU A  29      84.783  91.328  77.809  1.00  0.00           H  
ATOM    463  CD1 LEU A  29      82.658  91.307  77.624  1.00  0.00           C  
ATOM    464 HD11 LEU A  29      83.016  91.070  76.622  1.00  0.00           H  
ATOM    465 HD12 LEU A  29      82.221  90.385  78.007  1.00  0.00           H  
ATOM    466 HD13 LEU A  29      81.850  92.039  77.653  1.00  0.00           H  
ATOM    467  CD2 LEU A  29      84.018  93.282  78.259  1.00  0.00           C  
ATOM    468 HD21 LEU A  29      85.067  93.535  78.416  1.00  0.00           H  
ATOM    469 HD22 LEU A  29      83.827  93.538  77.217  1.00  0.00           H  
ATOM    470 HD23 LEU A  29      83.414  93.767  79.026  1.00  0.00           H  
ATOM    471  C   LEU A  29      84.995  89.395  81.336  1.00  0.00           C  
ATOM    472  O   LEU A  29      84.643  90.085  82.268  1.00  0.00           O  
ATOM    473  N   GLY A  30      85.465  88.203  81.598  1.00  0.00           N  
ATOM    474  H   GLY A  30      85.695  87.585  80.833  1.00  0.00           H  
ATOM    475  CA  GLY A  30      85.879  87.712  82.887  1.00  0.00           C  
ATOM    476  HA2 GLY A  30      86.823  87.168  82.872  1.00  0.00           H  
ATOM    477  HA3 GLY A  30      86.135  88.566  83.515  1.00  0.00           H  
ATOM    478  C   GLY A  30      84.825  86.931  83.689  1.00  0.00           C  
ATOM    479  O   GLY A  30      85.072  86.162  84.616  1.00  0.00           O  
ATOM    480  N   ALA A  31      83.595  87.346  83.503  1.00  0.00           N  
ATOM    481  H   ALA A  31      83.514  88.020  82.755  1.00  0.00           H  
ATOM    482  CA  ALA A  31      82.395  87.156  84.349  1.00  0.00           C  
ATOM    483  HA  ALA A  31      82.664  87.443  85.366  1.00  0.00           H  
ATOM    484  CB  ALA A  31      81.216  88.001  83.772  1.00  0.00           C  
ATOM    485  HB1 ALA A  31      80.280  87.815  84.299  1.00  0.00           H  
ATOM    486  HB2 ALA A  31      81.494  89.055  83.777  1.00  0.00           H  
ATOM    487  HB3 ALA A  31      81.182  87.594  82.762  1.00  0.00           H  
ATOM    488  C   ALA A  31      81.977  85.676  84.453  1.00  0.00           C  
ATOM    489  O   ALA A  31      81.784  84.918  83.508  1.00  0.00           O  
ATOM    490  N   GLU A  32      81.690  85.244  85.725  1.00  0.00           N  
ATOM    491  H   GLU A  32      81.807  85.864  86.514  1.00  0.00           H  
ATOM    492  CA  GLU A  32      81.103  83.891  85.942  1.00  0.00           C  
ATOM    493  HA  GLU A  32      81.517  83.027  85.422  1.00  0.00           H  
ATOM    494  CB  GLU A  32      81.138  83.576  87.457  1.00  0.00           C  
ATOM    495  HB2 GLU A  32      80.601  84.366  87.982  1.00  0.00           H  
ATOM    496  HB3 GLU A  32      80.710  82.601  87.689  1.00  0.00           H  
ATOM    497  CG  GLU A  32      82.601  83.455  87.922  1.00  0.00           C  
ATOM    498  HG2 GLU A  32      83.105  84.419  87.855  1.00  0.00           H  
ATOM    499  HG3 GLU A  32      82.654  83.196  88.980  1.00  0.00           H  
ATOM    500  CD  GLU A  32      83.388  82.374  87.123  1.00  0.00           C  
ATOM    501  OE1 GLU A  32      82.949  81.194  87.178  1.00  0.00           O  
ATOM    502  OE2 GLU A  32      84.290  82.713  86.340  1.00  0.00           O  
ATOM    503  C   GLU A  32      79.563  83.958  85.661  1.00  0.00           C  
ATOM    504  O   GLU A  32      78.933  83.009  85.142  1.00  0.00           O  
ATOM    505  N   ASP A  33      79.053  85.201  85.650  1.00  0.00           N  
ATOM    506  H   ASP A  33      79.708  85.939  85.866  1.00  0.00           H  
ATOM    507  CA  ASP A  33      77.625  85.640  85.270  1.00  0.00           C  
ATOM    508  HA  ASP A  33      76.939  84.794  85.305  1.00  0.00           H  
ATOM    509  CB  ASP A  33      77.146  86.756  86.185  1.00  0.00           C  
ATOM    510  HB2 ASP A  33      77.574  87.671  85.775  1.00  0.00           H  
ATOM    511  HB3 ASP A  33      76.083  86.979  86.097  1.00  0.00           H  
ATOM    512  CG  ASP A  33      77.460  86.566  87.679  1.00  0.00           C  
ATOM    513  OD1 ASP A  33      78.380  87.283  88.208  1.00  0.00           O  
ATOM    514  OD2 ASP A  33      76.871  85.715  88.359  1.00  0.00           O  
ATOM    515  C   ASP A  33      77.628  86.139  83.770  1.00  0.00           C  
ATOM    516  O   ASP A  33      76.668  86.880  83.390  1.00  0.00           O  
ATOM    517  N   GLY A  34      78.615  85.783  82.979  1.00  0.00           N  
ATOM    518  H   GLY A  34      79.234  85.071  83.340  1.00  0.00           H  
ATOM    519  CA  GLY A  34      78.798  86.120  81.558  1.00  0.00           C  
ATOM    520  HA2 GLY A  34      78.456  87.113  81.267  1.00  0.00           H  
ATOM    521  HA3 GLY A  34      79.871  86.090  81.369  1.00  0.00           H  
ATOM    522  C   GLY A  34      78.172  85.091  80.541  1.00  0.00           C  
ATOM    523  O   GLY A  34      78.069  83.923  80.775  1.00  0.00           O  
ATOM    524  N   CYS A  35      77.596  85.632  79.444  1.00  0.00           N  
ATOM    525  H   CYS A  35      77.225  86.565  79.549  1.00  0.00           H  
ATOM    526  CA  CYS A  35      77.280  84.847  78.261  1.00  0.00           C  
ATOM    527  HA  CYS A  35      77.872  83.937  78.353  1.00  0.00           H  
ATOM    528  CB  CYS A  35      75.803  84.646  78.258  1.00  0.00           C  
ATOM    529  HB2 CYS A  35      75.444  84.128  77.369  1.00  0.00           H  
ATOM    530  HB3 CYS A  35      75.613  83.999  79.114  1.00  0.00           H  
ATOM    531  SG  CYS A  35      74.795  86.148  78.317  1.00  0.00           S  
ATOM    532  HG  CYS A  35      75.602  86.753  79.192  1.00  0.00           H  
ATOM    533  C   CYS A  35      77.881  85.672  76.999  1.00  0.00           C  
ATOM    534  O   CYS A  35      77.947  86.859  77.065  1.00  0.00           O  
ATOM    535  N   ILE A  36      78.027  84.897  75.945  1.00  0.00           N  
ATOM    536  H   ILE A  36      77.899  83.898  76.026  1.00  0.00           H  
ATOM    537  CA  ILE A  36      78.387  85.371  74.691  1.00  0.00           C  
ATOM    538  HA  ILE A  36      79.203  86.070  74.869  1.00  0.00           H  
ATOM    539  CB  ILE A  36      79.036  84.231  73.881  1.00  0.00           C  
ATOM    540  HB  ILE A  36      78.488  83.296  73.993  1.00  0.00           H  
ATOM    541  CG2 ILE A  36      79.098  84.470  72.428  1.00  0.00           C  
ATOM    542 HG21 ILE A  36      79.799  85.203  72.028  1.00  0.00           H  
ATOM    543 HG22 ILE A  36      79.323  83.567  71.861  1.00  0.00           H  
ATOM    544 HG23 ILE A  36      78.093  84.647  72.045  1.00  0.00           H  
ATOM    545  CG1 ILE A  36      80.465  84.029  74.404  1.00  0.00           C  
ATOM    546 HG12 ILE A  36      81.063  84.925  74.243  1.00  0.00           H  
ATOM    547 HG13 ILE A  36      80.557  83.945  75.487  1.00  0.00           H  
ATOM    548  CD1 ILE A  36      81.218  82.859  73.857  1.00  0.00           C  
ATOM    549 HD11 ILE A  36      82.133  82.645  74.409  1.00  0.00           H  
ATOM    550 HD12 ILE A  36      80.497  82.042  73.888  1.00  0.00           H  
ATOM    551 HD13 ILE A  36      81.628  83.004  72.858  1.00  0.00           H  
ATOM    552  C   ILE A  36      77.152  85.980  73.984  1.00  0.00           C  
ATOM    553  O   ILE A  36      76.066  85.466  74.026  1.00  0.00           O  
ATOM    554  N   SER A  37      77.440  87.072  73.286  1.00  0.00           N  
ATOM    555  H   SER A  37      78.311  87.502  73.563  1.00  0.00           H  
ATOM    556  CA  SER A  37      76.675  87.711  72.309  1.00  0.00           C  
ATOM    557  HA  SER A  37      75.621  87.466  72.442  1.00  0.00           H  
ATOM    558  CB  SER A  37      76.707  89.216  72.589  1.00  0.00           C  
ATOM    559  HB2 SER A  37      75.903  89.693  72.029  1.00  0.00           H  
ATOM    560  HB3 SER A  37      76.426  89.213  73.642  1.00  0.00           H  
ATOM    561  OG  SER A  37      77.969  89.796  72.475  1.00  0.00           O  
ATOM    562  HG  SER A  37      78.303  90.112  73.318  1.00  0.00           H  
ATOM    563  C   SER A  37      77.299  87.494  70.868  1.00  0.00           C  
ATOM    564  O   SER A  37      78.458  87.140  70.684  1.00  0.00           O  
ATOM    565  N   THR A  38      76.386  87.795  69.893  1.00  0.00           N  
ATOM    566  H   THR A  38      75.404  87.917  70.092  1.00  0.00           H  
ATOM    567  CA  THR A  38      76.796  87.795  68.453  1.00  0.00           C  
ATOM    568  HA  THR A  38      77.119  86.782  68.214  1.00  0.00           H  
ATOM    569  CB  THR A  38      75.605  88.388  67.688  1.00  0.00           C  
ATOM    570  HB  THR A  38      75.923  88.506  66.652  1.00  0.00           H  
ATOM    571  CG2 THR A  38      74.492  87.367  67.750  1.00  0.00           C  
ATOM    572 HG21 THR A  38      74.934  86.372  67.705  1.00  0.00           H  
ATOM    573 HG22 THR A  38      73.976  87.440  68.708  1.00  0.00           H  
ATOM    574 HG23 THR A  38      73.872  87.490  66.863  1.00  0.00           H  
ATOM    575  OG1 THR A  38      75.199  89.647  68.184  1.00  0.00           O  
ATOM    576  HG1 THR A  38      75.058  90.238  67.441  1.00  0.00           H  
ATOM    577  C   THR A  38      77.995  88.659  68.144  1.00  0.00           C  
ATOM    578  O   THR A  38      78.851  88.221  67.311  1.00  0.00           O  
ATOM    579  N   LYS A  39      78.132  89.821  68.807  1.00  0.00           N  
ATOM    580  H   LYS A  39      77.341  90.076  69.381  1.00  0.00           H  
ATOM    581  CA  LYS A  39      79.269  90.766  68.699  1.00  0.00           C  
ATOM    582  HA  LYS A  39      79.376  91.238  67.722  1.00  0.00           H  
ATOM    583  CB  LYS A  39      78.974  91.925  69.702  1.00  0.00           C  
ATOM    584  HB2 LYS A  39      79.013  91.528  70.717  1.00  0.00           H  
ATOM    585  HB3 LYS A  39      79.703  92.731  69.623  1.00  0.00           H  
ATOM    586  CG  LYS A  39      77.593  92.590  69.445  1.00  0.00           C  
ATOM    587  HG2 LYS A  39      77.647  92.911  68.405  1.00  0.00           H  
ATOM    588  HG3 LYS A  39      76.800  91.884  69.695  1.00  0.00           H  
ATOM    589  CD  LYS A  39      77.472  93.736  70.364  1.00  0.00           C  
ATOM    590  HD2 LYS A  39      77.976  93.521  71.306  1.00  0.00           H  
ATOM    591  HD3 LYS A  39      77.913  94.635  69.934  1.00  0.00           H  
ATOM    592  CE  LYS A  39      76.021  94.146  70.565  1.00  0.00           C  
ATOM    593  HE2 LYS A  39      76.053  95.183  70.902  1.00  0.00           H  
ATOM    594  HE3 LYS A  39      75.496  94.184  69.611  1.00  0.00           H  
ATOM    595  NZ  LYS A  39      75.265  93.196  71.413  1.00  0.00           N  
ATOM    596  HZ1 LYS A  39      74.289  93.421  71.540  1.00  0.00           H  
ATOM    597  HZ2 LYS A  39      75.387  92.234  71.129  1.00  0.00           H  
ATOM    598  HZ3 LYS A  39      75.607  93.213  72.364  1.00  0.00           H  
ATOM    599  C   LYS A  39      80.613  90.116  68.991  1.00  0.00           C  
ATOM    600  O   LYS A  39      81.560  90.351  68.256  1.00  0.00           O  
ATOM    601  N   GLU A  40      80.688  89.372  70.086  1.00  0.00           N  
ATOM    602  H   GLU A  40      79.831  89.285  70.613  1.00  0.00           H  
ATOM    603  CA  GLU A  40      81.923  88.889  70.732  1.00  0.00           C  
ATOM    604  HA  GLU A  40      82.774  89.564  70.642  1.00  0.00           H  
ATOM    605  CB  GLU A  40      81.597  88.727  72.290  1.00  0.00           C  
ATOM    606  HB2 GLU A  40      80.663  88.168  72.342  1.00  0.00           H  
ATOM    607  HB3 GLU A  40      82.375  88.117  72.749  1.00  0.00           H  
ATOM    608  CG  GLU A  40      81.608  90.042  73.076  1.00  0.00           C  
ATOM    609  HG2 GLU A  40      80.699  90.555  72.760  1.00  0.00           H  
ATOM    610  HG3 GLU A  40      81.604  89.795  74.138  1.00  0.00           H  
ATOM    611  CD  GLU A  40      82.785  91.003  72.715  1.00  0.00           C  
ATOM    612  OE1 GLU A  40      82.472  92.244  72.591  1.00  0.00           O  
ATOM    613  OE2 GLU A  40      83.847  90.455  72.543  1.00  0.00           O  
ATOM    614  C   GLU A  40      82.419  87.622  70.044  1.00  0.00           C  
ATOM    615  O   GLU A  40      83.630  87.527  69.821  1.00  0.00           O  
ATOM    616  N   LEU A  41      81.517  86.778  69.541  1.00  0.00           N  
ATOM    617  H   LEU A  41      80.542  87.034  69.612  1.00  0.00           H  
ATOM    618  CA  LEU A  41      81.793  85.803  68.449  1.00  0.00           C  
ATOM    619  HA  LEU A  41      82.596  85.196  68.867  1.00  0.00           H  
ATOM    620  CB  LEU A  41      80.560  84.879  68.192  1.00  0.00           C  
ATOM    621  HB2 LEU A  41      80.049  84.795  69.151  1.00  0.00           H  
ATOM    622  HB3 LEU A  41      79.877  85.398  67.519  1.00  0.00           H  
ATOM    623  CG  LEU A  41      80.924  83.458  67.643  1.00  0.00           C  
ATOM    624  HG  LEU A  41      81.359  83.549  66.648  1.00  0.00           H  
ATOM    625  CD1 LEU A  41      81.840  82.641  68.571  1.00  0.00           C  
ATOM    626 HD11 LEU A  41      81.276  82.549  69.499  1.00  0.00           H  
ATOM    627 HD12 LEU A  41      81.927  81.596  68.273  1.00  0.00           H  
ATOM    628 HD13 LEU A  41      82.779  83.140  68.808  1.00  0.00           H  
ATOM    629  CD2 LEU A  41      79.589  82.752  67.612  1.00  0.00           C  
ATOM    630 HD21 LEU A  41      79.067  82.945  68.549  1.00  0.00           H  
ATOM    631 HD22 LEU A  41      78.892  83.093  66.848  1.00  0.00           H  
ATOM    632 HD23 LEU A  41      79.701  81.696  67.368  1.00  0.00           H  
ATOM    633  C   LEU A  41      82.269  86.477  67.115  1.00  0.00           C  
ATOM    634  O   LEU A  41      83.229  85.974  66.527  1.00  0.00           O  
ATOM    635  N   GLY A  42      81.591  87.554  66.753  1.00  0.00           N  
ATOM    636  H   GLY A  42      80.654  87.592  67.129  1.00  0.00           H  
ATOM    637  CA  GLY A  42      81.912  88.263  65.528  1.00  0.00           C  
ATOM    638  HA2 GLY A  42      81.822  87.597  64.670  1.00  0.00           H  
ATOM    639  HA3 GLY A  42      81.050  88.905  65.347  1.00  0.00           H  
ATOM    640  C   GLY A  42      83.306  88.847  65.512  1.00  0.00           C  
ATOM    641  O   GLY A  42      84.009  88.732  64.437  1.00  0.00           O  
ATOM    642  N   LYS A  43      83.842  89.285  66.641  1.00  0.00           N  
ATOM    643  H   LYS A  43      83.236  89.553  67.403  1.00  0.00           H  
ATOM    644  CA  LYS A  43      85.214  89.775  66.759  1.00  0.00           C  
ATOM    645  HA  LYS A  43      85.341  90.601  66.059  1.00  0.00           H  
ATOM    646  CB  LYS A  43      85.380  90.356  68.148  1.00  0.00           C  
ATOM    647  HB2 LYS A  43      84.880  89.783  68.929  1.00  0.00           H  
ATOM    648  HB3 LYS A  43      86.431  90.547  68.364  1.00  0.00           H  
ATOM    649  CG  LYS A  43      84.833  91.790  68.201  1.00  0.00           C  
ATOM    650  HG2 LYS A  43      85.506  92.446  67.650  1.00  0.00           H  
ATOM    651  HG3 LYS A  43      83.937  91.843  67.582  1.00  0.00           H  
ATOM    652  CD  LYS A  43      84.643  92.355  69.537  1.00  0.00           C  
ATOM    653  HD2 LYS A  43      83.995  93.230  69.479  1.00  0.00           H  
ATOM    654  HD3 LYS A  43      84.110  91.589  70.100  1.00  0.00           H  
ATOM    655  CE  LYS A  43      85.810  92.622  70.378  1.00  0.00           C  
ATOM    656  HE2 LYS A  43      86.591  91.892  70.163  1.00  0.00           H  
ATOM    657  HE3 LYS A  43      86.104  93.627  70.074  1.00  0.00           H  
ATOM    658  NZ  LYS A  43      85.492  92.698  71.778  1.00  0.00           N  
ATOM    659  HZ1 LYS A  43      84.940  91.930  72.132  1.00  0.00           H  
ATOM    660  HZ2 LYS A  43      86.371  92.794  72.265  1.00  0.00           H  
ATOM    661  HZ3 LYS A  43      84.936  93.507  72.014  1.00  0.00           H  
ATOM    662  C   LYS A  43      86.262  88.756  66.327  1.00  0.00           C  
ATOM    663  O   LYS A  43      87.114  89.031  65.531  1.00  0.00           O  
ATOM    664  N   VAL A  44      86.127  87.505  66.838  1.00  0.00           N  
ATOM    665  H   VAL A  44      85.394  87.423  67.528  1.00  0.00           H  
ATOM    666  CA  VAL A  44      86.981  86.365  66.597  1.00  0.00           C  
ATOM    667  HA  VAL A  44      88.024  86.652  66.728  1.00  0.00           H  
ATOM    668  CB  VAL A  44      86.711  85.346  67.788  1.00  0.00           C  
ATOM    669  HB  VAL A  44      85.636  85.170  67.836  1.00  0.00           H  
ATOM    670  CG1 VAL A  44      87.313  83.982  67.543  1.00  0.00           C  
ATOM    671 HG11 VAL A  44      87.182  83.316  68.396  1.00  0.00           H  
ATOM    672 HG12 VAL A  44      86.790  83.421  66.768  1.00  0.00           H  
ATOM    673 HG13 VAL A  44      88.376  84.031  67.305  1.00  0.00           H  
ATOM    674  CG2 VAL A  44      87.202  86.003  69.128  1.00  0.00           C  
ATOM    675 HG21 VAL A  44      87.191  85.306  69.966  1.00  0.00           H  
ATOM    676 HG22 VAL A  44      88.146  86.540  69.039  1.00  0.00           H  
ATOM    677 HG23 VAL A  44      86.558  86.851  69.359  1.00  0.00           H  
ATOM    678  C   VAL A  44      86.760  85.853  65.093  1.00  0.00           C  
ATOM    679  O   VAL A  44      87.715  85.570  64.422  1.00  0.00           O  
ATOM    680  N   MET A  45      85.517  85.851  64.626  1.00  0.00           N  
ATOM    681  H   MET A  45      84.774  86.029  65.286  1.00  0.00           H  
ATOM    682  CA  MET A  45      85.132  85.436  63.244  1.00  0.00           C  
ATOM    683  HA  MET A  45      85.591  84.481  62.989  1.00  0.00           H  
ATOM    684  CB  MET A  45      83.585  85.232  63.075  1.00  0.00           C  
ATOM    685  HB2 MET A  45      82.976  86.007  63.541  1.00  0.00           H  
ATOM    686  HB3 MET A  45      83.389  85.128  62.008  1.00  0.00           H  
ATOM    687  CG  MET A  45      83.170  83.855  63.694  1.00  0.00           C  
ATOM    688  HG2 MET A  45      83.466  83.929  64.740  1.00  0.00           H  
ATOM    689  HG3 MET A  45      82.083  83.797  63.635  1.00  0.00           H  
ATOM    690  SD  MET A  45      83.862  82.242  63.138  1.00  0.00           S  
ATOM    691  CE  MET A  45      82.823  81.954  61.632  1.00  0.00           C  
ATOM    692  HE1 MET A  45      83.111  81.034  61.123  1.00  0.00           H  
ATOM    693  HE2 MET A  45      81.792  81.887  61.979  1.00  0.00           H  
ATOM    694  HE3 MET A  45      83.108  82.784  60.985  1.00  0.00           H  
ATOM    695  C   MET A  45      85.788  86.462  62.220  1.00  0.00           C  
ATOM    696  O   MET A  45      86.401  86.043  61.266  1.00  0.00           O  
ATOM    697  N   ARG A  46      85.935  87.839  62.468  1.00  0.00           N  
ATOM    698  H   ARG A  46      85.477  88.126  63.321  1.00  0.00           H  
ATOM    699  CA  ARG A  46      86.694  88.790  61.716  1.00  0.00           C  
ATOM    700  HA  ARG A  46      86.429  88.839  60.660  1.00  0.00           H  
ATOM    701  CB  ARG A  46      86.132  90.184  62.302  1.00  0.00           C  
ATOM    702  HB2 ARG A  46      85.045  90.218  62.245  1.00  0.00           H  
ATOM    703  HB3 ARG A  46      86.298  90.227  63.379  1.00  0.00           H  
ATOM    704  CG  ARG A  46      86.761  91.430  61.601  1.00  0.00           C  
ATOM    705  HG2 ARG A  46      87.846  91.328  61.595  1.00  0.00           H  
ATOM    706  HG3 ARG A  46      86.290  91.404  60.618  1.00  0.00           H  
ATOM    707  CD  ARG A  46      86.271  92.745  62.196  1.00  0.00           C  
ATOM    708  HD2 ARG A  46      85.189  92.764  62.066  1.00  0.00           H  
ATOM    709  HD3 ARG A  46      86.470  92.731  63.267  1.00  0.00           H  
ATOM    710  NE  ARG A  46      87.038  93.748  61.579  1.00  0.00           N  
ATOM    711  HE  ARG A  46      87.911  93.463  61.159  1.00  0.00           H  
ATOM    712  CZ  ARG A  46      86.881  95.040  62.004  1.00  0.00           C  
ATOM    713  NH1 ARG A  46      86.019  95.445  62.880  1.00  0.00           N  
ATOM    714 HH11 ARG A  46      85.470  94.802  63.432  1.00  0.00           H  
ATOM    715 HH12 ARG A  46      86.014  96.405  63.196  1.00  0.00           H  
ATOM    716  NH2 ARG A  46      87.677  96.002  61.610  1.00  0.00           N  
ATOM    717 HH21 ARG A  46      88.540  95.858  61.107  1.00  0.00           H  
ATOM    718 HH22 ARG A  46      87.442  96.875  62.061  1.00  0.00           H  
ATOM    719  C   ARG A  46      88.218  88.750  61.912  1.00  0.00           C  
ATOM    720  O   ARG A  46      88.915  88.682  60.930  1.00  0.00           O  
ATOM    721  N   MET A  47      88.714  88.531  63.080  1.00  0.00           N  
ATOM    722  H   MET A  47      88.059  88.361  63.830  1.00  0.00           H  
ATOM    723  CA  MET A  47      90.044  88.096  63.400  1.00  0.00           C  
ATOM    724  HA  MET A  47      90.734  88.854  63.028  1.00  0.00           H  
ATOM    725  CB  MET A  47      90.258  87.937  64.964  1.00  0.00           C  
ATOM    726  HB2 MET A  47      90.064  88.905  65.427  1.00  0.00           H  
ATOM    727  HB3 MET A  47      89.515  87.216  65.306  1.00  0.00           H  
ATOM    728  CG  MET A  47      91.638  87.322  65.350  1.00  0.00           C  
ATOM    729  HG2 MET A  47      91.758  86.239  65.362  1.00  0.00           H  
ATOM    730  HG3 MET A  47      92.343  87.835  64.695  1.00  0.00           H  
ATOM    731  SD  MET A  47      92.134  87.824  66.979  1.00  0.00           S  
ATOM    732  CE  MET A  47      90.774  87.225  67.986  1.00  0.00           C  
ATOM    733  HE1 MET A  47      90.660  86.168  67.748  1.00  0.00           H  
ATOM    734  HE2 MET A  47      90.920  87.301  69.064  1.00  0.00           H  
ATOM    735  HE3 MET A  47      89.890  87.852  67.869  1.00  0.00           H  
ATOM    736  C   MET A  47      90.551  86.774  62.670  1.00  0.00           C  
ATOM    737  O   MET A  47      91.721  86.720  62.295  1.00  0.00           O  
ATOM    738  N   LEU A  48      89.611  85.818  62.398  1.00  0.00           N  
ATOM    739  H   LEU A  48      88.752  85.826  62.930  1.00  0.00           H  
ATOM    740  CA  LEU A  48      90.014  84.620  61.592  1.00  0.00           C  
ATOM    741  HA  LEU A  48      91.049  84.340  61.788  1.00  0.00           H  
ATOM    742  CB  LEU A  48      89.116  83.420  61.940  1.00  0.00           C  
ATOM    743  HB2 LEU A  48      88.106  83.816  62.043  1.00  0.00           H  
ATOM    744  HB3 LEU A  48      88.961  82.680  61.155  1.00  0.00           H  
ATOM    745  CG  LEU A  48      89.592  82.635  63.225  1.00  0.00           C  
ATOM    746  HG  LEU A  48      89.863  83.383  63.970  1.00  0.00           H  
ATOM    747  CD1 LEU A  48      88.305  81.875  63.704  1.00  0.00           C  
ATOM    748 HD11 LEU A  48      88.529  81.250  64.568  1.00  0.00           H  
ATOM    749 HD12 LEU A  48      87.507  82.498  64.108  1.00  0.00           H  
ATOM    750 HD13 LEU A  48      87.799  81.353  62.892  1.00  0.00           H  
ATOM    751  CD2 LEU A  48      90.679  81.666  62.886  1.00  0.00           C  
ATOM    752 HD21 LEU A  48      90.308  80.950  62.152  1.00  0.00           H  
ATOM    753 HD22 LEU A  48      91.500  82.271  62.501  1.00  0.00           H  
ATOM    754 HD23 LEU A  48      90.904  81.136  63.811  1.00  0.00           H  
ATOM    755  C   LEU A  48      89.784  84.877  60.073  1.00  0.00           C  
ATOM    756  O   LEU A  48      89.998  83.894  59.373  1.00  0.00           O  
ATOM    757  N   GLY A  49      89.414  86.032  59.503  1.00  0.00           N  
ATOM    758  H   GLY A  49      89.155  86.725  60.191  1.00  0.00           H  
ATOM    759  CA  GLY A  49      89.147  86.130  58.082  1.00  0.00           C  
ATOM    760  HA2 GLY A  49      89.098  87.199  57.874  1.00  0.00           H  
ATOM    761  HA3 GLY A  49      89.839  85.657  57.385  1.00  0.00           H  
ATOM    762  C   GLY A  49      87.796  85.498  57.625  1.00  0.00           C  
ATOM    763  O   GLY A  49      87.417  85.576  56.462  1.00  0.00           O  
ATOM    764  N   GLN A  50      86.974  84.982  58.564  1.00  0.00           N  
ATOM    765  H   GLN A  50      87.327  85.049  59.508  1.00  0.00           H  
ATOM    766  CA  GLN A  50      85.736  84.322  58.256  1.00  0.00           C  
ATOM    767  HA  GLN A  50      85.971  83.716  57.381  1.00  0.00           H  
ATOM    768  CB  GLN A  50      85.449  83.364  59.428  1.00  0.00           C  
ATOM    769  HB2 GLN A  50      85.331  83.922  60.357  1.00  0.00           H  
ATOM    770  HB3 GLN A  50      84.436  83.022  59.216  1.00  0.00           H  
ATOM    771  CG  GLN A  50      86.400  82.196  59.532  1.00  0.00           C  
ATOM    772  HG2 GLN A  50      87.419  82.566  59.413  1.00  0.00           H  
ATOM    773  HG3 GLN A  50      86.223  81.734  60.503  1.00  0.00           H  
ATOM    774  CD  GLN A  50      86.255  81.052  58.528  1.00  0.00           C  
ATOM    775  OE1 GLN A  50      85.172  80.773  57.924  1.00  0.00           O  
ATOM    776  NE2 GLN A  50      87.251  80.270  58.094  1.00  0.00           N  
ATOM    777 HE21 GLN A  50      87.061  79.675  57.301  1.00  0.00           H  
ATOM    778 HE22 GLN A  50      88.199  80.357  58.432  1.00  0.00           H  
ATOM    779  C   GLN A  50      84.536  85.229  57.915  1.00  0.00           C  
ATOM    780  O   GLN A  50      83.496  84.789  57.348  1.00  0.00           O  
ATOM    781  N   ASN A  51      84.543  86.509  58.307  1.00  0.00           N  
ATOM    782  H   ASN A  51      85.264  86.868  58.917  1.00  0.00           H  
ATOM    783  CA  ASN A  51      83.579  87.525  57.922  1.00  0.00           C  
ATOM    784  HA  ASN A  51      83.500  88.227  58.753  1.00  0.00           H  
ATOM    785  CB  ASN A  51      84.085  88.269  56.594  1.00  0.00           C  
ATOM    786  HB2 ASN A  51      84.217  87.672  55.691  1.00  0.00           H  
ATOM    787  HB3 ASN A  51      83.267  88.948  56.353  1.00  0.00           H  
ATOM    788  CG  ASN A  51      85.262  89.085  56.891  1.00  0.00           C  
ATOM    789  OD1 ASN A  51      85.157  90.150  57.424  1.00  0.00           O  
ATOM    790  ND2 ASN A  51      86.433  88.615  56.566  1.00  0.00           N  
ATOM    791 HD21 ASN A  51      87.259  89.123  56.847  1.00  0.00           H  
ATOM    792 HD22 ASN A  51      86.503  87.669  56.218  1.00  0.00           H  
ATOM    793  C   ASN A  51      82.071  87.129  57.730  1.00  0.00           C  
ATOM    794  O   ASN A  51      81.515  87.292  56.657  1.00  0.00           O  
ATOM    795  N   PRO A  52      81.451  86.480  58.714  1.00  0.00           N  
ATOM    796  CD  PRO A  52      81.992  85.856  59.946  1.00  0.00           C  
ATOM    797  HD2 PRO A  52      82.628  86.515  60.538  1.00  0.00           H  
ATOM    798  HD3 PRO A  52      82.411  84.880  59.704  1.00  0.00           H  
ATOM    799  CG  PRO A  52      80.737  85.527  60.792  1.00  0.00           C  
ATOM    800  HG2 PRO A  52      80.600  86.537  61.177  1.00  0.00           H  
ATOM    801  HG3 PRO A  52      81.032  84.783  61.533  1.00  0.00           H  
ATOM    802  CB  PRO A  52      79.767  85.224  59.709  1.00  0.00           C  
ATOM    803  HB2 PRO A  52      78.759  85.260  60.121  1.00  0.00           H  
ATOM    804  HB3 PRO A  52      79.824  84.256  59.212  1.00  0.00           H  
ATOM    805  CA  PRO A  52      80.033  86.321  58.706  1.00  0.00           C  
ATOM    806  HA  PRO A  52      79.638  85.893  57.785  1.00  0.00           H  
ATOM    807  C   PRO A  52      79.178  87.509  58.972  1.00  0.00           C  
ATOM    808  O   PRO A  52      79.606  88.536  59.661  1.00  0.00           O  
ATOM    809  N   THR A  53      77.987  87.500  58.468  1.00  0.00           N  
ATOM    810  H   THR A  53      77.694  86.614  58.081  1.00  0.00           H  
ATOM    811  CA  THR A  53      76.969  88.572  58.669  1.00  0.00           C  
ATOM    812  HA  THR A  53      77.306  89.570  58.389  1.00  0.00           H  
ATOM    813  CB  THR A  53      75.888  88.519  57.620  1.00  0.00           C  
ATOM    814  HB  THR A  53      75.250  89.383  57.804  1.00  0.00           H  
ATOM    815  CG2 THR A  53      76.369  88.657  56.171  1.00  0.00           C  
ATOM    816 HG21 THR A  53      77.021  89.529  56.107  1.00  0.00           H  
ATOM    817 HG22 THR A  53      76.887  87.768  55.812  1.00  0.00           H  
ATOM    818 HG23 THR A  53      75.443  88.863  55.634  1.00  0.00           H  
ATOM    819  OG1 THR A  53      75.108  87.316  57.695  1.00  0.00           O  
ATOM    820  HG1 THR A  53      75.755  86.643  57.473  1.00  0.00           H  
ATOM    821  C   THR A  53      76.399  88.425  60.058  1.00  0.00           C  
ATOM    822  O   THR A  53      76.292  87.304  60.522  1.00  0.00           O  
ATOM    823  N   PRO A  54      76.042  89.565  60.683  1.00  0.00           N  
ATOM    824  CD  PRO A  54      76.444  90.966  60.358  1.00  0.00           C  
ATOM    825  HD2 PRO A  54      75.773  91.345  59.587  1.00  0.00           H  
ATOM    826  HD3 PRO A  54      77.511  91.003  60.141  1.00  0.00           H  
ATOM    827  CG  PRO A  54      76.051  91.729  61.660  1.00  0.00           C  
ATOM    828  HG2 PRO A  54      75.953  92.798  61.474  1.00  0.00           H  
ATOM    829  HG3 PRO A  54      76.806  91.514  62.416  1.00  0.00           H  
ATOM    830  CB  PRO A  54      74.740  91.053  62.203  1.00  0.00           C  
ATOM    831  HB2 PRO A  54      73.824  91.390  61.717  1.00  0.00           H  
ATOM    832  HB3 PRO A  54      74.749  91.108  63.291  1.00  0.00           H  
ATOM    833  CA  PRO A  54      75.083  89.619  61.863  1.00  0.00           C  
ATOM    834  HA  PRO A  54      75.609  89.103  62.665  1.00  0.00           H  
ATOM    835  C   PRO A  54      73.812  88.707  61.690  1.00  0.00           C  
ATOM    836  O   PRO A  54      73.374  88.146  62.700  1.00  0.00           O  
ATOM    837  N   GLU A  55      73.222  88.602  60.524  1.00  0.00           N  
ATOM    838  H   GLU A  55      73.515  89.239  59.797  1.00  0.00           H  
ATOM    839  CA  GLU A  55      72.151  87.565  60.338  1.00  0.00           C  
ATOM    840  HA  GLU A  55      71.389  87.718  61.102  1.00  0.00           H  
ATOM    841  CB  GLU A  55      71.574  87.674  58.959  1.00  0.00           C  
ATOM    842  HB2 GLU A  55      72.364  87.602  58.212  1.00  0.00           H  
ATOM    843  HB3 GLU A  55      70.958  86.776  58.908  1.00  0.00           H  
ATOM    844  CG  GLU A  55      70.680  88.852  58.749  1.00  0.00           C  
ATOM    845  HG2 GLU A  55      71.301  89.747  58.713  1.00  0.00           H  
ATOM    846  HG3 GLU A  55      70.346  88.672  57.727  1.00  0.00           H  
ATOM    847  CD  GLU A  55      69.487  89.048  59.636  1.00  0.00           C  
ATOM    848  OE1 GLU A  55      69.640  89.325  60.822  1.00  0.00           O  
ATOM    849  OE2 GLU A  55      68.294  88.984  59.052  1.00  0.00           O  
ATOM    850  C   GLU A  55      72.729  86.126  60.517  1.00  0.00           C  
ATOM    851  O   GLU A  55      72.037  85.292  61.232  1.00  0.00           O  
ATOM    852  N   GLU A  56      73.856  85.683  59.963  1.00  0.00           N  
ATOM    853  H   GLU A  56      74.414  86.335  59.431  1.00  0.00           H  
ATOM    854  CA  GLU A  56      74.417  84.365  60.240  1.00  0.00           C  
ATOM    855  HA  GLU A  56      73.732  83.559  59.977  1.00  0.00           H  
ATOM    856  CB  GLU A  56      75.651  84.134  59.320  1.00  0.00           C  
ATOM    857  HB2 GLU A  56      76.263  85.029  59.433  1.00  0.00           H  
ATOM    858  HB3 GLU A  56      76.154  83.215  59.621  1.00  0.00           H  
ATOM    859  CG  GLU A  56      75.175  83.844  57.896  1.00  0.00           C  
ATOM    860  HG2 GLU A  56      74.873  82.815  57.705  1.00  0.00           H  
ATOM    861  HG3 GLU A  56      74.299  84.472  57.732  1.00  0.00           H  
ATOM    862  CD  GLU A  56      76.197  84.323  56.857  1.00  0.00           C  
ATOM    863  OE1 GLU A  56      76.369  83.731  55.835  1.00  0.00           O  
ATOM    864  OE2 GLU A  56      76.797  85.482  57.007  1.00  0.00           O  
ATOM    865  C   GLU A  56      74.864  84.181  61.770  1.00  0.00           C  
ATOM    866  O   GLU A  56      74.486  83.161  62.308  1.00  0.00           O  
ATOM    867  N   LEU A  57      75.606  85.157  62.253  1.00  0.00           N  
ATOM    868  H   LEU A  57      75.950  85.897  61.659  1.00  0.00           H  
ATOM    869  CA  LEU A  57      76.160  85.023  63.618  1.00  0.00           C  
ATOM    870  HA  LEU A  57      76.839  84.175  63.696  1.00  0.00           H  
ATOM    871  CB  LEU A  57      76.830  86.309  64.109  1.00  0.00           C  
ATOM    872  HB2 LEU A  57      76.157  87.137  63.890  1.00  0.00           H  
ATOM    873  HB3 LEU A  57      76.997  86.330  65.186  1.00  0.00           H  
ATOM    874  CG  LEU A  57      78.220  86.511  63.521  1.00  0.00           C  
ATOM    875  HG  LEU A  57      78.127  86.298  62.456  1.00  0.00           H  
ATOM    876  CD1 LEU A  57      78.702  87.907  63.670  1.00  0.00           C  
ATOM    877 HD11 LEU A  57      78.846  88.126  64.728  1.00  0.00           H  
ATOM    878 HD12 LEU A  57      79.629  87.988  63.101  1.00  0.00           H  
ATOM    879 HD13 LEU A  57      77.950  88.561  63.230  1.00  0.00           H  
ATOM    880  CD2 LEU A  57      79.263  85.536  63.977  1.00  0.00           C  
ATOM    881 HD21 LEU A  57      79.329  85.665  65.058  1.00  0.00           H  
ATOM    882 HD22 LEU A  57      79.018  84.491  63.790  1.00  0.00           H  
ATOM    883 HD23 LEU A  57      80.267  85.713  63.591  1.00  0.00           H  
ATOM    884  C   LEU A  57      74.972  84.647  64.639  1.00  0.00           C  
ATOM    885  O   LEU A  57      75.121  83.745  65.535  1.00  0.00           O  
ATOM    886  N   GLN A  58      73.806  85.234  64.524  1.00  0.00           N  
ATOM    887  H   GLN A  58      73.682  85.999  63.876  1.00  0.00           H  
ATOM    888  CA  GLN A  58      72.724  84.960  65.478  1.00  0.00           C  
ATOM    889  HA  GLN A  58      73.084  85.079  66.500  1.00  0.00           H  
ATOM    890  CB  GLN A  58      71.504  85.959  65.160  1.00  0.00           C  
ATOM    891  HB2 GLN A  58      71.745  87.013  65.302  1.00  0.00           H  
ATOM    892  HB3 GLN A  58      71.221  85.880  64.111  1.00  0.00           H  
ATOM    893  CG  GLN A  58      70.107  85.835  65.863  1.00  0.00           C  
ATOM    894  HG2 GLN A  58      69.419  86.493  65.332  1.00  0.00           H  
ATOM    895  HG3 GLN A  58      69.798  84.790  65.841  1.00  0.00           H  
ATOM    896  CD  GLN A  58      70.346  86.072  67.329  1.00  0.00           C  
ATOM    897  OE1 GLN A  58      70.399  87.222  67.801  1.00  0.00           O  
ATOM    898  NE2 GLN A  58      70.358  85.122  68.146  1.00  0.00           N  
ATOM    899 HE21 GLN A  58      70.361  85.372  69.124  1.00  0.00           H  
ATOM    900 HE22 GLN A  58      70.235  84.172  67.824  1.00  0.00           H  
ATOM    901  C   GLN A  58      72.195  83.512  65.359  1.00  0.00           C  
ATOM    902  O   GLN A  58      71.758  82.961  66.328  1.00  0.00           O  
ATOM    903  N   GLU A  59      72.130  83.033  64.128  1.00  0.00           N  
ATOM    904  H   GLU A  59      72.407  83.618  63.353  1.00  0.00           H  
ATOM    905  CA  GLU A  59      71.734  81.604  63.908  1.00  0.00           C  
ATOM    906  HA  GLU A  59      70.752  81.380  64.325  1.00  0.00           H  
ATOM    907  CB  GLU A  59      71.478  81.405  62.291  1.00  0.00           C  
ATOM    908  HB2 GLU A  59      72.198  82.073  61.819  1.00  0.00           H  
ATOM    909  HB3 GLU A  59      71.592  80.375  61.952  1.00  0.00           H  
ATOM    910  CG  GLU A  59      70.160  82.062  61.934  1.00  0.00           C  
ATOM    911  HG2 GLU A  59      69.900  82.807  62.686  1.00  0.00           H  
ATOM    912  HG3 GLU A  59      70.269  82.677  61.041  1.00  0.00           H  
ATOM    913  CD  GLU A  59      69.149  81.012  61.787  1.00  0.00           C  
ATOM    914  OE1 GLU A  59      69.208  79.951  62.499  1.00  0.00           O  
ATOM    915  OE2 GLU A  59      68.241  81.122  60.920  1.00  0.00           O  
ATOM    916  C   GLU A  59      72.780  80.673  64.310  1.00  0.00           C  
ATOM    917  O   GLU A  59      72.417  79.584  64.697  1.00  0.00           O  
ATOM    918  N   MET A  60      74.074  81.040  64.275  1.00  0.00           N  
ATOM    919  H   MET A  60      74.354  81.953  63.944  1.00  0.00           H  
ATOM    920  CA  MET A  60      75.196  80.325  64.945  1.00  0.00           C  
ATOM    921  HA  MET A  60      75.193  79.326  64.509  1.00  0.00           H  
ATOM    922  CB  MET A  60      76.591  81.032  64.620  1.00  0.00           C  
ATOM    923  HB2 MET A  60      76.659  81.623  63.706  1.00  0.00           H  
ATOM    924  HB3 MET A  60      76.684  81.835  65.351  1.00  0.00           H  
ATOM    925  CG  MET A  60      77.758  80.118  64.703  1.00  0.00           C  
ATOM    926  HG2 MET A  60      77.785  79.655  65.689  1.00  0.00           H  
ATOM    927  HG3 MET A  60      77.653  79.371  63.916  1.00  0.00           H  
ATOM    928  SD  MET A  60      79.206  81.125  64.325  1.00  0.00           S  
ATOM    929  CE  MET A  60      80.560  79.886  64.684  1.00  0.00           C  
ATOM    930  HE1 MET A  60      80.530  79.285  63.775  1.00  0.00           H  
ATOM    931  HE2 MET A  60      81.479  80.468  64.748  1.00  0.00           H  
ATOM    932  HE3 MET A  60      80.283  79.309  65.567  1.00  0.00           H  
ATOM    933  C   MET A  60      74.974  79.994  66.449  1.00  0.00           C  
ATOM    934  O   MET A  60      75.205  78.922  66.999  1.00  0.00           O  
ATOM    935  N   ILE A  61      74.520  81.058  67.092  1.00  0.00           N  
ATOM    936  H   ILE A  61      74.299  81.877  66.543  1.00  0.00           H  
ATOM    937  CA  ILE A  61      74.062  81.029  68.479  1.00  0.00           C  
ATOM    938  HA  ILE A  61      74.880  80.597  69.056  1.00  0.00           H  
ATOM    939  CB  ILE A  61      73.693  82.493  69.003  1.00  0.00           C  
ATOM    940  HB  ILE A  61      73.356  83.176  68.223  1.00  0.00           H  
ATOM    941  CG2 ILE A  61      72.582  82.545  70.042  1.00  0.00           C  
ATOM    942 HG21 ILE A  61      72.534  83.587  70.357  1.00  0.00           H  
ATOM    943 HG22 ILE A  61      71.641  82.308  69.546  1.00  0.00           H  
ATOM    944 HG23 ILE A  61      72.703  81.927  70.932  1.00  0.00           H  
ATOM    945  CG1 ILE A  61      75.080  83.066  69.550  1.00  0.00           C  
ATOM    946 HG12 ILE A  61      75.631  82.317  70.121  1.00  0.00           H  
ATOM    947 HG13 ILE A  61      75.652  83.313  68.656  1.00  0.00           H  
ATOM    948  CD1 ILE A  61      74.919  84.359  70.366  1.00  0.00           C  
ATOM    949 HD11 ILE A  61      74.240  85.098  69.940  1.00  0.00           H  
ATOM    950 HD12 ILE A  61      74.446  84.036  71.294  1.00  0.00           H  
ATOM    951 HD13 ILE A  61      75.938  84.690  70.565  1.00  0.00           H  
ATOM    952  C   ILE A  61      72.878  80.137  68.713  1.00  0.00           C  
ATOM    953  O   ILE A  61      72.813  79.480  69.718  1.00  0.00           O  
ATOM    954  N   ASP A  62      71.861  80.240  67.820  1.00  0.00           N  
ATOM    955  H   ASP A  62      71.947  81.010  67.171  1.00  0.00           H  
ATOM    956  CA  ASP A  62      70.587  79.616  68.036  1.00  0.00           C  
ATOM    957  HA  ASP A  62      70.105  80.038  68.918  1.00  0.00           H  
ATOM    958  CB  ASP A  62      69.635  80.091  66.905  1.00  0.00           C  
ATOM    959  HB2 ASP A  62      70.163  79.845  65.984  1.00  0.00           H  
ATOM    960  HB3 ASP A  62      68.838  79.351  66.977  1.00  0.00           H  
ATOM    961  CG  ASP A  62      68.994  81.418  67.121  1.00  0.00           C  
ATOM    962  OD1 ASP A  62      67.961  81.673  66.414  1.00  0.00           O  
ATOM    963  OD2 ASP A  62      69.427  82.268  67.965  1.00  0.00           O  
ATOM    964  C   ASP A  62      70.666  78.072  68.195  1.00  0.00           C  
ATOM    965  O   ASP A  62      70.038  77.601  69.158  1.00  0.00           O  
ATOM    966  N   GLU A  63      71.492  77.341  67.398  1.00  0.00           N  
ATOM    967  H   GLU A  63      72.039  77.812  66.692  1.00  0.00           H  
ATOM    968  CA  GLU A  63      71.604  75.887  67.415  1.00  0.00           C  
ATOM    969  HA  GLU A  63      70.683  75.393  67.108  1.00  0.00           H  
ATOM    970  CB  GLU A  63      72.663  75.581  66.369  1.00  0.00           C  
ATOM    971  HB2 GLU A  63      72.382  75.815  65.342  1.00  0.00           H  
ATOM    972  HB3 GLU A  63      73.560  76.151  66.612  1.00  0.00           H  
ATOM    973  CG  GLU A  63      73.210  74.154  66.428  1.00  0.00           C  
ATOM    974  HG2 GLU A  63      73.675  73.856  67.368  1.00  0.00           H  
ATOM    975  HG3 GLU A  63      72.407  73.426  66.318  1.00  0.00           H  
ATOM    976  CD  GLU A  63      74.303  73.908  65.319  1.00  0.00           C  
ATOM    977  OE1 GLU A  63      75.259  74.660  65.379  1.00  0.00           O  
ATOM    978  OE2 GLU A  63      74.182  72.975  64.514  1.00  0.00           O  
ATOM    979  C   GLU A  63      72.019  75.404  68.841  1.00  0.00           C  
ATOM    980  O   GLU A  63      71.568  74.338  69.133  1.00  0.00           O  
ATOM    981  N   VAL A  64      72.787  76.124  69.629  1.00  0.00           N  
ATOM    982  H   VAL A  64      72.986  77.067  69.327  1.00  0.00           H  
ATOM    983  CA  VAL A  64      73.284  75.686  70.936  1.00  0.00           C  
ATOM    984  HA  VAL A  64      72.971  74.667  71.161  1.00  0.00           H  
ATOM    985  CB  VAL A  64      74.814  75.698  71.013  1.00  0.00           C  
ATOM    986  HB  VAL A  64      75.181  75.374  71.987  1.00  0.00           H  
ATOM    987  CG1 VAL A  64      75.517  74.907  69.853  1.00  0.00           C  
ATOM    988 HG11 VAL A  64      76.605  74.899  69.927  1.00  0.00           H  
ATOM    989 HG12 VAL A  64      75.114  73.895  69.813  1.00  0.00           H  
ATOM    990 HG13 VAL A  64      75.350  75.396  68.893  1.00  0.00           H  
ATOM    991  CG2 VAL A  64      75.315  77.156  70.977  1.00  0.00           C  
ATOM    992 HG21 VAL A  64      76.397  77.128  71.109  1.00  0.00           H  
ATOM    993 HG22 VAL A  64      75.077  77.727  70.079  1.00  0.00           H  
ATOM    994 HG23 VAL A  64      74.902  77.630  71.867  1.00  0.00           H  
ATOM    995  C   VAL A  64      72.683  76.394  72.157  1.00  0.00           C  
ATOM    996  O   VAL A  64      72.904  76.037  73.284  1.00  0.00           O  
ATOM    997  N   ASP A  65      71.978  77.506  71.831  1.00  0.00           N  
ATOM    998  H   ASP A  65      71.783  77.656  70.851  1.00  0.00           H  
ATOM    999  CA  ASP A  65      71.330  78.303  72.728  1.00  0.00           C  
ATOM   1000  HA  ASP A  65      71.891  78.513  73.639  1.00  0.00           H  
ATOM   1001  CB  ASP A  65      71.092  79.727  72.141  1.00  0.00           C  
ATOM   1002  HB2 ASP A  65      72.053  80.168  71.876  1.00  0.00           H  
ATOM   1003  HB3 ASP A  65      70.530  79.574  71.220  1.00  0.00           H  
ATOM   1004  CG  ASP A  65      70.316  80.670  73.030  1.00  0.00           C  
ATOM   1005  OD1 ASP A  65      70.203  80.343  74.268  1.00  0.00           O  
ATOM   1006  OD2 ASP A  65      69.963  81.800  72.714  1.00  0.00           O  
ATOM   1007  C   ASP A  65      70.011  77.701  73.258  1.00  0.00           C  
ATOM   1008  O   ASP A  65      68.930  77.856  72.721  1.00  0.00           O  
ATOM   1009  N   GLU A  66      70.168  76.889  74.295  1.00  0.00           N  
ATOM   1010  H   GLU A  66      71.079  76.967  74.725  1.00  0.00           H  
ATOM   1011  CA  GLU A  66      69.075  75.997  74.786  1.00  0.00           C  
ATOM   1012  HA  GLU A  66      68.710  75.398  73.952  1.00  0.00           H  
ATOM   1013  CB  GLU A  66      69.618  74.941  75.717  1.00  0.00           C  
ATOM   1014  HB2 GLU A  66      70.599  74.680  75.323  1.00  0.00           H  
ATOM   1015  HB3 GLU A  66      69.734  75.358  76.718  1.00  0.00           H  
ATOM   1016  CG  GLU A  66      68.774  73.650  75.811  1.00  0.00           C  
ATOM   1017  HG2 GLU A  66      69.114  73.164  76.725  1.00  0.00           H  
ATOM   1018  HG3 GLU A  66      67.700  73.820  75.885  1.00  0.00           H  
ATOM   1019  CD  GLU A  66      69.003  72.703  74.655  1.00  0.00           C  
ATOM   1020  OE1 GLU A  66      69.282  71.513  74.842  1.00  0.00           O  
ATOM   1021  OE2 GLU A  66      69.048  73.209  73.492  1.00  0.00           O  
ATOM   1022  C   GLU A  66      67.895  76.611  75.413  1.00  0.00           C  
ATOM   1023  O   GLU A  66      66.656  76.434  75.047  1.00  0.00           O  
ATOM   1024  N   ASP A  67      68.138  77.507  76.346  1.00  0.00           N  
ATOM   1025  H   ASP A  67      69.111  77.657  76.571  1.00  0.00           H  
ATOM   1026  CA  ASP A  67      67.052  78.280  76.953  1.00  0.00           C  
ATOM   1027  HA  ASP A  67      66.154  77.702  77.170  1.00  0.00           H  
ATOM   1028  CB  ASP A  67      67.695  78.841  78.285  1.00  0.00           C  
ATOM   1029  HB2 ASP A  67      67.016  79.544  78.767  1.00  0.00           H  
ATOM   1030  HB3 ASP A  67      67.979  78.079  79.011  1.00  0.00           H  
ATOM   1031  CG  ASP A  67      68.939  79.620  78.020  1.00  0.00           C  
ATOM   1032  OD1 ASP A  67      68.952  80.575  77.270  1.00  0.00           O  
ATOM   1033  OD2 ASP A  67      70.052  79.307  78.557  1.00  0.00           O  
ATOM   1034  C   ASP A  67      66.605  79.402  75.952  1.00  0.00           C  
ATOM   1035  O   ASP A  67      65.620  80.100  76.177  1.00  0.00           O  
ATOM   1036  N   GLY A  68      67.284  79.613  74.841  1.00  0.00           N  
ATOM   1037  H   GLY A  68      68.129  79.125  74.580  1.00  0.00           H  
ATOM   1038  CA  GLY A  68      66.747  80.424  73.678  1.00  0.00           C  
ATOM   1039  HA2 GLY A  68      67.489  80.219  72.906  1.00  0.00           H  
ATOM   1040  HA3 GLY A  68      65.803  79.949  73.413  1.00  0.00           H  
ATOM   1041  C   GLY A  68      66.777  81.916  74.101  1.00  0.00           C  
ATOM   1042  O   GLY A  68      65.923  82.578  73.581  1.00  0.00           O  
ATOM   1043  N   SER A  69      67.624  82.379  75.009  1.00  0.00           N  
ATOM   1044  H   SER A  69      68.334  81.760  75.375  1.00  0.00           H  
ATOM   1045  CA  SER A  69      67.683  83.822  75.403  1.00  0.00           C  
ATOM   1046  HA  SER A  69      66.740  84.289  75.688  1.00  0.00           H  
ATOM   1047  CB  SER A  69      68.547  83.932  76.660  1.00  0.00           C  
ATOM   1048  HB2 SER A  69      68.725  84.986  76.874  1.00  0.00           H  
ATOM   1049  HB3 SER A  69      68.101  83.462  77.537  1.00  0.00           H  
ATOM   1050  OG  SER A  69      69.844  83.361  76.417  1.00  0.00           O  
ATOM   1051  HG  SER A  69      70.437  83.537  77.150  1.00  0.00           H  
ATOM   1052  C   SER A  69      68.237  84.838  74.369  1.00  0.00           C  
ATOM   1053  O   SER A  69      68.258  86.029  74.596  1.00  0.00           O  
ATOM   1054  N   GLY A  70      68.694  84.292  73.202  1.00  0.00           N  
ATOM   1055  H   GLY A  70      68.691  83.285  73.117  1.00  0.00           H  
ATOM   1056  CA  GLY A  70      69.463  84.913  72.126  1.00  0.00           C  
ATOM   1057  HA2 GLY A  70      69.339  84.431  71.156  1.00  0.00           H  
ATOM   1058  HA3 GLY A  70      68.999  85.893  72.014  1.00  0.00           H  
ATOM   1059  C   GLY A  70      70.973  84.925  72.436  1.00  0.00           C  
ATOM   1060  O   GLY A  70      71.702  85.587  71.600  1.00  0.00           O  
ATOM   1061  N   THR A  71      71.389  84.445  73.564  1.00  0.00           N  
ATOM   1062  H   THR A  71      70.815  83.868  74.162  1.00  0.00           H  
ATOM   1063  CA  THR A  71      72.829  84.506  74.063  1.00  0.00           C  
ATOM   1064  HA  THR A  71      73.559  84.729  73.286  1.00  0.00           H  
ATOM   1065  CB  THR A  71      73.076  85.504  75.054  1.00  0.00           C  
ATOM   1066  HB  THR A  71      74.144  85.521  75.271  1.00  0.00           H  
ATOM   1067  CG2 THR A  71      72.849  86.882  74.541  1.00  0.00           C  
ATOM   1068 HG21 THR A  71      71.835  86.941  74.145  1.00  0.00           H  
ATOM   1069 HG22 THR A  71      72.960  87.595  75.358  1.00  0.00           H  
ATOM   1070 HG23 THR A  71      73.499  87.118  73.699  1.00  0.00           H  
ATOM   1071  OG1 THR A  71      72.351  85.266  76.257  1.00  0.00           O  
ATOM   1072  HG1 THR A  71      72.731  84.488  76.671  1.00  0.00           H  
ATOM   1073  C   THR A  71      73.297  83.159  74.514  1.00  0.00           C  
ATOM   1074  O   THR A  71      72.478  82.341  74.895  1.00  0.00           O  
ATOM   1075  N   VAL A  72      74.590  82.978  74.564  1.00  0.00           N  
ATOM   1076  H   VAL A  72      75.188  83.792  74.557  1.00  0.00           H  
ATOM   1077  CA  VAL A  72      75.090  81.630  74.837  1.00  0.00           C  
ATOM   1078  HA  VAL A  72      74.193  81.021  74.944  1.00  0.00           H  
ATOM   1079  CB  VAL A  72      75.853  81.234  73.566  1.00  0.00           C  
ATOM   1080  HB  VAL A  72      76.484  82.001  73.117  1.00  0.00           H  
ATOM   1081  CG1 VAL A  72      76.557  79.882  73.763  1.00  0.00           C  
ATOM   1082 HG11 VAL A  72      77.229  79.678  72.930  1.00  0.00           H  
ATOM   1083 HG12 VAL A  72      77.237  79.849  74.614  1.00  0.00           H  
ATOM   1084 HG13 VAL A  72      75.796  79.116  73.916  1.00  0.00           H  
ATOM   1085  CG2 VAL A  72      74.848  80.987  72.480  1.00  0.00           C  
ATOM   1086 HG21 VAL A  72      74.075  80.371  72.940  1.00  0.00           H  
ATOM   1087 HG22 VAL A  72      74.350  81.879  72.101  1.00  0.00           H  
ATOM   1088 HG23 VAL A  72      75.255  80.353  71.692  1.00  0.00           H  
ATOM   1089  C   VAL A  72      75.913  81.510  76.161  1.00  0.00           C  
ATOM   1090  O   VAL A  72      76.891  82.175  76.348  1.00  0.00           O  
ATOM   1091  N   ASP A  73      75.540  80.622  77.133  1.00  0.00           N  
ATOM   1092  H   ASP A  73      74.698  80.090  76.965  1.00  0.00           H  
ATOM   1093  CA  ASP A  73      76.167  80.407  78.386  1.00  0.00           C  
ATOM   1094  HA  ASP A  73      76.573  81.295  78.870  1.00  0.00           H  
ATOM   1095  CB  ASP A  73      75.137  79.860  79.450  1.00  0.00           C  
ATOM   1096  HB2 ASP A  73      74.888  78.799  79.418  1.00  0.00           H  
ATOM   1097  HB3 ASP A  73      75.587  79.964  80.437  1.00  0.00           H  
ATOM   1098  CG  ASP A  73      73.770  80.608  79.362  1.00  0.00           C  
ATOM   1099  OD1 ASP A  73      72.908  80.229  78.532  1.00  0.00           O  
ATOM   1100  OD2 ASP A  73      73.523  81.673  79.929  1.00  0.00           O  
ATOM   1101  C   ASP A  73      77.355  79.321  78.354  1.00  0.00           C  
ATOM   1102  O   ASP A  73      77.500  78.651  77.337  1.00  0.00           O  
ATOM   1103  N   PHE A  74      78.091  79.149  79.459  1.00  0.00           N  
ATOM   1104  H   PHE A  74      77.950  79.794  80.223  1.00  0.00           H  
ATOM   1105  CA  PHE A  74      79.220  78.252  79.546  1.00  0.00           C  
ATOM   1106  HA  PHE A  74      79.899  78.635  78.784  1.00  0.00           H  
ATOM   1107  CB  PHE A  74      79.982  78.303  80.814  1.00  0.00           C  
ATOM   1108  HB2 PHE A  74      80.369  79.316  80.921  1.00  0.00           H  
ATOM   1109  HB3 PHE A  74      79.370  78.274  81.716  1.00  0.00           H  
ATOM   1110  CG  PHE A  74      81.160  77.371  80.831  1.00  0.00           C  
ATOM   1111  CD1 PHE A  74      81.182  76.312  81.818  1.00  0.00           C  
ATOM   1112  HD1 PHE A  74      80.493  76.266  82.649  1.00  0.00           H  
ATOM   1113  CE1 PHE A  74      82.240  75.372  81.616  1.00  0.00           C  
ATOM   1114  HE1 PHE A  74      82.257  74.599  82.370  1.00  0.00           H  
ATOM   1115  CZ  PHE A  74      83.132  75.448  80.595  1.00  0.00           C  
ATOM   1116  HZ  PHE A  74      83.846  74.656  80.420  1.00  0.00           H  
ATOM   1117  CE2 PHE A  74      83.126  76.522  79.675  1.00  0.00           C  
ATOM   1118  HE2 PHE A  74      83.745  76.515  78.790  1.00  0.00           H  
ATOM   1119  CD2 PHE A  74      82.147  77.516  79.899  1.00  0.00           C  
ATOM   1120  HD2 PHE A  74      82.189  78.301  79.159  1.00  0.00           H  
ATOM   1121  C   PHE A  74      78.910  76.747  79.114  1.00  0.00           C  
ATOM   1122  O   PHE A  74      79.728  76.231  78.351  1.00  0.00           O  
ATOM   1123  N   ASP A  75      77.737  76.261  79.590  1.00  0.00           N  
ATOM   1124  H   ASP A  75      77.160  76.906  80.110  1.00  0.00           H  
ATOM   1125  CA  ASP A  75      77.242  74.934  79.277  1.00  0.00           C  
ATOM   1126  HA  ASP A  75      78.035  74.229  79.526  1.00  0.00           H  
ATOM   1127  CB  ASP A  75      76.021  74.559  80.204  1.00  0.00           C  
ATOM   1128  HB2 ASP A  75      75.591  73.643  79.800  1.00  0.00           H  
ATOM   1129  HB3 ASP A  75      76.444  74.225  81.152  1.00  0.00           H  
ATOM   1130  CG  ASP A  75      74.888  75.508  80.229  1.00  0.00           C  
ATOM   1131  OD1 ASP A  75      74.943  76.676  80.716  1.00  0.00           O  
ATOM   1132  OD2 ASP A  75      73.922  75.142  79.545  1.00  0.00           O  
ATOM   1133  C   ASP A  75      76.724  74.684  77.892  1.00  0.00           C  
ATOM   1134  O   ASP A  75      76.543  73.560  77.378  1.00  0.00           O  
ATOM   1135  N   GLU A  76      76.650  75.756  77.097  1.00  0.00           N  
ATOM   1136  H   GLU A  76      76.905  76.629  77.535  1.00  0.00           H  
ATOM   1137  CA  GLU A  76      76.223  75.860  75.654  1.00  0.00           C  
ATOM   1138  HA  GLU A  76      75.801  74.901  75.356  1.00  0.00           H  
ATOM   1139  CB  GLU A  76      75.131  76.955  75.533  1.00  0.00           C  
ATOM   1140  HB2 GLU A  76      75.641  77.824  75.950  1.00  0.00           H  
ATOM   1141  HB3 GLU A  76      74.825  77.064  74.492  1.00  0.00           H  
ATOM   1142  CG  GLU A  76      73.885  76.792  76.417  1.00  0.00           C  
ATOM   1143  HG2 GLU A  76      73.489  75.809  76.161  1.00  0.00           H  
ATOM   1144  HG3 GLU A  76      74.154  76.642  77.463  1.00  0.00           H  
ATOM   1145  CD  GLU A  76      72.955  77.993  76.202  1.00  0.00           C  
ATOM   1146  OE1 GLU A  76      73.375  79.098  75.881  1.00  0.00           O  
ATOM   1147  OE2 GLU A  76      71.773  77.971  76.670  1.00  0.00           O  
ATOM   1148  C   GLU A  76      77.429  76.128  74.709  1.00  0.00           C  
ATOM   1149  O   GLU A  76      77.588  75.420  73.688  1.00  0.00           O  
ATOM   1150  N   PHE A  77      78.343  77.078  75.085  1.00  0.00           N  
ATOM   1151  H   PHE A  77      78.170  77.566  75.952  1.00  0.00           H  
ATOM   1152  CA  PHE A  77      79.625  77.117  74.531  1.00  0.00           C  
ATOM   1153  HA  PHE A  77      79.640  77.362  73.469  1.00  0.00           H  
ATOM   1154  CB  PHE A  77      80.292  78.293  75.248  1.00  0.00           C  
ATOM   1155  HB2 PHE A  77      79.618  79.149  75.237  1.00  0.00           H  
ATOM   1156  HB3 PHE A  77      80.554  77.955  76.250  1.00  0.00           H  
ATOM   1157  CG  PHE A  77      81.647  78.621  74.557  1.00  0.00           C  
ATOM   1158  CD1 PHE A  77      82.830  78.252  75.249  1.00  0.00           C  
ATOM   1159  HD1 PHE A  77      82.753  77.859  76.252  1.00  0.00           H  
ATOM   1160  CE1 PHE A  77      84.121  78.401  74.596  1.00  0.00           C  
ATOM   1161  HE1 PHE A  77      85.051  78.186  75.101  1.00  0.00           H  
ATOM   1162  CZ  PHE A  77      84.124  78.854  73.251  1.00  0.00           C  
ATOM   1163  HZ  PHE A  77      84.998  78.943  72.623  1.00  0.00           H  
ATOM   1164  CE2 PHE A  77      82.924  79.221  72.599  1.00  0.00           C  
ATOM   1165  HE2 PHE A  77      82.929  79.559  71.574  1.00  0.00           H  
ATOM   1166  CD2 PHE A  77      81.688  79.216  73.308  1.00  0.00           C  
ATOM   1167  HD2 PHE A  77      80.784  79.472  72.775  1.00  0.00           H  
ATOM   1168  C   PHE A  77      80.427  75.791  74.726  1.00  0.00           C  
ATOM   1169  O   PHE A  77      81.277  75.476  73.953  1.00  0.00           O  
ATOM   1170  N   LEU A  78      80.230  74.919  75.742  1.00  0.00           N  
ATOM   1171  H   LEU A  78      79.618  75.196  76.496  1.00  0.00           H  
ATOM   1172  CA  LEU A  78      80.839  73.533  75.725  1.00  0.00           C  
ATOM   1173  HA  LEU A  78      81.903  73.575  75.493  1.00  0.00           H  
ATOM   1174  CB  LEU A  78      80.660  72.749  77.028  1.00  0.00           C  
ATOM   1175  HB2 LEU A  78      79.597  72.854  77.244  1.00  0.00           H  
ATOM   1176  HB3 LEU A  78      80.726  71.671  76.887  1.00  0.00           H  
ATOM   1177  CG  LEU A  78      81.503  73.152  78.260  1.00  0.00           C  
ATOM   1178  HG  LEU A  78      81.376  74.224  78.409  1.00  0.00           H  
ATOM   1179  CD1 LEU A  78      80.883  72.481  79.397  1.00  0.00           C  
ATOM   1180 HD11 LEU A  78      80.580  71.440  79.281  1.00  0.00           H  
ATOM   1181 HD12 LEU A  78      81.443  72.626  80.321  1.00  0.00           H  
ATOM   1182 HD13 LEU A  78      79.934  72.973  79.609  1.00  0.00           H  
ATOM   1183  CD2 LEU A  78      83.001  72.774  78.255  1.00  0.00           C  
ATOM   1184 HD21 LEU A  78      83.476  73.689  77.900  1.00  0.00           H  
ATOM   1185 HD22 LEU A  78      83.390  72.676  79.269  1.00  0.00           H  
ATOM   1186 HD23 LEU A  78      83.222  72.032  77.489  1.00  0.00           H  
ATOM   1187  C   LEU A  78      80.383  72.682  74.534  1.00  0.00           C  
ATOM   1188  O   LEU A  78      81.201  72.109  73.838  1.00  0.00           O  
ATOM   1189  N   VAL A  79      79.088  72.808  74.213  1.00  0.00           N  
ATOM   1190  H   VAL A  79      78.505  73.459  74.719  1.00  0.00           H  
ATOM   1191  CA  VAL A  79      78.478  72.186  73.053  1.00  0.00           C  
ATOM   1192  HA  VAL A  79      78.808  71.147  73.087  1.00  0.00           H  
ATOM   1193  CB  VAL A  79      76.985  72.185  72.995  1.00  0.00           C  
ATOM   1194  HB  VAL A  79      76.692  73.232  73.064  1.00  0.00           H  
ATOM   1195  CG1 VAL A  79      76.333  71.568  71.676  1.00  0.00           C  
ATOM   1196 HG11 VAL A  79      76.771  72.155  70.869  1.00  0.00           H  
ATOM   1197 HG12 VAL A  79      76.549  70.501  71.614  1.00  0.00           H  
ATOM   1198 HG13 VAL A  79      75.276  71.819  71.759  1.00  0.00           H  
ATOM   1199  CG2 VAL A  79      76.292  71.574  74.212  1.00  0.00           C  
ATOM   1200 HG21 VAL A  79      76.484  72.150  75.117  1.00  0.00           H  
ATOM   1201 HG22 VAL A  79      75.220  71.702  74.064  1.00  0.00           H  
ATOM   1202 HG23 VAL A  79      76.529  70.530  74.418  1.00  0.00           H  
ATOM   1203  C   VAL A  79      79.104  72.732  71.794  1.00  0.00           C  
ATOM   1204  O   VAL A  79      79.638  71.959  71.025  1.00  0.00           O  
ATOM   1205  N   MET A  80      79.233  74.052  71.673  1.00  0.00           N  
ATOM   1206  H   MET A  80      78.803  74.663  72.352  1.00  0.00           H  
ATOM   1207  CA  MET A  80      79.932  74.749  70.499  1.00  0.00           C  
ATOM   1208  HA  MET A  80      79.397  74.463  69.593  1.00  0.00           H  
ATOM   1209  CB  MET A  80      79.772  76.353  70.623  1.00  0.00           C  
ATOM   1210  HB2 MET A  80      78.719  76.619  70.718  1.00  0.00           H  
ATOM   1211  HB3 MET A  80      80.313  76.778  71.469  1.00  0.00           H  
ATOM   1212  CG  MET A  80      80.253  76.893  69.350  1.00  0.00           C  
ATOM   1213  HG2 MET A  80      81.332  76.738  69.335  1.00  0.00           H  
ATOM   1214  HG3 MET A  80      79.791  76.361  68.519  1.00  0.00           H  
ATOM   1215  SD  MET A  80      79.992  78.664  69.096  1.00  0.00           S  
ATOM   1216  CE  MET A  80      78.267  78.697  68.434  1.00  0.00           C  
ATOM   1217  HE1 MET A  80      78.094  79.562  67.793  1.00  0.00           H  
ATOM   1218  HE2 MET A  80      78.101  77.744  67.931  1.00  0.00           H  
ATOM   1219  HE3 MET A  80      77.625  78.647  69.313  1.00  0.00           H  
ATOM   1220  C   MET A  80      81.256  74.188  70.386  1.00  0.00           C  
ATOM   1221  O   MET A  80      81.642  73.635  69.335  1.00  0.00           O  
ATOM   1222  N   MET A  81      82.021  74.267  71.472  1.00  0.00           N  
ATOM   1223  H   MET A  81      81.584  74.768  72.233  1.00  0.00           H  
ATOM   1224  CA  MET A  81      83.417  73.755  71.480  1.00  0.00           C  
ATOM   1225  HA  MET A  81      83.808  74.464  70.750  1.00  0.00           H  
ATOM   1226  CB  MET A  81      84.130  74.173  72.846  1.00  0.00           C  
ATOM   1227  HB2 MET A  81      83.891  75.213  73.070  1.00  0.00           H  
ATOM   1228  HB3 MET A  81      83.770  73.437  73.564  1.00  0.00           H  
ATOM   1229  CG  MET A  81      85.608  74.075  72.843  1.00  0.00           C  
ATOM   1230  HG2 MET A  81      85.906  74.174  73.886  1.00  0.00           H  
ATOM   1231  HG3 MET A  81      85.959  73.110  72.478  1.00  0.00           H  
ATOM   1232  SD  MET A  81      86.467  75.396  71.907  1.00  0.00           S  
ATOM   1233  CE  MET A  81      88.177  75.072  72.479  1.00  0.00           C  
ATOM   1234  HE1 MET A  81      88.951  75.473  71.824  1.00  0.00           H  
ATOM   1235  HE2 MET A  81      88.181  75.587  73.439  1.00  0.00           H  
ATOM   1236  HE3 MET A  81      88.255  73.988  72.400  1.00  0.00           H  
ATOM   1237  C   MET A  81      83.658  72.330  71.045  1.00  0.00           C  
ATOM   1238  O   MET A  81      84.504  71.995  70.153  1.00  0.00           O  
ATOM   1239  N   VAL A  82      82.715  71.398  71.445  1.00  0.00           N  
ATOM   1240  H   VAL A  82      82.007  71.715  72.092  1.00  0.00           H  
ATOM   1241  CA  VAL A  82      82.743  69.976  71.064  1.00  0.00           C  
ATOM   1242  HA  VAL A  82      83.780  69.641  71.064  1.00  0.00           H  
ATOM   1243  CB  VAL A  82      82.077  69.053  72.039  1.00  0.00           C  
ATOM   1244  HB  VAL A  82      81.036  69.346  72.178  1.00  0.00           H  
ATOM   1245  CG1 VAL A  82      82.142  67.577  71.649  1.00  0.00           C  
ATOM   1246 HG11 VAL A  82      83.164  67.286  71.409  1.00  0.00           H  
ATOM   1247 HG12 VAL A  82      81.775  66.969  72.476  1.00  0.00           H  
ATOM   1248 HG13 VAL A  82      81.454  67.276  70.859  1.00  0.00           H  
ATOM   1249  CG2 VAL A  82      82.796  69.090  73.320  1.00  0.00           C  
ATOM   1250 HG21 VAL A  82      83.808  68.795  73.042  1.00  0.00           H  
ATOM   1251 HG22 VAL A  82      82.740  70.064  73.806  1.00  0.00           H  
ATOM   1252 HG23 VAL A  82      82.354  68.433  74.068  1.00  0.00           H  
ATOM   1253  C   VAL A  82      82.251  69.744  69.596  1.00  0.00           C  
ATOM   1254  O   VAL A  82      82.763  68.832  68.923  1.00  0.00           O  
ATOM   1255  N   ARG A  83      81.319  70.547  69.162  1.00  0.00           N  
ATOM   1256  H   ARG A  83      80.865  71.201  69.784  1.00  0.00           H  
ATOM   1257  CA  ARG A  83      80.950  70.621  67.749  1.00  0.00           C  
ATOM   1258  HA  ARG A  83      80.733  69.628  67.356  1.00  0.00           H  
ATOM   1259  CB  ARG A  83      79.708  71.570  67.420  1.00  0.00           C  
ATOM   1260  HB2 ARG A  83      79.764  72.567  67.858  1.00  0.00           H  
ATOM   1261  HB3 ARG A  83      79.636  71.668  66.337  1.00  0.00           H  
ATOM   1262  CG  ARG A  83      78.435  70.988  67.979  1.00  0.00           C  
ATOM   1263  HG2 ARG A  83      78.077  69.989  67.732  1.00  0.00           H  
ATOM   1264  HG3 ARG A  83      78.472  70.954  69.067  1.00  0.00           H  
ATOM   1265  CD  ARG A  83      77.275  71.762  67.446  1.00  0.00           C  
ATOM   1266  HD2 ARG A  83      76.388  71.517  68.029  1.00  0.00           H  
ATOM   1267  HD3 ARG A  83      77.577  72.806  67.532  1.00  0.00           H  
ATOM   1268  NE  ARG A  83      77.067  71.409  66.003  1.00  0.00           N  
ATOM   1269  HE  ARG A  83      77.852  71.628  65.406  1.00  0.00           H  
ATOM   1270  CZ  ARG A  83      76.113  70.528  65.682  1.00  0.00           C  
ATOM   1271  NH1 ARG A  83      75.095  70.109  66.374  1.00  0.00           N  
ATOM   1272 HH11 ARG A  83      75.011  70.262  67.369  1.00  0.00           H  
ATOM   1273 HH12 ARG A  83      74.553  69.335  66.018  1.00  0.00           H  
ATOM   1274  NH2 ARG A  83      76.130  69.995  64.507  1.00  0.00           N  
ATOM   1275 HH21 ARG A  83      76.930  70.292  63.967  1.00  0.00           H  
ATOM   1276 HH22 ARG A  83      75.331  69.533  64.096  1.00  0.00           H  
ATOM   1277  C   ARG A  83      82.082  71.119  66.892  1.00  0.00           C  
ATOM   1278  O   ARG A  83      82.249  70.561  65.841  1.00  0.00           O  
ATOM   1279  N   CYS A  84      82.721  72.108  67.350  1.00  0.00           N  
ATOM   1280  H   CYS A  84      82.606  72.439  68.297  1.00  0.00           H  
ATOM   1281  CA  CYS A  84      83.826  72.572  66.520  1.00  0.00           C  
ATOM   1282  HA  CYS A  84      83.510  72.766  65.495  1.00  0.00           H  
ATOM   1283  CB  CYS A  84      84.382  73.926  67.061  1.00  0.00           C  
ATOM   1284  HB2 CYS A  84      84.722  73.833  68.093  1.00  0.00           H  
ATOM   1285  HB3 CYS A  84      85.204  74.320  66.464  1.00  0.00           H  
ATOM   1286  SG  CYS A  84      83.225  75.330  66.999  1.00  0.00           S  
ATOM   1287  HG  CYS A  84      82.348  75.116  67.984  1.00  0.00           H  
ATOM   1288  C   CYS A  84      84.959  71.624  66.402  1.00  0.00           C  
ATOM   1289  O   CYS A  84      85.657  71.749  65.432  1.00  0.00           O  
ATOM   1290  N   MET A  85      85.049  70.614  67.240  1.00  0.00           N  
ATOM   1291  H   MET A  85      84.593  70.811  68.119  1.00  0.00           H  
ATOM   1292  CA  MET A  85      86.043  69.524  67.174  1.00  0.00           C  
ATOM   1293  HA  MET A  85      86.894  69.918  66.619  1.00  0.00           H  
ATOM   1294  CB  MET A  85      86.736  69.304  68.569  1.00  0.00           C  
ATOM   1295  HB2 MET A  85      86.934  70.242  69.088  1.00  0.00           H  
ATOM   1296  HB3 MET A  85      86.043  68.737  69.190  1.00  0.00           H  
ATOM   1297  CG  MET A  85      88.054  68.433  68.622  1.00  0.00           C  
ATOM   1298  HG2 MET A  85      87.750  67.526  68.099  1.00  0.00           H  
ATOM   1299  HG3 MET A  85      88.877  68.860  68.048  1.00  0.00           H  
ATOM   1300  SD  MET A  85      88.745  68.147  70.215  1.00  0.00           S  
ATOM   1301  CE  MET A  85      89.242  69.815  70.725  1.00  0.00           C  
ATOM   1302  HE1 MET A  85      89.659  69.732  71.729  1.00  0.00           H  
ATOM   1303  HE2 MET A  85      89.851  70.366  70.008  1.00  0.00           H  
ATOM   1304  HE3 MET A  85      88.413  70.517  70.815  1.00  0.00           H  
ATOM   1305  C   MET A  85      85.569  68.206  66.490  1.00  0.00           C  
ATOM   1306  O   MET A  85      86.324  67.877  65.563  1.00  0.00           O  
ATOM   1307  N   LYS A  86      84.524  67.628  66.999  1.00  0.00           N  
ATOM   1308  H   LYS A  86      84.087  68.027  67.818  1.00  0.00           H  
ATOM   1309  CA  LYS A  86      83.923  66.435  66.379  1.00  0.00           C  
ATOM   1310  HA  LYS A  86      84.750  65.727  66.425  1.00  0.00           H  
ATOM   1311  CB  LYS A  86      82.796  66.044  67.401  1.00  0.00           C  
ATOM   1312  HB2 LYS A  86      83.183  66.034  68.420  1.00  0.00           H  
ATOM   1313  HB3 LYS A  86      81.944  66.724  67.438  1.00  0.00           H  
ATOM   1314  CG  LYS A  86      82.251  64.604  67.045  1.00  0.00           C  
ATOM   1315  HG2 LYS A  86      81.865  64.537  66.028  1.00  0.00           H  
ATOM   1316  HG3 LYS A  86      83.069  63.889  67.137  1.00  0.00           H  
ATOM   1317  CD  LYS A  86      81.115  64.277  68.013  1.00  0.00           C  
ATOM   1318  HD2 LYS A  86      81.226  64.601  69.048  1.00  0.00           H  
ATOM   1319  HD3 LYS A  86      80.216  64.696  67.562  1.00  0.00           H  
ATOM   1320  CE  LYS A  86      81.042  62.782  68.007  1.00  0.00           C  
ATOM   1321  HE2 LYS A  86      82.066  62.512  68.265  1.00  0.00           H  
ATOM   1322  HE3 LYS A  86      80.224  62.687  68.721  1.00  0.00           H  
ATOM   1323  NZ  LYS A  86      80.709  62.206  66.701  1.00  0.00           N  
ATOM   1324  HZ1 LYS A  86      81.474  62.447  66.087  1.00  0.00           H  
ATOM   1325  HZ2 LYS A  86      80.588  61.203  66.723  1.00  0.00           H  
ATOM   1326  HZ3 LYS A  86      79.867  62.596  66.305  1.00  0.00           H  
ATOM   1327  C   LYS A  86      83.455  66.472  64.933  1.00  0.00           C  
ATOM   1328  O   LYS A  86      83.139  67.511  64.352  1.00  0.00           O  
ATOM   1329  N   ASP A  87      83.311  65.334  64.311  1.00  0.00           N  
ATOM   1330  H   ASP A  87      83.781  64.555  64.750  1.00  0.00           H  
ATOM   1331  CA  ASP A  87      82.835  65.024  62.930  1.00  0.00           C  
ATOM   1332  HA  ASP A  87      83.391  65.620  62.207  1.00  0.00           H  
ATOM   1333  CB  ASP A  87      83.255  63.631  62.549  1.00  0.00           C  
ATOM   1334  HB2 ASP A  87      83.085  63.521  61.478  1.00  0.00           H  
ATOM   1335  HB3 ASP A  87      84.313  63.514  62.779  1.00  0.00           H  
ATOM   1336  CG  ASP A  87      82.584  62.500  63.382  1.00  0.00           C  
ATOM   1337  OD1 ASP A  87      82.937  61.277  63.159  1.00  0.00           O  
ATOM   1338  OD2 ASP A  87      81.540  62.647  64.056  1.00  0.00           O  
ATOM   1339  C   ASP A  87      81.361  65.299  62.717  1.00  0.00           C  
ATOM   1340  O   ASP A  87      80.555  65.402  63.650  1.00  0.00           O  
ATOM   1341  N   ASP A  88      81.050  65.659  61.468  1.00  0.00           N  
ATOM   1342  H   ASP A  88      81.754  66.037  60.851  1.00  0.00           H  
ATOM   1343  CA  ASP A  88      79.695  66.000  60.977  1.00  0.00           C  
ATOM   1344  HA  ASP A  88      79.339  66.936  61.408  1.00  0.00           H  
ATOM   1345  CB  ASP A  88      79.922  66.330  59.524  1.00  0.00           C  
ATOM   1346  HB2 ASP A  88      80.718  67.073  59.473  1.00  0.00           H  
ATOM   1347  HB3 ASP A  88      80.413  65.524  58.980  1.00  0.00           H  
ATOM   1348  CG  ASP A  88      78.718  66.777  58.756  1.00  0.00           C  
ATOM   1349  OD1 ASP A  88      78.237  66.099  57.869  1.00  0.00           O  
ATOM   1350  OD2 ASP A  88      77.998  67.729  59.249  1.00  0.00           O  
ATOM   1351  C   ASP A  88      78.694  64.911  61.305  1.00  0.00           C  
ATOM   1352  O   ASP A  88      79.042  63.724  61.574  1.00  0.00           O  
ATOM   1353  N   SER A  89      77.417  65.223  61.329  1.00  0.00           N  
ATOM   1354  H   SER A  89      77.164  66.200  61.286  1.00  0.00           H  
ATOM   1355  CA  SER A  89      76.233  64.330  61.590  1.00  0.00           C  
ATOM   1356  HA  SER A  89      76.371  63.324  61.195  1.00  0.00           H  
ATOM   1357  CB  SER A  89      76.038  64.205  63.122  1.00  0.00           C  
ATOM   1358  HB2 SER A  89      76.979  64.019  63.641  1.00  0.00           H  
ATOM   1359  HB3 SER A  89      75.769  65.186  63.512  1.00  0.00           H  
ATOM   1360  OG  SER A  89      74.960  63.315  63.563  1.00  0.00           O  
ATOM   1361  HG  SER A  89      75.421  62.491  63.738  1.00  0.00           H  
ATOM   1362  C   SER A  89      74.910  64.649  60.950  1.00  0.00           C  
ATOM   1363  O   SER A  89      74.820  65.767  60.304  1.00  0.00           O  
ATOM   1364  N   LYS A  90      73.969  63.758  60.873  1.00  0.00           N  
ATOM   1365  H   LYS A  90      74.021  63.073  61.613  1.00  0.00           H  
ATOM   1366  CA  LYS A  90      72.614  63.940  60.263  1.00  0.00           C  
ATOM   1367  HA  LYS A  90      72.408  65.002  60.126  1.00  0.00           H  
ATOM   1368  CB  LYS A  90      72.696  63.250  58.851  1.00  0.00           C  
ATOM   1369  HB2 LYS A  90      71.785  63.426  58.278  1.00  0.00           H  
ATOM   1370  HB3 LYS A  90      73.534  63.648  58.280  1.00  0.00           H  
ATOM   1371  CG  LYS A  90      72.912  61.721  58.833  1.00  0.00           C  
ATOM   1372  HG2 LYS A  90      73.860  61.505  59.324  1.00  0.00           H  
ATOM   1373  HG3 LYS A  90      72.077  61.318  59.407  1.00  0.00           H  
ATOM   1374  CD  LYS A  90      73.071  61.137  57.401  1.00  0.00           C  
ATOM   1375  HD2 LYS A  90      72.123  61.163  56.864  1.00  0.00           H  
ATOM   1376  HD3 LYS A  90      73.841  61.756  56.941  1.00  0.00           H  
ATOM   1377  CE  LYS A  90      73.620  59.650  57.483  1.00  0.00           C  
ATOM   1378  HE2 LYS A  90      74.502  59.472  58.098  1.00  0.00           H  
ATOM   1379  HE3 LYS A  90      72.852  59.044  57.964  1.00  0.00           H  
ATOM   1380  NZ  LYS A  90      73.838  59.090  56.132  1.00  0.00           N  
ATOM   1381  HZ1 LYS A  90      74.248  58.167  56.128  1.00  0.00           H  
ATOM   1382  HZ2 LYS A  90      73.086  59.224  55.472  1.00  0.00           H  
ATOM   1383  HZ3 LYS A  90      74.555  59.703  55.770  1.00  0.00           H  
ATOM   1384  C   LYS A  90      71.537  63.377  61.099  1.00  0.00           C  
ATOM   1385  O   LYS A  90      71.874  62.600  62.000  1.00  0.00           O  
ATOM   1386  N   GLY A  91      70.266  63.780  61.189  1.00  0.00           N  
ATOM   1387  H   GLY A  91      69.706  63.579  62.005  1.00  0.00           H  
ATOM   1388  CA  GLY A  91      69.482  64.810  60.421  1.00  0.00           C  
ATOM   1389  HA2 GLY A  91      68.551  64.963  60.966  1.00  0.00           H  
ATOM   1390  HA3 GLY A  91      70.160  65.663  60.394  1.00  0.00           H  
ATOM   1391  C   GLY A  91      69.119  64.357  59.088  1.00  0.00           C  
ATOM   1392  O   GLY A  91      69.100  63.133  58.915  1.00  0.00           O  
ATOM   1393  N   LYS A  92      68.861  65.152  58.096  1.00  0.00           N  
ATOM   1394  H   LYS A  92      68.673  64.638  57.248  1.00  0.00           H  
ATOM   1395  CA  LYS A  92      68.843  66.680  58.038  1.00  0.00           C  
ATOM   1396  HA  LYS A  92      68.577  66.908  59.070  1.00  0.00           H  
ATOM   1397  CB  LYS A  92      70.318  67.160  57.870  1.00  0.00           C  
ATOM   1398  HB2 LYS A  92      70.506  68.227  57.993  1.00  0.00           H  
ATOM   1399  HB3 LYS A  92      70.877  66.702  58.686  1.00  0.00           H  
ATOM   1400  CG  LYS A  92      70.834  66.692  56.475  1.00  0.00           C  
ATOM   1401  HG2 LYS A  92      70.684  65.677  56.108  1.00  0.00           H  
ATOM   1402  HG3 LYS A  92      70.456  67.444  55.781  1.00  0.00           H  
ATOM   1403  CD  LYS A  92      72.275  67.017  56.468  1.00  0.00           C  
ATOM   1404  HD2 LYS A  92      72.303  68.105  56.526  1.00  0.00           H  
ATOM   1405  HD3 LYS A  92      72.845  66.573  57.284  1.00  0.00           H  
ATOM   1406  CE  LYS A  92      72.913  66.479  55.154  1.00  0.00           C  
ATOM   1407  HE2 LYS A  92      72.766  65.403  55.064  1.00  0.00           H  
ATOM   1408  HE3 LYS A  92      72.312  66.877  54.336  1.00  0.00           H  
ATOM   1409  NZ  LYS A  92      74.350  66.994  55.030  1.00  0.00           N  
ATOM   1410  HZ1 LYS A  92      74.579  67.968  54.887  1.00  0.00           H  
ATOM   1411  HZ2 LYS A  92      74.785  66.771  55.914  1.00  0.00           H  
ATOM   1412  HZ3 LYS A  92      74.881  66.449  54.366  1.00  0.00           H  
ATOM   1413  C   LYS A  92      67.925  67.265  57.016  1.00  0.00           C  
ATOM   1414  O   LYS A  92      67.553  68.390  57.210  1.00  0.00           O  
ATOM   1415  N   SER A  93      67.563  66.432  56.011  1.00  0.00           N  
ATOM   1416  H   SER A  93      67.944  65.498  55.969  1.00  0.00           H  
ATOM   1417  CA  SER A  93      66.346  66.676  55.228  1.00  0.00           C  
ATOM   1418  HA  SER A  93      66.494  67.701  54.887  1.00  0.00           H  
ATOM   1419  CB  SER A  93      66.268  65.553  54.159  1.00  0.00           C  
ATOM   1420  HB2 SER A  93      67.220  65.384  53.656  1.00  0.00           H  
ATOM   1421  HB3 SER A  93      66.082  64.645  54.732  1.00  0.00           H  
ATOM   1422  OG  SER A  93      65.212  65.781  53.260  1.00  0.00           O  
ATOM   1423  HG  SER A  93      65.611  65.812  52.388  1.00  0.00           H  
ATOM   1424  C   SER A  93      65.093  66.656  55.972  1.00  0.00           C  
ATOM   1425  O   SER A  93      64.803  65.678  56.641  1.00  0.00           O  
ATOM   1426  N   GLU A  94      64.304  67.731  55.779  1.00  0.00           N  
ATOM   1427  H   GLU A  94      64.739  68.511  55.307  1.00  0.00           H  
ATOM   1428  CA  GLU A  94      62.918  67.928  56.181  1.00  0.00           C  
ATOM   1429  HA  GLU A  94      62.807  67.698  57.240  1.00  0.00           H  
ATOM   1430  CB  GLU A  94      62.550  69.415  55.916  1.00  0.00           C  
ATOM   1431  HB2 GLU A  94      62.718  69.657  54.867  1.00  0.00           H  
ATOM   1432  HB3 GLU A  94      61.491  69.542  56.142  1.00  0.00           H  
ATOM   1433  CG  GLU A  94      63.144  70.570  56.792  1.00  0.00           C  
ATOM   1434  HG2 GLU A  94      62.612  71.508  56.631  1.00  0.00           H  
ATOM   1435  HG3 GLU A  94      63.089  70.387  57.865  1.00  0.00           H  
ATOM   1436  CD  GLU A  94      64.639  70.783  56.463  1.00  0.00           C  
ATOM   1437  OE1 GLU A  94      65.363  71.357  57.295  1.00  0.00           O  
ATOM   1438  OE2 GLU A  94      65.054  70.497  55.331  1.00  0.00           O  
ATOM   1439  C   GLU A  94      62.026  66.919  55.419  1.00  0.00           C  
ATOM   1440  O   GLU A  94      60.979  66.558  56.083  1.00  0.00           O  
ATOM   1441  N   GLU A  95      62.365  66.520  54.203  1.00  0.00           N  
ATOM   1442  H   GLU A  95      63.216  66.820  53.749  1.00  0.00           H  
ATOM   1443  CA  GLU A  95      61.440  65.742  53.463  1.00  0.00           C  
ATOM   1444  HA  GLU A  95      60.393  66.033  53.535  1.00  0.00           H  
ATOM   1445  CB  GLU A  95      61.823  65.838  51.955  1.00  0.00           C  
ATOM   1446  HB2 GLU A  95      61.538  66.819  51.577  1.00  0.00           H  
ATOM   1447  HB3 GLU A  95      62.885  65.637  51.810  1.00  0.00           H  
ATOM   1448  CG  GLU A  95      61.031  64.883  51.095  1.00  0.00           C  
ATOM   1449  HG2 GLU A  95      61.384  65.145  50.098  1.00  0.00           H  
ATOM   1450  HG3 GLU A  95      61.553  63.960  51.349  1.00  0.00           H  
ATOM   1451  CD  GLU A  95      59.536  64.810  51.261  1.00  0.00           C  
ATOM   1452  OE1 GLU A  95      58.909  65.634  51.898  1.00  0.00           O  
ATOM   1453  OE2 GLU A  95      59.004  63.913  50.623  1.00  0.00           O  
ATOM   1454  C   GLU A  95      61.459  64.267  54.007  1.00  0.00           C  
ATOM   1455  O   GLU A  95      60.515  63.492  53.986  1.00  0.00           O  
ATOM   1456  N   GLU A  96      62.604  63.876  54.559  1.00  0.00           N  
ATOM   1457  H   GLU A  96      63.294  64.614  54.564  1.00  0.00           H  
ATOM   1458  CA  GLU A  96      62.856  62.541  55.207  1.00  0.00           C  
ATOM   1459  HA  GLU A  96      62.449  61.730  54.602  1.00  0.00           H  
ATOM   1460  CB  GLU A  96      64.386  62.356  55.270  1.00  0.00           C  
ATOM   1461  HB2 GLU A  96      64.835  63.279  55.638  1.00  0.00           H  
ATOM   1462  HB3 GLU A  96      64.452  61.568  56.020  1.00  0.00           H  
ATOM   1463  CG  GLU A  96      64.982  62.025  53.908  1.00  0.00           C  
ATOM   1464  HG2 GLU A  96      64.479  61.236  53.349  1.00  0.00           H  
ATOM   1465  HG3 GLU A  96      65.067  62.877  53.234  1.00  0.00           H  
ATOM   1466  CD  GLU A  96      66.343  61.493  54.154  1.00  0.00           C  
ATOM   1467  OE1 GLU A  96      67.308  62.232  53.837  1.00  0.00           O  
ATOM   1468  OE2 GLU A  96      66.586  60.316  54.589  1.00  0.00           O  
ATOM   1469  C   GLU A  96      62.292  62.543  56.605  1.00  0.00           C  
ATOM   1470  O   GLU A  96      61.711  61.536  57.027  1.00  0.00           O  
ATOM   1471  N   LEU A  97      62.605  63.632  57.368  1.00  0.00           N  
ATOM   1472  H   LEU A  97      63.335  64.229  57.007  1.00  0.00           H  
ATOM   1473  CA  LEU A  97      62.100  63.920  58.734  1.00  0.00           C  
ATOM   1474  HA  LEU A  97      62.364  63.023  59.293  1.00  0.00           H  
ATOM   1475  CB  LEU A  97      62.946  65.066  59.263  1.00  0.00           C  
ATOM   1476  HB2 LEU A  97      63.171  65.771  58.462  1.00  0.00           H  
ATOM   1477  HB3 LEU A  97      62.343  65.644  59.963  1.00  0.00           H  
ATOM   1478  CG  LEU A  97      64.110  64.452  60.090  1.00  0.00           C  
ATOM   1479  HG  LEU A  97      63.727  64.020  61.014  1.00  0.00           H  
ATOM   1480  CD1 LEU A  97      65.019  63.424  59.508  1.00  0.00           C  
ATOM   1481 HD11 LEU A  97      64.442  62.598  59.092  1.00  0.00           H  
ATOM   1482 HD12 LEU A  97      65.649  63.801  58.702  1.00  0.00           H  
ATOM   1483 HD13 LEU A  97      65.628  63.098  60.351  1.00  0.00           H  
ATOM   1484  CD2 LEU A  97      64.951  65.706  60.461  1.00  0.00           C  
ATOM   1485 HD21 LEU A  97      65.731  65.353  61.136  1.00  0.00           H  
ATOM   1486 HD22 LEU A  97      65.332  66.145  59.539  1.00  0.00           H  
ATOM   1487 HD23 LEU A  97      64.231  66.330  60.992  1.00  0.00           H  
ATOM   1488  C   LEU A  97      60.582  64.098  58.727  1.00  0.00           C  
ATOM   1489  O   LEU A  97      59.961  63.687  59.705  1.00  0.00           O  
ATOM   1490  N   SER A  98      59.929  64.453  57.633  1.00  0.00           N  
ATOM   1491  H   SER A  98      60.436  64.836  56.848  1.00  0.00           H  
ATOM   1492  CA  SER A  98      58.402  64.573  57.539  1.00  0.00           C  
ATOM   1493  HA  SER A  98      58.165  65.078  58.476  1.00  0.00           H  
ATOM   1494  CB  SER A  98      57.964  65.447  56.377  1.00  0.00           C  
ATOM   1495  HB2 SER A  98      58.546  65.189  55.492  1.00  0.00           H  
ATOM   1496  HB3 SER A  98      56.919  65.643  56.136  1.00  0.00           H  
ATOM   1497  OG  SER A  98      58.415  66.723  56.778  1.00  0.00           O  
ATOM   1498  HG  SER A  98      59.361  66.616  56.901  1.00  0.00           H  
ATOM   1499  C   SER A  98      57.794  63.184  57.418  1.00  0.00           C  
ATOM   1500  O   SER A  98      56.735  62.953  58.010  1.00  0.00           O  
ATOM   1501  N   ASP A  99      58.388  62.328  56.595  1.00  0.00           N  
ATOM   1502  H   ASP A  99      59.235  62.573  56.101  1.00  0.00           H  
ATOM   1503  CA  ASP A  99      57.978  60.916  56.546  1.00  0.00           C  
ATOM   1504  HA  ASP A  99      56.919  60.933  56.290  1.00  0.00           H  
ATOM   1505  CB  ASP A  99      58.747  60.009  55.549  1.00  0.00           C  
ATOM   1506  HB2 ASP A  99      59.823  59.972  55.720  1.00  0.00           H  
ATOM   1507  HB3 ASP A  99      58.434  58.986  55.758  1.00  0.00           H  
ATOM   1508  CG  ASP A  99      58.483  60.321  54.126  1.00  0.00           C  
ATOM   1509  OD1 ASP A  99      59.270  59.927  53.210  1.00  0.00           O  
ATOM   1510  OD2 ASP A  99      57.441  60.879  53.732  1.00  0.00           O  
ATOM   1511  C   ASP A  99      58.128  60.343  57.964  1.00  0.00           C  
ATOM   1512  O   ASP A  99      57.205  59.608  58.374  1.00  0.00           O  
ATOM   1513  N   LEU A 100      59.257  60.576  58.714  1.00  0.00           N  
ATOM   1514  H   LEU A 100      60.007  61.142  58.344  1.00  0.00           H  
ATOM   1515  CA  LEU A 100      59.513  59.980  60.025  1.00  0.00           C  
ATOM   1516  HA  LEU A 100      59.385  58.909  59.863  1.00  0.00           H  
ATOM   1517  CB  LEU A 100      60.931  60.271  60.580  1.00  0.00           C  
ATOM   1518  HB2 LEU A 100      61.158  61.337  60.612  1.00  0.00           H  
ATOM   1519  HB3 LEU A 100      60.938  59.756  61.540  1.00  0.00           H  
ATOM   1520  CG  LEU A 100      62.129  59.569  59.855  1.00  0.00           C  
ATOM   1521  HG  LEU A 100      62.449  60.321  59.134  1.00  0.00           H  
ATOM   1522  CD1 LEU A 100      63.268  59.642  60.923  1.00  0.00           C  
ATOM   1523 HD11 LEU A 100      63.438  60.615  61.384  1.00  0.00           H  
ATOM   1524 HD12 LEU A 100      63.036  58.904  61.691  1.00  0.00           H  
ATOM   1525 HD13 LEU A 100      64.215  59.381  60.449  1.00  0.00           H  
ATOM   1526  CD2 LEU A 100      61.989  58.134  59.493  1.00  0.00           C  
ATOM   1527 HD21 LEU A 100      61.729  57.556  60.380  1.00  0.00           H  
ATOM   1528 HD22 LEU A 100      61.229  57.992  58.724  1.00  0.00           H  
ATOM   1529 HD23 LEU A 100      62.944  57.717  59.174  1.00  0.00           H  
ATOM   1530  C   LEU A 100      58.398  60.467  61.021  1.00  0.00           C  
ATOM   1531  O   LEU A 100      57.844  59.699  61.746  1.00  0.00           O  
ATOM   1532  N   PHE A 101      58.197  61.790  61.142  1.00  0.00           N  
ATOM   1533  H   PHE A 101      58.618  62.392  60.448  1.00  0.00           H  
ATOM   1534  CA  PHE A 101      57.255  62.386  62.116  1.00  0.00           C  
ATOM   1535  HA  PHE A 101      57.684  62.157  63.092  1.00  0.00           H  
ATOM   1536  CB  PHE A 101      57.322  63.862  61.864  1.00  0.00           C  
ATOM   1537  HB2 PHE A 101      58.359  64.172  61.991  1.00  0.00           H  
ATOM   1538  HB3 PHE A 101      57.064  63.981  60.812  1.00  0.00           H  
ATOM   1539  CG  PHE A 101      56.324  64.715  62.683  1.00  0.00           C  
ATOM   1540  CD1 PHE A 101      56.761  65.063  63.949  1.00  0.00           C  
ATOM   1541  HD1 PHE A 101      57.716  64.830  64.396  1.00  0.00           H  
ATOM   1542  CE1 PHE A 101      55.821  65.786  64.659  1.00  0.00           C  
ATOM   1543  HE1 PHE A 101      56.086  65.964  65.691  1.00  0.00           H  
ATOM   1544  CZ  PHE A 101      54.647  66.252  64.078  1.00  0.00           C  
ATOM   1545  HZ  PHE A 101      53.983  66.807  64.724  1.00  0.00           H  
ATOM   1546  CE2 PHE A 101      54.190  65.940  62.772  1.00  0.00           C  
ATOM   1547  HE2 PHE A 101      53.244  66.330  62.429  1.00  0.00           H  
ATOM   1548  CD2 PHE A 101      55.086  64.998  62.102  1.00  0.00           C  
ATOM   1549  HD2 PHE A 101      54.717  64.527  61.203  1.00  0.00           H  
ATOM   1550  C   PHE A 101      55.876  61.766  61.978  1.00  0.00           C  
ATOM   1551  O   PHE A 101      55.297  61.173  62.918  1.00  0.00           O  
ATOM   1552  N   ARG A 102      55.369  61.611  60.703  1.00  0.00           N  
ATOM   1553  H   ARG A 102      55.832  62.143  59.979  1.00  0.00           H  
ATOM   1554  CA  ARG A 102      54.135  60.836  60.323  1.00  0.00           C  
ATOM   1555  HA  ARG A 102      53.276  61.235  60.862  1.00  0.00           H  
ATOM   1556  CB  ARG A 102      54.041  61.110  58.800  1.00  0.00           C  
ATOM   1557  HB2 ARG A 102      54.198  62.176  58.635  1.00  0.00           H  
ATOM   1558  HB3 ARG A 102      54.921  60.711  58.296  1.00  0.00           H  
ATOM   1559  CG  ARG A 102      52.775  60.684  58.164  1.00  0.00           C  
ATOM   1560  HG2 ARG A 102      52.703  59.602  58.277  1.00  0.00           H  
ATOM   1561  HG3 ARG A 102      51.925  61.093  58.710  1.00  0.00           H  
ATOM   1562  CD  ARG A 102      52.663  61.017  56.712  1.00  0.00           C  
ATOM   1563  HD2 ARG A 102      52.627  62.096  56.559  1.00  0.00           H  
ATOM   1564  HD3 ARG A 102      53.541  60.595  56.225  1.00  0.00           H  
ATOM   1565  NE  ARG A 102      51.450  60.388  56.153  1.00  0.00           N  
ATOM   1566  HE  ARG A 102      50.802  60.071  56.860  1.00  0.00           H  
ATOM   1567  CZ  ARG A 102      51.087  60.149  54.955  1.00  0.00           C  
ATOM   1568  NH1 ARG A 102      51.852  60.270  53.914  1.00  0.00           N  
ATOM   1569 HH11 ARG A 102      52.854  60.386  53.948  1.00  0.00           H  
ATOM   1570 HH12 ARG A 102      51.573  59.944  52.999  1.00  0.00           H  
ATOM   1571  NH2 ARG A 102      49.849  59.890  54.777  1.00  0.00           N  
ATOM   1572 HH21 ARG A 102      49.295  59.733  55.607  1.00  0.00           H  
ATOM   1573 HH22 ARG A 102      49.487  59.782  53.841  1.00  0.00           H  
ATOM   1574  C   ARG A 102      54.256  59.277  60.498  1.00  0.00           C  
ATOM   1575  O   ARG A 102      53.194  58.616  60.458  1.00  0.00           O  
ATOM   1576  N   MET A 103      55.434  58.717  60.649  1.00  0.00           N  
ATOM   1577  H   MET A 103      56.272  59.281  60.656  1.00  0.00           H  
ATOM   1578  CA  MET A 103      55.553  57.306  61.016  1.00  0.00           C  
ATOM   1579  HA  MET A 103      54.825  56.736  60.439  1.00  0.00           H  
ATOM   1580  CB  MET A 103      56.928  56.921  60.493  1.00  0.00           C  
ATOM   1581  HB2 MET A 103      56.995  57.220  59.447  1.00  0.00           H  
ATOM   1582  HB3 MET A 103      57.639  57.522  61.059  1.00  0.00           H  
ATOM   1583  CG  MET A 103      57.202  55.375  60.667  1.00  0.00           C  
ATOM   1584  HG2 MET A 103      58.287  55.283  60.623  1.00  0.00           H  
ATOM   1585  HG3 MET A 103      56.865  55.027  61.643  1.00  0.00           H  
ATOM   1586  SD  MET A 103      56.434  54.458  59.351  1.00  0.00           S  
ATOM   1587  CE  MET A 103      54.757  53.921  59.971  1.00  0.00           C  
ATOM   1588  HE1 MET A 103      54.038  53.599  59.219  1.00  0.00           H  
ATOM   1589  HE2 MET A 103      55.018  53.112  60.653  1.00  0.00           H  
ATOM   1590  HE3 MET A 103      54.145  54.648  60.505  1.00  0.00           H  
ATOM   1591  C   MET A 103      55.285  56.973  62.524  1.00  0.00           C  
ATOM   1592  O   MET A 103      54.724  55.971  62.836  1.00  0.00           O  
ATOM   1593  N   PHE A 104      55.773  57.774  63.470  1.00  0.00           N  
ATOM   1594  H   PHE A 104      56.324  58.537  63.105  1.00  0.00           H  
ATOM   1595  CA  PHE A 104      55.503  57.720  64.873  1.00  0.00           C  
ATOM   1596  HA  PHE A 104      55.651  56.681  65.168  1.00  0.00           H  
ATOM   1597  CB  PHE A 104      56.390  58.713  65.651  1.00  0.00           C  
ATOM   1598  HB2 PHE A 104      56.295  59.701  65.203  1.00  0.00           H  
ATOM   1599  HB3 PHE A 104      56.029  58.850  66.671  1.00  0.00           H  
ATOM   1600  CG  PHE A 104      57.826  58.413  65.734  1.00  0.00           C  
ATOM   1601  CD1 PHE A 104      58.768  59.073  65.020  1.00  0.00           C  
ATOM   1602  HD1 PHE A 104      58.431  59.841  64.339  1.00  0.00           H  
ATOM   1603  CE1 PHE A 104      60.160  58.831  65.153  1.00  0.00           C  
ATOM   1604  HE1 PHE A 104      60.908  59.358  64.580  1.00  0.00           H  
ATOM   1605  CZ  PHE A 104      60.603  57.898  66.150  1.00  0.00           C  
ATOM   1606  HZ  PHE A 104      61.647  57.622  66.173  1.00  0.00           H  
ATOM   1607  CE2 PHE A 104      59.626  57.209  66.876  1.00  0.00           C  
ATOM   1608  HE2 PHE A 104      59.939  56.495  67.623  1.00  0.00           H  
ATOM   1609  CD2 PHE A 104      58.261  57.373  66.625  1.00  0.00           C  
ATOM   1610  HD2 PHE A 104      57.568  56.970  67.349  1.00  0.00           H  
ATOM   1611  C   PHE A 104      54.008  58.094  65.103  1.00  0.00           C  
ATOM   1612  O   PHE A 104      53.387  57.406  65.949  1.00  0.00           O  
ATOM   1613  N   ASP A 105      53.616  59.197  64.506  1.00  0.00           N  
ATOM   1614  H   ASP A 105      54.284  59.671  63.914  1.00  0.00           H  
ATOM   1615  CA  ASP A 105      52.279  59.782  64.658  1.00  0.00           C  
ATOM   1616  HA  ASP A 105      52.028  59.937  65.708  1.00  0.00           H  
ATOM   1617  CB  ASP A 105      52.168  61.178  63.978  1.00  0.00           C  
ATOM   1618  HB2 ASP A 105      52.985  61.781  64.374  1.00  0.00           H  
ATOM   1619  HB3 ASP A 105      52.235  61.150  62.890  1.00  0.00           H  
ATOM   1620  CG  ASP A 105      50.833  61.875  64.252  1.00  0.00           C  
ATOM   1621  OD1 ASP A 105      50.095  61.504  65.220  1.00  0.00           O  
ATOM   1622  OD2 ASP A 105      50.482  62.907  63.494  1.00  0.00           O  
ATOM   1623  C   ASP A 105      51.128  58.852  64.270  1.00  0.00           C  
ATOM   1624  O   ASP A 105      50.856  58.576  63.038  1.00  0.00           O  
ATOM   1625  N   LYS A 106      50.395  58.333  65.273  1.00  0.00           N  
ATOM   1626  H   LYS A 106      50.521  58.713  66.200  1.00  0.00           H  
ATOM   1627  CA  LYS A 106      49.491  57.145  64.969  1.00  0.00           C  
ATOM   1628  HA  LYS A 106      49.874  56.612  64.099  1.00  0.00           H  
ATOM   1629  CB  LYS A 106      49.637  56.067  66.107  1.00  0.00           C  
ATOM   1630  HB2 LYS A 106      50.671  55.758  66.258  1.00  0.00           H  
ATOM   1631  HB3 LYS A 106      49.475  56.516  67.087  1.00  0.00           H  
ATOM   1632  CG  LYS A 106      48.749  54.884  66.112  1.00  0.00           C  
ATOM   1633  HG2 LYS A 106      48.789  54.379  67.077  1.00  0.00           H  
ATOM   1634  HG3 LYS A 106      47.758  55.247  65.841  1.00  0.00           H  
ATOM   1635  CD  LYS A 106      49.265  53.841  65.090  1.00  0.00           C  
ATOM   1636  HD2 LYS A 106      49.071  54.166  64.068  1.00  0.00           H  
ATOM   1637  HD3 LYS A 106      50.335  53.672  65.213  1.00  0.00           H  
ATOM   1638  CE  LYS A 106      48.525  52.536  65.152  1.00  0.00           C  
ATOM   1639  HE2 LYS A 106      48.577  52.094  66.147  1.00  0.00           H  
ATOM   1640  HE3 LYS A 106      47.462  52.648  64.941  1.00  0.00           H  
ATOM   1641  NZ  LYS A 106      49.104  51.378  64.346  1.00  0.00           N  
ATOM   1642  HZ1 LYS A 106      49.121  51.725  63.398  1.00  0.00           H  
ATOM   1643  HZ2 LYS A 106      49.989  51.048  64.705  1.00  0.00           H  
ATOM   1644  HZ3 LYS A 106      48.573  50.527  64.231  1.00  0.00           H  
ATOM   1645  C   LYS A 106      47.995  57.519  64.707  1.00  0.00           C  
ATOM   1646  O   LYS A 106      47.415  57.015  63.729  1.00  0.00           O  
ATOM   1647  N   ASN A 107      47.364  58.414  65.503  1.00  0.00           N  
ATOM   1648  H   ASN A 107      47.754  58.749  66.372  1.00  0.00           H  
ATOM   1649  CA  ASN A 107      46.027  59.054  65.234  1.00  0.00           C  
ATOM   1650  HA  ASN A 107      45.356  58.290  64.842  1.00  0.00           H  
ATOM   1651  CB  ASN A 107      45.504  59.537  66.597  1.00  0.00           C  
ATOM   1652  HB2 ASN A 107      44.424  59.668  66.541  1.00  0.00           H  
ATOM   1653  HB3 ASN A 107      45.791  58.760  67.306  1.00  0.00           H  
ATOM   1654  CG  ASN A 107      46.118  60.863  67.078  1.00  0.00           C  
ATOM   1655  OD1 ASN A 107      47.215  61.155  66.705  1.00  0.00           O  
ATOM   1656  ND2 ASN A 107      45.368  61.705  67.724  1.00  0.00           N  
ATOM   1657 HD21 ASN A 107      45.765  62.626  67.846  1.00  0.00           H  
ATOM   1658 HD22 ASN A 107      44.417  61.482  67.979  1.00  0.00           H  
ATOM   1659  C   ASN A 107      45.990  60.092  64.105  1.00  0.00           C  
ATOM   1660  O   ASN A 107      44.910  60.505  63.764  1.00  0.00           O  
ATOM   1661  N   ALA A 108      47.152  60.562  63.651  1.00  0.00           N  
ATOM   1662  H   ALA A 108      47.959  60.350  64.220  1.00  0.00           H  
ATOM   1663  CA  ALA A 108      47.368  61.572  62.625  1.00  0.00           C  
ATOM   1664  HA  ALA A 108      48.444  61.623  62.458  1.00  0.00           H  
ATOM   1665  CB  ALA A 108      46.806  61.048  61.287  1.00  0.00           C  
ATOM   1666  HB1 ALA A 108      47.179  60.032  61.154  1.00  0.00           H  
ATOM   1667  HB2 ALA A 108      45.718  60.990  61.326  1.00  0.00           H  
ATOM   1668  HB3 ALA A 108      47.111  61.688  60.459  1.00  0.00           H  
ATOM   1669  C   ALA A 108      46.856  62.954  62.993  1.00  0.00           C  
ATOM   1670  O   ALA A 108      46.117  63.585  62.240  1.00  0.00           O  
ATOM   1671  N   ASP A 109      47.087  63.341  64.211  1.00  0.00           N  
ATOM   1672  H   ASP A 109      47.591  62.792  64.893  1.00  0.00           H  
ATOM   1673  CA  ASP A 109      46.694  64.721  64.609  1.00  0.00           C  
ATOM   1674  HA  ASP A 109      45.728  64.965  64.168  1.00  0.00           H  
ATOM   1675  CB  ASP A 109      46.365  64.830  66.068  1.00  0.00           C  
ATOM   1676  HB2 ASP A 109      46.193  65.852  66.405  1.00  0.00           H  
ATOM   1677  HB3 ASP A 109      45.461  64.236  66.206  1.00  0.00           H  
ATOM   1678  CG  ASP A 109      47.477  64.226  66.995  1.00  0.00           C  
ATOM   1679  OD1 ASP A 109      48.655  64.051  66.570  1.00  0.00           O  
ATOM   1680  OD2 ASP A 109      47.156  63.953  68.145  1.00  0.00           O  
ATOM   1681  C   ASP A 109      47.770  65.789  64.220  1.00  0.00           C  
ATOM   1682  O   ASP A 109      47.484  67.005  64.298  1.00  0.00           O  
ATOM   1683  N   GLY A 110      48.930  65.289  63.814  1.00  0.00           N  
ATOM   1684  H   GLY A 110      49.016  64.286  63.901  1.00  0.00           H  
ATOM   1685  CA  GLY A 110      50.150  66.114  63.496  1.00  0.00           C  
ATOM   1686  HA2 GLY A 110      50.789  65.449  62.914  1.00  0.00           H  
ATOM   1687  HA3 GLY A 110      49.942  66.883  62.753  1.00  0.00           H  
ATOM   1688  C   GLY A 110      51.065  66.578  64.606  1.00  0.00           C  
ATOM   1689  O   GLY A 110      51.718  67.583  64.507  1.00  0.00           O  
ATOM   1690  N   TYR A 111      51.149  65.723  65.677  1.00  0.00           N  
ATOM   1691  H   TYR A 111      50.521  64.935  65.612  1.00  0.00           H  
ATOM   1692  CA  TYR A 111      52.044  65.812  66.827  1.00  0.00           C  
ATOM   1693  HA  TYR A 111      52.941  66.423  66.726  1.00  0.00           H  
ATOM   1694  CB  TYR A 111      51.264  66.501  67.952  1.00  0.00           C  
ATOM   1695  HB2 TYR A 111      50.386  65.960  68.303  1.00  0.00           H  
ATOM   1696  HB3 TYR A 111      51.808  66.430  68.893  1.00  0.00           H  
ATOM   1697  CG  TYR A 111      50.815  67.952  67.653  1.00  0.00           C  
ATOM   1698  CD1 TYR A 111      51.634  69.040  68.024  1.00  0.00           C  
ATOM   1699  HD1 TYR A 111      52.535  68.750  68.544  1.00  0.00           H  
ATOM   1700  CE1 TYR A 111      51.337  70.344  67.654  1.00  0.00           C  
ATOM   1701  HE1 TYR A 111      52.035  71.127  67.910  1.00  0.00           H  
ATOM   1702  CZ  TYR A 111      50.053  70.662  67.137  1.00  0.00           C  
ATOM   1703  OH  TYR A 111      49.649  71.861  66.860  1.00  0.00           O  
ATOM   1704  HH  TYR A 111      50.341  72.378  67.278  1.00  0.00           H  
ATOM   1705  CE2 TYR A 111      49.147  69.567  66.892  1.00  0.00           C  
ATOM   1706  HE2 TYR A 111      48.155  69.852  66.574  1.00  0.00           H  
ATOM   1707  CD2 TYR A 111      49.556  68.178  67.089  1.00  0.00           C  
ATOM   1708  HD2 TYR A 111      48.923  67.345  66.824  1.00  0.00           H  
ATOM   1709  C   TYR A 111      52.443  64.400  67.259  1.00  0.00           C  
ATOM   1710  O   TYR A 111      51.713  63.399  67.062  1.00  0.00           O  
ATOM   1711  N   ILE A 112      53.547  64.242  67.979  1.00  0.00           N  
ATOM   1712  H   ILE A 112      54.203  65.007  67.908  1.00  0.00           H  
ATOM   1713  CA  ILE A 112      53.998  62.908  68.620  1.00  0.00           C  
ATOM   1714  HA  ILE A 112      53.352  62.158  68.164  1.00  0.00           H  
ATOM   1715  CB  ILE A 112      55.492  62.684  68.255  1.00  0.00           C  
ATOM   1716  HB  ILE A 112      56.102  63.506  68.629  1.00  0.00           H  
ATOM   1717  CG2 ILE A 112      55.903  61.375  68.965  1.00  0.00           C  
ATOM   1718 HG21 ILE A 112      55.986  61.444  70.050  1.00  0.00           H  
ATOM   1719 HG22 ILE A 112      55.191  60.588  68.716  1.00  0.00           H  
ATOM   1720 HG23 ILE A 112      56.889  61.090  68.598  1.00  0.00           H  
ATOM   1721  CG1 ILE A 112      55.801  62.343  66.759  1.00  0.00           C  
ATOM   1722 HG12 ILE A 112      55.314  61.390  66.550  1.00  0.00           H  
ATOM   1723 HG13 ILE A 112      55.202  62.990  66.119  1.00  0.00           H  
ATOM   1724  CD1 ILE A 112      57.227  62.410  66.248  1.00  0.00           C  
ATOM   1725 HD11 ILE A 112      57.233  62.135  65.194  1.00  0.00           H  
ATOM   1726 HD12 ILE A 112      57.635  63.388  66.505  1.00  0.00           H  
ATOM   1727 HD13 ILE A 112      57.838  61.638  66.715  1.00  0.00           H  
ATOM   1728  C   ILE A 112      53.812  62.963  70.136  1.00  0.00           C  
ATOM   1729  O   ILE A 112      54.184  63.917  70.809  1.00  0.00           O  
ATOM   1730  N   ASP A 113      53.150  61.944  70.616  1.00  0.00           N  
ATOM   1731  H   ASP A 113      52.909  61.209  69.967  1.00  0.00           H  
ATOM   1732  CA  ASP A 113      52.670  61.797  72.038  1.00  0.00           C  
ATOM   1733  HA  ASP A 113      52.770  62.699  72.643  1.00  0.00           H  
ATOM   1734  CB  ASP A 113      51.145  61.610  71.815  1.00  0.00           C  
ATOM   1735  HB2 ASP A 113      50.967  60.825  71.079  1.00  0.00           H  
ATOM   1736  HB3 ASP A 113      50.758  61.299  72.785  1.00  0.00           H  
ATOM   1737  CG  ASP A 113      50.426  62.839  71.319  1.00  0.00           C  
ATOM   1738  OD1 ASP A 113      49.747  63.493  72.105  1.00  0.00           O  
ATOM   1739  OD2 ASP A 113      50.450  63.028  70.106  1.00  0.00           O  
ATOM   1740  C   ASP A 113      53.371  60.553  72.783  1.00  0.00           C  
ATOM   1741  O   ASP A 113      53.801  59.615  72.156  1.00  0.00           O  
ATOM   1742  N   LEU A 114      53.300  60.456  74.100  1.00  0.00           N  
ATOM   1743  H   LEU A 114      52.919  61.226  74.631  1.00  0.00           H  
ATOM   1744  CA  LEU A 114      54.017  59.476  74.948  1.00  0.00           C  
ATOM   1745  HA  LEU A 114      55.011  59.605  74.520  1.00  0.00           H  
ATOM   1746  CB  LEU A 114      53.820  59.892  76.463  1.00  0.00           C  
ATOM   1747  HB2 LEU A 114      54.242  60.896  76.514  1.00  0.00           H  
ATOM   1748  HB3 LEU A 114      52.747  59.945  76.646  1.00  0.00           H  
ATOM   1749  CG  LEU A 114      54.410  59.004  77.538  1.00  0.00           C  
ATOM   1750  HG  LEU A 114      53.958  58.013  77.538  1.00  0.00           H  
ATOM   1751  CD1 LEU A 114      55.968  58.837  77.402  1.00  0.00           C  
ATOM   1752 HD11 LEU A 114      56.360  58.143  78.146  1.00  0.00           H  
ATOM   1753 HD12 LEU A 114      56.329  58.477  76.439  1.00  0.00           H  
ATOM   1754 HD13 LEU A 114      56.417  59.818  77.558  1.00  0.00           H  
ATOM   1755  CD2 LEU A 114      54.098  59.618  78.889  1.00  0.00           C  
ATOM   1756 HD21 LEU A 114      54.543  60.612  78.942  1.00  0.00           H  
ATOM   1757 HD22 LEU A 114      53.035  59.756  79.090  1.00  0.00           H  
ATOM   1758 HD23 LEU A 114      54.509  59.010  79.695  1.00  0.00           H  
ATOM   1759  C   LEU A 114      53.650  57.948  74.694  1.00  0.00           C  
ATOM   1760  O   LEU A 114      54.570  57.139  74.546  1.00  0.00           O  
ATOM   1761  N   ASP A 115      52.341  57.669  74.514  1.00  0.00           N  
ATOM   1762  H   ASP A 115      51.685  58.433  74.600  1.00  0.00           H  
ATOM   1763  CA  ASP A 115      51.864  56.416  74.026  1.00  0.00           C  
ATOM   1764  HA  ASP A 115      52.230  55.667  74.728  1.00  0.00           H  
ATOM   1765  CB  ASP A 115      50.285  56.381  74.077  1.00  0.00           C  
ATOM   1766  HB2 ASP A 115      50.120  57.270  73.467  1.00  0.00           H  
ATOM   1767  HB3 ASP A 115      49.967  55.464  73.582  1.00  0.00           H  
ATOM   1768  CG  ASP A 115      49.670  56.489  75.525  1.00  0.00           C  
ATOM   1769  OD1 ASP A 115      50.260  56.300  76.570  1.00  0.00           O  
ATOM   1770  OD2 ASP A 115      48.464  56.789  75.584  1.00  0.00           O  
ATOM   1771  C   ASP A 115      52.401  56.011  72.606  1.00  0.00           C  
ATOM   1772  O   ASP A 115      52.757  54.865  72.290  1.00  0.00           O  
ATOM   1773  N   GLU A 116      52.572  56.967  71.721  1.00  0.00           N  
ATOM   1774  H   GLU A 116      52.506  57.945  71.962  1.00  0.00           H  
ATOM   1775  CA  GLU A 116      52.983  56.734  70.311  1.00  0.00           C  
ATOM   1776  HA  GLU A 116      52.417  55.964  69.788  1.00  0.00           H  
ATOM   1777  CB  GLU A 116      52.631  57.948  69.402  1.00  0.00           C  
ATOM   1778  HB2 GLU A 116      53.282  58.777  69.681  1.00  0.00           H  
ATOM   1779  HB3 GLU A 116      52.796  57.611  68.379  1.00  0.00           H  
ATOM   1780  CG  GLU A 116      51.139  58.109  69.342  1.00  0.00           C  
ATOM   1781  HG2 GLU A 116      50.597  57.263  68.919  1.00  0.00           H  
ATOM   1782  HG3 GLU A 116      50.754  58.345  70.334  1.00  0.00           H  
ATOM   1783  CD  GLU A 116      50.806  59.413  68.516  1.00  0.00           C  
ATOM   1784  OE1 GLU A 116      51.641  60.323  68.324  1.00  0.00           O  
ATOM   1785  OE2 GLU A 116      49.759  59.551  67.888  1.00  0.00           O  
ATOM   1786  C   GLU A 116      54.433  56.365  70.220  1.00  0.00           C  
ATOM   1787  O   GLU A 116      54.804  55.599  69.383  1.00  0.00           O  
ATOM   1788  N   LEU A 117      55.234  56.802  71.204  1.00  0.00           N  
ATOM   1789  H   LEU A 117      54.757  57.472  71.790  1.00  0.00           H  
ATOM   1790  CA  LEU A 117      56.514  56.227  71.503  1.00  0.00           C  
ATOM   1791  HA  LEU A 117      57.092  56.122  70.585  1.00  0.00           H  
ATOM   1792  CB  LEU A 117      57.283  57.150  72.507  1.00  0.00           C  
ATOM   1793  HB2 LEU A 117      56.856  57.269  73.503  1.00  0.00           H  
ATOM   1794  HB3 LEU A 117      58.222  56.612  72.638  1.00  0.00           H  
ATOM   1795  CG  LEU A 117      57.694  58.564  71.992  1.00  0.00           C  
ATOM   1796  HG  LEU A 117      56.836  59.225  72.118  1.00  0.00           H  
ATOM   1797  CD1 LEU A 117      58.679  59.328  72.918  1.00  0.00           C  
ATOM   1798 HD11 LEU A 117      58.244  59.470  73.907  1.00  0.00           H  
ATOM   1799 HD12 LEU A 117      59.586  58.737  73.048  1.00  0.00           H  
ATOM   1800 HD13 LEU A 117      58.942  60.213  72.338  1.00  0.00           H  
ATOM   1801  CD2 LEU A 117      58.300  58.561  70.590  1.00  0.00           C  
ATOM   1802 HD21 LEU A 117      58.545  59.605  70.396  1.00  0.00           H  
ATOM   1803 HD22 LEU A 117      58.995  57.722  70.560  1.00  0.00           H  
ATOM   1804 HD23 LEU A 117      57.600  58.287  69.800  1.00  0.00           H  
ATOM   1805  C   LEU A 117      56.440  54.809  72.039  1.00  0.00           C  
ATOM   1806  O   LEU A 117      57.007  53.890  71.486  1.00  0.00           O  
ATOM   1807  N   LYS A 118      55.748  54.500  73.154  1.00  0.00           N  
ATOM   1808  H   LYS A 118      55.358  55.322  73.591  1.00  0.00           H  
ATOM   1809  CA  LYS A 118      55.436  53.159  73.604  1.00  0.00           C  
ATOM   1810  HA  LYS A 118      56.369  52.707  73.943  1.00  0.00           H  
ATOM   1811  CB  LYS A 118      54.489  53.222  74.701  1.00  0.00           C  
ATOM   1812  HB2 LYS A 118      53.585  53.770  74.436  1.00  0.00           H  
ATOM   1813  HB3 LYS A 118      54.100  52.242  74.979  1.00  0.00           H  
ATOM   1814  CG  LYS A 118      55.179  53.917  75.993  1.00  0.00           C  
ATOM   1815  HG2 LYS A 118      56.026  53.301  76.297  1.00  0.00           H  
ATOM   1816  HG3 LYS A 118      55.574  54.890  75.701  1.00  0.00           H  
ATOM   1817  CD  LYS A 118      54.257  53.986  77.206  1.00  0.00           C  
ATOM   1818  HD2 LYS A 118      53.398  54.606  76.951  1.00  0.00           H  
ATOM   1819  HD3 LYS A 118      54.017  52.975  77.534  1.00  0.00           H  
ATOM   1820  CE  LYS A 118      54.972  54.592  78.327  1.00  0.00           C  
ATOM   1821  HE2 LYS A 118      55.892  54.052  78.548  1.00  0.00           H  
ATOM   1822  HE3 LYS A 118      55.278  55.584  77.994  1.00  0.00           H  
ATOM   1823  NZ  LYS A 118      54.047  54.785  79.446  1.00  0.00           N  
ATOM   1824  HZ1 LYS A 118      53.882  53.905  79.914  1.00  0.00           H  
ATOM   1825  HZ2 LYS A 118      54.505  55.391  80.112  1.00  0.00           H  
ATOM   1826  HZ3 LYS A 118      53.178  55.271  79.279  1.00  0.00           H  
ATOM   1827  C   LYS A 118      54.993  52.205  72.376  1.00  0.00           C  
ATOM   1828  O   LYS A 118      55.312  51.065  72.408  1.00  0.00           O  
ATOM   1829  N   ILE A 119      54.160  52.675  71.500  1.00  0.00           N  
ATOM   1830  H   ILE A 119      53.855  53.623  71.670  1.00  0.00           H  
ATOM   1831  CA  ILE A 119      53.631  52.007  70.329  1.00  0.00           C  
ATOM   1832  HA  ILE A 119      53.329  50.991  70.581  1.00  0.00           H  
ATOM   1833  CB  ILE A 119      52.395  52.727  69.658  1.00  0.00           C  
ATOM   1834  HB  ILE A 119      52.763  53.745  69.533  1.00  0.00           H  
ATOM   1835  CG2 ILE A 119      51.983  52.104  68.277  1.00  0.00           C  
ATOM   1836 HG21 ILE A 119      51.584  51.097  68.394  1.00  0.00           H  
ATOM   1837 HG22 ILE A 119      51.189  52.710  67.840  1.00  0.00           H  
ATOM   1838 HG23 ILE A 119      52.874  52.157  67.650  1.00  0.00           H  
ATOM   1839  CG1 ILE A 119      51.157  52.632  70.587  1.00  0.00           C  
ATOM   1840 HG12 ILE A 119      50.862  51.587  70.690  1.00  0.00           H  
ATOM   1841 HG13 ILE A 119      51.440  52.913  71.602  1.00  0.00           H  
ATOM   1842  CD1 ILE A 119      50.004  53.640  70.230  1.00  0.00           C  
ATOM   1843 HD11 ILE A 119      49.368  53.716  71.112  1.00  0.00           H  
ATOM   1844 HD12 ILE A 119      50.492  54.602  70.074  1.00  0.00           H  
ATOM   1845 HD13 ILE A 119      49.358  53.268  69.435  1.00  0.00           H  
ATOM   1846  C   ILE A 119      54.788  51.671  69.283  1.00  0.00           C  
ATOM   1847  O   ILE A 119      54.989  50.490  68.974  1.00  0.00           O  
ATOM   1848  N   MET A 120      55.629  52.657  68.957  1.00  0.00           N  
ATOM   1849  H   MET A 120      55.452  53.586  69.314  1.00  0.00           H  
ATOM   1850  CA  MET A 120      56.729  52.453  67.971  1.00  0.00           C  
ATOM   1851  HA  MET A 120      56.384  52.049  67.019  1.00  0.00           H  
ATOM   1852  CB  MET A 120      57.181  53.859  67.607  1.00  0.00           C  
ATOM   1853  HB2 MET A 120      56.399  54.559  67.313  1.00  0.00           H  
ATOM   1854  HB3 MET A 120      57.479  54.250  68.579  1.00  0.00           H  
ATOM   1855  CG  MET A 120      58.378  53.851  66.579  1.00  0.00           C  
ATOM   1856  HG2 MET A 120      58.607  54.871  66.271  1.00  0.00           H  
ATOM   1857  HG3 MET A 120      59.250  53.398  67.052  1.00  0.00           H  
ATOM   1858  SD  MET A 120      58.035  52.767  65.115  1.00  0.00           S  
ATOM   1859  CE  MET A 120      56.767  53.655  64.251  1.00  0.00           C  
ATOM   1860  HE1 MET A 120      57.152  54.653  64.043  1.00  0.00           H  
ATOM   1861  HE2 MET A 120      56.709  53.226  63.250  1.00  0.00           H  
ATOM   1862  HE3 MET A 120      55.808  53.695  64.767  1.00  0.00           H  
ATOM   1863  C   MET A 120      57.884  51.584  68.414  1.00  0.00           C  
ATOM   1864  O   MET A 120      58.497  50.846  67.685  1.00  0.00           O  
ATOM   1865  N   LEU A 121      58.174  51.771  69.761  1.00  0.00           N  
ATOM   1866  H   LEU A 121      57.544  52.341  70.307  1.00  0.00           H  
ATOM   1867  CA  LEU A 121      59.256  51.122  70.486  1.00  0.00           C  
ATOM   1868  HA  LEU A 121      60.153  51.262  69.884  1.00  0.00           H  
ATOM   1869  CB  LEU A 121      59.545  51.937  71.795  1.00  0.00           C  
ATOM   1870  HB2 LEU A 121      59.752  52.955  71.463  1.00  0.00           H  
ATOM   1871  HB3 LEU A 121      58.609  51.867  72.349  1.00  0.00           H  
ATOM   1872  CG  LEU A 121      60.613  51.308  72.678  1.00  0.00           C  
ATOM   1873  HG  LEU A 121      60.392  50.329  73.102  1.00  0.00           H  
ATOM   1874  CD1 LEU A 121      61.981  51.377  71.922  1.00  0.00           C  
ATOM   1875 HD11 LEU A 121      62.263  52.394  71.650  1.00  0.00           H  
ATOM   1876 HD12 LEU A 121      62.745  50.869  72.511  1.00  0.00           H  
ATOM   1877 HD13 LEU A 121      61.824  50.781  71.023  1.00  0.00           H  
ATOM   1878  CD2 LEU A 121      60.777  52.207  73.883  1.00  0.00           C  
ATOM   1879 HD21 LEU A 121      61.292  53.116  73.573  1.00  0.00           H  
ATOM   1880 HD22 LEU A 121      59.812  52.565  74.243  1.00  0.00           H  
ATOM   1881 HD23 LEU A 121      61.436  51.747  74.619  1.00  0.00           H  
ATOM   1882  C   LEU A 121      58.998  49.609  70.665  1.00  0.00           C  
ATOM   1883  O   LEU A 121      59.891  48.870  71.170  1.00  0.00           O  
ATOM   1884  N   GLN A 122      57.718  49.137  70.451  1.00  0.00           N  
ATOM   1885  H   GLN A 122      57.011  49.819  70.216  1.00  0.00           H  
ATOM   1886  CA  GLN A 122      57.241  47.757  70.630  1.00  0.00           C  
ATOM   1887  HA  GLN A 122      57.374  47.742  71.712  1.00  0.00           H  
ATOM   1888  CB  GLN A 122      55.685  47.690  70.452  1.00  0.00           C  
ATOM   1889  HB2 GLN A 122      55.196  48.497  70.998  1.00  0.00           H  
ATOM   1890  HB3 GLN A 122      55.471  47.597  69.388  1.00  0.00           H  
ATOM   1891  CG  GLN A 122      55.052  46.481  71.121  1.00  0.00           C  
ATOM   1892  HG2 GLN A 122      55.414  45.601  70.589  1.00  0.00           H  
ATOM   1893  HG3 GLN A 122      55.416  46.487  72.148  1.00  0.00           H  
ATOM   1894  CD  GLN A 122      53.533  46.431  71.036  1.00  0.00           C  
ATOM   1895  OE1 GLN A 122      52.795  47.144  70.333  1.00  0.00           O  
ATOM   1896  NE2 GLN A 122      52.926  45.561  71.765  1.00  0.00           N  
ATOM   1897 HE21 GLN A 122      51.933  45.378  71.795  1.00  0.00           H  
ATOM   1898 HE22 GLN A 122      53.483  44.918  72.310  1.00  0.00           H  
ATOM   1899  C   GLN A 122      58.048  46.645  70.046  1.00  0.00           C  
ATOM   1900  O   GLN A 122      58.004  45.528  70.568  1.00  0.00           O  
ATOM   1901  N   ALA A 123      58.815  46.900  69.034  1.00  0.00           N  
ATOM   1902  H   ALA A 123      58.672  47.855  68.740  1.00  0.00           H  
ATOM   1903  CA  ALA A 123      59.652  45.979  68.305  1.00  0.00           C  
ATOM   1904  HA  ALA A 123      59.145  45.021  68.183  1.00  0.00           H  
ATOM   1905  CB  ALA A 123      59.916  46.567  66.925  1.00  0.00           C  
ATOM   1906  HB1 ALA A 123      60.666  46.067  66.311  1.00  0.00           H  
ATOM   1907  HB2 ALA A 123      58.955  46.458  66.421  1.00  0.00           H  
ATOM   1908  HB3 ALA A 123      60.124  47.633  67.007  1.00  0.00           H  
ATOM   1909  C   ALA A 123      60.987  45.771  69.081  1.00  0.00           C  
ATOM   1910  O   ALA A 123      61.803  44.933  68.679  1.00  0.00           O  
ATOM   1911  N   THR A 124      61.187  46.438  70.272  1.00  0.00           N  
ATOM   1912  H   THR A 124      60.414  47.019  70.564  1.00  0.00           H  
ATOM   1913  CA  THR A 124      62.178  46.138  71.352  1.00  0.00           C  
ATOM   1914  HA  THR A 124      63.099  45.883  70.828  1.00  0.00           H  
ATOM   1915  CB  THR A 124      62.593  47.383  72.203  1.00  0.00           C  
ATOM   1916  HB  THR A 124      61.812  47.785  72.848  1.00  0.00           H  
ATOM   1917  CG2 THR A 124      63.810  46.993  73.128  1.00  0.00           C  
ATOM   1918 HG21 THR A 124      63.965  47.872  73.755  1.00  0.00           H  
ATOM   1919 HG22 THR A 124      63.579  46.093  73.698  1.00  0.00           H  
ATOM   1920 HG23 THR A 124      64.704  46.937  72.507  1.00  0.00           H  
ATOM   1921  OG1 THR A 124      63.095  48.431  71.397  1.00  0.00           O  
ATOM   1922  HG1 THR A 124      62.554  48.499  70.607  1.00  0.00           H  
ATOM   1923  C   THR A 124      61.827  44.879  72.132  1.00  0.00           C  
ATOM   1924  O   THR A 124      60.998  44.979  73.034  1.00  0.00           O  
ATOM   1925  N   GLY A 125      62.500  43.789  71.907  1.00  0.00           N  
ATOM   1926  H   GLY A 125      63.054  43.750  71.063  1.00  0.00           H  
ATOM   1927  CA  GLY A 125      62.350  42.465  72.487  1.00  0.00           C  
ATOM   1928  HA2 GLY A 125      61.368  42.046  72.703  1.00  0.00           H  
ATOM   1929  HA3 GLY A 125      62.802  41.773  71.776  1.00  0.00           H  
ATOM   1930  C   GLY A 125      63.066  42.347  73.835  1.00  0.00           C  
ATOM   1931  O   GLY A 125      62.585  41.586  74.608  1.00  0.00           O  
ATOM   1932  N   GLU A 126      64.104  43.122  74.126  1.00  0.00           N  
ATOM   1933  H   GLU A 126      64.578  43.609  73.379  1.00  0.00           H  
ATOM   1934  CA  GLU A 126      64.832  43.226  75.460  1.00  0.00           C  
ATOM   1935  HA  GLU A 126      64.916  42.233  75.902  1.00  0.00           H  
ATOM   1936  CB  GLU A 126      66.223  43.667  75.256  1.00  0.00           C  
ATOM   1937  HB2 GLU A 126      66.229  44.528  74.587  1.00  0.00           H  
ATOM   1938  HB3 GLU A 126      66.656  43.997  76.201  1.00  0.00           H  
ATOM   1939  CG  GLU A 126      67.122  42.713  74.512  1.00  0.00           C  
ATOM   1940  HG2 GLU A 126      66.545  42.190  73.749  1.00  0.00           H  
ATOM   1941  HG3 GLU A 126      67.922  43.316  74.085  1.00  0.00           H  
ATOM   1942  CD  GLU A 126      67.729  41.629  75.381  1.00  0.00           C  
ATOM   1943  OE1 GLU A 126      68.562  40.852  74.779  1.00  0.00           O  
ATOM   1944  OE2 GLU A 126      67.518  41.567  76.576  1.00  0.00           O  
ATOM   1945  C   GLU A 126      64.048  44.176  76.365  1.00  0.00           C  
ATOM   1946  O   GLU A 126      63.565  45.224  75.855  1.00  0.00           O  
ATOM   1947  N   THR A 127      64.024  43.895  77.692  1.00  0.00           N  
ATOM   1948  H   THR A 127      64.433  43.003  77.929  1.00  0.00           H  
ATOM   1949  CA  THR A 127      63.367  44.661  78.787  1.00  0.00           C  
ATOM   1950  HA  THR A 127      62.342  44.772  78.433  1.00  0.00           H  
ATOM   1951  CB  THR A 127      63.359  43.914  80.110  1.00  0.00           C  
ATOM   1952  HB  THR A 127      62.860  44.519  80.867  1.00  0.00           H  
ATOM   1953  CG2 THR A 127      62.503  42.650  79.973  1.00  0.00           C  
ATOM   1954 HG21 THR A 127      62.438  42.058  80.885  1.00  0.00           H  
ATOM   1955 HG22 THR A 127      61.484  42.933  79.709  1.00  0.00           H  
ATOM   1956 HG23 THR A 127      62.901  42.024  79.174  1.00  0.00           H  
ATOM   1957  OG1 THR A 127      64.658  43.496  80.493  1.00  0.00           O  
ATOM   1958  HG1 THR A 127      65.173  44.284  80.682  1.00  0.00           H  
ATOM   1959  C   THR A 127      64.027  46.046  78.929  1.00  0.00           C  
ATOM   1960  O   THR A 127      65.248  46.135  78.830  1.00  0.00           O  
ATOM   1961  N   ILE A 128      63.315  47.058  79.410  1.00  0.00           N  
ATOM   1962  H   ILE A 128      62.345  46.905  79.645  1.00  0.00           H  
ATOM   1963  CA  ILE A 128      63.626  48.497  79.294  1.00  0.00           C  
ATOM   1964  HA  ILE A 128      64.710  48.611  79.332  1.00  0.00           H  
ATOM   1965  CB  ILE A 128      63.333  49.046  77.923  1.00  0.00           C  
ATOM   1966  HB  ILE A 128      63.861  48.452  77.177  1.00  0.00           H  
ATOM   1967  CG2 ILE A 128      61.809  49.123  77.763  1.00  0.00           C  
ATOM   1968 HG21 ILE A 128      61.412  49.912  78.401  1.00  0.00           H  
ATOM   1969 HG22 ILE A 128      61.528  49.328  76.730  1.00  0.00           H  
ATOM   1970 HG23 ILE A 128      61.392  48.141  77.988  1.00  0.00           H  
ATOM   1971  CG1 ILE A 128      64.031  50.454  77.792  1.00  0.00           C  
ATOM   1972 HG12 ILE A 128      63.469  51.230  78.312  1.00  0.00           H  
ATOM   1973 HG13 ILE A 128      65.040  50.486  78.203  1.00  0.00           H  
ATOM   1974  CD1 ILE A 128      64.127  50.892  76.267  1.00  0.00           C  
ATOM   1975 HD11 ILE A 128      64.720  51.803  76.180  1.00  0.00           H  
ATOM   1976 HD12 ILE A 128      64.650  50.059  75.797  1.00  0.00           H  
ATOM   1977 HD13 ILE A 128      63.127  51.060  75.867  1.00  0.00           H  
ATOM   1978  C   ILE A 128      63.018  49.389  80.354  1.00  0.00           C  
ATOM   1979  O   ILE A 128      62.005  48.936  80.891  1.00  0.00           O  
ATOM   1980  N   THR A 129      63.550  50.623  80.658  1.00  0.00           N  
ATOM   1981  H   THR A 129      64.510  50.806  80.402  1.00  0.00           H  
ATOM   1982  CA  THR A 129      62.886  51.526  81.621  1.00  0.00           C  
ATOM   1983  HA  THR A 129      62.212  50.989  82.289  1.00  0.00           H  
ATOM   1984  CB  THR A 129      63.976  52.243  82.393  1.00  0.00           C  
ATOM   1985  HB  THR A 129      64.682  52.672  81.682  1.00  0.00           H  
ATOM   1986  CG2 THR A 129      63.393  53.254  83.341  1.00  0.00           C  
ATOM   1987 HG21 THR A 129      64.261  53.681  83.845  1.00  0.00           H  
ATOM   1988 HG22 THR A 129      62.821  54.056  82.875  1.00  0.00           H  
ATOM   1989 HG23 THR A 129      62.685  52.817  84.045  1.00  0.00           H  
ATOM   1990  OG1 THR A 129      64.674  51.381  83.134  1.00  0.00           O  
ATOM   1991  HG1 THR A 129      64.328  51.404  84.029  1.00  0.00           H  
ATOM   1992  C   THR A 129      61.973  52.507  80.828  1.00  0.00           C  
ATOM   1993  O   THR A 129      62.478  53.299  80.067  1.00  0.00           O  
ATOM   1994  N   GLU A 130      60.690  52.466  81.150  1.00  0.00           N  
ATOM   1995  H   GLU A 130      60.400  51.721  81.768  1.00  0.00           H  
ATOM   1996  CA  GLU A 130      59.682  53.378  80.595  1.00  0.00           C  
ATOM   1997  HA  GLU A 130      59.696  53.440  79.507  1.00  0.00           H  
ATOM   1998  CB  GLU A 130      58.301  52.705  80.889  1.00  0.00           C  
ATOM   1999  HB2 GLU A 130      58.227  52.632  81.974  1.00  0.00           H  
ATOM   2000  HB3 GLU A 130      57.494  53.268  80.419  1.00  0.00           H  
ATOM   2001  CG  GLU A 130      58.146  51.259  80.250  1.00  0.00           C  
ATOM   2002  HG2 GLU A 130      57.068  51.175  80.117  1.00  0.00           H  
ATOM   2003  HG3 GLU A 130      58.637  51.313  79.278  1.00  0.00           H  
ATOM   2004  CD  GLU A 130      58.657  50.057  80.933  1.00  0.00           C  
ATOM   2005  OE1 GLU A 130      58.471  48.948  80.389  1.00  0.00           O  
ATOM   2006  OE2 GLU A 130      59.364  50.063  81.988  1.00  0.00           O  
ATOM   2007  C   GLU A 130      59.791  54.822  81.194  1.00  0.00           C  
ATOM   2008  O   GLU A 130      59.425  55.699  80.456  1.00  0.00           O  
ATOM   2009  N   ASP A 131      60.286  55.060  82.370  1.00  0.00           N  
ATOM   2010  H   ASP A 131      60.464  54.219  82.899  1.00  0.00           H  
ATOM   2011  CA  ASP A 131      60.382  56.363  82.979  1.00  0.00           C  
ATOM   2012  HA  ASP A 131      59.422  56.842  83.173  1.00  0.00           H  
ATOM   2013  CB  ASP A 131      61.018  56.085  84.338  1.00  0.00           C  
ATOM   2014  HB2 ASP A 131      61.981  55.610  84.149  1.00  0.00           H  
ATOM   2015  HB3 ASP A 131      61.203  57.018  84.871  1.00  0.00           H  
ATOM   2016  CG  ASP A 131      60.221  55.184  85.308  1.00  0.00           C  
ATOM   2017  OD1 ASP A 131      59.317  54.382  84.941  1.00  0.00           O  
ATOM   2018  OD2 ASP A 131      60.602  55.138  86.550  1.00  0.00           O  
ATOM   2019  C   ASP A 131      61.289  57.278  82.197  1.00  0.00           C  
ATOM   2020  O   ASP A 131      61.078  58.475  82.116  1.00  0.00           O  
ATOM   2021  N   ASP A 132      62.295  56.727  81.517  1.00  0.00           N  
ATOM   2022  H   ASP A 132      62.407  55.728  81.615  1.00  0.00           H  
ATOM   2023  CA  ASP A 132      63.289  57.472  80.723  1.00  0.00           C  
ATOM   2024  HA  ASP A 132      63.656  58.216  81.429  1.00  0.00           H  
ATOM   2025  CB  ASP A 132      64.592  56.675  80.369  1.00  0.00           C  
ATOM   2026  HB2 ASP A 132      64.371  55.757  79.825  1.00  0.00           H  
ATOM   2027  HB3 ASP A 132      65.224  57.250  79.692  1.00  0.00           H  
ATOM   2028  CG  ASP A 132      65.497  56.126  81.483  1.00  0.00           C  
ATOM   2029  OD1 ASP A 132      65.441  56.571  82.673  1.00  0.00           O  
ATOM   2030  OD2 ASP A 132      66.250  55.183  81.140  1.00  0.00           O  
ATOM   2031  C   ASP A 132      62.692  58.040  79.439  1.00  0.00           C  
ATOM   2032  O   ASP A 132      63.287  58.896  78.799  1.00  0.00           O  
ATOM   2033  N   ILE A 133      61.576  57.365  78.993  1.00  0.00           N  
ATOM   2034  H   ILE A 133      61.172  56.626  79.551  1.00  0.00           H  
ATOM   2035  CA  ILE A 133      60.791  57.779  77.804  1.00  0.00           C  
ATOM   2036  HA  ILE A 133      61.386  58.143  76.966  1.00  0.00           H  
ATOM   2037  CB  ILE A 133      59.951  56.592  77.239  1.00  0.00           C  
ATOM   2038  HB  ILE A 133      59.203  56.368  77.999  1.00  0.00           H  
ATOM   2039  CG2 ILE A 133      59.263  57.154  75.985  1.00  0.00           C  
ATOM   2040 HG21 ILE A 133      60.032  57.720  75.459  1.00  0.00           H  
ATOM   2041 HG22 ILE A 133      59.107  56.392  75.221  1.00  0.00           H  
ATOM   2042 HG23 ILE A 133      58.407  57.805  76.163  1.00  0.00           H  
ATOM   2043  CG1 ILE A 133      60.877  55.257  76.996  1.00  0.00           C  
ATOM   2044 HG12 ILE A 133      61.195  54.902  77.976  1.00  0.00           H  
ATOM   2045 HG13 ILE A 133      60.182  54.516  76.601  1.00  0.00           H  
ATOM   2046  CD1 ILE A 133      61.984  55.520  75.930  1.00  0.00           C  
ATOM   2047 HD11 ILE A 133      61.578  55.681  74.931  1.00  0.00           H  
ATOM   2048 HD12 ILE A 133      62.558  56.418  76.160  1.00  0.00           H  
ATOM   2049 HD13 ILE A 133      62.660  54.666  75.879  1.00  0.00           H  
ATOM   2050  C   ILE A 133      59.936  59.033  78.215  1.00  0.00           C  
ATOM   2051  O   ILE A 133      59.827  59.981  77.450  1.00  0.00           O  
ATOM   2052  N   GLU A 134      59.496  59.056  79.461  1.00  0.00           N  
ATOM   2053  H   GLU A 134      59.721  58.281  80.068  1.00  0.00           H  
ATOM   2054  CA  GLU A 134      58.864  60.277  80.045  1.00  0.00           C  
ATOM   2055  HA  GLU A 134      58.014  60.505  79.401  1.00  0.00           H  
ATOM   2056  CB  GLU A 134      58.229  60.132  81.466  1.00  0.00           C  
ATOM   2057  HB2 GLU A 134      57.881  59.101  81.522  1.00  0.00           H  
ATOM   2058  HB3 GLU A 134      58.979  60.145  82.257  1.00  0.00           H  
ATOM   2059  CG  GLU A 134      57.125  61.170  81.730  1.00  0.00           C  
ATOM   2060  HG2 GLU A 134      57.651  62.116  81.859  1.00  0.00           H  
ATOM   2061  HG3 GLU A 134      56.253  61.207  81.076  1.00  0.00           H  
ATOM   2062  CD  GLU A 134      56.499  61.103  83.155  1.00  0.00           C  
ATOM   2063  OE1 GLU A 134      56.949  60.337  84.046  1.00  0.00           O  
ATOM   2064  OE2 GLU A 134      55.648  62.006  83.464  1.00  0.00           O  
ATOM   2065  C   GLU A 134      59.779  61.461  80.109  1.00  0.00           C  
ATOM   2066  O   GLU A 134      59.375  62.550  79.691  1.00  0.00           O  
ATOM   2067  N   GLU A 135      60.998  61.339  80.559  1.00  0.00           N  
ATOM   2068  H   GLU A 135      61.305  60.409  80.806  1.00  0.00           H  
ATOM   2069  CA  GLU A 135      61.981  62.396  80.617  1.00  0.00           C  
ATOM   2070  HA  GLU A 135      61.629  63.276  81.155  1.00  0.00           H  
ATOM   2071  CB  GLU A 135      63.239  61.898  81.392  1.00  0.00           C  
ATOM   2072  HB2 GLU A 135      63.546  61.022  80.821  1.00  0.00           H  
ATOM   2073  HB3 GLU A 135      63.983  62.694  81.417  1.00  0.00           H  
ATOM   2074  CG  GLU A 135      62.988  61.403  82.829  1.00  0.00           C  
ATOM   2075  HG2 GLU A 135      62.165  60.694  82.730  1.00  0.00           H  
ATOM   2076  HG3 GLU A 135      63.715  60.749  83.311  1.00  0.00           H  
ATOM   2077  CD  GLU A 135      62.814  62.577  83.716  1.00  0.00           C  
ATOM   2078  OE1 GLU A 135      61.604  62.571  84.219  1.00  0.00           O  
ATOM   2079  OE2 GLU A 135      63.649  63.457  84.090  1.00  0.00           O  
ATOM   2080  C   GLU A 135      62.558  62.783  79.255  1.00  0.00           C  
ATOM   2081  O   GLU A 135      62.867  63.920  79.025  1.00  0.00           O  
ATOM   2082  N   LEU A 136      62.613  61.888  78.208  1.00  0.00           N  
ATOM   2083  H   LEU A 136      62.579  60.924  78.507  1.00  0.00           H  
ATOM   2084  CA  LEU A 136      63.052  62.101  76.849  1.00  0.00           C  
ATOM   2085  HA  LEU A 136      63.975  62.677  76.914  1.00  0.00           H  
ATOM   2086  CB  LEU A 136      63.422  60.721  76.210  1.00  0.00           C  
ATOM   2087  HB2 LEU A 136      64.290  60.386  76.778  1.00  0.00           H  
ATOM   2088  HB3 LEU A 136      62.628  59.979  76.288  1.00  0.00           H  
ATOM   2089  CG  LEU A 136      63.690  60.847  74.631  1.00  0.00           C  
ATOM   2090  HG  LEU A 136      62.884  61.319  74.068  1.00  0.00           H  
ATOM   2091  CD1 LEU A 136      65.029  61.437  74.414  1.00  0.00           C  
ATOM   2092 HD11 LEU A 136      65.117  61.388  73.329  1.00  0.00           H  
ATOM   2093 HD12 LEU A 136      65.017  62.466  74.773  1.00  0.00           H  
ATOM   2094 HD13 LEU A 136      65.812  60.925  74.974  1.00  0.00           H  
ATOM   2095  CD2 LEU A 136      63.820  59.415  74.058  1.00  0.00           C  
ATOM   2096 HD21 LEU A 136      64.198  59.491  73.039  1.00  0.00           H  
ATOM   2097 HD22 LEU A 136      64.490  58.775  74.632  1.00  0.00           H  
ATOM   2098 HD23 LEU A 136      62.803  59.024  74.103  1.00  0.00           H  
ATOM   2099  C   LEU A 136      61.991  62.882  76.034  1.00  0.00           C  
ATOM   2100  O   LEU A 136      62.314  63.865  75.423  1.00  0.00           O  
ATOM   2101  N   MET A 137      60.717  62.585  76.336  1.00  0.00           N  
ATOM   2102  H   MET A 137      60.531  61.787  76.926  1.00  0.00           H  
ATOM   2103  CA  MET A 137      59.488  63.459  75.966  1.00  0.00           C  
ATOM   2104  HA  MET A 137      59.458  63.557  74.881  1.00  0.00           H  
ATOM   2105  CB  MET A 137      58.280  62.591  76.362  1.00  0.00           C  
ATOM   2106  HB2 MET A 137      58.283  61.672  75.776  1.00  0.00           H  
ATOM   2107  HB3 MET A 137      58.465  62.296  77.394  1.00  0.00           H  
ATOM   2108  CG  MET A 137      56.971  63.399  76.071  1.00  0.00           C  
ATOM   2109  HG2 MET A 137      56.055  62.873  76.340  1.00  0.00           H  
ATOM   2110  HG3 MET A 137      56.959  64.263  76.736  1.00  0.00           H  
ATOM   2111  SD  MET A 137      56.624  63.951  74.366  1.00  0.00           S  
ATOM   2112  CE  MET A 137      56.572  62.299  73.510  1.00  0.00           C  
ATOM   2113  HE1 MET A 137      57.627  62.025  73.510  1.00  0.00           H  
ATOM   2114  HE2 MET A 137      56.062  61.505  74.054  1.00  0.00           H  
ATOM   2115  HE3 MET A 137      56.155  62.362  72.505  1.00  0.00           H  
ATOM   2116  C   MET A 137      59.663  64.897  76.641  1.00  0.00           C  
ATOM   2117  O   MET A 137      59.718  65.827  75.814  1.00  0.00           O  
ATOM   2118  N   LYS A 138      60.052  65.128  77.935  1.00  0.00           N  
ATOM   2119  H   LYS A 138      60.073  64.322  78.543  1.00  0.00           H  
ATOM   2120  CA  LYS A 138      60.410  66.490  78.310  1.00  0.00           C  
ATOM   2121  HA  LYS A 138      59.628  67.191  78.019  1.00  0.00           H  
ATOM   2122  CB  LYS A 138      60.520  66.511  79.797  1.00  0.00           C  
ATOM   2123  HB2 LYS A 138      61.078  65.599  80.013  1.00  0.00           H  
ATOM   2124  HB3 LYS A 138      61.185  67.314  80.116  1.00  0.00           H  
ATOM   2125  CG  LYS A 138      59.168  66.548  80.481  1.00  0.00           C  
ATOM   2126  HG2 LYS A 138      58.591  67.459  80.324  1.00  0.00           H  
ATOM   2127  HG3 LYS A 138      58.618  65.685  80.104  1.00  0.00           H  
ATOM   2128  CD  LYS A 138      59.293  66.244  82.020  1.00  0.00           C  
ATOM   2129  HD2 LYS A 138      60.124  66.919  82.227  1.00  0.00           H  
ATOM   2130  HD3 LYS A 138      58.376  66.575  82.508  1.00  0.00           H  
ATOM   2131  CE  LYS A 138      59.713  64.786  82.362  1.00  0.00           C  
ATOM   2132  HE2 LYS A 138      59.215  64.090  81.687  1.00  0.00           H  
ATOM   2133  HE3 LYS A 138      60.793  64.701  82.238  1.00  0.00           H  
ATOM   2134  NZ  LYS A 138      59.426  64.553  83.845  1.00  0.00           N  
ATOM   2135  HZ1 LYS A 138      59.585  65.368  84.421  1.00  0.00           H  
ATOM   2136  HZ2 LYS A 138      58.522  64.218  84.144  1.00  0.00           H  
ATOM   2137  HZ3 LYS A 138      60.078  63.812  84.062  1.00  0.00           H  
ATOM   2138  C   LYS A 138      61.602  67.055  77.555  1.00  0.00           C  
ATOM   2139  O   LYS A 138      61.563  68.185  77.193  1.00  0.00           O  
ATOM   2140  N   ASP A 139      62.657  66.238  77.165  1.00  0.00           N  
ATOM   2141  H   ASP A 139      62.600  65.280  77.481  1.00  0.00           H  
ATOM   2142  CA  ASP A 139      63.941  66.699  76.525  1.00  0.00           C  
ATOM   2143  HA  ASP A 139      64.449  67.491  77.075  1.00  0.00           H  
ATOM   2144  CB  ASP A 139      64.928  65.540  76.291  1.00  0.00           C  
ATOM   2145  HB2 ASP A 139      65.296  65.177  77.251  1.00  0.00           H  
ATOM   2146  HB3 ASP A 139      64.481  64.684  75.785  1.00  0.00           H  
ATOM   2147  CG  ASP A 139      66.182  66.076  75.611  1.00  0.00           C  
ATOM   2148  OD1 ASP A 139      66.446  65.670  74.424  1.00  0.00           O  
ATOM   2149  OD2 ASP A 139      66.889  66.901  76.184  1.00  0.00           O  
ATOM   2150  C   ASP A 139      63.652  67.302  75.123  1.00  0.00           C  
ATOM   2151  O   ASP A 139      64.265  68.326  74.744  1.00  0.00           O  
ATOM   2152  N   GLY A 140      62.760  66.642  74.376  1.00  0.00           N  
ATOM   2153  H   GLY A 140      62.316  65.816  74.752  1.00  0.00           H  
ATOM   2154  CA  GLY A 140      62.237  67.138  73.069  1.00  0.00           C  
ATOM   2155  HA2 GLY A 140      63.171  67.510  72.649  1.00  0.00           H  
ATOM   2156  HA3 GLY A 140      61.895  66.321  72.435  1.00  0.00           H  
ATOM   2157  C   GLY A 140      61.100  68.171  73.171  1.00  0.00           C  
ATOM   2158  O   GLY A 140      61.086  69.062  72.379  1.00  0.00           O  
ATOM   2159  N   ASP A 141      60.216  68.132  74.185  1.00  0.00           N  
ATOM   2160  H   ASP A 141      60.307  67.478  74.950  1.00  0.00           H  
ATOM   2161  CA  ASP A 141      59.149  69.131  74.252  1.00  0.00           C  
ATOM   2162  HA  ASP A 141      58.654  69.367  73.310  1.00  0.00           H  
ATOM   2163  CB  ASP A 141      58.011  68.627  75.073  1.00  0.00           C  
ATOM   2164  HB2 ASP A 141      57.456  67.870  74.518  1.00  0.00           H  
ATOM   2165  HB3 ASP A 141      58.250  68.267  76.073  1.00  0.00           H  
ATOM   2166  CG  ASP A 141      56.919  69.721  75.204  1.00  0.00           C  
ATOM   2167  OD1 ASP A 141      56.051  69.564  76.037  1.00  0.00           O  
ATOM   2168  OD2 ASP A 141      56.860  70.664  74.319  1.00  0.00           O  
ATOM   2169  C   ASP A 141      59.647  70.452  74.832  1.00  0.00           C  
ATOM   2170  O   ASP A 141      59.755  70.703  76.032  1.00  0.00           O  
ATOM   2171  N   LYS A 142      59.931  71.418  73.949  1.00  0.00           N  
ATOM   2172  H   LYS A 142      59.628  71.220  73.006  1.00  0.00           H  
ATOM   2173  CA  LYS A 142      60.471  72.713  74.290  1.00  0.00           C  
ATOM   2174  HA  LYS A 142      61.068  72.637  75.199  1.00  0.00           H  
ATOM   2175  CB  LYS A 142      61.251  73.198  73.060  1.00  0.00           C  
ATOM   2176  HB2 LYS A 142      61.484  72.288  72.508  1.00  0.00           H  
ATOM   2177  HB3 LYS A 142      60.579  73.798  72.446  1.00  0.00           H  
ATOM   2178  CG  LYS A 142      62.473  73.962  73.583  1.00  0.00           C  
ATOM   2179  HG2 LYS A 142      62.199  74.967  73.903  1.00  0.00           H  
ATOM   2180  HG3 LYS A 142      62.779  73.490  74.517  1.00  0.00           H  
ATOM   2181  CD  LYS A 142      63.643  74.092  72.615  1.00  0.00           C  
ATOM   2182  HD2 LYS A 142      64.537  74.341  73.188  1.00  0.00           H  
ATOM   2183  HD3 LYS A 142      63.833  73.079  72.261  1.00  0.00           H  
ATOM   2184  CE  LYS A 142      63.285  75.088  71.524  1.00  0.00           C  
ATOM   2185  HE2 LYS A 142      62.482  74.575  70.996  1.00  0.00           H  
ATOM   2186  HE3 LYS A 142      62.967  75.996  72.035  1.00  0.00           H  
ATOM   2187  NZ  LYS A 142      64.459  75.358  70.768  1.00  0.00           N  
ATOM   2188  HZ1 LYS A 142      64.732  74.470  70.372  1.00  0.00           H  
ATOM   2189  HZ2 LYS A 142      64.310  76.055  70.052  1.00  0.00           H  
ATOM   2190  HZ3 LYS A 142      65.180  75.752  71.355  1.00  0.00           H  
ATOM   2191  C   LYS A 142      59.478  73.814  74.717  1.00  0.00           C  
ATOM   2192  O   LYS A 142      59.912  74.853  75.179  1.00  0.00           O  
ATOM   2193  N   ASN A 143      58.173  73.543  74.751  1.00  0.00           N  
ATOM   2194  H   ASN A 143      57.839  72.718  74.274  1.00  0.00           H  
ATOM   2195  CA  ASN A 143      57.181  74.483  75.244  1.00  0.00           C  
ATOM   2196  HA  ASN A 143      57.740  75.253  75.776  1.00  0.00           H  
ATOM   2197  CB  ASN A 143      56.564  75.288  74.066  1.00  0.00           C  
ATOM   2198  HB2 ASN A 143      55.850  76.006  74.469  1.00  0.00           H  
ATOM   2199  HB3 ASN A 143      57.414  75.768  73.580  1.00  0.00           H  
ATOM   2200  CG  ASN A 143      55.808  74.474  73.072  1.00  0.00           C  
ATOM   2201  OD1 ASN A 143      55.621  73.324  73.211  1.00  0.00           O  
ATOM   2202  ND2 ASN A 143      55.274  75.086  72.049  1.00  0.00           N  
ATOM   2203 HD21 ASN A 143      55.043  74.490  71.267  1.00  0.00           H  
ATOM   2204 HD22 ASN A 143      55.441  76.077  71.947  1.00  0.00           H  
ATOM   2205  C   ASN A 143      56.261  74.033  76.372  1.00  0.00           C  
ATOM   2206  O   ASN A 143      55.416  74.851  76.867  1.00  0.00           O  
ATOM   2207  N   ASN A 144      56.456  72.783  76.868  1.00  0.00           N  
ATOM   2208  H   ASN A 144      57.062  72.209  76.299  1.00  0.00           H  
ATOM   2209  CA  ASN A 144      55.829  72.216  78.087  1.00  0.00           C  
ATOM   2210  HA  ASN A 144      56.149  71.189  78.267  1.00  0.00           H  
ATOM   2211  CB  ASN A 144      56.289  73.024  79.250  1.00  0.00           C  
ATOM   2212  HB2 ASN A 144      57.365  73.130  79.114  1.00  0.00           H  
ATOM   2213  HB3 ASN A 144      55.746  73.966  79.178  1.00  0.00           H  
ATOM   2214  CG  ASN A 144      56.093  72.420  80.537  1.00  0.00           C  
ATOM   2215  OD1 ASN A 144      56.695  71.376  80.822  1.00  0.00           O  
ATOM   2216  ND2 ASN A 144      55.181  72.801  81.399  1.00  0.00           N  
ATOM   2217 HD21 ASN A 144      55.050  72.259  82.242  1.00  0.00           H  
ATOM   2218 HD22 ASN A 144      54.519  73.484  81.060  1.00  0.00           H  
ATOM   2219  C   ASN A 144      54.300  71.872  77.938  1.00  0.00           C  
ATOM   2220  O   ASN A 144      53.534  72.155  78.835  1.00  0.00           O  
ATOM   2221  N   ASP A 145      53.928  71.233  76.814  1.00  0.00           N  
ATOM   2222  H   ASP A 145      54.636  71.058  76.116  1.00  0.00           H  
ATOM   2223  CA  ASP A 145      52.575  70.750  76.492  1.00  0.00           C  
ATOM   2224  HA  ASP A 145      51.850  71.071  77.240  1.00  0.00           H  
ATOM   2225  CB  ASP A 145      52.098  71.478  75.184  1.00  0.00           C  
ATOM   2226  HB2 ASP A 145      51.130  71.166  74.791  1.00  0.00           H  
ATOM   2227  HB3 ASP A 145      51.982  72.553  75.317  1.00  0.00           H  
ATOM   2228  CG  ASP A 145      53.022  71.254  73.956  1.00  0.00           C  
ATOM   2229  OD1 ASP A 145      53.835  70.292  73.927  1.00  0.00           O  
ATOM   2230  OD2 ASP A 145      52.932  71.922  72.896  1.00  0.00           O  
ATOM   2231  C   ASP A 145      52.448  69.201  76.473  1.00  0.00           C  
ATOM   2232  O   ASP A 145      51.367  68.662  76.308  1.00  0.00           O  
ATOM   2233  N   GLY A 146      53.562  68.421  76.609  1.00  0.00           N  
ATOM   2234  H   GLY A 146      54.411  68.954  76.732  1.00  0.00           H  
ATOM   2235  CA  GLY A 146      53.585  66.955  76.698  1.00  0.00           C  
ATOM   2236  HA2 GLY A 146      54.481  66.715  77.272  1.00  0.00           H  
ATOM   2237  HA3 GLY A 146      52.807  66.593  77.370  1.00  0.00           H  
ATOM   2238  C   GLY A 146      53.444  66.237  75.301  1.00  0.00           C  
ATOM   2239  O   GLY A 146      52.979  65.130  75.316  1.00  0.00           O  
ATOM   2240  N   ARG A 147      53.740  66.938  74.290  1.00  0.00           N  
ATOM   2241  H   ARG A 147      53.867  67.913  74.522  1.00  0.00           H  
ATOM   2242  CA  ARG A 147      53.855  66.448  72.896  1.00  0.00           C  
ATOM   2243  HA  ARG A 147      54.160  65.404  72.970  1.00  0.00           H  
ATOM   2244  CB  ARG A 147      52.499  66.332  72.214  1.00  0.00           C  
ATOM   2245  HB2 ARG A 147      52.667  65.886  71.233  1.00  0.00           H  
ATOM   2246  HB3 ARG A 147      51.878  65.577  72.695  1.00  0.00           H  
ATOM   2247  CG  ARG A 147      51.826  67.658  72.001  1.00  0.00           C  
ATOM   2248  HG2 ARG A 147      51.691  68.065  73.002  1.00  0.00           H  
ATOM   2249  HG3 ARG A 147      52.351  68.355  71.348  1.00  0.00           H  
ATOM   2250  CD  ARG A 147      50.480  67.434  71.376  1.00  0.00           C  
ATOM   2251  HD2 ARG A 147      50.489  66.961  70.394  1.00  0.00           H  
ATOM   2252  HD3 ARG A 147      49.853  66.797  72.001  1.00  0.00           H  
ATOM   2253  NE  ARG A 147      49.745  68.701  71.276  1.00  0.00           N  
ATOM   2254  HE  ARG A 147      50.218  69.547  71.560  1.00  0.00           H  
ATOM   2255  CZ  ARG A 147      48.588  68.921  70.706  1.00  0.00           C  
ATOM   2256  NH1 ARG A 147      47.792  67.934  70.350  1.00  0.00           N  
ATOM   2257 HH11 ARG A 147      48.129  66.983  70.354  1.00  0.00           H  
ATOM   2258 HH12 ARG A 147      46.808  68.088  70.181  1.00  0.00           H  
ATOM   2259  NH2 ARG A 147      48.106  70.136  70.725  1.00  0.00           N  
ATOM   2260 HH21 ARG A 147      48.622  70.992  70.871  1.00  0.00           H  
ATOM   2261 HH22 ARG A 147      47.256  70.307  70.206  1.00  0.00           H  
ATOM   2262  C   ARG A 147      55.002  67.163  72.128  1.00  0.00           C  
ATOM   2263  O   ARG A 147      55.160  68.379  72.224  1.00  0.00           O  
ATOM   2264  N   ILE A 148      55.644  66.401  71.220  1.00  0.00           N  
ATOM   2265  H   ILE A 148      55.203  65.495  71.153  1.00  0.00           H  
ATOM   2266  CA  ILE A 148      56.762  66.870  70.364  1.00  0.00           C  
ATOM   2267  HA  ILE A 148      57.206  67.738  70.852  1.00  0.00           H  
ATOM   2268  CB  ILE A 148      57.904  65.819  70.122  1.00  0.00           C  
ATOM   2269  HB  ILE A 148      57.464  64.924  69.681  1.00  0.00           H  
ATOM   2270  CG2 ILE A 148      58.799  66.359  69.065  1.00  0.00           C  
ATOM   2271 HG21 ILE A 148      58.299  66.455  68.101  1.00  0.00           H  
ATOM   2272 HG22 ILE A 148      59.154  67.373  69.245  1.00  0.00           H  
ATOM   2273 HG23 ILE A 148      59.632  65.673  68.908  1.00  0.00           H  
ATOM   2274  CG1 ILE A 148      58.586  65.456  71.403  1.00  0.00           C  
ATOM   2275 HG12 ILE A 148      59.343  66.198  71.655  1.00  0.00           H  
ATOM   2276 HG13 ILE A 148      57.769  65.553  72.118  1.00  0.00           H  
ATOM   2277  CD1 ILE A 148      59.197  64.144  71.534  1.00  0.00           C  
ATOM   2278 HD11 ILE A 148      60.058  64.031  70.876  1.00  0.00           H  
ATOM   2279 HD12 ILE A 148      59.517  64.034  72.570  1.00  0.00           H  
ATOM   2280 HD13 ILE A 148      58.599  63.313  71.158  1.00  0.00           H  
ATOM   2281  C   ILE A 148      56.147  67.347  69.067  1.00  0.00           C  
ATOM   2282  O   ILE A 148      55.693  66.584  68.148  1.00  0.00           O  
ATOM   2283  N   ASP A 149      56.178  68.705  68.974  1.00  0.00           N  
ATOM   2284  H   ASP A 149      56.602  69.213  69.737  1.00  0.00           H  
ATOM   2285  CA  ASP A 149      55.787  69.503  67.766  1.00  0.00           C  
ATOM   2286  HA  ASP A 149      54.773  69.314  67.415  1.00  0.00           H  
ATOM   2287  CB  ASP A 149      55.827  70.962  68.170  1.00  0.00           C  
ATOM   2288  HB2 ASP A 149      56.816  71.214  68.552  1.00  0.00           H  
ATOM   2289  HB3 ASP A 149      55.724  71.615  67.304  1.00  0.00           H  
ATOM   2290  CG  ASP A 149      54.813  71.364  69.215  1.00  0.00           C  
ATOM   2291  OD1 ASP A 149      55.074  72.424  69.809  1.00  0.00           O  
ATOM   2292  OD2 ASP A 149      54.032  70.556  69.739  1.00  0.00           O  
ATOM   2293  C   ASP A 149      56.641  69.200  66.509  1.00  0.00           C  
ATOM   2294  O   ASP A 149      57.785  68.709  66.698  1.00  0.00           O  
ATOM   2295  N   TYR A 150      56.117  69.506  65.290  1.00  0.00           N  
ATOM   2296  H   TYR A 150      55.202  69.934  65.308  1.00  0.00           H  
ATOM   2297  CA  TYR A 150      56.932  69.260  64.085  1.00  0.00           C  
ATOM   2298  HA  TYR A 150      57.267  68.235  63.929  1.00  0.00           H  
ATOM   2299  CB  TYR A 150      55.949  69.619  62.911  1.00  0.00           C  
ATOM   2300  HB2 TYR A 150      55.172  68.860  63.002  1.00  0.00           H  
ATOM   2301  HB3 TYR A 150      55.522  70.603  63.104  1.00  0.00           H  
ATOM   2302  CG  TYR A 150      56.569  69.515  61.540  1.00  0.00           C  
ATOM   2303  CD1 TYR A 150      56.525  68.375  60.790  1.00  0.00           C  
ATOM   2304  HD1 TYR A 150      56.012  67.477  61.099  1.00  0.00           H  
ATOM   2305  CE1 TYR A 150      57.068  68.327  59.463  1.00  0.00           C  
ATOM   2306  HE1 TYR A 150      56.865  67.523  58.771  1.00  0.00           H  
ATOM   2307  CZ  TYR A 150      57.779  69.449  59.032  1.00  0.00           C  
ATOM   2308  OH  TYR A 150      58.295  69.483  57.748  1.00  0.00           O  
ATOM   2309  HH  TYR A 150      58.404  68.600  57.387  1.00  0.00           H  
ATOM   2310  CE2 TYR A 150      57.921  70.608  59.844  1.00  0.00           C  
ATOM   2311  HE2 TYR A 150      58.583  71.403  59.531  1.00  0.00           H  
ATOM   2312  CD2 TYR A 150      57.288  70.644  61.102  1.00  0.00           C  
ATOM   2313  HD2 TYR A 150      57.312  71.563  61.669  1.00  0.00           H  
ATOM   2314  C   TYR A 150      58.171  70.173  64.161  1.00  0.00           C  
ATOM   2315  O   TYR A 150      59.363  69.697  63.876  1.00  0.00           O  
ATOM   2316  N   ASP A 151      58.058  71.444  64.565  1.00  0.00           N  
ATOM   2317  H   ASP A 151      57.149  71.841  64.756  1.00  0.00           H  
ATOM   2318  CA  ASP A 151      59.188  72.305  64.719  1.00  0.00           C  
ATOM   2319  HA  ASP A 151      59.779  72.200  63.809  1.00  0.00           H  
ATOM   2320  CB  ASP A 151      58.841  73.748  65.017  1.00  0.00           C  
ATOM   2321  HB2 ASP A 151      58.233  73.791  65.921  1.00  0.00           H  
ATOM   2322  HB3 ASP A 151      59.735  74.342  65.203  1.00  0.00           H  
ATOM   2323  CG  ASP A 151      58.030  74.549  63.986  1.00  0.00           C  
ATOM   2324  OD1 ASP A 151      58.505  75.489  63.361  1.00  0.00           O  
ATOM   2325  OD2 ASP A 151      56.831  74.391  63.871  1.00  0.00           O  
ATOM   2326  C   ASP A 151      60.190  71.752  65.723  1.00  0.00           C  
ATOM   2327  O   ASP A 151      61.394  72.002  65.579  1.00  0.00           O  
ATOM   2328  N   GLU A 152      59.710  71.044  66.805  1.00  0.00           N  
ATOM   2329  H   GLU A 152      58.708  70.922  66.766  1.00  0.00           H  
ATOM   2330  CA  GLU A 152      60.545  70.346  67.736  1.00  0.00           C  
ATOM   2331  HA  GLU A 152      61.329  71.056  67.997  1.00  0.00           H  
ATOM   2332  CB  GLU A 152      59.766  69.955  69.139  1.00  0.00           C  
ATOM   2333  HB2 GLU A 152      58.883  69.353  68.924  1.00  0.00           H  
ATOM   2334  HB3 GLU A 152      60.413  69.355  69.779  1.00  0.00           H  
ATOM   2335  CG  GLU A 152      59.434  71.288  69.883  1.00  0.00           C  
ATOM   2336  HG2 GLU A 152      60.345  71.623  70.378  1.00  0.00           H  
ATOM   2337  HG3 GLU A 152      59.107  71.983  69.109  1.00  0.00           H  
ATOM   2338  CD  GLU A 152      58.351  71.193  70.928  1.00  0.00           C  
ATOM   2339  OE1 GLU A 152      57.951  72.167  71.620  1.00  0.00           O  
ATOM   2340  OE2 GLU A 152      57.656  70.160  70.978  1.00  0.00           O  
ATOM   2341  C   GLU A 152      61.306  69.149  67.153  1.00  0.00           C  
ATOM   2342  O   GLU A 152      62.440  68.968  67.301  1.00  0.00           O  
ATOM   2343  N   PHE A 153      60.539  68.427  66.320  1.00  0.00           N  
ATOM   2344  H   PHE A 153      59.548  68.522  66.489  1.00  0.00           H  
ATOM   2345  CA  PHE A 153      61.016  67.177  65.762  1.00  0.00           C  
ATOM   2346  HA  PHE A 153      61.423  66.535  66.543  1.00  0.00           H  
ATOM   2347  CB  PHE A 153      59.837  66.517  65.086  1.00  0.00           C  
ATOM   2348  HB2 PHE A 153      59.088  66.423  65.872  1.00  0.00           H  
ATOM   2349  HB3 PHE A 153      59.505  67.088  64.219  1.00  0.00           H  
ATOM   2350  CG  PHE A 153      60.101  65.138  64.691  1.00  0.00           C  
ATOM   2351  CD1 PHE A 153      60.250  64.067  65.656  1.00  0.00           C  
ATOM   2352  HD1 PHE A 153      59.932  64.270  66.668  1.00  0.00           H  
ATOM   2353  CE1 PHE A 153      60.458  62.717  65.266  1.00  0.00           C  
ATOM   2354  HE1 PHE A 153      60.172  61.866  65.866  1.00  0.00           H  
ATOM   2355  CZ  PHE A 153      60.704  62.474  63.888  1.00  0.00           C  
ATOM   2356  HZ  PHE A 153      60.893  61.470  63.537  1.00  0.00           H  
ATOM   2357  CE2 PHE A 153      60.762  63.586  62.951  1.00  0.00           C  
ATOM   2358  HE2 PHE A 153      61.033  63.400  61.922  1.00  0.00           H  
ATOM   2359  CD2 PHE A 153      60.465  64.839  63.336  1.00  0.00           C  
ATOM   2360  HD2 PHE A 153      60.437  65.546  62.521  1.00  0.00           H  
ATOM   2361  C   PHE A 153      62.227  67.373  64.803  1.00  0.00           C  
ATOM   2362  O   PHE A 153      63.213  66.602  64.796  1.00  0.00           O  
ATOM   2363  N   LEU A 154      62.255  68.450  64.119  1.00  0.00           N  
ATOM   2364  H   LEU A 154      61.456  69.059  64.014  1.00  0.00           H  
ATOM   2365  CA  LEU A 154      63.422  68.752  63.256  1.00  0.00           C  
ATOM   2366  HA  LEU A 154      63.814  67.910  62.685  1.00  0.00           H  
ATOM   2367  CB  LEU A 154      62.949  69.945  62.311  1.00  0.00           C  
ATOM   2368  HB2 LEU A 154      62.514  70.640  63.029  1.00  0.00           H  
ATOM   2369  HB3 LEU A 154      63.908  70.379  62.026  1.00  0.00           H  
ATOM   2370  CG  LEU A 154      61.976  69.762  61.208  1.00  0.00           C  
ATOM   2371  HG  LEU A 154      61.152  69.211  61.661  1.00  0.00           H  
ATOM   2372  CD1 LEU A 154      61.380  71.068  60.645  1.00  0.00           C  
ATOM   2373 HD11 LEU A 154      60.623  70.861  59.889  1.00  0.00           H  
ATOM   2374 HD12 LEU A 154      61.008  71.644  61.493  1.00  0.00           H  
ATOM   2375 HD13 LEU A 154      62.133  71.619  60.081  1.00  0.00           H  
ATOM   2376  CD2 LEU A 154      62.417  68.828  60.031  1.00  0.00           C  
ATOM   2377 HD21 LEU A 154      63.439  68.998  59.691  1.00  0.00           H  
ATOM   2378 HD22 LEU A 154      62.435  67.796  60.381  1.00  0.00           H  
ATOM   2379 HD23 LEU A 154      61.676  68.875  59.233  1.00  0.00           H  
ATOM   2380  C   LEU A 154      64.697  69.134  64.041  1.00  0.00           C  
ATOM   2381  O   LEU A 154      65.803  68.847  63.576  1.00  0.00           O  
ATOM   2382  N   GLU A 155      64.522  69.727  65.218  1.00  0.00           N  
ATOM   2383  H   GLU A 155      63.588  69.992  65.495  1.00  0.00           H  
ATOM   2384  CA  GLU A 155      65.698  69.779  66.179  1.00  0.00           C  
ATOM   2385  HA  GLU A 155      66.635  69.986  65.662  1.00  0.00           H  
ATOM   2386  CB  GLU A 155      65.496  70.931  67.199  1.00  0.00           C  
ATOM   2387  HB2 GLU A 155      65.556  71.838  66.597  1.00  0.00           H  
ATOM   2388  HB3 GLU A 155      64.482  70.847  67.591  1.00  0.00           H  
ATOM   2389  CG  GLU A 155      66.485  70.951  68.389  1.00  0.00           C  
ATOM   2390  HG2 GLU A 155      66.129  70.204  69.098  1.00  0.00           H  
ATOM   2391  HG3 GLU A 155      67.539  70.801  68.156  1.00  0.00           H  
ATOM   2392  CD  GLU A 155      66.438  72.306  69.064  1.00  0.00           C  
ATOM   2393  OE1 GLU A 155      67.342  72.535  69.866  1.00  0.00           O  
ATOM   2394  OE2 GLU A 155      65.453  73.099  68.796  1.00  0.00           O  
ATOM   2395  C   GLU A 155      65.927  68.421  66.750  1.00  0.00           C  
ATOM   2396  O   GLU A 155      67.096  68.118  66.972  1.00  0.00           O  
ATOM   2397  N   PHE A 156      64.871  67.649  67.023  1.00  0.00           N  
ATOM   2398  H   PHE A 156      63.969  68.103  67.010  1.00  0.00           H  
ATOM   2399  CA  PHE A 156      64.981  66.327  67.715  1.00  0.00           C  
ATOM   2400  HA  PHE A 156      65.463  66.444  68.685  1.00  0.00           H  
ATOM   2401  CB  PHE A 156      63.565  65.820  68.115  1.00  0.00           C  
ATOM   2402  HB2 PHE A 156      62.944  66.646  68.460  1.00  0.00           H  
ATOM   2403  HB3 PHE A 156      63.084  65.579  67.167  1.00  0.00           H  
ATOM   2404  CG  PHE A 156      63.510  64.613  69.080  1.00  0.00           C  
ATOM   2405  CD1 PHE A 156      63.196  64.811  70.446  1.00  0.00           C  
ATOM   2406  HD1 PHE A 156      63.024  65.823  70.782  1.00  0.00           H  
ATOM   2407  CE1 PHE A 156      63.126  63.740  71.311  1.00  0.00           C  
ATOM   2408  HE1 PHE A 156      62.923  63.932  72.354  1.00  0.00           H  
ATOM   2409  CZ  PHE A 156      63.375  62.418  70.860  1.00  0.00           C  
ATOM   2410  HZ  PHE A 156      63.312  61.672  71.638  1.00  0.00           H  
ATOM   2411  CE2 PHE A 156      63.706  62.223  69.516  1.00  0.00           C  
ATOM   2412  HE2 PHE A 156      63.707  61.275  68.997  1.00  0.00           H  
ATOM   2413  CD2 PHE A 156      63.843  63.322  68.655  1.00  0.00           C  
ATOM   2414  HD2 PHE A 156      64.128  63.069  67.644  1.00  0.00           H  
ATOM   2415  C   PHE A 156      65.824  65.431  66.968  1.00  0.00           C  
ATOM   2416  O   PHE A 156      66.900  65.057  67.485  1.00  0.00           O  
ATOM   2417  N   MET A 157      65.480  65.047  65.750  1.00  0.00           N  
ATOM   2418  H   MET A 157      64.730  65.583  65.336  1.00  0.00           H  
ATOM   2419  CA  MET A 157      66.253  64.142  64.891  1.00  0.00           C  
ATOM   2420  HA  MET A 157      66.618  63.321  65.507  1.00  0.00           H  
ATOM   2421  CB  MET A 157      65.388  63.532  63.779  1.00  0.00           C  
ATOM   2422  HB2 MET A 157      64.749  64.280  63.310  1.00  0.00           H  
ATOM   2423  HB3 MET A 157      65.910  62.962  63.011  1.00  0.00           H  
ATOM   2424  CG  MET A 157      64.368  62.531  64.345  1.00  0.00           C  
ATOM   2425  HG2 MET A 157      63.541  63.012  64.867  1.00  0.00           H  
ATOM   2426  HG3 MET A 157      63.991  62.003  63.469  1.00  0.00           H  
ATOM   2427  SD  MET A 157      65.008  61.234  65.450  1.00  0.00           S  
ATOM   2428  CE  MET A 157      63.482  60.504  66.015  1.00  0.00           C  
ATOM   2429  HE1 MET A 157      62.982  59.949  65.222  1.00  0.00           H  
ATOM   2430  HE2 MET A 157      63.792  59.898  66.867  1.00  0.00           H  
ATOM   2431  HE3 MET A 157      62.826  61.345  66.238  1.00  0.00           H  
ATOM   2432  C   MET A 157      67.516  64.831  64.233  1.00  0.00           C  
ATOM   2433  O   MET A 157      68.369  64.132  63.747  1.00  0.00           O  
ATOM   2434  N   LYS A 158      67.619  66.182  64.293  1.00  0.00           N  
ATOM   2435  H   LYS A 158      67.024  66.743  64.886  1.00  0.00           H  
ATOM   2436  CA  LYS A 158      68.888  66.768  63.861  1.00  0.00           C  
ATOM   2437  HA  LYS A 158      69.096  66.465  62.835  1.00  0.00           H  
ATOM   2438  CB  LYS A 158      68.791  68.253  64.123  1.00  0.00           C  
ATOM   2439  HB2 LYS A 158      68.129  68.730  63.400  1.00  0.00           H  
ATOM   2440  HB3 LYS A 158      68.474  68.492  65.139  1.00  0.00           H  
ATOM   2441  CG  LYS A 158      70.101  69.062  63.921  1.00  0.00           C  
ATOM   2442  HG2 LYS A 158      70.785  68.827  64.736  1.00  0.00           H  
ATOM   2443  HG3 LYS A 158      70.556  68.793  62.967  1.00  0.00           H  
ATOM   2444  CD  LYS A 158      69.962  70.642  63.911  1.00  0.00           C  
ATOM   2445  HD2 LYS A 158      69.269  71.028  63.164  1.00  0.00           H  
ATOM   2446  HD3 LYS A 158      69.686  71.049  64.884  1.00  0.00           H  
ATOM   2447  CE  LYS A 158      71.336  71.270  63.633  1.00  0.00           C  
ATOM   2448  HE2 LYS A 158      71.704  70.881  62.684  1.00  0.00           H  
ATOM   2449  HE3 LYS A 158      71.152  72.339  63.532  1.00  0.00           H  
ATOM   2450  NZ  LYS A 158      72.338  71.002  64.702  1.00  0.00           N  
ATOM   2451  HZ1 LYS A 158      71.973  71.325  65.586  1.00  0.00           H  
ATOM   2452  HZ2 LYS A 158      72.612  70.032  64.772  1.00  0.00           H  
ATOM   2453  HZ3 LYS A 158      73.133  71.573  64.454  1.00  0.00           H  
ATOM   2454  C   LYS A 158      70.109  66.254  64.659  1.00  0.00           C  
ATOM   2455  O   LYS A 158      70.134  66.333  65.886  1.00  0.00           O  
ATOM   2456  N   ASP A 159      71.209  65.802  64.011  1.00  0.00           N  
ATOM   2457  H   ASP A 159      71.238  65.851  63.002  1.00  0.00           H  
ATOM   2458  CA  ASP A 159      72.461  65.292  64.566  1.00  0.00           C  
ATOM   2459  HA  ASP A 159      73.033  65.001  63.685  1.00  0.00           H  
ATOM   2460  CB  ASP A 159      73.310  66.372  65.154  1.00  0.00           C  
ATOM   2461  HB2 ASP A 159      72.886  66.895  66.012  1.00  0.00           H  
ATOM   2462  HB3 ASP A 159      74.198  65.896  65.571  1.00  0.00           H  
ATOM   2463  CG  ASP A 159      73.729  67.472  64.131  1.00  0.00           C  
ATOM   2464  OD1 ASP A 159      73.772  67.237  62.914  1.00  0.00           O  
ATOM   2465  OD2 ASP A 159      73.736  68.608  64.620  1.00  0.00           O  
ATOM   2466  C   ASP A 159      72.235  64.144  65.602  1.00  0.00           C  
ATOM   2467  O   ASP A 159      72.347  64.319  66.823  1.00  0.00           O  
ATOM   2468  N   VAL A 160      72.124  62.903  64.947  1.00  0.00           N  
ATOM   2469  H   VAL A 160      72.095  62.928  63.938  1.00  0.00           H  
ATOM   2470  CA  VAL A 160      72.145  61.643  65.635  1.00  0.00           C  
ATOM   2471  HA  VAL A 160      72.237  61.817  66.707  1.00  0.00           H  
ATOM   2472  CB  VAL A 160      70.720  60.982  65.572  1.00  0.00           C  
ATOM   2473  HB  VAL A 160      70.360  61.160  64.559  1.00  0.00           H  
ATOM   2474  CG1 VAL A 160      70.842  59.469  66.006  1.00  0.00           C  
ATOM   2475 HG11 VAL A 160      71.376  59.428  66.955  1.00  0.00           H  
ATOM   2476 HG12 VAL A 160      69.873  58.978  66.103  1.00  0.00           H  
ATOM   2477 HG13 VAL A 160      71.394  58.874  65.279  1.00  0.00           H  
ATOM   2478  CG2 VAL A 160      69.895  61.707  66.686  1.00  0.00           C  
ATOM   2479 HG21 VAL A 160      69.839  62.732  66.321  1.00  0.00           H  
ATOM   2480 HG22 VAL A 160      68.876  61.320  66.707  1.00  0.00           H  
ATOM   2481 HG23 VAL A 160      70.327  61.563  67.676  1.00  0.00           H  
ATOM   2482  C   VAL A 160      73.254  60.697  65.149  1.00  0.00           C  
ATOM   2483  O   VAL A 160      73.741  59.892  65.986  1.00  0.00           O  
ATOM   2484  N   GLU A 161      73.695  60.778  63.881  1.00  0.00           N  
ATOM   2485  H   GLU A 161      73.289  61.534  63.348  1.00  0.00           H  
ATOM   2486  CA  GLU A 161      74.873  60.057  63.317  1.00  0.00           C  
ATOM   2487  HA  GLU A 161      74.656  58.996  63.438  1.00  0.00           H  
ATOM   2488  CB  GLU A 161      74.801  60.262  61.842  1.00  0.00           C  
ATOM   2489  HB2 GLU A 161      73.806  60.043  61.453  1.00  0.00           H  
ATOM   2490  HB3 GLU A 161      74.973  61.317  61.628  1.00  0.00           H  
ATOM   2491  CG  GLU A 161      75.886  59.437  60.996  1.00  0.00           C  
ATOM   2492  HG2 GLU A 161      75.998  58.462  61.471  1.00  0.00           H  
ATOM   2493  HG3 GLU A 161      75.362  59.303  60.050  1.00  0.00           H  
ATOM   2494  CD  GLU A 161      77.230  60.232  60.758  1.00  0.00           C  
ATOM   2495  OE1 GLU A 161      77.893  59.921  59.766  1.00  0.00           O  
ATOM   2496  OE2 GLU A 161      77.555  61.234  61.464  1.00  0.00           O  
ATOM   2497  C   GLU A 161      76.242  60.319  63.883  1.00  0.00           C  
ATOM   2498  O   GLU A 161      76.656  61.492  64.232  1.00  0.00           O  
ATOM   2499  OXT GLU A 161      76.888  59.288  64.143  1.00  0.00           O  
TER    2500      GLU   161 
ATOM   2500  N   GLN B 202      41.050  67.438  30.702  1.00  0.00           N  
ATOM   2501  H1  GLN B 202      41.546  66.784  30.112  1.00  0.00           H  
ATOM   2502  H2  GLN B 202      40.092  67.119  30.691  1.00  0.00           H  
ATOM   2503  H3  GLN B 202      41.410  67.419  31.645  1.00  0.00           H  
ATOM   2504  CA  GLN B 202      41.165  68.902  30.306  1.00  0.00           C  
ATOM   2505  HA  GLN B 202      40.787  69.362  31.220  1.00  0.00           H  
ATOM   2506  CB  GLN B 202      42.588  69.128  30.049  1.00  0.00           C  
ATOM   2507  HB2 GLN B 202      43.223  68.940  30.915  1.00  0.00           H  
ATOM   2508  HB3 GLN B 202      42.892  68.365  29.333  1.00  0.00           H  
ATOM   2509  CG  GLN B 202      42.958  70.532  29.696  1.00  0.00           C  
ATOM   2510  HG2 GLN B 202      42.384  70.993  28.893  1.00  0.00           H  
ATOM   2511  HG3 GLN B 202      42.548  71.107  30.525  1.00  0.00           H  
ATOM   2512  CD  GLN B 202      44.397  70.826  29.500  1.00  0.00           C  
ATOM   2513  OE1 GLN B 202      45.176  70.092  28.859  1.00  0.00           O  
ATOM   2514  NE2 GLN B 202      44.921  71.886  29.995  1.00  0.00           N  
ATOM   2515 HE21 GLN B 202      45.928  71.931  30.067  1.00  0.00           H  
ATOM   2516 HE22 GLN B 202      44.372  72.604  30.447  1.00  0.00           H  
ATOM   2517  C   GLN B 202      40.355  69.096  29.065  1.00  0.00           C  
ATOM   2518  O   GLN B 202      40.580  68.344  28.137  1.00  0.00           O  
ATOM   2519  N   THR B 203      39.475  70.078  29.061  1.00  0.00           N  
ATOM   2520  H   THR B 203      39.500  70.589  29.932  1.00  0.00           H  
ATOM   2521  CA  THR B 203      38.358  70.330  28.187  1.00  0.00           C  
ATOM   2522  HA  THR B 203      37.618  69.535  28.287  1.00  0.00           H  
ATOM   2523  CB  THR B 203      37.706  71.682  28.470  1.00  0.00           C  
ATOM   2524  HB  THR B 203      38.371  72.536  28.342  1.00  0.00           H  
ATOM   2525  CG2 THR B 203      36.336  71.757  27.733  1.00  0.00           C  
ATOM   2526 HG21 THR B 203      36.718  71.694  26.714  1.00  0.00           H  
ATOM   2527 HG22 THR B 203      35.740  70.908  28.067  1.00  0.00           H  
ATOM   2528 HG23 THR B 203      35.771  72.662  27.954  1.00  0.00           H  
ATOM   2529  OG1 THR B 203      37.289  71.618  29.860  1.00  0.00           O  
ATOM   2530  HG1 THR B 203      38.014  72.029  30.337  1.00  0.00           H  
ATOM   2531  C   THR B 203      38.915  70.319  26.731  1.00  0.00           C  
ATOM   2532  O   THR B 203      38.381  69.571  25.944  1.00  0.00           O  
ATOM   2533  N   GLU B 204      40.081  71.078  26.467  1.00  0.00           N  
ATOM   2534  H   GLU B 204      40.483  71.727  27.129  1.00  0.00           H  
ATOM   2535  CA  GLU B 204      40.674  71.214  25.150  1.00  0.00           C  
ATOM   2536  HA  GLU B 204      39.954  71.298  24.335  1.00  0.00           H  
ATOM   2537  CB  GLU B 204      41.551  72.519  25.089  1.00  0.00           C  
ATOM   2538  HB2 GLU B 204      42.479  72.377  25.644  1.00  0.00           H  
ATOM   2539  HB3 GLU B 204      41.834  72.576  24.038  1.00  0.00           H  
ATOM   2540  CG  GLU B 204      40.787  73.810  25.524  1.00  0.00           C  
ATOM   2541  HG2 GLU B 204      41.491  74.625  25.353  1.00  0.00           H  
ATOM   2542  HG3 GLU B 204      39.946  73.944  24.844  1.00  0.00           H  
ATOM   2543  CD  GLU B 204      40.359  73.873  26.994  1.00  0.00           C  
ATOM   2544  OE1 GLU B 204      39.362  74.625  27.224  1.00  0.00           O  
ATOM   2545  OE2 GLU B 204      41.072  73.489  27.942  1.00  0.00           O  
ATOM   2546  C   GLU B 204      41.470  69.997  24.670  1.00  0.00           C  
ATOM   2547  O   GLU B 204      41.553  69.796  23.453  1.00  0.00           O  
ATOM   2548  N   ARG B 205      42.151  69.268  25.511  1.00  0.00           N  
ATOM   2549  H   ARG B 205      41.921  69.410  26.485  1.00  0.00           H  
ATOM   2550  CA  ARG B 205      42.973  68.135  25.155  1.00  0.00           C  
ATOM   2551  HA  ARG B 205      43.559  68.396  24.274  1.00  0.00           H  
ATOM   2552  CB  ARG B 205      43.876  67.797  26.347  1.00  0.00           C  
ATOM   2553  HB2 ARG B 205      44.024  68.650  27.010  1.00  0.00           H  
ATOM   2554  HB3 ARG B 205      43.447  67.003  26.959  1.00  0.00           H  
ATOM   2555  CG  ARG B 205      45.217  67.281  25.709  1.00  0.00           C  
ATOM   2556  HG2 ARG B 205      44.990  66.490  24.994  1.00  0.00           H  
ATOM   2557  HG3 ARG B 205      45.728  68.163  25.320  1.00  0.00           H  
ATOM   2558  CD  ARG B 205      46.189  66.677  26.757  1.00  0.00           C  
ATOM   2559  HD2 ARG B 205      47.002  66.270  26.157  1.00  0.00           H  
ATOM   2560  HD3 ARG B 205      46.565  67.505  27.358  1.00  0.00           H  
ATOM   2561  NE  ARG B 205      45.615  65.680  27.638  1.00  0.00           N  
ATOM   2562  HE  ARG B 205      44.611  65.569  27.648  1.00  0.00           H  
ATOM   2563  CZ  ARG B 205      46.198  65.098  28.683  1.00  0.00           C  
ATOM   2564  NH1 ARG B 205      47.478  64.881  28.654  1.00  0.00           N  
ATOM   2565 HH11 ARG B 205      47.993  65.337  27.914  1.00  0.00           H  
ATOM   2566 HH12 ARG B 205      47.922  64.477  29.466  1.00  0.00           H  
ATOM   2567  NH2 ARG B 205      45.521  64.797  29.708  1.00  0.00           N  
ATOM   2568 HH21 ARG B 205      44.514  64.817  29.629  1.00  0.00           H  
ATOM   2569 HH22 ARG B 205      45.966  64.182  30.375  1.00  0.00           H  
ATOM   2570  C   ARG B 205      42.103  66.978  24.683  1.00  0.00           C  
ATOM   2571  O   ARG B 205      42.359  66.358  23.628  1.00  0.00           O  
ATOM   2572  N   GLU B 206      41.055  66.655  25.473  1.00  0.00           N  
ATOM   2573  H   GLU B 206      40.946  67.213  26.308  1.00  0.00           H  
ATOM   2574  CA  GLU B 206      40.115  65.612  25.066  1.00  0.00           C  
ATOM   2575  HA  GLU B 206      40.646  64.661  25.015  1.00  0.00           H  
ATOM   2576  CB  GLU B 206      39.021  65.502  26.180  1.00  0.00           C  
ATOM   2577  HB2 GLU B 206      39.492  65.456  27.162  1.00  0.00           H  
ATOM   2578  HB3 GLU B 206      38.414  66.404  26.102  1.00  0.00           H  
ATOM   2579  CG  GLU B 206      38.216  64.167  26.181  1.00  0.00           C  
ATOM   2580  HG2 GLU B 206      38.782  63.281  25.893  1.00  0.00           H  
ATOM   2581  HG3 GLU B 206      37.941  64.085  27.232  1.00  0.00           H  
ATOM   2582  CD  GLU B 206      37.033  64.141  25.318  1.00  0.00           C  
ATOM   2583  OE1 GLU B 206      36.492  65.209  24.947  1.00  0.00           O  
ATOM   2584  OE2 GLU B 206      36.501  63.026  24.999  1.00  0.00           O  
ATOM   2585  C   GLU B 206      39.504  65.756  23.623  1.00  0.00           C  
ATOM   2586  O   GLU B 206      39.438  64.795  22.875  1.00  0.00           O  
ATOM   2587  N   LYS B 207      39.176  67.011  23.250  1.00  0.00           N  
ATOM   2588  H   LYS B 207      39.366  67.698  23.966  1.00  0.00           H  
ATOM   2589  CA  LYS B 207      38.586  67.506  21.973  1.00  0.00           C  
ATOM   2590  HA  LYS B 207      37.735  66.921  21.625  1.00  0.00           H  
ATOM   2591  CB  LYS B 207      38.172  68.956  21.975  1.00  0.00           C  
ATOM   2592  HB2 LYS B 207      38.799  69.587  22.605  1.00  0.00           H  
ATOM   2593  HB3 LYS B 207      38.045  69.232  20.928  1.00  0.00           H  
ATOM   2594  CG  LYS B 207      36.791  69.071  22.633  1.00  0.00           C  
ATOM   2595  HG2 LYS B 207      36.152  68.391  22.068  1.00  0.00           H  
ATOM   2596  HG3 LYS B 207      36.814  68.815  23.692  1.00  0.00           H  
ATOM   2597  CD  LYS B 207      36.169  70.507  22.676  1.00  0.00           C  
ATOM   2598  HD2 LYS B 207      35.874  70.880  21.695  1.00  0.00           H  
ATOM   2599  HD3 LYS B 207      35.275  70.228  23.233  1.00  0.00           H  
ATOM   2600  CE  LYS B 207      36.944  71.480  23.542  1.00  0.00           C  
ATOM   2601  HE2 LYS B 207      37.005  71.269  24.610  1.00  0.00           H  
ATOM   2602  HE3 LYS B 207      37.961  71.470  23.150  1.00  0.00           H  
ATOM   2603  NZ  LYS B 207      36.363  72.911  23.352  1.00  0.00           N  
ATOM   2604  HZ1 LYS B 207      35.363  73.006  23.240  1.00  0.00           H  
ATOM   2605  HZ2 LYS B 207      36.806  73.444  24.087  1.00  0.00           H  
ATOM   2606  HZ3 LYS B 207      36.690  73.292  22.476  1.00  0.00           H  
ATOM   2607  C   LYS B 207      39.752  67.306  21.011  1.00  0.00           C  
ATOM   2608  O   LYS B 207      39.660  66.546  20.014  1.00  0.00           O  
ATOM   2609  N   LYS B 208      40.953  67.840  21.307  1.00  0.00           N  
ATOM   2610  H   LYS B 208      41.160  68.361  22.147  1.00  0.00           H  
ATOM   2611  CA  LYS B 208      42.123  67.808  20.331  1.00  0.00           C  
ATOM   2612  HA  LYS B 208      41.725  68.198  19.395  1.00  0.00           H  
ATOM   2613  CB  LYS B 208      43.249  68.743  20.796  1.00  0.00           C  
ATOM   2614  HB2 LYS B 208      42.847  69.533  21.429  1.00  0.00           H  
ATOM   2615  HB3 LYS B 208      43.822  68.017  21.373  1.00  0.00           H  
ATOM   2616  CG  LYS B 208      44.178  69.326  19.742  1.00  0.00           C  
ATOM   2617  HG2 LYS B 208      44.969  69.904  20.220  1.00  0.00           H  
ATOM   2618  HG3 LYS B 208      44.742  68.561  19.207  1.00  0.00           H  
ATOM   2619  CD  LYS B 208      43.534  70.306  18.719  1.00  0.00           C  
ATOM   2620  HD2 LYS B 208      42.881  69.749  18.048  1.00  0.00           H  
ATOM   2621  HD3 LYS B 208      42.973  71.074  19.252  1.00  0.00           H  
ATOM   2622  CE  LYS B 208      44.562  70.979  17.791  1.00  0.00           C  
ATOM   2623  HE2 LYS B 208      45.245  70.227  17.397  1.00  0.00           H  
ATOM   2624  HE3 LYS B 208      44.088  71.458  16.934  1.00  0.00           H  
ATOM   2625  NZ  LYS B 208      45.365  71.922  18.575  1.00  0.00           N  
ATOM   2626  HZ1 LYS B 208      46.064  72.358  17.991  1.00  0.00           H  
ATOM   2627  HZ2 LYS B 208      44.709  72.553  19.012  1.00  0.00           H  
ATOM   2628  HZ3 LYS B 208      45.823  71.301  19.227  1.00  0.00           H  
ATOM   2629  C   LYS B 208      42.523  66.433  19.916  1.00  0.00           C  
ATOM   2630  O   LYS B 208      42.756  66.222  18.677  1.00  0.00           O  
ATOM   2631  N   LYS B 209      42.656  65.506  20.856  1.00  0.00           N  
ATOM   2632  H   LYS B 209      42.543  65.748  21.830  1.00  0.00           H  
ATOM   2633  CA  LYS B 209      43.083  64.191  20.562  1.00  0.00           C  
ATOM   2634  HA  LYS B 209      43.940  64.195  19.888  1.00  0.00           H  
ATOM   2635  CB  LYS B 209      43.211  63.245  21.744  1.00  0.00           C  
ATOM   2636  HB2 LYS B 209      42.302  63.211  22.345  1.00  0.00           H  
ATOM   2637  HB3 LYS B 209      43.460  62.223  21.458  1.00  0.00           H  
ATOM   2638  CG  LYS B 209      44.228  63.684  22.758  1.00  0.00           C  
ATOM   2639  HG2 LYS B 209      44.022  64.691  23.123  1.00  0.00           H  
ATOM   2640  HG3 LYS B 209      44.305  62.980  23.586  1.00  0.00           H  
ATOM   2641  CD  LYS B 209      45.646  63.751  22.257  1.00  0.00           C  
ATOM   2642  HD2 LYS B 209      45.972  62.773  21.905  1.00  0.00           H  
ATOM   2643  HD3 LYS B 209      45.692  64.452  21.424  1.00  0.00           H  
ATOM   2644  CE  LYS B 209      46.549  64.347  23.305  1.00  0.00           C  
ATOM   2645  HE2 LYS B 209      46.063  65.233  23.714  1.00  0.00           H  
ATOM   2646  HE3 LYS B 209      46.761  63.658  24.123  1.00  0.00           H  
ATOM   2647  NZ  LYS B 209      47.860  64.804  22.737  1.00  0.00           N  
ATOM   2648  HZ1 LYS B 209      48.470  64.003  22.652  1.00  0.00           H  
ATOM   2649  HZ2 LYS B 209      47.713  65.217  21.827  1.00  0.00           H  
ATOM   2650  HZ3 LYS B 209      48.273  65.541  23.291  1.00  0.00           H  
ATOM   2651  C   LYS B 209      42.036  63.509  19.656  1.00  0.00           C  
ATOM   2652  O   LYS B 209      42.330  62.530  18.933  1.00  0.00           O  
ATOM   2653  N   LYS B 210      40.719  63.837  19.792  1.00  0.00           N  
ATOM   2654  H   LYS B 210      40.536  64.643  20.373  1.00  0.00           H  
ATOM   2655  CA  LYS B 210      39.566  63.170  19.107  1.00  0.00           C  
ATOM   2656  HA  LYS B 210      39.795  62.105  19.130  1.00  0.00           H  
ATOM   2657  CB  LYS B 210      38.248  63.453  19.872  1.00  0.00           C  
ATOM   2658  HB2 LYS B 210      38.502  63.346  20.926  1.00  0.00           H  
ATOM   2659  HB3 LYS B 210      37.839  64.428  19.607  1.00  0.00           H  
ATOM   2660  CG  LYS B 210      37.152  62.331  19.625  1.00  0.00           C  
ATOM   2661  HG2 LYS B 210      37.178  62.032  18.577  1.00  0.00           H  
ATOM   2662  HG3 LYS B 210      37.324  61.430  20.214  1.00  0.00           H  
ATOM   2663  CD  LYS B 210      35.646  62.795  19.960  1.00  0.00           C  
ATOM   2664  HD2 LYS B 210      35.241  63.519  19.253  1.00  0.00           H  
ATOM   2665  HD3 LYS B 210      34.918  61.996  19.826  1.00  0.00           H  
ATOM   2666  CE  LYS B 210      35.488  63.403  21.324  1.00  0.00           C  
ATOM   2667  HE2 LYS B 210      36.312  64.096  21.500  1.00  0.00           H  
ATOM   2668  HE3 LYS B 210      34.579  63.999  21.395  1.00  0.00           H  
ATOM   2669  NZ  LYS B 210      35.416  62.438  22.514  1.00  0.00           N  
ATOM   2670  HZ1 LYS B 210      35.721  62.859  23.380  1.00  0.00           H  
ATOM   2671  HZ2 LYS B 210      34.441  62.198  22.620  1.00  0.00           H  
ATOM   2672  HZ3 LYS B 210      36.082  61.688  22.397  1.00  0.00           H  
ATOM   2673  C   LYS B 210      39.280  63.618  17.658  1.00  0.00           C  
ATOM   2674  O   LYS B 210      38.992  62.734  16.888  1.00  0.00           O  
ATOM   2675  N   ILE B 211      39.626  64.827  17.319  1.00  0.00           N  
ATOM   2676  H   ILE B 211      39.664  65.529  18.045  1.00  0.00           H  
ATOM   2677  CA  ILE B 211      39.703  65.243  15.902  1.00  0.00           C  
ATOM   2678  HA  ILE B 211      38.755  64.877  15.508  1.00  0.00           H  
ATOM   2679  CB  ILE B 211      39.625  66.742  15.868  1.00  0.00           C  
ATOM   2680  HB  ILE B 211      38.684  67.007  16.352  1.00  0.00           H  
ATOM   2681  CG2 ILE B 211      40.780  67.546  16.420  1.00  0.00           C  
ATOM   2682 HG21 ILE B 211      40.677  68.630  16.467  1.00  0.00           H  
ATOM   2683 HG22 ILE B 211      40.804  67.289  17.479  1.00  0.00           H  
ATOM   2684 HG23 ILE B 211      41.753  67.193  16.078  1.00  0.00           H  
ATOM   2685  CG1 ILE B 211      39.522  67.172  14.345  1.00  0.00           C  
ATOM   2686 HG12 ILE B 211      40.460  67.199  13.791  1.00  0.00           H  
ATOM   2687 HG13 ILE B 211      38.861  66.467  13.840  1.00  0.00           H  
ATOM   2688  CD1 ILE B 211      38.868  68.576  14.205  1.00  0.00           C  
ATOM   2689 HD11 ILE B 211      39.577  69.295  14.615  1.00  0.00           H  
ATOM   2690 HD12 ILE B 211      38.737  68.833  13.154  1.00  0.00           H  
ATOM   2691 HD13 ILE B 211      37.891  68.605  14.686  1.00  0.00           H  
ATOM   2692  C   ILE B 211      40.957  64.664  15.115  1.00  0.00           C  
ATOM   2693  O   ILE B 211      40.866  64.298  13.980  1.00  0.00           O  
ATOM   2694  N   LEU B 212      41.989  64.264  15.878  1.00  0.00           N  
ATOM   2695  H   LEU B 212      42.019  64.439  16.872  1.00  0.00           H  
ATOM   2696  CA  LEU B 212      43.242  63.607  15.446  1.00  0.00           C  
ATOM   2697  HA  LEU B 212      43.402  63.748  14.377  1.00  0.00           H  
ATOM   2698  CB  LEU B 212      44.397  64.157  16.231  1.00  0.00           C  
ATOM   2699  HB2 LEU B 212      44.280  63.908  17.285  1.00  0.00           H  
ATOM   2700  HB3 LEU B 212      45.312  63.700  15.855  1.00  0.00           H  
ATOM   2701  CG  LEU B 212      44.571  65.672  16.122  1.00  0.00           C  
ATOM   2702  HG  LEU B 212      43.693  66.177  16.525  1.00  0.00           H  
ATOM   2703  CD1 LEU B 212      45.826  66.074  16.947  1.00  0.00           C  
ATOM   2704 HD11 LEU B 212      45.526  66.100  17.994  1.00  0.00           H  
ATOM   2705 HD12 LEU B 212      46.653  65.432  16.644  1.00  0.00           H  
ATOM   2706 HD13 LEU B 212      46.086  67.103  16.697  1.00  0.00           H  
ATOM   2707  CD2 LEU B 212      44.873  65.948  14.649  1.00  0.00           C  
ATOM   2708 HD21 LEU B 212      45.112  67.001  14.496  1.00  0.00           H  
ATOM   2709 HD22 LEU B 212      45.764  65.383  14.376  1.00  0.00           H  
ATOM   2710 HD23 LEU B 212      43.995  65.678  14.061  1.00  0.00           H  
ATOM   2711  C   LEU B 212      43.132  62.124  15.598  1.00  0.00           C  
ATOM   2712  O   LEU B 212      44.054  61.406  15.353  1.00  0.00           O  
ATOM   2713  N   ALA B 213      42.013  61.499  16.123  1.00  0.00           N  
ATOM   2714  H   ALA B 213      41.217  62.073  16.363  1.00  0.00           H  
ATOM   2715  CA  ALA B 213      41.842  60.099  16.363  1.00  0.00           C  
ATOM   2716  HA  ALA B 213      42.603  59.759  17.066  1.00  0.00           H  
ATOM   2717  CB  ALA B 213      40.565  59.910  17.184  1.00  0.00           C  
ATOM   2718  HB1 ALA B 213      40.548  60.631  18.002  1.00  0.00           H  
ATOM   2719  HB2 ALA B 213      39.625  60.090  16.662  1.00  0.00           H  
ATOM   2720  HB3 ALA B 213      40.525  58.888  17.562  1.00  0.00           H  
ATOM   2721  C   ALA B 213      41.876  59.126  15.220  1.00  0.00           C  
ATOM   2722  O   ALA B 213      42.673  58.246  15.201  1.00  0.00           O  
ATOM   2723  N   GLU B 214      40.890  59.281  14.298  1.00  0.00           N  
ATOM   2724  H   GLU B 214      40.202  60.006  14.446  1.00  0.00           H  
ATOM   2725  CA  GLU B 214      40.685  58.286  13.147  1.00  0.00           C  
ATOM   2726  HA  GLU B 214      40.598  57.312  13.629  1.00  0.00           H  
ATOM   2727  CB  GLU B 214      39.298  58.551  12.483  1.00  0.00           C  
ATOM   2728  HB2 GLU B 214      38.527  58.512  13.252  1.00  0.00           H  
ATOM   2729  HB3 GLU B 214      39.397  59.549  12.055  1.00  0.00           H  
ATOM   2730  CG  GLU B 214      38.955  57.565  11.359  1.00  0.00           C  
ATOM   2731  HG2 GLU B 214      38.118  57.848  10.720  1.00  0.00           H  
ATOM   2732  HG3 GLU B 214      39.841  57.532  10.725  1.00  0.00           H  
ATOM   2733  CD  GLU B 214      38.928  56.101  11.896  1.00  0.00           C  
ATOM   2734  OE1 GLU B 214      38.987  55.190  11.045  1.00  0.00           O  
ATOM   2735  OE2 GLU B 214      38.699  55.877  13.082  1.00  0.00           O  
ATOM   2736  C   GLU B 214      41.932  58.215  12.359  1.00  0.00           C  
ATOM   2737  O   GLU B 214      42.414  57.056  12.042  1.00  0.00           O  
ATOM   2738  N   ARG B 215      42.577  59.330  12.069  1.00  0.00           N  
ATOM   2739  H   ARG B 215      42.198  60.222  12.354  1.00  0.00           H  
ATOM   2740  CA  ARG B 215      43.743  59.439  11.140  1.00  0.00           C  
ATOM   2741  HA  ARG B 215      43.614  58.884  10.211  1.00  0.00           H  
ATOM   2742  CB  ARG B 215      43.965  60.875  10.631  1.00  0.00           C  
ATOM   2743  HB2 ARG B 215      44.655  60.814   9.789  1.00  0.00           H  
ATOM   2744  HB3 ARG B 215      42.966  61.175  10.315  1.00  0.00           H  
ATOM   2745  CG  ARG B 215      44.510  61.983  11.563  1.00  0.00           C  
ATOM   2746  HG2 ARG B 215      44.256  61.822  12.611  1.00  0.00           H  
ATOM   2747  HG3 ARG B 215      45.570  61.727  11.568  1.00  0.00           H  
ATOM   2748  CD  ARG B 215      44.202  63.451  11.247  1.00  0.00           C  
ATOM   2749  HD2 ARG B 215      44.871  64.081  11.833  1.00  0.00           H  
ATOM   2750  HD3 ARG B 215      44.249  63.585  10.166  1.00  0.00           H  
ATOM   2751  NE  ARG B 215      42.784  63.756  11.633  1.00  0.00           N  
ATOM   2752  HE  ARG B 215      42.327  63.078  12.226  1.00  0.00           H  
ATOM   2753  CZ  ARG B 215      42.206  64.908  11.296  1.00  0.00           C  
ATOM   2754  NH1 ARG B 215      42.808  65.847  10.655  1.00  0.00           N  
ATOM   2755 HH11 ARG B 215      43.810  65.835  10.530  1.00  0.00           H  
ATOM   2756 HH12 ARG B 215      42.134  66.419  10.167  1.00  0.00           H  
ATOM   2757  NH2 ARG B 215      40.932  64.983  11.332  1.00  0.00           N  
ATOM   2758 HH21 ARG B 215      40.430  64.401  11.988  1.00  0.00           H  
ATOM   2759 HH22 ARG B 215      40.411  65.804  11.058  1.00  0.00           H  
ATOM   2760  C   ARG B 215      45.002  58.940  11.834  1.00  0.00           C  
ATOM   2761  O   ARG B 215      45.699  58.172  11.202  1.00  0.00           O  
ATOM   2762  N   ARG B 216      45.126  59.048  13.186  1.00  0.00           N  
ATOM   2763  H   ARG B 216      44.467  59.586  13.730  1.00  0.00           H  
ATOM   2764  CA  ARG B 216      46.222  58.364  13.891  1.00  0.00           C  
ATOM   2765  HA  ARG B 216      47.146  58.498  13.328  1.00  0.00           H  
ATOM   2766  CB  ARG B 216      46.401  58.893  15.400  1.00  0.00           C  
ATOM   2767  HB2 ARG B 216      45.417  59.011  15.853  1.00  0.00           H  
ATOM   2768  HB3 ARG B 216      46.822  58.075  15.985  1.00  0.00           H  
ATOM   2769  CG  ARG B 216      47.164  60.167  15.410  1.00  0.00           C  
ATOM   2770  HG2 ARG B 216      48.091  59.928  14.889  1.00  0.00           H  
ATOM   2771  HG3 ARG B 216      46.637  60.884  14.781  1.00  0.00           H  
ATOM   2772  CD  ARG B 216      47.393  60.789  16.790  1.00  0.00           C  
ATOM   2773  HD2 ARG B 216      47.996  60.200  17.482  1.00  0.00           H  
ATOM   2774  HD3 ARG B 216      47.975  61.703  16.667  1.00  0.00           H  
ATOM   2775  NE  ARG B 216      46.165  61.095  17.545  1.00  0.00           N  
ATOM   2776  HE  ARG B 216      45.421  61.328  16.902  1.00  0.00           H  
ATOM   2777  CZ  ARG B 216      45.836  60.910  18.789  1.00  0.00           C  
ATOM   2778  NH1 ARG B 216      46.633  60.441  19.739  1.00  0.00           N  
ATOM   2779 HH11 ARG B 216      47.638  60.468  19.648  1.00  0.00           H  
ATOM   2780 HH12 ARG B 216      46.145  60.415  20.623  1.00  0.00           H  
ATOM   2781  NH2 ARG B 216      44.577  60.961  19.206  1.00  0.00           N  
ATOM   2782 HH21 ARG B 216      43.851  61.380  18.643  1.00  0.00           H  
ATOM   2783 HH22 ARG B 216      44.287  60.607  20.106  1.00  0.00           H  
ATOM   2784  C   ARG B 216      46.046  56.823  13.963  1.00  0.00           C  
ATOM   2785  O   ARG B 216      47.072  56.136  14.008  1.00  0.00           O  
ATOM   2786  N   LYS B 217      44.837  56.330  14.149  1.00  0.00           N  
ATOM   2787  H   LYS B 217      44.106  57.019  14.246  1.00  0.00           H  
ATOM   2788  CA  LYS B 217      44.485  54.838  14.063  1.00  0.00           C  
ATOM   2789  HA  LYS B 217      45.180  54.306  14.713  1.00  0.00           H  
ATOM   2790  CB  LYS B 217      43.110  54.593  14.607  1.00  0.00           C  
ATOM   2791  HB2 LYS B 217      42.393  55.163  14.017  1.00  0.00           H  
ATOM   2792  HB3 LYS B 217      42.691  53.595  14.472  1.00  0.00           H  
ATOM   2793  CG  LYS B 217      42.972  54.847  16.121  1.00  0.00           C  
ATOM   2794  HG2 LYS B 217      43.346  54.002  16.699  1.00  0.00           H  
ATOM   2795  HG3 LYS B 217      43.478  55.791  16.322  1.00  0.00           H  
ATOM   2796  CD  LYS B 217      41.570  55.025  16.554  1.00  0.00           C  
ATOM   2797  HD2 LYS B 217      41.168  55.608  15.725  1.00  0.00           H  
ATOM   2798  HD3 LYS B 217      41.038  54.101  16.779  1.00  0.00           H  
ATOM   2799  CE  LYS B 217      41.381  56.043  17.696  1.00  0.00           C  
ATOM   2800  HE2 LYS B 217      41.871  55.738  18.621  1.00  0.00           H  
ATOM   2801  HE3 LYS B 217      41.785  57.025  17.452  1.00  0.00           H  
ATOM   2802  NZ  LYS B 217      39.896  56.065  18.104  1.00  0.00           N  
ATOM   2803  HZ1 LYS B 217      39.602  56.842  18.679  1.00  0.00           H  
ATOM   2804  HZ2 LYS B 217      39.345  56.211  17.270  1.00  0.00           H  
ATOM   2805  HZ3 LYS B 217      39.626  55.141  18.408  1.00  0.00           H  
ATOM   2806  C   LYS B 217      44.745  54.265  12.649  1.00  0.00           C  
ATOM   2807  O   LYS B 217      45.385  53.252  12.540  1.00  0.00           O  
ATOM   2808  N   VAL B 218      44.360  54.977  11.568  1.00  0.00           N  
ATOM   2809  H   VAL B 218      43.869  55.853  11.678  1.00  0.00           H  
ATOM   2810  CA  VAL B 218      44.696  54.688  10.168  1.00  0.00           C  
ATOM   2811  HA  VAL B 218      44.363  53.688   9.890  1.00  0.00           H  
ATOM   2812  CB  VAL B 218      44.114  55.704   9.166  1.00  0.00           C  
ATOM   2813  HB  VAL B 218      44.404  56.717   9.446  1.00  0.00           H  
ATOM   2814  CG1 VAL B 218      44.555  55.403   7.727  1.00  0.00           C  
ATOM   2815 HG11 VAL B 218      44.068  56.007   6.962  1.00  0.00           H  
ATOM   2816 HG12 VAL B 218      45.605  55.687   7.663  1.00  0.00           H  
ATOM   2817 HG13 VAL B 218      44.581  54.319   7.616  1.00  0.00           H  
ATOM   2818  CG2 VAL B 218      42.609  55.683   9.059  1.00  0.00           C  
ATOM   2819 HG21 VAL B 218      42.269  56.236   8.183  1.00  0.00           H  
ATOM   2820 HG22 VAL B 218      42.281  54.650   8.949  1.00  0.00           H  
ATOM   2821 HG23 VAL B 218      42.207  56.151   9.958  1.00  0.00           H  
ATOM   2822  C   VAL B 218      46.281  54.568  10.013  1.00  0.00           C  
ATOM   2823  O   VAL B 218      46.749  53.747   9.265  1.00  0.00           O  
ATOM   2824  N   LEU B 219      47.017  55.515  10.596  1.00  0.00           N  
ATOM   2825  H   LEU B 219      46.488  56.131  11.197  1.00  0.00           H  
ATOM   2826  CA  LEU B 219      48.444  55.628  10.452  1.00  0.00           C  
ATOM   2827  HA  LEU B 219      48.766  55.345   9.450  1.00  0.00           H  
ATOM   2828  CB  LEU B 219      48.777  57.122  10.784  1.00  0.00           C  
ATOM   2829  HB2 LEU B 219      48.450  57.626   9.875  1.00  0.00           H  
ATOM   2830  HB3 LEU B 219      48.196  57.483  11.633  1.00  0.00           H  
ATOM   2831  CG  LEU B 219      50.188  57.533  10.945  1.00  0.00           C  
ATOM   2832  HG  LEU B 219      50.691  56.904  11.679  1.00  0.00           H  
ATOM   2833  CD1 LEU B 219      50.924  57.485   9.624  1.00  0.00           C  
ATOM   2834 HD11 LEU B 219      51.983  57.586   9.862  1.00  0.00           H  
ATOM   2835 HD12 LEU B 219      50.769  56.547   9.091  1.00  0.00           H  
ATOM   2836 HD13 LEU B 219      50.596  58.253   8.923  1.00  0.00           H  
ATOM   2837  CD2 LEU B 219      50.289  58.899  11.578  1.00  0.00           C  
ATOM   2838 HD21 LEU B 219      51.351  59.119  11.690  1.00  0.00           H  
ATOM   2839 HD22 LEU B 219      49.708  59.607  10.989  1.00  0.00           H  
ATOM   2840 HD23 LEU B 219      49.872  58.746  12.574  1.00  0.00           H  
ATOM   2841  C   LEU B 219      49.259  54.665  11.294  1.00  0.00           C  
ATOM   2842  O   LEU B 219      50.330  54.313  10.823  1.00  0.00           O  
ATOM   2843  N   ALA B 220      48.783  54.128  12.390  1.00  0.00           N  
ATOM   2844  H   ALA B 220      47.954  54.514  12.819  1.00  0.00           H  
ATOM   2845  CA  ALA B 220      49.549  53.406  13.385  1.00  0.00           C  
ATOM   2846  HA  ALA B 220      50.543  53.218  12.979  1.00  0.00           H  
ATOM   2847  CB  ALA B 220      49.576  54.432  14.504  1.00  0.00           C  
ATOM   2848  HB1 ALA B 220      49.629  55.412  14.030  1.00  0.00           H  
ATOM   2849  HB2 ALA B 220      48.634  54.430  15.052  1.00  0.00           H  
ATOM   2850  HB3 ALA B 220      50.375  54.307  15.235  1.00  0.00           H  
ATOM   2851  C   ALA B 220      49.004  51.986  13.734  1.00  0.00           C  
ATOM   2852  O   ALA B 220      49.514  51.374  14.666  1.00  0.00           O  
ATOM   2853  N   ILE B 221      47.960  51.519  13.073  1.00  0.00           N  
ATOM   2854  H   ILE B 221      47.699  51.991  12.219  1.00  0.00           H  
ATOM   2855  CA  ILE B 221      47.185  50.317  13.467  1.00  0.00           C  
ATOM   2856  HA  ILE B 221      47.819  49.600  13.989  1.00  0.00           H  
ATOM   2857  CB  ILE B 221      46.095  50.690  14.500  1.00  0.00           C  
ATOM   2858  HB  ILE B 221      45.418  51.418  14.052  1.00  0.00           H  
ATOM   2859  CG2 ILE B 221      45.110  49.424  14.747  1.00  0.00           C  
ATOM   2860 HG21 ILE B 221      44.484  49.553  15.630  1.00  0.00           H  
ATOM   2861 HG22 ILE B 221      44.509  49.209  13.863  1.00  0.00           H  
ATOM   2862 HG23 ILE B 221      45.745  48.563  14.953  1.00  0.00           H  
ATOM   2863  CG1 ILE B 221      46.508  51.324  15.803  1.00  0.00           C  
ATOM   2864 HG12 ILE B 221      47.223  50.686  16.322  1.00  0.00           H  
ATOM   2865 HG13 ILE B 221      47.059  52.211  15.491  1.00  0.00           H  
ATOM   2866  CD1 ILE B 221      45.430  51.752  16.790  1.00  0.00           C  
ATOM   2867 HD11 ILE B 221      44.828  52.593  16.446  1.00  0.00           H  
ATOM   2868 HD12 ILE B 221      44.752  50.961  17.109  1.00  0.00           H  
ATOM   2869 HD13 ILE B 221      45.896  51.953  17.755  1.00  0.00           H  
ATOM   2870  C   ILE B 221      46.485  49.513  12.370  1.00  0.00           C  
ATOM   2871  O   ILE B 221      46.503  48.278  12.496  1.00  0.00           O  
ATOM   2872  N   ASP B 222      46.018  50.235  11.384  1.00  0.00           N  
ATOM   2873  H   ASP B 222      46.271  51.206  11.272  1.00  0.00           H  
ATOM   2874  CA  ASP B 222      45.286  49.747  10.217  1.00  0.00           C  
ATOM   2875  HA  ASP B 222      44.575  48.998  10.565  1.00  0.00           H  
ATOM   2876  CB  ASP B 222      44.447  50.854   9.544  1.00  0.00           C  
ATOM   2877  HB2 ASP B 222      45.050  51.762   9.555  1.00  0.00           H  
ATOM   2878  HB3 ASP B 222      44.100  50.533   8.562  1.00  0.00           H  
ATOM   2879  CG  ASP B 222      43.138  51.174  10.372  1.00  0.00           C  
ATOM   2880  OD1 ASP B 222      42.938  50.665  11.503  1.00  0.00           O  
ATOM   2881  OD2 ASP B 222      42.300  51.956   9.813  1.00  0.00           O  
ATOM   2882  C   ASP B 222      46.247  49.100   9.264  1.00  0.00           C  
ATOM   2883  O   ASP B 222      45.795  48.554   8.248  1.00  0.00           O  
ATOM   2884  N   HIE B 223      47.569  49.220   9.406  1.00  0.00           N  
ATOM   2885  H   HIE B 223      47.813  49.772  10.215  1.00  0.00           H  
ATOM   2886  CA  HIE B 223      48.639  48.651   8.582  1.00  0.00           C  
ATOM   2887  HA  HIE B 223      48.150  47.918   7.940  1.00  0.00           H  
ATOM   2888  CB  HIE B 223      49.199  49.706   7.695  1.00  0.00           C  
ATOM   2889  HB2 HIE B 223      48.498  50.535   7.592  1.00  0.00           H  
ATOM   2890  HB3 HIE B 223      50.094  50.139   8.143  1.00  0.00           H  
ATOM   2891  CG  HIE B 223      49.676  49.162   6.340  1.00  0.00           C  
ATOM   2892  ND1 HIE B 223      50.875  48.454   6.149  1.00  0.00           N  
ATOM   2893  CE1 HIE B 223      50.913  48.311   4.792  1.00  0.00           C  
ATOM   2894  HE1 HIE B 223      51.685  47.735   4.304  1.00  0.00           H  
ATOM   2895  NE2 HIE B 223      49.893  48.825   4.178  1.00  0.00           N  
ATOM   2896  HE2 HIE B 223      49.731  48.917   3.185  1.00  0.00           H  
ATOM   2897  CD2 HIE B 223      49.112  49.424   5.184  1.00  0.00           C  
ATOM   2898  HD2 HIE B 223      48.192  49.962   5.004  1.00  0.00           H  
ATOM   2899  C   HIE B 223      49.634  47.804   9.427  1.00  0.00           C  
ATOM   2900  O   HIE B 223      50.846  48.005   9.388  1.00  0.00           O  
ATOM   2901  N   LEU B 224      49.003  46.930  10.125  1.00  0.00           N  
ATOM   2902  H   LEU B 224      48.023  46.838   9.900  1.00  0.00           H  
ATOM   2903  CA  LEU B 224      49.648  45.868  10.930  1.00  0.00           C  
ATOM   2904  HA  LEU B 224      50.711  45.810  10.694  1.00  0.00           H  
ATOM   2905  CB  LEU B 224      49.405  46.275  12.430  1.00  0.00           C  
ATOM   2906  HB2 LEU B 224      48.346  46.405  12.652  1.00  0.00           H  
ATOM   2907  HB3 LEU B 224      49.902  45.489  12.999  1.00  0.00           H  
ATOM   2908  CG  LEU B 224      50.084  47.570  12.861  1.00  0.00           C  
ATOM   2909  HG  LEU B 224      49.531  48.334  12.315  1.00  0.00           H  
ATOM   2910  CD1 LEU B 224      49.758  47.879  14.313  1.00  0.00           C  
ATOM   2911 HD11 LEU B 224      50.366  47.274  14.985  1.00  0.00           H  
ATOM   2912 HD12 LEU B 224      50.027  48.915  14.517  1.00  0.00           H  
ATOM   2913 HD13 LEU B 224      48.688  47.725  14.454  1.00  0.00           H  
ATOM   2914  CD2 LEU B 224      51.599  47.739  12.648  1.00  0.00           C  
ATOM   2915 HD21 LEU B 224      51.910  48.634  13.187  1.00  0.00           H  
ATOM   2916 HD22 LEU B 224      52.080  46.863  13.085  1.00  0.00           H  
ATOM   2917 HD23 LEU B 224      51.959  48.038  11.664  1.00  0.00           H  
ATOM   2918  C   LEU B 224      49.070  44.491  10.637  1.00  0.00           C  
ATOM   2919  O   LEU B 224      47.863  44.393  10.435  1.00  0.00           O  
ATOM   2920  N   ASN B 225      49.956  43.435  10.667  1.00  0.00           N  
ATOM   2921  H   ASN B 225      50.888  43.567  11.033  1.00  0.00           H  
ATOM   2922  CA  ASN B 225      49.726  42.027  10.532  1.00  0.00           C  
ATOM   2923  HA  ASN B 225      48.985  41.774   9.774  1.00  0.00           H  
ATOM   2924  CB  ASN B 225      50.988  41.265   9.874  1.00  0.00           C  
ATOM   2925  HB2 ASN B 225      50.704  40.218   9.766  1.00  0.00           H  
ATOM   2926  HB3 ASN B 225      51.145  41.807   8.941  1.00  0.00           H  
ATOM   2927  CG  ASN B 225      52.198  41.259  10.773  1.00  0.00           C  
ATOM   2928  OD1 ASN B 225      52.413  40.643  11.834  1.00  0.00           O  
ATOM   2929  ND2 ASN B 225      53.233  41.968  10.345  1.00  0.00           N  
ATOM   2930 HD21 ASN B 225      53.998  42.029  11.000  1.00  0.00           H  
ATOM   2931 HD22 ASN B 225      53.028  42.459   9.486  1.00  0.00           H  
ATOM   2932  C   ASN B 225      49.448  41.536  11.926  1.00  0.00           C  
ATOM   2933  O   ASN B 225      49.748  42.181  12.929  1.00  0.00           O  
ATOM   2934  N   GLU B 226      48.932  40.344  11.985  1.00  0.00           N  
ATOM   2935  H   GLU B 226      48.612  40.098  11.059  1.00  0.00           H  
ATOM   2936  CA  GLU B 226      48.279  39.773  13.222  1.00  0.00           C  
ATOM   2937  HA  GLU B 226      47.441  40.432  13.449  1.00  0.00           H  
ATOM   2938  CB  GLU B 226      47.717  38.376  12.961  1.00  0.00           C  
ATOM   2939  HB2 GLU B 226      47.221  38.461  11.993  1.00  0.00           H  
ATOM   2940  HB3 GLU B 226      48.543  37.668  12.900  1.00  0.00           H  
ATOM   2941  CG  GLU B 226      46.729  38.013  14.044  1.00  0.00           C  
ATOM   2942  HG2 GLU B 226      47.197  37.814  15.008  1.00  0.00           H  
ATOM   2943  HG3 GLU B 226      45.987  38.805  14.147  1.00  0.00           H  
ATOM   2944  CD  GLU B 226      45.817  36.805  13.565  1.00  0.00           C  
ATOM   2945  OE1 GLU B 226      45.300  35.949  14.416  1.00  0.00           O  
ATOM   2946  OE2 GLU B 226      45.596  36.704  12.331  1.00  0.00           O  
ATOM   2947  C   GLU B 226      49.299  39.738  14.379  1.00  0.00           C  
ATOM   2948  O   GLU B 226      48.886  39.950  15.527  1.00  0.00           O  
ATOM   2949  N   ASP B 227      50.530  39.370  14.145  1.00  0.00           N  
ATOM   2950  H   ASP B 227      50.886  39.592  13.227  1.00  0.00           H  
ATOM   2951  CA  ASP B 227      51.703  39.388  15.155  1.00  0.00           C  
ATOM   2952  HA  ASP B 227      51.456  38.880  16.087  1.00  0.00           H  
ATOM   2953  CB  ASP B 227      52.901  38.650  14.619  1.00  0.00           C  
ATOM   2954  HB2 ASP B 227      53.325  39.203  13.780  1.00  0.00           H  
ATOM   2955  HB3 ASP B 227      53.767  38.638  15.281  1.00  0.00           H  
ATOM   2956  CG  ASP B 227      52.528  37.200  14.178  1.00  0.00           C  
ATOM   2957  OD1 ASP B 227      52.100  36.344  14.899  1.00  0.00           O  
ATOM   2958  OD2 ASP B 227      52.867  36.884  12.985  1.00  0.00           O  
ATOM   2959  C   ASP B 227      52.135  40.785  15.556  1.00  0.00           C  
ATOM   2960  O   ASP B 227      52.267  41.093  16.763  1.00  0.00           O  
ATOM   2961  N   GLN B 228      52.238  41.739  14.609  1.00  0.00           N  
ATOM   2962  H   GLN B 228      52.419  41.498  13.645  1.00  0.00           H  
ATOM   2963  CA  GLN B 228      52.291  43.141  14.953  1.00  0.00           C  
ATOM   2964  HA  GLN B 228      53.131  43.158  15.648  1.00  0.00           H  
ATOM   2965  CB  GLN B 228      52.686  43.918  13.653  1.00  0.00           C  
ATOM   2966  HB2 GLN B 228      51.953  43.576  12.922  1.00  0.00           H  
ATOM   2967  HB3 GLN B 228      52.647  44.962  13.965  1.00  0.00           H  
ATOM   2968  CG  GLN B 228      54.143  43.643  13.267  1.00  0.00           C  
ATOM   2969  HG2 GLN B 228      54.065  42.704  12.719  1.00  0.00           H  
ATOM   2970  HG3 GLN B 228      54.337  44.457  12.568  1.00  0.00           H  
ATOM   2971  CD  GLN B 228      55.184  43.573  14.356  1.00  0.00           C  
ATOM   2972  OE1 GLN B 228      55.396  44.424  15.222  1.00  0.00           O  
ATOM   2973  NE2 GLN B 228      55.894  42.542  14.498  1.00  0.00           N  
ATOM   2974 HE21 GLN B 228      56.424  42.597  15.356  1.00  0.00           H  
ATOM   2975 HE22 GLN B 228      55.886  41.774  13.843  1.00  0.00           H  
ATOM   2976  C   GLN B 228      51.069  43.725  15.708  1.00  0.00           C  
ATOM   2977  O   GLN B 228      51.194  44.614  16.482  1.00  0.00           O  
ATOM   2978  N   LEU B 229      49.913  43.163  15.405  1.00  0.00           N  
ATOM   2979  H   LEU B 229      49.805  42.456  14.692  1.00  0.00           H  
ATOM   2980  CA  LEU B 229      48.798  43.625  16.150  1.00  0.00           C  
ATOM   2981  HA  LEU B 229      48.874  44.706  16.266  1.00  0.00           H  
ATOM   2982  CB  LEU B 229      47.468  43.156  15.446  1.00  0.00           C  
ATOM   2983  HB2 LEU B 229      47.658  42.142  15.091  1.00  0.00           H  
ATOM   2984  HB3 LEU B 229      46.722  43.227  16.237  1.00  0.00           H  
ATOM   2985  CG  LEU B 229      47.032  44.089  14.287  1.00  0.00           C  
ATOM   2986  HG  LEU B 229      47.833  44.083  13.547  1.00  0.00           H  
ATOM   2987  CD1 LEU B 229      45.763  43.511  13.595  1.00  0.00           C  
ATOM   2988 HD11 LEU B 229      45.142  42.959  14.300  1.00  0.00           H  
ATOM   2989 HD12 LEU B 229      45.175  44.259  13.064  1.00  0.00           H  
ATOM   2990 HD13 LEU B 229      46.036  42.708  12.910  1.00  0.00           H  
ATOM   2991  CD2 LEU B 229      46.776  45.527  14.567  1.00  0.00           C  
ATOM   2992 HD21 LEU B 229      47.632  46.121  14.887  1.00  0.00           H  
ATOM   2993 HD22 LEU B 229      46.319  45.921  13.659  1.00  0.00           H  
ATOM   2994 HD23 LEU B 229      46.038  45.608  15.364  1.00  0.00           H  
ATOM   2995  C   LEU B 229      48.737  43.097  17.570  1.00  0.00           C  
ATOM   2996  O   LEU B 229      48.543  43.892  18.482  1.00  0.00           O  
ATOM   2997  N   ARG B 230      49.081  41.846  17.757  1.00  0.00           N  
ATOM   2998  H   ARG B 230      49.132  41.194  16.987  1.00  0.00           H  
ATOM   2999  CA  ARG B 230      49.338  41.315  19.091  1.00  0.00           C  
ATOM   3000  HA  ARG B 230      48.467  41.464  19.730  1.00  0.00           H  
ATOM   3001  CB  ARG B 230      49.662  39.795  19.002  1.00  0.00           C  
ATOM   3002  HB2 ARG B 230      50.348  39.731  18.158  1.00  0.00           H  
ATOM   3003  HB3 ARG B 230      50.259  39.494  19.863  1.00  0.00           H  
ATOM   3004  CG  ARG B 230      48.551  38.828  18.729  1.00  0.00           C  
ATOM   3005  HG2 ARG B 230      47.865  38.924  19.571  1.00  0.00           H  
ATOM   3006  HG3 ARG B 230      48.005  39.323  17.927  1.00  0.00           H  
ATOM   3007  CD  ARG B 230      48.990  37.389  18.461  1.00  0.00           C  
ATOM   3008  HD2 ARG B 230      49.254  37.334  17.404  1.00  0.00           H  
ATOM   3009  HD3 ARG B 230      49.921  37.162  18.981  1.00  0.00           H  
ATOM   3010  NE  ARG B 230      48.041  36.301  18.946  1.00  0.00           N  
ATOM   3011  HE  ARG B 230      48.141  36.001  19.906  1.00  0.00           H  
ATOM   3012  CZ  ARG B 230      46.944  35.928  18.311  1.00  0.00           C  
ATOM   3013  NH1 ARG B 230      46.681  36.437  17.114  1.00  0.00           N  
ATOM   3014 HH11 ARG B 230      47.307  37.056  16.619  1.00  0.00           H  
ATOM   3015 HH12 ARG B 230      45.933  36.017  16.582  1.00  0.00           H  
ATOM   3016  NH2 ARG B 230      46.109  35.075  18.836  1.00  0.00           N  
ATOM   3017 HH21 ARG B 230      46.121  34.761  19.797  1.00  0.00           H  
ATOM   3018 HH22 ARG B 230      45.291  34.780  18.322  1.00  0.00           H  
ATOM   3019  C   ARG B 230      50.452  42.110  19.720  1.00  0.00           C  
ATOM   3020  O   ARG B 230      50.477  42.091  20.945  1.00  0.00           O  
ATOM   3021  N   GLU B 231      51.326  42.764  19.031  1.00  0.00           N  
ATOM   3022  H   GLU B 231      51.186  42.631  18.040  1.00  0.00           H  
ATOM   3023  CA  GLU B 231      52.456  43.560  19.599  1.00  0.00           C  
ATOM   3024  HA  GLU B 231      52.664  43.072  20.551  1.00  0.00           H  
ATOM   3025  CB  GLU B 231      53.683  43.408  18.736  1.00  0.00           C  
ATOM   3026  HB2 GLU B 231      53.865  42.367  18.467  1.00  0.00           H  
ATOM   3027  HB3 GLU B 231      53.618  44.109  17.903  1.00  0.00           H  
ATOM   3028  CG  GLU B 231      54.968  43.675  19.530  1.00  0.00           C  
ATOM   3029  HG2 GLU B 231      55.795  43.439  18.860  1.00  0.00           H  
ATOM   3030  HG3 GLU B 231      55.031  44.757  19.644  1.00  0.00           H  
ATOM   3031  CD  GLU B 231      55.278  42.980  20.869  1.00  0.00           C  
ATOM   3032  OE1 GLU B 231      54.718  41.957  21.197  1.00  0.00           O  
ATOM   3033  OE2 GLU B 231      56.215  43.426  21.622  1.00  0.00           O  
ATOM   3034  C   GLU B 231      52.004  45.037  20.036  1.00  0.00           C  
ATOM   3035  O   GLU B 231      52.184  45.407  21.239  1.00  0.00           O  
ATOM   3036  N   LYS B 232      51.230  45.625  19.088  1.00  0.00           N  
ATOM   3037  H   LYS B 232      51.196  45.224  18.162  1.00  0.00           H  
ATOM   3038  CA  LYS B 232      50.504  46.928  19.280  1.00  0.00           C  
ATOM   3039  HA  LYS B 232      51.228  47.644  19.668  1.00  0.00           H  
ATOM   3040  CB  LYS B 232      50.041  47.355  17.871  1.00  0.00           C  
ATOM   3041  HB2 LYS B 232      50.829  47.252  17.125  1.00  0.00           H  
ATOM   3042  HB3 LYS B 232      49.233  46.703  17.541  1.00  0.00           H  
ATOM   3043  CG  LYS B 232      49.497  48.793  17.889  1.00  0.00           C  
ATOM   3044  HG2 LYS B 232      49.066  49.059  16.924  1.00  0.00           H  
ATOM   3045  HG3 LYS B 232      48.611  48.807  18.524  1.00  0.00           H  
ATOM   3046  CD  LYS B 232      50.511  49.899  18.244  1.00  0.00           C  
ATOM   3047  HD2 LYS B 232      50.937  49.703  19.228  1.00  0.00           H  
ATOM   3048  HD3 LYS B 232      51.315  49.790  17.516  1.00  0.00           H  
ATOM   3049  CE  LYS B 232      49.943  51.258  18.136  1.00  0.00           C  
ATOM   3050  HE2 LYS B 232      49.529  51.422  17.141  1.00  0.00           H  
ATOM   3051  HE3 LYS B 232      49.047  51.372  18.746  1.00  0.00           H  
ATOM   3052  NZ  LYS B 232      50.971  52.317  18.449  1.00  0.00           N  
ATOM   3053  HZ1 LYS B 232      50.718  53.281  18.284  1.00  0.00           H  
ATOM   3054  HZ2 LYS B 232      51.245  52.393  19.418  1.00  0.00           H  
ATOM   3055  HZ3 LYS B 232      51.828  52.103  17.959  1.00  0.00           H  
ATOM   3056  C   LYS B 232      49.415  46.860  20.361  1.00  0.00           C  
ATOM   3057  O   LYS B 232      49.342  47.753  21.116  1.00  0.00           O  
ATOM   3058  N   ALA B 233      48.674  45.732  20.509  1.00  0.00           N  
ATOM   3059  H   ALA B 233      48.955  45.000  19.872  1.00  0.00           H  
ATOM   3060  CA  ALA B 233      47.868  45.495  21.724  1.00  0.00           C  
ATOM   3061  HA  ALA B 233      46.969  46.110  21.740  1.00  0.00           H  
ATOM   3062  CB  ALA B 233      47.260  44.129  21.618  1.00  0.00           C  
ATOM   3063  HB1 ALA B 233      48.048  43.421  21.363  1.00  0.00           H  
ATOM   3064  HB2 ALA B 233      46.834  43.824  22.574  1.00  0.00           H  
ATOM   3065  HB3 ALA B 233      46.554  44.005  20.797  1.00  0.00           H  
ATOM   3066  C   ALA B 233      48.685  45.536  23.015  1.00  0.00           C  
ATOM   3067  O   ALA B 233      48.313  46.283  23.905  1.00  0.00           O  
ATOM   3068  N   LYS B 234      49.727  44.633  23.146  1.00  0.00           N  
ATOM   3069  H   LYS B 234      49.818  43.851  22.513  1.00  0.00           H  
ATOM   3070  CA  LYS B 234      50.526  44.693  24.388  1.00  0.00           C  
ATOM   3071  HA  LYS B 234      49.893  44.538  25.261  1.00  0.00           H  
ATOM   3072  CB  LYS B 234      51.511  43.577  24.197  1.00  0.00           C  
ATOM   3073  HB2 LYS B 234      51.011  42.608  24.200  1.00  0.00           H  
ATOM   3074  HB3 LYS B 234      52.009  43.530  23.229  1.00  0.00           H  
ATOM   3075  CG  LYS B 234      52.510  43.468  25.371  1.00  0.00           C  
ATOM   3076  HG2 LYS B 234      53.135  44.355  25.272  1.00  0.00           H  
ATOM   3077  HG3 LYS B 234      52.210  43.683  26.397  1.00  0.00           H  
ATOM   3078  CD  LYS B 234      53.300  42.068  25.450  1.00  0.00           C  
ATOM   3079  HD2 LYS B 234      53.700  42.067  26.464  1.00  0.00           H  
ATOM   3080  HD3 LYS B 234      52.508  41.325  25.365  1.00  0.00           H  
ATOM   3081  CE  LYS B 234      54.340  41.742  24.366  1.00  0.00           C  
ATOM   3082  HE2 LYS B 234      54.951  40.877  24.621  1.00  0.00           H  
ATOM   3083  HE3 LYS B 234      53.759  41.471  23.484  1.00  0.00           H  
ATOM   3084  NZ  LYS B 234      55.277  42.896  24.182  1.00  0.00           N  
ATOM   3085  HZ1 LYS B 234      55.835  42.870  23.340  1.00  0.00           H  
ATOM   3086  HZ2 LYS B 234      54.748  43.756  24.151  1.00  0.00           H  
ATOM   3087  HZ3 LYS B 234      55.863  43.011  24.996  1.00  0.00           H  
ATOM   3088  C   LYS B 234      51.142  46.087  24.701  1.00  0.00           C  
ATOM   3089  O   LYS B 234      51.141  46.516  25.840  1.00  0.00           O  
ATOM   3090  N   GLU B 235      51.682  46.810  23.734  1.00  0.00           N  
ATOM   3091  H   GLU B 235      51.629  46.324  22.850  1.00  0.00           H  
ATOM   3092  CA  GLU B 235      52.176  48.198  23.822  1.00  0.00           C  
ATOM   3093  HA  GLU B 235      53.054  48.210  24.468  1.00  0.00           H  
ATOM   3094  CB  GLU B 235      52.661  48.760  22.516  1.00  0.00           C  
ATOM   3095  HB2 GLU B 235      53.208  47.960  22.015  1.00  0.00           H  
ATOM   3096  HB3 GLU B 235      51.774  49.098  21.981  1.00  0.00           H  
ATOM   3097  CG  GLU B 235      53.625  49.947  22.724  1.00  0.00           C  
ATOM   3098  HG2 GLU B 235      53.116  50.727  23.290  1.00  0.00           H  
ATOM   3099  HG3 GLU B 235      54.465  49.544  23.289  1.00  0.00           H  
ATOM   3100  CD  GLU B 235      54.165  50.554  21.416  1.00  0.00           C  
ATOM   3101  OE1 GLU B 235      53.406  51.355  20.754  1.00  0.00           O  
ATOM   3102  OE2 GLU B 235      55.339  50.274  21.026  1.00  0.00           O  
ATOM   3103  C   GLU B 235      51.051  49.144  24.226  1.00  0.00           C  
ATOM   3104  O   GLU B 235      51.245  50.070  25.111  1.00  0.00           O  
ATOM   3105  N   LEU B 236      49.821  48.987  23.758  1.00  0.00           N  
ATOM   3106  H   LEU B 236      49.599  48.303  23.049  1.00  0.00           H  
ATOM   3107  CA  LEU B 236      48.683  49.736  24.311  1.00  0.00           C  
ATOM   3108  HA  LEU B 236      48.895  50.801  24.397  1.00  0.00           H  
ATOM   3109  CB  LEU B 236      47.421  49.594  23.452  1.00  0.00           C  
ATOM   3110  HB2 LEU B 236      47.295  48.554  23.151  1.00  0.00           H  
ATOM   3111  HB3 LEU B 236      46.550  49.913  24.025  1.00  0.00           H  
ATOM   3112  CG  LEU B 236      47.464  50.460  22.193  1.00  0.00           C  
ATOM   3113  HG  LEU B 236      48.454  50.299  21.765  1.00  0.00           H  
ATOM   3114  CD1 LEU B 236      46.528  49.927  21.112  1.00  0.00           C  
ATOM   3115 HD11 LEU B 236      45.499  49.868  21.465  1.00  0.00           H  
ATOM   3116 HD12 LEU B 236      46.574  50.668  20.314  1.00  0.00           H  
ATOM   3117 HD13 LEU B 236      46.886  49.037  20.594  1.00  0.00           H  
ATOM   3118  CD2 LEU B 236      47.378  51.956  22.450  1.00  0.00           C  
ATOM   3119 HD21 LEU B 236      46.575  52.032  23.183  1.00  0.00           H  
ATOM   3120 HD22 LEU B 236      48.366  52.205  22.839  1.00  0.00           H  
ATOM   3121 HD23 LEU B 236      47.113  52.579  21.597  1.00  0.00           H  
ATOM   3122  C   LEU B 236      48.414  49.353  25.825  1.00  0.00           C  
ATOM   3123  O   LEU B 236      48.337  50.256  26.650  1.00  0.00           O  
ATOM   3124  N   TRP B 237      48.398  48.140  26.162  1.00  0.00           N  
ATOM   3125  H   TRP B 237      48.525  47.468  25.419  1.00  0.00           H  
ATOM   3126  CA  TRP B 237      48.098  47.685  27.605  1.00  0.00           C  
ATOM   3127  HA  TRP B 237      47.091  48.072  27.758  1.00  0.00           H  
ATOM   3128  CB  TRP B 237      48.115  46.155  27.720  1.00  0.00           C  
ATOM   3129  HB2 TRP B 237      47.654  45.646  26.873  1.00  0.00           H  
ATOM   3130  HB3 TRP B 237      49.172  45.903  27.633  1.00  0.00           H  
ATOM   3131  CG  TRP B 237      47.715  45.532  29.024  1.00  0.00           C  
ATOM   3132  CD1 TRP B 237      46.480  44.980  29.226  1.00  0.00           C  
ATOM   3133  HD1 TRP B 237      45.654  45.090  28.539  1.00  0.00           H  
ATOM   3134  NE1 TRP B 237      46.457  44.336  30.418  1.00  0.00           N  
ATOM   3135  HE1 TRP B 237      45.619  43.978  30.853  1.00  0.00           H  
ATOM   3136  CE2 TRP B 237      47.666  44.575  31.142  1.00  0.00           C  
ATOM   3137  CZ2 TRP B 237      48.071  44.156  32.409  1.00  0.00           C  
ATOM   3138  HZ2 TRP B 237      47.473  43.513  33.038  1.00  0.00           H  
ATOM   3139  CH2 TRP B 237      49.221  44.649  32.895  1.00  0.00           C  
ATOM   3140  HH2 TRP B 237      49.458  44.486  33.936  1.00  0.00           H  
ATOM   3141  CZ3 TRP B 237      50.050  45.486  32.147  1.00  0.00           C  
ATOM   3142  HZ3 TRP B 237      50.901  45.995  32.574  1.00  0.00           H  
ATOM   3143  CE3 TRP B 237      49.765  45.756  30.808  1.00  0.00           C  
ATOM   3144  HE3 TRP B 237      50.495  46.235  30.173  1.00  0.00           H  
ATOM   3145  CD2 TRP B 237      48.469  45.407  30.277  1.00  0.00           C  
ATOM   3146  C   TRP B 237      49.041  48.304  28.730  1.00  0.00           C  
ATOM   3147  O   TRP B 237      48.555  48.920  29.699  1.00  0.00           O  
ATOM   3148  N   GLN B 238      50.364  48.198  28.392  1.00  0.00           N  
ATOM   3149  H   GLN B 238      50.453  47.697  27.520  1.00  0.00           H  
ATOM   3150  CA  GLN B 238      51.530  48.672  29.086  1.00  0.00           C  
ATOM   3151  HA  GLN B 238      51.525  48.182  30.059  1.00  0.00           H  
ATOM   3152  CB  GLN B 238      52.855  48.187  28.451  1.00  0.00           C  
ATOM   3153  HB2 GLN B 238      52.850  48.704  27.491  1.00  0.00           H  
ATOM   3154  HB3 GLN B 238      53.676  48.523  29.084  1.00  0.00           H  
ATOM   3155  CG  GLN B 238      53.064  46.652  28.361  1.00  0.00           C  
ATOM   3156  HG2 GLN B 238      52.112  46.166  28.149  1.00  0.00           H  
ATOM   3157  HG3 GLN B 238      53.732  46.495  27.514  1.00  0.00           H  
ATOM   3158  CD  GLN B 238      53.814  45.975  29.578  1.00  0.00           C  
ATOM   3159  OE1 GLN B 238      53.883  46.599  30.650  1.00  0.00           O  
ATOM   3160  NE2 GLN B 238      54.302  44.729  29.436  1.00  0.00           N  
ATOM   3161 HE21 GLN B 238      54.809  44.279  30.184  1.00  0.00           H  
ATOM   3162 HE22 GLN B 238      54.460  44.249  28.561  1.00  0.00           H  
ATOM   3163  C   GLN B 238      51.477  50.250  29.212  1.00  0.00           C  
ATOM   3164  O   GLN B 238      51.757  50.736  30.319  1.00  0.00           O  
ATOM   3165  N   SER B 239      50.946  50.927  28.141  1.00  0.00           N  
ATOM   3166  H   SER B 239      50.600  50.502  27.293  1.00  0.00           H  
ATOM   3167  CA  SER B 239      50.735  52.330  28.140  1.00  0.00           C  
ATOM   3168  HA  SER B 239      51.689  52.849  28.227  1.00  0.00           H  
ATOM   3169  CB  SER B 239      50.298  52.767  26.702  1.00  0.00           C  
ATOM   3170  HB2 SER B 239      51.073  52.537  25.970  1.00  0.00           H  
ATOM   3171  HB3 SER B 239      49.305  52.371  26.490  1.00  0.00           H  
ATOM   3172  OG  SER B 239      50.240  54.162  26.578  1.00  0.00           O  
ATOM   3173  HG  SER B 239      51.103  54.581  26.618  1.00  0.00           H  
ATOM   3174  C   SER B 239      49.672  52.891  29.135  1.00  0.00           C  
ATOM   3175  O   SER B 239      49.983  53.738  29.867  1.00  0.00           O  
ATOM   3176  N   ILE B 240      48.515  52.238  29.090  1.00  0.00           N  
ATOM   3177  H   ILE B 240      48.374  51.635  28.292  1.00  0.00           H  
ATOM   3178  CA  ILE B 240      47.451  52.394  30.028  1.00  0.00           C  
ATOM   3179  HA  ILE B 240      47.119  53.431  30.067  1.00  0.00           H  
ATOM   3180  CB  ILE B 240      46.193  51.581  29.606  1.00  0.00           C  
ATOM   3181  HB  ILE B 240      46.312  50.500  29.545  1.00  0.00           H  
ATOM   3182  CG2 ILE B 240      45.283  51.637  30.814  1.00  0.00           C  
ATOM   3183 HG21 ILE B 240      45.447  50.832  31.530  1.00  0.00           H  
ATOM   3184 HG22 ILE B 240      45.432  52.562  31.372  1.00  0.00           H  
ATOM   3185 HG23 ILE B 240      44.250  51.550  30.479  1.00  0.00           H  
ATOM   3186  CG1 ILE B 240      45.620  52.131  28.315  1.00  0.00           C  
ATOM   3187 HG12 ILE B 240      45.079  53.050  28.539  1.00  0.00           H  
ATOM   3188 HG13 ILE B 240      46.533  52.175  27.722  1.00  0.00           H  
ATOM   3189  CD1 ILE B 240      44.763  51.082  27.577  1.00  0.00           C  
ATOM   3190 HD11 ILE B 240      44.420  51.614  26.689  1.00  0.00           H  
ATOM   3191 HD12 ILE B 240      45.421  50.236  27.378  1.00  0.00           H  
ATOM   3192 HD13 ILE B 240      43.807  50.789  28.011  1.00  0.00           H  
ATOM   3193  C   ILE B 240      47.885  52.026  31.460  1.00  0.00           C  
ATOM   3194  O   ILE B 240      47.721  52.805  32.392  1.00  0.00           O  
ATOM   3195  N   TYR B 241      48.596  50.875  31.658  1.00  0.00           N  
ATOM   3196  H   TYR B 241      48.696  50.234  30.884  1.00  0.00           H  
ATOM   3197  CA  TYR B 241      49.086  50.454  32.896  1.00  0.00           C  
ATOM   3198  HA  TYR B 241      48.272  50.336  33.611  1.00  0.00           H  
ATOM   3199  CB  TYR B 241      49.813  49.079  32.747  1.00  0.00           C  
ATOM   3200  HB2 TYR B 241      48.976  48.392  32.620  1.00  0.00           H  
ATOM   3201  HB3 TYR B 241      50.376  49.008  31.816  1.00  0.00           H  
ATOM   3202  CG  TYR B 241      50.647  48.475  33.857  1.00  0.00           C  
ATOM   3203  CD1 TYR B 241      52.037  48.562  33.693  1.00  0.00           C  
ATOM   3204  HD1 TYR B 241      52.389  49.400  33.110  1.00  0.00           H  
ATOM   3205  CE1 TYR B 241      52.920  47.891  34.568  1.00  0.00           C  
ATOM   3206  HE1 TYR B 241      53.986  47.975  34.419  1.00  0.00           H  
ATOM   3207  CZ  TYR B 241      52.422  47.022  35.504  1.00  0.00           C  
ATOM   3208  OH  TYR B 241      53.269  46.140  36.257  1.00  0.00           O  
ATOM   3209  HH  TYR B 241      52.814  45.654  36.948  1.00  0.00           H  
ATOM   3210  CE2 TYR B 241      50.970  46.899  35.707  1.00  0.00           C  
ATOM   3211  HE2 TYR B 241      50.572  46.190  36.418  1.00  0.00           H  
ATOM   3212  CD2 TYR B 241      50.141  47.639  34.882  1.00  0.00           C  
ATOM   3213  HD2 TYR B 241      49.090  47.402  34.813  1.00  0.00           H  
ATOM   3214  C   TYR B 241      50.058  51.450  33.572  1.00  0.00           C  
ATOM   3215  O   TYR B 241      50.045  51.608  34.773  1.00  0.00           O  
ATOM   3216  N   ASN B 242      50.956  52.025  32.781  1.00  0.00           N  
ATOM   3217  H   ASN B 242      51.025  51.785  31.803  1.00  0.00           H  
ATOM   3218  CA  ASN B 242      51.818  53.062  33.295  1.00  0.00           C  
ATOM   3219  HA  ASN B 242      52.212  52.769  34.269  1.00  0.00           H  
ATOM   3220  CB  ASN B 242      53.067  53.283  32.451  1.00  0.00           C  
ATOM   3221  HB2 ASN B 242      52.774  53.320  31.401  1.00  0.00           H  
ATOM   3222  HB3 ASN B 242      53.531  54.251  32.639  1.00  0.00           H  
ATOM   3223  CG  ASN B 242      54.032  52.185  32.760  1.00  0.00           C  
ATOM   3224  OD1 ASN B 242      54.829  52.384  33.680  1.00  0.00           O  
ATOM   3225  ND2 ASN B 242      53.904  51.063  32.051  1.00  0.00           N  
ATOM   3226 HD21 ASN B 242      54.570  50.306  32.108  1.00  0.00           H  
ATOM   3227 HD22 ASN B 242      53.187  51.036  31.340  1.00  0.00           H  
ATOM   3228  C   ASN B 242      51.122  54.415  33.652  1.00  0.00           C  
ATOM   3229  O   ASN B 242      51.479  54.944  34.722  1.00  0.00           O  
ATOM   3230  N   LEU B 243      50.094  54.839  32.898  1.00  0.00           N  
ATOM   3231  H   LEU B 243      49.798  54.289  32.104  1.00  0.00           H  
ATOM   3232  CA  LEU B 243      49.083  55.804  33.366  1.00  0.00           C  
ATOM   3233  HA  LEU B 243      49.605  56.732  33.599  1.00  0.00           H  
ATOM   3234  CB  LEU B 243      48.135  56.159  32.183  1.00  0.00           C  
ATOM   3235  HB2 LEU B 243      47.687  55.270  31.741  1.00  0.00           H  
ATOM   3236  HB3 LEU B 243      47.306  56.781  32.521  1.00  0.00           H  
ATOM   3237  CG  LEU B 243      48.834  56.828  31.041  1.00  0.00           C  
ATOM   3238  HG  LEU B 243      49.784  56.311  30.908  1.00  0.00           H  
ATOM   3239  CD1 LEU B 243      48.207  56.563  29.584  1.00  0.00           C  
ATOM   3240 HD11 LEU B 243      48.946  56.727  28.800  1.00  0.00           H  
ATOM   3241 HD12 LEU B 243      47.919  55.512  29.610  1.00  0.00           H  
ATOM   3242 HD13 LEU B 243      47.293  57.142  29.446  1.00  0.00           H  
ATOM   3243  CD2 LEU B 243      48.957  58.321  31.151  1.00  0.00           C  
ATOM   3244 HD21 LEU B 243      49.469  58.554  32.084  1.00  0.00           H  
ATOM   3245 HD22 LEU B 243      49.563  58.726  30.341  1.00  0.00           H  
ATOM   3246 HD23 LEU B 243      47.966  58.775  31.141  1.00  0.00           H  
ATOM   3247  C   LEU B 243      48.250  55.423  34.655  1.00  0.00           C  
ATOM   3248  O   LEU B 243      48.153  56.350  35.478  1.00  0.00           O  
ATOM   3249  N   GLU B 244      47.874  54.199  34.872  1.00  0.00           N  
ATOM   3250  H   GLU B 244      48.001  53.630  34.047  1.00  0.00           H  
ATOM   3251  CA  GLU B 244      47.184  53.751  36.060  1.00  0.00           C  
ATOM   3252  HA  GLU B 244      46.432  54.519  36.241  1.00  0.00           H  
ATOM   3253  CB  GLU B 244      46.436  52.496  35.876  1.00  0.00           C  
ATOM   3254  HB2 GLU B 244      47.127  51.752  35.480  1.00  0.00           H  
ATOM   3255  HB3 GLU B 244      46.169  52.222  36.897  1.00  0.00           H  
ATOM   3256  CG  GLU B 244      45.165  52.538  35.000  1.00  0.00           C  
ATOM   3257  HG2 GLU B 244      45.291  53.022  34.032  1.00  0.00           H  
ATOM   3258  HG3 GLU B 244      44.779  51.533  34.827  1.00  0.00           H  
ATOM   3259  CD  GLU B 244      43.933  53.308  35.686  1.00  0.00           C  
ATOM   3260  OE1 GLU B 244      44.161  53.896  36.760  1.00  0.00           O  
ATOM   3261  OE2 GLU B 244      42.833  53.399  35.095  1.00  0.00           O  
ATOM   3262  C   GLU B 244      48.154  53.667  37.246  1.00  0.00           C  
ATOM   3263  O   GLU B 244      47.727  53.917  38.439  1.00  0.00           O  
ATOM   3264  N   ALA B 245      49.505  53.329  36.953  1.00  0.00           N  
ATOM   3265  H   ALA B 245      49.727  52.963  36.038  1.00  0.00           H  
ATOM   3266  CA  ALA B 245      50.476  53.193  38.006  1.00  0.00           C  
ATOM   3267  HA  ALA B 245      50.056  52.557  38.785  1.00  0.00           H  
ATOM   3268  CB  ALA B 245      51.714  52.432  37.334  1.00  0.00           C  
ATOM   3269  HB1 ALA B 245      51.507  51.479  36.847  1.00  0.00           H  
ATOM   3270  HB2 ALA B 245      52.127  53.139  36.615  1.00  0.00           H  
ATOM   3271  HB3 ALA B 245      52.526  52.316  38.052  1.00  0.00           H  
ATOM   3272  C   ALA B 245      50.778  54.574  38.663  1.00  0.00           C  
ATOM   3273  O   ALA B 245      50.948  54.705  39.862  1.00  0.00           O  
ATOM   3274  N   GLU B 246      50.721  55.692  37.834  1.00  0.00           N  
ATOM   3275  H   GLU B 246      50.709  55.707  36.824  1.00  0.00           H  
ATOM   3276  CA  GLU B 246      50.973  57.107  38.321  1.00  0.00           C  
ATOM   3277  HA  GLU B 246      51.763  57.028  39.069  1.00  0.00           H  
ATOM   3278  CB  GLU B 246      51.457  57.976  37.192  1.00  0.00           C  
ATOM   3279  HB2 GLU B 246      52.375  57.487  36.865  1.00  0.00           H  
ATOM   3280  HB3 GLU B 246      50.750  58.012  36.364  1.00  0.00           H  
ATOM   3281  CG  GLU B 246      51.735  59.442  37.597  1.00  0.00           C  
ATOM   3282  HG2 GLU B 246      50.782  59.775  38.006  1.00  0.00           H  
ATOM   3283  HG3 GLU B 246      52.429  59.521  38.433  1.00  0.00           H  
ATOM   3284  CD  GLU B 246      52.094  60.357  36.393  1.00  0.00           C  
ATOM   3285  OE1 GLU B 246      51.935  61.642  36.420  1.00  0.00           O  
ATOM   3286  OE2 GLU B 246      52.547  59.783  35.388  1.00  0.00           O  
ATOM   3287  C   GLU B 246      49.654  57.650  38.988  1.00  0.00           C  
ATOM   3288  O   GLU B 246      49.614  58.358  40.037  1.00  0.00           O  
ATOM   3289  N   LYS B 247      48.504  57.475  38.330  1.00  0.00           N  
ATOM   3290  H   LYS B 247      48.534  56.806  37.574  1.00  0.00           H  
ATOM   3291  CA  LYS B 247      47.219  57.745  38.994  1.00  0.00           C  
ATOM   3292  HA  LYS B 247      47.105  58.819  39.140  1.00  0.00           H  
ATOM   3293  CB  LYS B 247      46.022  57.233  38.182  1.00  0.00           C  
ATOM   3294  HB2 LYS B 247      46.144  56.164  38.007  1.00  0.00           H  
ATOM   3295  HB3 LYS B 247      45.107  57.300  38.770  1.00  0.00           H  
ATOM   3296  CG  LYS B 247      45.693  57.910  36.803  1.00  0.00           C  
ATOM   3297  HG2 LYS B 247      45.249  58.901  36.891  1.00  0.00           H  
ATOM   3298  HG3 LYS B 247      46.583  58.042  36.188  1.00  0.00           H  
ATOM   3299  CD  LYS B 247      44.638  57.208  35.949  1.00  0.00           C  
ATOM   3300  HD2 LYS B 247      44.611  57.764  35.012  1.00  0.00           H  
ATOM   3301  HD3 LYS B 247      44.904  56.178  35.709  1.00  0.00           H  
ATOM   3302  CE  LYS B 247      43.231  57.116  36.538  1.00  0.00           C  
ATOM   3303  HE2 LYS B 247      43.303  56.850  37.593  1.00  0.00           H  
ATOM   3304  HE3 LYS B 247      42.739  58.088  36.540  1.00  0.00           H  
ATOM   3305  NZ  LYS B 247      42.329  56.094  36.067  1.00  0.00           N  
ATOM   3306  HZ1 LYS B 247      41.933  56.370  35.179  1.00  0.00           H  
ATOM   3307  HZ2 LYS B 247      42.752  55.179  36.023  1.00  0.00           H  
ATOM   3308  HZ3 LYS B 247      41.579  55.899  36.715  1.00  0.00           H  
ATOM   3309  C   LYS B 247      47.132  57.156  40.453  1.00  0.00           C  
ATOM   3310  O   LYS B 247      46.721  57.828  41.411  1.00  0.00           O  
ATOM   3311  N   PHE B 248      47.715  56.000  40.690  1.00  0.00           N  
ATOM   3312  H   PHE B 248      47.904  55.410  39.892  1.00  0.00           H  
ATOM   3313  CA  PHE B 248      47.785  55.376  42.053  1.00  0.00           C  
ATOM   3314  HA  PHE B 248      46.774  55.598  42.396  1.00  0.00           H  
ATOM   3315  CB  PHE B 248      48.144  53.853  41.971  1.00  0.00           C  
ATOM   3316  HB2 PHE B 248      47.405  53.326  41.367  1.00  0.00           H  
ATOM   3317  HB3 PHE B 248      49.048  53.793  41.366  1.00  0.00           H  
ATOM   3318  CG  PHE B 248      48.290  53.143  43.324  1.00  0.00           C  
ATOM   3319  CD1 PHE B 248      47.181  52.481  43.792  1.00  0.00           C  
ATOM   3320  HD1 PHE B 248      46.316  52.390  43.151  1.00  0.00           H  
ATOM   3321  CE1 PHE B 248      47.281  51.834  45.042  1.00  0.00           C  
ATOM   3322  HE1 PHE B 248      46.415  51.261  45.338  1.00  0.00           H  
ATOM   3323  CZ  PHE B 248      48.423  51.934  45.861  1.00  0.00           C  
ATOM   3324  HZ  PHE B 248      48.437  51.673  46.908  1.00  0.00           H  
ATOM   3325  CE2 PHE B 248      49.517  52.643  45.365  1.00  0.00           C  
ATOM   3326  HE2 PHE B 248      50.454  52.677  45.900  1.00  0.00           H  
ATOM   3327  CD2 PHE B 248      49.483  53.264  44.104  1.00  0.00           C  
ATOM   3328  HD2 PHE B 248      50.247  53.893  43.673  1.00  0.00           H  
ATOM   3329  C   PHE B 248      48.748  56.180  42.932  1.00  0.00           C  
ATOM   3330  O   PHE B 248      48.345  56.723  44.006  1.00  0.00           O  
ATOM   3331  N   ASP B 249      49.966  56.476  42.497  1.00  0.00           N  
ATOM   3332  H   ASP B 249      50.238  56.053  41.621  1.00  0.00           H  
ATOM   3333  CA  ASP B 249      51.055  57.390  43.089  1.00  0.00           C  
ATOM   3334  HA  ASP B 249      51.371  56.949  44.035  1.00  0.00           H  
ATOM   3335  CB  ASP B 249      52.261  57.469  42.115  1.00  0.00           C  
ATOM   3336  HB2 ASP B 249      51.923  57.868  41.159  1.00  0.00           H  
ATOM   3337  HB3 ASP B 249      52.918  58.199  42.587  1.00  0.00           H  
ATOM   3338  CG  ASP B 249      53.009  56.115  41.742  1.00  0.00           C  
ATOM   3339  OD1 ASP B 249      53.676  55.952  40.705  1.00  0.00           O  
ATOM   3340  OD2 ASP B 249      52.873  55.105  42.495  1.00  0.00           O  
ATOM   3341  C   ASP B 249      50.557  58.771  43.550  1.00  0.00           C  
ATOM   3342  O   ASP B 249      50.951  59.206  44.591  1.00  0.00           O  
ATOM   3343  N   LEU B 250      49.739  59.355  42.756  1.00  0.00           N  
ATOM   3344  H   LEU B 250      49.434  58.867  41.926  1.00  0.00           H  
ATOM   3345  CA  LEU B 250      49.221  60.765  42.938  1.00  0.00           C  
ATOM   3346  HA  LEU B 250      50.028  61.330  43.405  1.00  0.00           H  
ATOM   3347  CB  LEU B 250      48.864  61.394  41.593  1.00  0.00           C  
ATOM   3348  HB2 LEU B 250      48.308  60.724  40.938  1.00  0.00           H  
ATOM   3349  HB3 LEU B 250      48.065  62.117  41.755  1.00  0.00           H  
ATOM   3350  CG  LEU B 250      49.983  61.945  40.663  1.00  0.00           C  
ATOM   3351  HG  LEU B 250      50.590  61.070  40.431  1.00  0.00           H  
ATOM   3352  CD1 LEU B 250      49.393  62.409  39.319  1.00  0.00           C  
ATOM   3353 HD11 LEU B 250      48.733  63.267  39.445  1.00  0.00           H  
ATOM   3354 HD12 LEU B 250      50.229  62.559  38.636  1.00  0.00           H  
ATOM   3355 HD13 LEU B 250      48.645  61.777  38.840  1.00  0.00           H  
ATOM   3356  CD2 LEU B 250      50.826  63.054  41.171  1.00  0.00           C  
ATOM   3357 HD21 LEU B 250      50.216  63.935  41.374  1.00  0.00           H  
ATOM   3358 HD22 LEU B 250      51.453  62.840  42.036  1.00  0.00           H  
ATOM   3359 HD23 LEU B 250      51.490  63.298  40.341  1.00  0.00           H  
ATOM   3360  C   LEU B 250      48.044  60.764  43.938  1.00  0.00           C  
ATOM   3361  O   LEU B 250      47.799  61.787  44.644  1.00  0.00           O  
ATOM   3362  N   GLN B 251      47.292  59.687  43.987  1.00  0.00           N  
ATOM   3363  H   GLN B 251      47.612  58.967  43.354  1.00  0.00           H  
ATOM   3364  CA  GLN B 251      46.225  59.599  44.995  1.00  0.00           C  
ATOM   3365  HA  GLN B 251      45.614  60.495  44.887  1.00  0.00           H  
ATOM   3366  CB  GLN B 251      45.234  58.640  44.460  1.00  0.00           C  
ATOM   3367  HB2 GLN B 251      44.842  59.005  43.510  1.00  0.00           H  
ATOM   3368  HB3 GLN B 251      45.699  57.694  44.182  1.00  0.00           H  
ATOM   3369  CG  GLN B 251      44.103  58.270  45.381  1.00  0.00           C  
ATOM   3370  HG2 GLN B 251      43.734  57.272  45.145  1.00  0.00           H  
ATOM   3371  HG3 GLN B 251      44.295  58.375  46.449  1.00  0.00           H  
ATOM   3372  CD  GLN B 251      42.918  59.108  45.011  1.00  0.00           C  
ATOM   3373  OE1 GLN B 251      42.499  59.976  45.800  1.00  0.00           O  
ATOM   3374  NE2 GLN B 251      42.314  59.071  43.875  1.00  0.00           N  
ATOM   3375 HE21 GLN B 251      41.637  59.786  43.650  1.00  0.00           H  
ATOM   3376 HE22 GLN B 251      42.690  58.578  43.078  1.00  0.00           H  
ATOM   3377  C   GLN B 251      46.764  59.225  46.433  1.00  0.00           C  
ATOM   3378  O   GLN B 251      46.232  59.567  47.489  1.00  0.00           O  
ATOM   3379  N   GLU B 252      47.853  58.425  46.453  1.00  0.00           N  
ATOM   3380  H   GLU B 252      48.125  57.978  45.589  1.00  0.00           H  
ATOM   3381  CA  GLU B 252      48.772  58.282  47.636  1.00  0.00           C  
ATOM   3382  HA  GLU B 252      48.251  57.838  48.484  1.00  0.00           H  
ATOM   3383  CB  GLU B 252      49.972  57.306  47.465  1.00  0.00           C  
ATOM   3384  HB2 GLU B 252      50.732  57.676  46.777  1.00  0.00           H  
ATOM   3385  HB3 GLU B 252      50.506  57.309  48.416  1.00  0.00           H  
ATOM   3386  CG  GLU B 252      49.531  55.827  47.027  1.00  0.00           C  
ATOM   3387  HG2 GLU B 252      49.047  55.985  46.064  1.00  0.00           H  
ATOM   3388  HG3 GLU B 252      50.490  55.334  46.863  1.00  0.00           H  
ATOM   3389  CD  GLU B 252      48.591  55.198  48.016  1.00  0.00           C  
ATOM   3390  OE1 GLU B 252      47.347  55.094  47.670  1.00  0.00           O  
ATOM   3391  OE2 GLU B 252      48.847  54.954  49.203  1.00  0.00           O  
ATOM   3392  C   GLU B 252      49.264  59.671  47.975  1.00  0.00           C  
ATOM   3393  O   GLU B 252      49.113  60.100  49.098  1.00  0.00           O  
ATOM   3394  N   LYS B 253      49.771  60.516  47.109  1.00  0.00           N  
ATOM   3395  H   LYS B 253      50.065  60.110  46.232  1.00  0.00           H  
ATOM   3396  CA  LYS B 253      50.163  61.919  47.384  1.00  0.00           C  
ATOM   3397  HA  LYS B 253      50.917  61.897  48.172  1.00  0.00           H  
ATOM   3398  CB  LYS B 253      50.908  62.511  46.164  1.00  0.00           C  
ATOM   3399  HB2 LYS B 253      51.799  61.885  46.112  1.00  0.00           H  
ATOM   3400  HB3 LYS B 253      50.334  62.255  45.274  1.00  0.00           H  
ATOM   3401  CG  LYS B 253      51.202  64.044  45.899  1.00  0.00           C  
ATOM   3402  HG2 LYS B 253      51.597  64.130  44.887  1.00  0.00           H  
ATOM   3403  HG3 LYS B 253      50.241  64.558  45.902  1.00  0.00           H  
ATOM   3404  CD  LYS B 253      52.189  64.657  46.911  1.00  0.00           C  
ATOM   3405  HD2 LYS B 253      52.328  65.724  46.734  1.00  0.00           H  
ATOM   3406  HD3 LYS B 253      51.904  64.532  47.956  1.00  0.00           H  
ATOM   3407  CE  LYS B 253      53.572  63.984  46.678  1.00  0.00           C  
ATOM   3408  HE2 LYS B 253      53.467  62.913  46.850  1.00  0.00           H  
ATOM   3409  HE3 LYS B 253      53.864  64.128  45.638  1.00  0.00           H  
ATOM   3410  NZ  LYS B 253      54.605  64.587  47.581  1.00  0.00           N  
ATOM   3411  HZ1 LYS B 253      54.215  65.006  48.413  1.00  0.00           H  
ATOM   3412  HZ2 LYS B 253      55.238  63.891  47.950  1.00  0.00           H  
ATOM   3413  HZ3 LYS B 253      55.068  65.396  47.194  1.00  0.00           H  
ATOM   3414  C   LYS B 253      49.044  62.862  47.721  1.00  0.00           C  
ATOM   3415  O   LYS B 253      49.264  63.730  48.496  1.00  0.00           O  
ATOM   3416  N   PHE B 254      47.787  62.634  47.297  1.00  0.00           N  
ATOM   3417  H   PHE B 254      47.721  61.870  46.640  1.00  0.00           H  
ATOM   3418  CA  PHE B 254      46.615  63.304  47.721  1.00  0.00           C  
ATOM   3419  HA  PHE B 254      46.791  64.347  47.457  1.00  0.00           H  
ATOM   3420  CB  PHE B 254      45.425  62.789  46.878  1.00  0.00           C  
ATOM   3421  HB2 PHE B 254      45.677  62.700  45.821  1.00  0.00           H  
ATOM   3422  HB3 PHE B 254      45.216  61.767  47.195  1.00  0.00           H  
ATOM   3423  CG  PHE B 254      44.074  63.513  47.045  1.00  0.00           C  
ATOM   3424  CD1 PHE B 254      43.225  63.126  48.108  1.00  0.00           C  
ATOM   3425  HD1 PHE B 254      43.480  62.384  48.850  1.00  0.00           H  
ATOM   3426  CE1 PHE B 254      42.062  63.781  48.344  1.00  0.00           C  
ATOM   3427  HE1 PHE B 254      41.374  63.503  49.129  1.00  0.00           H  
ATOM   3428  CZ  PHE B 254      41.751  64.995  47.559  1.00  0.00           C  
ATOM   3429  HZ  PHE B 254      40.813  65.522  47.653  1.00  0.00           H  
ATOM   3430  CE2 PHE B 254      42.639  65.334  46.558  1.00  0.00           C  
ATOM   3431  HE2 PHE B 254      42.497  66.211  45.943  1.00  0.00           H  
ATOM   3432  CD2 PHE B 254      43.822  64.645  46.347  1.00  0.00           C  
ATOM   3433  HD2 PHE B 254      44.529  64.971  45.599  1.00  0.00           H  
ATOM   3434  C   PHE B 254      46.433  63.121  49.229  1.00  0.00           C  
ATOM   3435  O   PHE B 254      46.221  64.080  50.016  1.00  0.00           O  
ATOM   3436  N   LYS B 255      46.430  61.831  49.663  1.00  0.00           N  
ATOM   3437  H   LYS B 255      46.499  61.052  49.024  1.00  0.00           H  
ATOM   3438  CA  LYS B 255      46.469  61.521  51.154  1.00  0.00           C  
ATOM   3439  HA  LYS B 255      45.602  62.008  51.602  1.00  0.00           H  
ATOM   3440  CB  LYS B 255      46.410  59.963  51.271  1.00  0.00           C  
ATOM   3441  HB2 LYS B 255      47.134  59.448  50.639  1.00  0.00           H  
ATOM   3442  HB3 LYS B 255      46.554  59.785  52.337  1.00  0.00           H  
ATOM   3443  CG  LYS B 255      45.006  59.424  50.875  1.00  0.00           C  
ATOM   3444  HG2 LYS B 255      44.204  59.761  51.532  1.00  0.00           H  
ATOM   3445  HG3 LYS B 255      44.739  59.812  49.892  1.00  0.00           H  
ATOM   3446  CD  LYS B 255      44.984  57.915  50.996  1.00  0.00           C  
ATOM   3447  HD2 LYS B 255      45.363  57.571  51.959  1.00  0.00           H  
ATOM   3448  HD3 LYS B 255      43.941  57.608  50.929  1.00  0.00           H  
ATOM   3449  CE  LYS B 255      45.691  57.381  49.728  1.00  0.00           C  
ATOM   3450  HE2 LYS B 255      45.258  57.812  48.825  1.00  0.00           H  
ATOM   3451  HE3 LYS B 255      46.712  57.760  49.685  1.00  0.00           H  
ATOM   3452  NZ  LYS B 255      45.681  55.929  49.794  1.00  0.00           N  
ATOM   3453  HZ1 LYS B 255      46.276  55.525  49.085  1.00  0.00           H  
ATOM   3454  HZ2 LYS B 255      46.145  55.590  50.625  1.00  0.00           H  
ATOM   3455  HZ3 LYS B 255      44.729  55.592  49.775  1.00  0.00           H  
ATOM   3456  C   LYS B 255      47.654  62.043  51.906  1.00  0.00           C  
ATOM   3457  O   LYS B 255      47.507  62.636  52.971  1.00  0.00           O  
ATOM   3458  N   GLN B 256      48.899  62.047  51.363  1.00  0.00           N  
ATOM   3459  H   GLN B 256      49.005  61.410  50.587  1.00  0.00           H  
ATOM   3460  CA  GLN B 256      50.020  62.795  51.976  1.00  0.00           C  
ATOM   3461  HA  GLN B 256      50.291  62.396  52.954  1.00  0.00           H  
ATOM   3462  CB  GLN B 256      51.277  62.670  51.055  1.00  0.00           C  
ATOM   3463  HB2 GLN B 256      51.522  61.626  50.856  1.00  0.00           H  
ATOM   3464  HB3 GLN B 256      51.022  62.904  50.022  1.00  0.00           H  
ATOM   3465  CG  GLN B 256      52.493  63.497  51.394  1.00  0.00           C  
ATOM   3466  HG2 GLN B 256      52.277  64.519  51.083  1.00  0.00           H  
ATOM   3467  HG3 GLN B 256      52.677  63.488  52.468  1.00  0.00           H  
ATOM   3468  CD  GLN B 256      53.846  63.030  50.742  1.00  0.00           C  
ATOM   3469  OE1 GLN B 256      53.947  62.403  49.728  1.00  0.00           O  
ATOM   3470  NE2 GLN B 256      54.914  63.267  51.412  1.00  0.00           N  
ATOM   3471 HE21 GLN B 256      55.821  63.126  50.990  1.00  0.00           H  
ATOM   3472 HE22 GLN B 256      54.838  63.709  52.317  1.00  0.00           H  
ATOM   3473  C   GLN B 256      49.723  64.280  52.158  1.00  0.00           C  
ATOM   3474  O   GLN B 256      49.914  64.763  53.270  1.00  0.00           O  
ATOM   3475  N   GLN B 257      49.222  64.977  51.121  1.00  0.00           N  
ATOM   3476  H   GLN B 257      49.354  64.573  50.205  1.00  0.00           H  
ATOM   3477  CA  GLN B 257      48.845  66.330  51.186  1.00  0.00           C  
ATOM   3478  HA  GLN B 257      49.630  66.989  51.558  1.00  0.00           H  
ATOM   3479  CB  GLN B 257      48.388  66.876  49.857  1.00  0.00           C  
ATOM   3480  HB2 GLN B 257      47.779  66.121  49.360  1.00  0.00           H  
ATOM   3481  HB3 GLN B 257      47.965  67.877  49.941  1.00  0.00           H  
ATOM   3482  CG  GLN B 257      49.572  66.920  48.859  1.00  0.00           C  
ATOM   3483  HG2 GLN B 257      50.186  67.748  49.212  1.00  0.00           H  
ATOM   3484  HG3 GLN B 257      50.140  66.025  49.115  1.00  0.00           H  
ATOM   3485  CD  GLN B 257      49.333  67.138  47.429  1.00  0.00           C  
ATOM   3486  OE1 GLN B 257      48.317  66.701  46.817  1.00  0.00           O  
ATOM   3487  NE2 GLN B 257      50.224  67.836  46.707  1.00  0.00           N  
ATOM   3488 HE21 GLN B 257      50.110  68.010  45.719  1.00  0.00           H  
ATOM   3489 HE22 GLN B 257      51.159  68.002  47.051  1.00  0.00           H  
ATOM   3490  C   GLN B 257      47.680  66.667  52.186  1.00  0.00           C  
ATOM   3491  O   GLN B 257      47.727  67.718  52.786  1.00  0.00           O  
ATOM   3492  N   LYS B 258      46.694  65.778  52.409  1.00  0.00           N  
ATOM   3493  H   LYS B 258      46.804  64.842  52.046  1.00  0.00           H  
ATOM   3494  CA  LYS B 258      45.778  65.883  53.471  1.00  0.00           C  
ATOM   3495  HA  LYS B 258      45.303  66.860  53.379  1.00  0.00           H  
ATOM   3496  CB  LYS B 258      44.733  64.797  53.418  1.00  0.00           C  
ATOM   3497  HB2 LYS B 258      44.302  64.862  52.419  1.00  0.00           H  
ATOM   3498  HB3 LYS B 258      45.305  63.882  53.568  1.00  0.00           H  
ATOM   3499  CG  LYS B 258      43.641  64.852  54.538  1.00  0.00           C  
ATOM   3500  HG2 LYS B 258      44.159  64.520  55.438  1.00  0.00           H  
ATOM   3501  HG3 LYS B 258      43.352  65.892  54.689  1.00  0.00           H  
ATOM   3502  CD  LYS B 258      42.396  63.930  54.371  1.00  0.00           C  
ATOM   3503  HD2 LYS B 258      42.799  62.920  54.284  1.00  0.00           H  
ATOM   3504  HD3 LYS B 258      41.597  63.934  55.112  1.00  0.00           H  
ATOM   3505  CE  LYS B 258      41.632  64.195  53.133  1.00  0.00           C  
ATOM   3506  HE2 LYS B 258      41.063  65.111  53.296  1.00  0.00           H  
ATOM   3507  HE3 LYS B 258      42.320  64.214  52.289  1.00  0.00           H  
ATOM   3508  NZ  LYS B 258      40.552  63.145  52.784  1.00  0.00           N  
ATOM   3509  HZ1 LYS B 258      40.009  63.624  52.080  1.00  0.00           H  
ATOM   3510  HZ2 LYS B 258      40.914  62.334  52.303  1.00  0.00           H  
ATOM   3511  HZ3 LYS B 258      39.922  62.863  53.522  1.00  0.00           H  
ATOM   3512  C   LYS B 258      46.476  65.926  54.787  1.00  0.00           C  
ATOM   3513  O   LYS B 258      46.142  66.832  55.576  1.00  0.00           O  
ATOM   3514  N   TYR B 259      47.537  65.189  54.946  1.00  0.00           N  
ATOM   3515  H   TYR B 259      47.807  64.471  54.289  1.00  0.00           H  
ATOM   3516  CA  TYR B 259      48.249  65.155  56.237  1.00  0.00           C  
ATOM   3517  HA  TYR B 259      47.597  65.222  57.108  1.00  0.00           H  
ATOM   3518  CB  TYR B 259      49.050  63.893  56.443  1.00  0.00           C  
ATOM   3519  HB2 TYR B 259      48.409  63.011  56.433  1.00  0.00           H  
ATOM   3520  HB3 TYR B 259      49.782  63.779  55.643  1.00  0.00           H  
ATOM   3521  CG  TYR B 259      49.855  63.913  57.729  1.00  0.00           C  
ATOM   3522  CD1 TYR B 259      51.233  64.249  57.743  1.00  0.00           C  
ATOM   3523  HD1 TYR B 259      51.711  64.507  56.810  1.00  0.00           H  
ATOM   3524  CE1 TYR B 259      52.017  64.236  58.879  1.00  0.00           C  
ATOM   3525  HE1 TYR B 259      53.086  64.383  58.829  1.00  0.00           H  
ATOM   3526  CZ  TYR B 259      51.482  63.648  60.043  1.00  0.00           C  
ATOM   3527  OH  TYR B 259      52.257  63.449  61.138  1.00  0.00           O  
ATOM   3528  HH  TYR B 259      51.717  63.262  61.910  1.00  0.00           H  
ATOM   3529  CE2 TYR B 259      50.079  63.261  60.063  1.00  0.00           C  
ATOM   3530  HE2 TYR B 259      49.632  62.969  61.003  1.00  0.00           H  
ATOM   3531  CD2 TYR B 259      49.311  63.360  58.865  1.00  0.00           C  
ATOM   3532  HD2 TYR B 259      48.251  63.214  59.012  1.00  0.00           H  
ATOM   3533  C   TYR B 259      49.113  66.410  56.339  1.00  0.00           C  
ATOM   3534  O   TYR B 259      49.235  67.168  57.369  1.00  0.00           O  
ATOM   3535  N   GLU B 260      49.838  66.733  55.271  1.00  0.00           N  
ATOM   3536  H   GLU B 260      49.771  66.067  54.515  1.00  0.00           H  
ATOM   3537  CA  GLU B 260      50.956  67.623  55.201  1.00  0.00           C  
ATOM   3538  HA  GLU B 260      51.745  67.541  55.948  1.00  0.00           H  
ATOM   3539  CB  GLU B 260      51.618  67.514  53.777  1.00  0.00           C  
ATOM   3540  HB2 GLU B 260      51.767  66.449  53.602  1.00  0.00           H  
ATOM   3541  HB3 GLU B 260      50.882  67.734  53.003  1.00  0.00           H  
ATOM   3542  CG  GLU B 260      52.956  68.182  53.627  1.00  0.00           C  
ATOM   3543  HG2 GLU B 260      52.791  69.144  53.141  1.00  0.00           H  
ATOM   3544  HG3 GLU B 260      53.480  68.372  54.564  1.00  0.00           H  
ATOM   3545  CD  GLU B 260      53.796  67.347  52.656  1.00  0.00           C  
ATOM   3546  OE1 GLU B 260      54.172  66.161  52.832  1.00  0.00           O  
ATOM   3547  OE2 GLU B 260      54.226  67.921  51.634  1.00  0.00           O  
ATOM   3548  C   GLU B 260      50.372  69.085  55.399  1.00  0.00           C  
ATOM   3549  O   GLU B 260      51.049  69.858  56.052  1.00  0.00           O  
ATOM   3550  N   ILE B 261      49.196  69.460  54.913  1.00  0.00           N  
ATOM   3551  H   ILE B 261      48.650  68.734  54.472  1.00  0.00           H  
ATOM   3552  CA  ILE B 261      48.376  70.683  55.160  1.00  0.00           C  
ATOM   3553  HA  ILE B 261      48.917  71.616  55.005  1.00  0.00           H  
ATOM   3554  CB  ILE B 261      47.170  70.693  54.204  1.00  0.00           C  
ATOM   3555  HB  ILE B 261      46.565  69.796  54.333  1.00  0.00           H  
ATOM   3556  CG2 ILE B 261      46.265  71.947  54.478  1.00  0.00           C  
ATOM   3557 HG21 ILE B 261      45.603  72.080  53.622  1.00  0.00           H  
ATOM   3558 HG22 ILE B 261      45.692  71.966  55.404  1.00  0.00           H  
ATOM   3559 HG23 ILE B 261      46.972  72.756  54.660  1.00  0.00           H  
ATOM   3560  CG1 ILE B 261      47.652  70.851  52.680  1.00  0.00           C  
ATOM   3561 HG12 ILE B 261      47.799  71.922  52.535  1.00  0.00           H  
ATOM   3562 HG13 ILE B 261      48.585  70.310  52.524  1.00  0.00           H  
ATOM   3563  CD1 ILE B 261      46.644  70.223  51.680  1.00  0.00           C  
ATOM   3564 HD11 ILE B 261      45.725  69.793  52.079  1.00  0.00           H  
ATOM   3565 HD12 ILE B 261      46.266  71.016  51.035  1.00  0.00           H  
ATOM   3566 HD13 ILE B 261      47.162  69.530  51.017  1.00  0.00           H  
ATOM   3567  C   ILE B 261      47.949  70.719  56.687  1.00  0.00           C  
ATOM   3568  O   ILE B 261      47.866  71.810  57.260  1.00  0.00           O  
ATOM   3569  N   ASN B 262      47.669  69.606  57.412  1.00  0.00           N  
ATOM   3570  H   ASN B 262      47.767  68.738  56.903  1.00  0.00           H  
ATOM   3571  CA  ASN B 262      47.247  69.643  58.815  1.00  0.00           C  
ATOM   3572  HA  ASN B 262      46.385  70.289  58.980  1.00  0.00           H  
ATOM   3573  CB  ASN B 262      46.699  68.247  59.181  1.00  0.00           C  
ATOM   3574  HB2 ASN B 262      45.958  67.973  58.430  1.00  0.00           H  
ATOM   3575  HB3 ASN B 262      47.460  67.467  59.214  1.00  0.00           H  
ATOM   3576  CG  ASN B 262      46.057  68.311  60.511  1.00  0.00           C  
ATOM   3577  OD1 ASN B 262      45.238  69.144  60.756  1.00  0.00           O  
ATOM   3578  ND2 ASN B 262      46.304  67.476  61.536  1.00  0.00           N  
ATOM   3579 HD21 ASN B 262      45.779  67.453  62.398  1.00  0.00           H  
ATOM   3580 HD22 ASN B 262      47.044  66.799  61.420  1.00  0.00           H  
ATOM   3581  C   ASN B 262      48.443  70.060  59.662  1.00  0.00           C  
ATOM   3582  O   ASN B 262      48.373  70.810  60.609  1.00  0.00           O  
ATOM   3583  N   VAL B 263      49.605  69.478  59.299  1.00  0.00           N  
ATOM   3584  H   VAL B 263      49.611  68.719  58.633  1.00  0.00           H  
ATOM   3585  CA  VAL B 263      50.926  69.849  59.963  1.00  0.00           C  
ATOM   3586  HA  VAL B 263      50.804  69.808  61.046  1.00  0.00           H  
ATOM   3587  CB  VAL B 263      52.035  68.859  59.569  1.00  0.00           C  
ATOM   3588  HB  VAL B 263      52.126  68.867  58.483  1.00  0.00           H  
ATOM   3589  CG1 VAL B 263      53.382  69.191  60.340  1.00  0.00           C  
ATOM   3590 HG11 VAL B 263      54.078  68.462  59.927  1.00  0.00           H  
ATOM   3591 HG12 VAL B 263      53.728  70.123  59.892  1.00  0.00           H  
ATOM   3592 HG13 VAL B 263      53.419  69.139  61.428  1.00  0.00           H  
ATOM   3593  CG2 VAL B 263      51.724  67.403  60.027  1.00  0.00           C  
ATOM   3594 HG21 VAL B 263      52.574  66.788  59.733  1.00  0.00           H  
ATOM   3595 HG22 VAL B 263      51.493  67.277  61.085  1.00  0.00           H  
ATOM   3596 HG23 VAL B 263      50.806  67.122  59.511  1.00  0.00           H  
ATOM   3597  C   VAL B 263      51.388  71.287  59.708  1.00  0.00           C  
ATOM   3598  O   VAL B 263      52.082  71.798  60.530  1.00  0.00           O  
ATOM   3599  N   LEU B 264      50.961  71.930  58.607  1.00  0.00           N  
ATOM   3600  H   LEU B 264      50.549  71.398  57.853  1.00  0.00           H  
ATOM   3601  CA  LEU B 264      51.079  73.417  58.486  1.00  0.00           C  
ATOM   3602  HA  LEU B 264      52.070  73.779  58.760  1.00  0.00           H  
ATOM   3603  CB  LEU B 264      50.959  73.739  56.906  1.00  0.00           C  
ATOM   3604  HB2 LEU B 264      50.174  73.100  56.502  1.00  0.00           H  
ATOM   3605  HB3 LEU B 264      50.655  74.774  56.753  1.00  0.00           H  
ATOM   3606  CG  LEU B 264      52.239  73.403  56.098  1.00  0.00           C  
ATOM   3607  HG  LEU B 264      52.729  72.516  56.500  1.00  0.00           H  
ATOM   3608  CD1 LEU B 264      51.800  73.135  54.675  1.00  0.00           C  
ATOM   3609 HD11 LEU B 264      51.142  73.948  54.366  1.00  0.00           H  
ATOM   3610 HD12 LEU B 264      52.664  73.173  54.010  1.00  0.00           H  
ATOM   3611 HD13 LEU B 264      51.274  72.186  54.580  1.00  0.00           H  
ATOM   3612  CD2 LEU B 264      53.238  74.470  56.178  1.00  0.00           C  
ATOM   3613 HD21 LEU B 264      54.105  74.260  55.550  1.00  0.00           H  
ATOM   3614 HD22 LEU B 264      52.837  75.441  55.889  1.00  0.00           H  
ATOM   3615 HD23 LEU B 264      53.675  74.528  57.175  1.00  0.00           H  
ATOM   3616  C   LEU B 264      50.013  74.163  59.318  1.00  0.00           C  
ATOM   3617  O   LEU B 264      50.378  75.185  59.972  1.00  0.00           O  
ATOM   3618  N   ARG B 265      48.801  73.679  59.349  1.00  0.00           N  
ATOM   3619  H   ARG B 265      48.619  72.908  58.723  1.00  0.00           H  
ATOM   3620  CA  ARG B 265      47.697  74.359  60.121  1.00  0.00           C  
ATOM   3621  HA  ARG B 265      47.670  75.432  59.932  1.00  0.00           H  
ATOM   3622  CB  ARG B 265      46.382  73.600  59.862  1.00  0.00           C  
ATOM   3623  HB2 ARG B 265      46.594  72.531  59.890  1.00  0.00           H  
ATOM   3624  HB3 ARG B 265      45.659  73.805  60.651  1.00  0.00           H  
ATOM   3625  CG  ARG B 265      45.754  73.971  58.499  1.00  0.00           C  
ATOM   3626  HG2 ARG B 265      46.523  74.086  57.735  1.00  0.00           H  
ATOM   3627  HG3 ARG B 265      45.161  73.140  58.119  1.00  0.00           H  
ATOM   3628  CD  ARG B 265      45.005  75.297  58.472  1.00  0.00           C  
ATOM   3629  HD2 ARG B 265      45.648  76.096  58.841  1.00  0.00           H  
ATOM   3630  HD3 ARG B 265      44.600  75.592  57.504  1.00  0.00           H  
ATOM   3631  NE  ARG B 265      43.844  75.351  59.381  1.00  0.00           N  
ATOM   3632  HE  ARG B 265      43.093  74.681  59.297  1.00  0.00           H  
ATOM   3633  CZ  ARG B 265      43.566  76.239  60.364  1.00  0.00           C  
ATOM   3634  NH1 ARG B 265      44.319  77.297  60.604  1.00  0.00           N  
ATOM   3635 HH11 ARG B 265      45.044  77.598  59.969  1.00  0.00           H  
ATOM   3636 HH12 ARG B 265      43.902  77.999  61.198  1.00  0.00           H  
ATOM   3637  NH2 ARG B 265      42.497  76.113  61.197  1.00  0.00           N  
ATOM   3638 HH21 ARG B 265      42.006  75.242  61.054  1.00  0.00           H  
ATOM   3639 HH22 ARG B 265      42.359  76.806  61.918  1.00  0.00           H  
ATOM   3640  C   ARG B 265      48.047  74.413  61.639  1.00  0.00           C  
ATOM   3641  O   ARG B 265      47.929  75.448  62.200  1.00  0.00           O  
ATOM   3642  N   ASN B 266      48.554  73.278  62.185  1.00  0.00           N  
ATOM   3643  H   ASN B 266      48.635  72.408  61.677  1.00  0.00           H  
ATOM   3644  CA  ASN B 266      49.000  73.166  63.572  1.00  0.00           C  
ATOM   3645  HA  ASN B 266      48.100  73.344  64.161  1.00  0.00           H  
ATOM   3646  CB  ASN B 266      49.654  71.715  63.708  1.00  0.00           C  
ATOM   3647  HB2 ASN B 266      50.110  71.443  62.756  1.00  0.00           H  
ATOM   3648  HB3 ASN B 266      50.392  71.713  64.509  1.00  0.00           H  
ATOM   3649  CG  ASN B 266      48.683  70.615  63.885  1.00  0.00           C  
ATOM   3650  OD1 ASN B 266      47.438  70.809  63.956  1.00  0.00           O  
ATOM   3651  ND2 ASN B 266      49.063  69.362  63.806  1.00  0.00           N  
ATOM   3652 HD21 ASN B 266      48.305  68.705  63.919  1.00  0.00           H  
ATOM   3653 HD22 ASN B 266      50.051  69.157  63.837  1.00  0.00           H  
ATOM   3654  C   ASN B 266      50.075  74.184  63.867  1.00  0.00           C  
ATOM   3655  O   ASN B 266      49.962  74.816  64.905  1.00  0.00           O  
ATOM   3656  N   ARG B 267      51.058  74.423  62.977  1.00  0.00           N  
ATOM   3657  H   ARG B 267      51.009  73.874  62.131  1.00  0.00           H  
ATOM   3658  CA  ARG B 267      52.079  75.477  63.186  1.00  0.00           C  
ATOM   3659  HA  ARG B 267      52.420  75.358  64.215  1.00  0.00           H  
ATOM   3660  CB  ARG B 267      53.267  75.175  62.309  1.00  0.00           C  
ATOM   3661  HB2 ARG B 267      52.938  75.435  61.303  1.00  0.00           H  
ATOM   3662  HB3 ARG B 267      53.978  75.965  62.550  1.00  0.00           H  
ATOM   3663  CG  ARG B 267      53.927  73.825  62.447  1.00  0.00           C  
ATOM   3664  HG2 ARG B 267      54.516  73.766  63.363  1.00  0.00           H  
ATOM   3665  HG3 ARG B 267      53.308  72.929  62.506  1.00  0.00           H  
ATOM   3666  CD  ARG B 267      54.838  73.634  61.217  1.00  0.00           C  
ATOM   3667  HD2 ARG B 267      55.108  72.582  61.115  1.00  0.00           H  
ATOM   3668  HD3 ARG B 267      54.297  73.831  60.292  1.00  0.00           H  
ATOM   3669  NE  ARG B 267      56.054  74.432  61.285  1.00  0.00           N  
ATOM   3670  HE  ARG B 267      56.462  74.567  62.199  1.00  0.00           H  
ATOM   3671  CZ  ARG B 267      56.701  74.971  60.266  1.00  0.00           C  
ATOM   3672  NH1 ARG B 267      56.447  74.668  59.030  1.00  0.00           N  
ATOM   3673 HH11 ARG B 267      55.772  73.941  58.841  1.00  0.00           H  
ATOM   3674 HH12 ARG B 267      57.024  74.965  58.256  1.00  0.00           H  
ATOM   3675  NH2 ARG B 267      57.732  75.759  60.495  1.00  0.00           N  
ATOM   3676 HH21 ARG B 267      57.972  75.648  61.470  1.00  0.00           H  
ATOM   3677 HH22 ARG B 267      58.438  76.055  59.836  1.00  0.00           H  
ATOM   3678  C   ARG B 267      51.593  76.921  63.191  1.00  0.00           C  
ATOM   3679  O   ARG B 267      52.171  77.879  63.741  1.00  0.00           O  
ATOM   3680  N   ILE B 268      50.488  77.171  62.483  1.00  0.00           N  
ATOM   3681  H   ILE B 268      50.212  76.344  61.973  1.00  0.00           H  
ATOM   3682  CA  ILE B 268      49.690  78.439  62.419  1.00  0.00           C  
ATOM   3683  HA  ILE B 268      50.402  79.264  62.403  1.00  0.00           H  
ATOM   3684  CB  ILE B 268      48.948  78.479  61.065  1.00  0.00           C  
ATOM   3685  HB  ILE B 268      48.289  77.622  60.927  1.00  0.00           H  
ATOM   3686  CG2 ILE B 268      48.008  79.711  61.148  1.00  0.00           C  
ATOM   3687 HG21 ILE B 268      47.242  79.509  61.898  1.00  0.00           H  
ATOM   3688 HG22 ILE B 268      48.488  80.571  61.614  1.00  0.00           H  
ATOM   3689 HG23 ILE B 268      47.622  80.043  60.185  1.00  0.00           H  
ATOM   3690  CG1 ILE B 268      49.936  78.576  59.756  1.00  0.00           C  
ATOM   3691 HG12 ILE B 268      50.577  79.430  59.974  1.00  0.00           H  
ATOM   3692 HG13 ILE B 268      50.563  77.687  59.688  1.00  0.00           H  
ATOM   3693  CD1 ILE B 268      49.232  78.695  58.390  1.00  0.00           C  
ATOM   3694 HD11 ILE B 268      48.982  79.740  58.210  1.00  0.00           H  
ATOM   3695 HD12 ILE B 268      50.019  78.446  57.677  1.00  0.00           H  
ATOM   3696 HD13 ILE B 268      48.291  78.146  58.371  1.00  0.00           H  
ATOM   3697  C   ILE B 268      48.925  78.622  63.720  1.00  0.00           C  
ATOM   3698  O   ILE B 268      49.078  79.654  64.379  1.00  0.00           O  
ATOM   3699  N   ASN B 269      48.117  77.678  64.155  1.00  0.00           N  
ATOM   3700  H   ASN B 269      47.993  76.854  63.585  1.00  0.00           H  
ATOM   3701  CA  ASN B 269      47.446  77.715  65.461  1.00  0.00           C  
ATOM   3702  HA  ASN B 269      46.704  78.509  65.374  1.00  0.00           H  
ATOM   3703  CB  ASN B 269      46.648  76.393  65.595  1.00  0.00           C  
ATOM   3704  HB2 ASN B 269      47.404  75.643  65.360  1.00  0.00           H  
ATOM   3705  HB3 ASN B 269      46.354  76.190  66.625  1.00  0.00           H  
ATOM   3706  CG  ASN B 269      45.405  76.310  64.600  1.00  0.00           C  
ATOM   3707  OD1 ASN B 269      44.707  77.254  64.327  1.00  0.00           O  
ATOM   3708  ND2 ASN B 269      45.049  75.074  64.256  1.00  0.00           N  
ATOM   3709 HD21 ASN B 269      44.339  75.038  63.540  1.00  0.00           H  
ATOM   3710 HD22 ASN B 269      45.513  74.217  64.524  1.00  0.00           H  
ATOM   3711  C   ASN B 269      48.395  77.936  66.628  1.00  0.00           C  
ATOM   3712  O   ASN B 269      48.258  78.883  67.396  1.00  0.00           O  
ATOM   3713  N   ASP B 270      49.474  77.213  66.667  1.00  0.00           N  
ATOM   3714  H   ASP B 270      49.701  76.537  65.953  1.00  0.00           H  
ATOM   3715  CA  ASP B 270      50.409  77.157  67.772  1.00  0.00           C  
ATOM   3716  HA  ASP B 270      49.821  76.927  68.661  1.00  0.00           H  
ATOM   3717  CB  ASP B 270      51.415  75.969  67.564  1.00  0.00           C  
ATOM   3718  HB2 ASP B 270      51.881  76.023  66.580  1.00  0.00           H  
ATOM   3719  HB3 ASP B 270      52.124  76.021  68.391  1.00  0.00           H  
ATOM   3720  CG  ASP B 270      50.755  74.593  67.819  1.00  0.00           C  
ATOM   3721  OD1 ASP B 270      51.418  73.604  67.632  1.00  0.00           O  
ATOM   3722  OD2 ASP B 270      49.689  74.459  68.508  1.00  0.00           O  
ATOM   3723  C   ASP B 270      51.231  78.459  67.986  1.00  0.00           C  
ATOM   3724  O   ASP B 270      51.962  78.574  68.961  1.00  0.00           O  
ATOM   3725  N   ASN B 271      51.144  79.419  67.144  1.00  0.00           N  
ATOM   3726  H   ASN B 271      50.717  79.324  66.234  1.00  0.00           H  
ATOM   3727  CA  ASN B 271      51.744  80.821  67.297  1.00  0.00           C  
ATOM   3728  HA  ASN B 271      52.254  80.889  68.258  1.00  0.00           H  
ATOM   3729  CB  ASN B 271      52.836  81.096  66.308  1.00  0.00           C  
ATOM   3730  HB2 ASN B 271      52.630  80.663  65.329  1.00  0.00           H  
ATOM   3731  HB3 ASN B 271      53.119  82.148  66.263  1.00  0.00           H  
ATOM   3732  CG  ASN B 271      54.105  80.317  66.720  1.00  0.00           C  
ATOM   3733  OD1 ASN B 271      54.271  79.179  66.232  1.00  0.00           O  
ATOM   3734  ND2 ASN B 271      55.091  80.869  67.461  1.00  0.00           N  
ATOM   3735 HD21 ASN B 271      55.881  80.267  67.640  1.00  0.00           H  
ATOM   3736 HD22 ASN B 271      55.062  81.782  67.891  1.00  0.00           H  
ATOM   3737  C   ASN B 271      50.659  81.929  67.290  1.00  0.00           C  
ATOM   3738  O   ASN B 271      50.927  83.031  67.895  1.00  0.00           O  
ATOM   3739  N   GLN B 272      49.372  81.653  66.801  1.00  0.00           N  
ATOM   3740  H   GLN B 272      49.258  80.679  66.557  1.00  0.00           H  
ATOM   3741  CA  GLN B 272      48.357  82.607  66.743  1.00  0.00           C  
ATOM   3742  HA  GLN B 272      48.748  83.612  66.584  1.00  0.00           H  
ATOM   3743  CB  GLN B 272      47.345  82.261  65.640  1.00  0.00           C  
ATOM   3744  HB2 GLN B 272      47.151  81.190  65.704  1.00  0.00           H  
ATOM   3745  HB3 GLN B 272      46.396  82.752  65.858  1.00  0.00           H  
ATOM   3746  CG  GLN B 272      47.724  82.710  64.265  1.00  0.00           C  
ATOM   3747  HG2 GLN B 272      47.817  83.795  64.230  1.00  0.00           H  
ATOM   3748  HG3 GLN B 272      48.667  82.231  64.004  1.00  0.00           H  
ATOM   3749  CD  GLN B 272      46.735  82.304  63.175  1.00  0.00           C  
ATOM   3750  OE1 GLN B 272      45.839  81.540  63.456  1.00  0.00           O  
ATOM   3751  NE2 GLN B 272      47.087  82.656  61.944  1.00  0.00           N  
ATOM   3752 HE21 GLN B 272      46.467  82.318  61.222  1.00  0.00           H  
ATOM   3753 HE22 GLN B 272      47.837  83.300  61.737  1.00  0.00           H  
ATOM   3754  C   GLN B 272      47.616  82.533  68.106  1.00  0.00           C  
ATOM   3755  O   GLN B 272      47.226  83.587  68.620  1.00  0.00           O  
ATOM   3756  N   LYS B 273      47.502  81.335  68.681  1.00  0.00           N  
ATOM   3757  H   LYS B 273      47.848  80.508  68.217  1.00  0.00           H  
ATOM   3758  CA  LYS B 273      46.931  81.092  70.042  1.00  0.00           C  
ATOM   3759  HA  LYS B 273      45.953  81.573  70.029  1.00  0.00           H  
ATOM   3760  CB  LYS B 273      46.702  79.600  70.262  1.00  0.00           C  
ATOM   3761  HB2 LYS B 273      45.964  79.534  71.062  1.00  0.00           H  
ATOM   3762  HB3 LYS B 273      46.187  79.157  69.410  1.00  0.00           H  
ATOM   3763  CG  LYS B 273      47.880  78.773  70.690  1.00  0.00           C  
ATOM   3764  HG2 LYS B 273      48.700  78.728  69.973  1.00  0.00           H  
ATOM   3765  HG3 LYS B 273      48.327  79.103  71.628  1.00  0.00           H  
ATOM   3766  CD  LYS B 273      47.481  77.317  70.917  1.00  0.00           C  
ATOM   3767  HD2 LYS B 273      46.665  77.321  71.638  1.00  0.00           H  
ATOM   3768  HD3 LYS B 273      47.099  76.912  69.980  1.00  0.00           H  
ATOM   3769  CE  LYS B 273      48.743  76.524  71.438  1.00  0.00           C  
ATOM   3770  HE2 LYS B 273      49.567  76.592  70.727  1.00  0.00           H  
ATOM   3771  HE3 LYS B 273      49.077  76.839  72.427  1.00  0.00           H  
ATOM   3772  NZ  LYS B 273      48.615  75.025  71.344  1.00  0.00           N  
ATOM   3773  HZ1 LYS B 273      49.313  74.493  71.844  1.00  0.00           H  
ATOM   3774  HZ2 LYS B 273      47.671  74.784  71.610  1.00  0.00           H  
ATOM   3775  HZ3 LYS B 273      48.669  74.764  70.370  1.00  0.00           H  
ATOM   3776  C   LYS B 273      47.761  81.852  71.174  1.00  0.00           C  
ATOM   3777  O   LYS B 273      48.994  82.006  71.039  1.00  0.00           O  
ATOM   3778  N   VAL B 274      47.027  82.374  72.208  1.00  0.00           N  
ATOM   3779  H   VAL B 274      46.055  82.130  72.331  1.00  0.00           H  
ATOM   3780  CA  VAL B 274      47.627  83.430  73.049  1.00  0.00           C  
ATOM   3781  HA  VAL B 274      48.092  84.161  72.387  1.00  0.00           H  
ATOM   3782  CB  VAL B 274      46.401  84.157  73.703  1.00  0.00           C  
ATOM   3783  HB  VAL B 274      45.811  83.473  74.313  1.00  0.00           H  
ATOM   3784  CG1 VAL B 274      46.852  85.225  74.681  1.00  0.00           C  
ATOM   3785 HG11 VAL B 274      46.025  85.773  75.133  1.00  0.00           H  
ATOM   3786 HG12 VAL B 274      47.466  84.785  75.468  1.00  0.00           H  
ATOM   3787 HG13 VAL B 274      47.521  85.965  74.241  1.00  0.00           H  
ATOM   3788  CG2 VAL B 274      45.462  84.925  72.737  1.00  0.00           C  
ATOM   3789 HG21 VAL B 274      45.938  85.785  72.266  1.00  0.00           H  
ATOM   3790 HG22 VAL B 274      45.146  84.202  71.984  1.00  0.00           H  
ATOM   3791 HG23 VAL B 274      44.679  85.364  73.355  1.00  0.00           H  
ATOM   3792  C   VAL B 274      48.558  82.783  74.055  1.00  0.00           C  
ATOM   3793  O   VAL B 274      48.355  81.742  74.656  1.00  0.00           O  
ATOM   3794  N   SER B 275      49.690  83.457  74.341  1.00  0.00           N  
ATOM   3795  H   SER B 275      49.853  84.331  73.862  1.00  0.00           H  
ATOM   3796  CA  SER B 275      50.775  82.885  75.071  1.00  0.00           C  
ATOM   3797  HA  SER B 275      50.440  82.064  75.704  1.00  0.00           H  
ATOM   3798  CB  SER B 275      51.702  82.364  74.020  1.00  0.00           C  
ATOM   3799  HB2 SER B 275      51.191  81.630  73.396  1.00  0.00           H  
ATOM   3800  HB3 SER B 275      51.941  83.049  73.207  1.00  0.00           H  
ATOM   3801  OG  SER B 275      52.736  81.656  74.578  1.00  0.00           O  
ATOM   3802  HG  SER B 275      52.314  80.794  74.581  1.00  0.00           H  
ATOM   3803  C   SER B 275      51.501  83.955  75.965  1.00  0.00           C  
ATOM   3804  O   SER B 275      51.718  85.140  75.657  1.00  0.00           O  
ATOM   3805  N   LYS B 276      52.075  83.447  77.052  1.00  0.00           N  
ATOM   3806  H   LYS B 276      52.119  82.446  77.177  1.00  0.00           H  
ATOM   3807  CA  LYS B 276      52.771  84.214  78.053  1.00  0.00           C  
ATOM   3808  HA  LYS B 276      52.141  85.014  78.441  1.00  0.00           H  
ATOM   3809  CB  LYS B 276      53.216  83.310  79.161  1.00  0.00           C  
ATOM   3810  HB2 LYS B 276      52.581  82.440  79.327  1.00  0.00           H  
ATOM   3811  HB3 LYS B 276      54.135  82.798  78.875  1.00  0.00           H  
ATOM   3812  CG  LYS B 276      53.500  83.981  80.482  1.00  0.00           C  
ATOM   3813  HG2 LYS B 276      54.401  84.586  80.384  1.00  0.00           H  
ATOM   3814  HG3 LYS B 276      52.804  84.787  80.713  1.00  0.00           H  
ATOM   3815  CD  LYS B 276      53.645  83.057  81.730  1.00  0.00           C  
ATOM   3816  HD2 LYS B 276      53.878  83.712  82.570  1.00  0.00           H  
ATOM   3817  HD3 LYS B 276      52.723  82.482  81.811  1.00  0.00           H  
ATOM   3818  CE  LYS B 276      54.801  82.067  81.648  1.00  0.00           C  
ATOM   3819  HE2 LYS B 276      54.812  81.485  80.726  1.00  0.00           H  
ATOM   3820  HE3 LYS B 276      55.787  82.486  81.450  1.00  0.00           H  
ATOM   3821  NZ  LYS B 276      54.877  81.192  82.891  1.00  0.00           N  
ATOM   3822  HZ1 LYS B 276      55.656  80.559  82.782  1.00  0.00           H  
ATOM   3823  HZ2 LYS B 276      55.050  81.830  83.654  1.00  0.00           H  
ATOM   3824  HZ3 LYS B 276      54.000  80.726  83.077  1.00  0.00           H  
ATOM   3825  C   LYS B 276      53.961  84.869  77.359  1.00  0.00           C  
ATOM   3826  O   LYS B 276      54.838  84.174  76.777  1.00  0.00           O  
ATOM   3827  N   THR B 277      54.033  86.236  77.408  1.00  0.00           N  
ATOM   3828  H   THR B 277      53.320  86.754  77.902  1.00  0.00           H  
ATOM   3829  CA  THR B 277      55.201  86.988  76.891  1.00  0.00           C  
ATOM   3830  HA  THR B 277      55.412  86.679  75.867  1.00  0.00           H  
ATOM   3831  CB  THR B 277      54.841  88.489  76.914  1.00  0.00           C  
ATOM   3832  HB  THR B 277      54.174  88.764  77.731  1.00  0.00           H  
ATOM   3833  CG2 THR B 277      56.078  89.415  76.832  1.00  0.00           C  
ATOM   3834 HG21 THR B 277      55.802  90.451  76.635  1.00  0.00           H  
ATOM   3835 HG22 THR B 277      56.720  89.328  77.708  1.00  0.00           H  
ATOM   3836 HG23 THR B 277      56.727  89.129  76.004  1.00  0.00           H  
ATOM   3837  OG1 THR B 277      54.131  88.740  75.733  1.00  0.00           O  
ATOM   3838  HG1 THR B 277      53.287  88.285  75.795  1.00  0.00           H  
ATOM   3839  C   THR B 277      56.385  86.650  77.771  1.00  0.00           C  
ATOM   3840  O   THR B 277      56.205  86.452  78.992  1.00  0.00           O  
ATOM   3841  N   ARG B 278      57.538  86.546  77.109  1.00  0.00           N  
ATOM   3842  H   ARG B 278      57.565  86.840  76.143  1.00  0.00           H  
ATOM   3843  CA  ARG B 278      58.807  86.165  77.731  1.00  0.00           C  
ATOM   3844  HA  ARG B 278      58.526  85.338  78.384  1.00  0.00           H  
ATOM   3845  CB  ARG B 278      59.839  85.737  76.650  1.00  0.00           C  
ATOM   3846  HB2 ARG B 278      59.275  85.287  75.833  1.00  0.00           H  
ATOM   3847  HB3 ARG B 278      60.214  86.659  76.206  1.00  0.00           H  
ATOM   3848  CG  ARG B 278      61.080  84.903  77.174  1.00  0.00           C  
ATOM   3849  HG2 ARG B 278      61.185  85.001  78.255  1.00  0.00           H  
ATOM   3850  HG3 ARG B 278      60.855  83.840  77.088  1.00  0.00           H  
ATOM   3851  CD  ARG B 278      62.392  85.406  76.427  1.00  0.00           C  
ATOM   3852  HD2 ARG B 278      62.218  85.133  75.387  1.00  0.00           H  
ATOM   3853  HD3 ARG B 278      62.557  86.458  76.661  1.00  0.00           H  
ATOM   3854  NE  ARG B 278      63.442  84.588  77.109  1.00  0.00           N  
ATOM   3855  HE  ARG B 278      63.819  84.992  77.955  1.00  0.00           H  
ATOM   3856  CZ  ARG B 278      64.031  83.480  76.707  1.00  0.00           C  
ATOM   3857  NH1 ARG B 278      63.605  82.853  75.614  1.00  0.00           N  
ATOM   3858 HH11 ARG B 278      62.704  83.101  75.229  1.00  0.00           H  
ATOM   3859 HH12 ARG B 278      64.132  82.064  75.267  1.00  0.00           H  
ATOM   3860  NH2 ARG B 278      65.044  82.869  77.205  1.00  0.00           N  
ATOM   3861 HH21 ARG B 278      65.464  83.266  78.034  1.00  0.00           H  
ATOM   3862 HH22 ARG B 278      65.479  82.119  76.687  1.00  0.00           H  
ATOM   3863  C   ARG B 278      59.306  87.398  78.550  1.00  0.00           C  
ATOM   3864  O   ARG B 278      59.156  88.524  78.186  1.00  0.00           O  
ATOM   3865  N   GLY B 279      59.870  87.118  79.716  1.00  0.00           N  
ATOM   3866  H   GLY B 279      60.076  86.140  79.866  1.00  0.00           H  
ATOM   3867  CA  GLY B 279      60.528  87.991  80.596  1.00  0.00           C  
ATOM   3868  HA2 GLY B 279      59.971  88.927  80.631  1.00  0.00           H  
ATOM   3869  HA3 GLY B 279      60.670  87.773  81.654  1.00  0.00           H  
ATOM   3870  C   GLY B 279      61.907  88.406  79.979  1.00  0.00           C  
ATOM   3871  O   GLY B 279      62.099  88.202  78.757  1.00  0.00           O  
ATOM   3872  N   LYS B 280      62.838  89.013  80.751  1.00  0.00           N  
ATOM   3873  H   LYS B 280      62.662  89.179  81.731  1.00  0.00           H  
ATOM   3874  CA  LYS B 280      64.055  89.622  80.232  1.00  0.00           C  
ATOM   3875  HA  LYS B 280      63.957  90.010  79.218  1.00  0.00           H  
ATOM   3876  CB  LYS B 280      64.342  90.895  81.004  1.00  0.00           C  
ATOM   3877  HB2 LYS B 280      64.556  90.630  82.040  1.00  0.00           H  
ATOM   3878  HB3 LYS B 280      65.308  91.265  80.660  1.00  0.00           H  
ATOM   3879  CG  LYS B 280      63.466  92.111  80.786  1.00  0.00           C  
ATOM   3880  HG2 LYS B 280      63.524  92.453  79.753  1.00  0.00           H  
ATOM   3881  HG3 LYS B 280      62.448  91.748  80.929  1.00  0.00           H  
ATOM   3882  CD  LYS B 280      63.733  93.219  81.867  1.00  0.00           C  
ATOM   3883  HD2 LYS B 280      63.551  92.762  82.839  1.00  0.00           H  
ATOM   3884  HD3 LYS B 280      64.796  93.453  81.921  1.00  0.00           H  
ATOM   3885  CE  LYS B 280      62.849  94.511  81.809  1.00  0.00           C  
ATOM   3886  HE2 LYS B 280      61.800  94.250  81.952  1.00  0.00           H  
ATOM   3887  HE3 LYS B 280      63.298  95.330  82.369  1.00  0.00           H  
ATOM   3888  NZ  LYS B 280      62.933  94.967  80.390  1.00  0.00           N  
ATOM   3889  HZ1 LYS B 280      62.356  95.789  80.276  1.00  0.00           H  
ATOM   3890  HZ2 LYS B 280      63.867  95.224  80.104  1.00  0.00           H  
ATOM   3891  HZ3 LYS B 280      62.612  94.285  79.718  1.00  0.00           H  
ATOM   3892  C   LYS B 280      65.197  88.615  80.273  1.00  0.00           C  
ATOM   3893  O   LYS B 280      65.351  87.905  81.219  1.00  0.00           O  
ATOM   3894  N   ALA B 281      66.137  88.627  79.267  1.00  0.00           N  
ATOM   3895  H   ALA B 281      65.859  89.207  78.488  1.00  0.00           H  
ATOM   3896  CA  ALA B 281      67.164  87.619  79.146  1.00  0.00           C  
ATOM   3897  HA  ALA B 281      66.762  86.734  79.640  1.00  0.00           H  
ATOM   3898  CB  ALA B 281      67.412  87.458  77.617  1.00  0.00           C  
ATOM   3899  HB1 ALA B 281      68.199  86.710  77.518  1.00  0.00           H  
ATOM   3900  HB2 ALA B 281      66.563  87.062  77.059  1.00  0.00           H  
ATOM   3901  HB3 ALA B 281      67.848  88.326  77.121  1.00  0.00           H  
ATOM   3902  C   ALA B 281      68.430  87.874  79.935  1.00  0.00           C  
ATOM   3903  O   ALA B 281      69.400  87.120  79.826  1.00  0.00           O  
ATOM   3904  N   LYS B 282      68.641  89.036  80.500  1.00  0.00           N  
ATOM   3905  H   LYS B 282      67.774  89.554  80.498  1.00  0.00           H  
ATOM   3906  CA  LYS B 282      69.797  89.475  81.260  1.00  0.00           C  
ATOM   3907  HA  LYS B 282      70.765  89.335  80.779  1.00  0.00           H  
ATOM   3908  CB  LYS B 282      69.670  90.998  81.438  1.00  0.00           C  
ATOM   3909  HB2 LYS B 282      69.473  91.422  80.454  1.00  0.00           H  
ATOM   3910  HB3 LYS B 282      68.739  91.209  81.965  1.00  0.00           H  
ATOM   3911  CG  LYS B 282      70.797  91.928  82.079  1.00  0.00           C  
ATOM   3912  HG2 LYS B 282      70.732  91.629  83.125  1.00  0.00           H  
ATOM   3913  HG3 LYS B 282      71.753  91.744  81.590  1.00  0.00           H  
ATOM   3914  CD  LYS B 282      70.496  93.385  81.978  1.00  0.00           C  
ATOM   3915  HD2 LYS B 282      69.468  93.486  82.329  1.00  0.00           H  
ATOM   3916  HD3 LYS B 282      71.166  94.024  82.553  1.00  0.00           H  
ATOM   3917  CE  LYS B 282      70.559  93.886  80.502  1.00  0.00           C  
ATOM   3918  HE2 LYS B 282      71.515  93.686  80.017  1.00  0.00           H  
ATOM   3919  HE3 LYS B 282      69.752  93.388  79.964  1.00  0.00           H  
ATOM   3920  NZ  LYS B 282      70.308  95.303  80.513  1.00  0.00           N  
ATOM   3921  HZ1 LYS B 282      70.343  95.668  79.571  1.00  0.00           H  
ATOM   3922  HZ2 LYS B 282      69.418  95.543  80.925  1.00  0.00           H  
ATOM   3923  HZ3 LYS B 282      71.029  95.758  81.055  1.00  0.00           H  
ATOM   3924  C   LYS B 282      69.807  88.866  82.696  1.00  0.00           C  
ATOM   3925  O   LYS B 282      68.842  88.319  83.117  1.00  0.00           O  
ATOM   3926  N   VAL B 283      70.985  88.965  83.418  1.00  0.00           N  
ATOM   3927  H   VAL B 283      71.811  89.361  82.992  1.00  0.00           H  
ATOM   3928  CA  VAL B 283      71.012  88.539  84.882  1.00  0.00           C  
ATOM   3929  HA  VAL B 283      70.518  87.579  85.026  1.00  0.00           H  
ATOM   3930  CB  VAL B 283      72.446  88.289  85.331  1.00  0.00           C  
ATOM   3931  HB  VAL B 283      73.070  89.183  85.323  1.00  0.00           H  
ATOM   3932  CG1 VAL B 283      72.438  87.764  86.787  1.00  0.00           C  
ATOM   3933 HG11 VAL B 283      71.995  88.449  87.510  1.00  0.00           H  
ATOM   3934 HG12 VAL B 283      71.764  86.916  86.903  1.00  0.00           H  
ATOM   3935 HG13 VAL B 283      73.462  87.508  87.057  1.00  0.00           H  
ATOM   3936  CG2 VAL B 283      73.102  87.217  84.468  1.00  0.00           C  
ATOM   3937 HG21 VAL B 283      73.948  86.891  85.074  1.00  0.00           H  
ATOM   3938 HG22 VAL B 283      72.370  86.463  84.178  1.00  0.00           H  
ATOM   3939 HG23 VAL B 283      73.377  87.560  83.470  1.00  0.00           H  
ATOM   3940  C   VAL B 283      70.202  89.494  85.768  1.00  0.00           C  
ATOM   3941  O   VAL B 283      70.604  90.622  85.990  1.00  0.00           O  
ATOM   3942  N   THR B 284      69.062  89.015  86.356  1.00  0.00           N  
ATOM   3943  H   THR B 284      68.894  88.024  86.266  1.00  0.00           H  
ATOM   3944  CA  THR B 284      68.149  89.898  86.970  1.00  0.00           C  
ATOM   3945  HA  THR B 284      67.920  90.630  86.195  1.00  0.00           H  
ATOM   3946  CB  THR B 284      66.757  89.255  87.248  1.00  0.00           C  
ATOM   3947  HB  THR B 284      66.352  88.824  86.333  1.00  0.00           H  
ATOM   3948  CG2 THR B 284      66.665  88.322  88.377  1.00  0.00           C  
ATOM   3949 HG21 THR B 284      67.341  87.475  88.257  1.00  0.00           H  
ATOM   3950 HG22 THR B 284      66.856  88.805  89.335  1.00  0.00           H  
ATOM   3951 HG23 THR B 284      65.653  87.918  88.403  1.00  0.00           H  
ATOM   3952  OG1 THR B 284      65.912  90.357  87.577  1.00  0.00           O  
ATOM   3953  HG1 THR B 284      65.708  90.850  86.779  1.00  0.00           H  
ATOM   3954  C   THR B 284      68.722  90.704  88.182  1.00  0.00           C  
ATOM   3955  O   THR B 284      69.373  90.113  89.106  1.00  0.00           O  
ATOM   3956  N   GLY B 285      68.384  91.988  88.238  1.00  0.00           N  
ATOM   3957  H   GLY B 285      67.851  92.313  87.444  1.00  0.00           H  
ATOM   3958  CA  GLY B 285      68.474  92.940  89.337  1.00  0.00           C  
ATOM   3959  HA2 GLY B 285      68.033  93.882  89.011  1.00  0.00           H  
ATOM   3960  HA3 GLY B 285      67.833  92.617  90.157  1.00  0.00           H  
ATOM   3961  C   GLY B 285      69.858  93.278  89.872  1.00  0.00           C  
ATOM   3962  O   GLY B 285      69.999  94.424  90.403  1.00  0.00           O  
ATOM   3963  N   ARG B 286      70.918  92.430  89.683  1.00  0.00           N  
ATOM   3964  H   ARG B 286      70.733  91.532  89.261  1.00  0.00           H  
ATOM   3965  CA  ARG B 286      72.295  92.745  90.115  1.00  0.00           C  
ATOM   3966  HA  ARG B 286      72.343  93.013  91.170  1.00  0.00           H  
ATOM   3967  CB  ARG B 286      73.175  91.548  89.884  1.00  0.00           C  
ATOM   3968  HB2 ARG B 286      72.875  91.012  88.984  1.00  0.00           H  
ATOM   3969  HB3 ARG B 286      74.226  91.815  89.767  1.00  0.00           H  
ATOM   3970  CG  ARG B 286      72.975  90.631  91.061  1.00  0.00           C  
ATOM   3971  HG2 ARG B 286      73.309  91.133  91.969  1.00  0.00           H  
ATOM   3972  HG3 ARG B 286      71.920  90.394  91.195  1.00  0.00           H  
ATOM   3973  CD  ARG B 286      73.659  89.286  90.867  1.00  0.00           C  
ATOM   3974  HD2 ARG B 286      73.480  88.755  91.802  1.00  0.00           H  
ATOM   3975  HD3 ARG B 286      73.153  88.767  90.053  1.00  0.00           H  
ATOM   3976  NE  ARG B 286      75.170  89.448  90.639  1.00  0.00           N  
ATOM   3977  HE  ARG B 286      75.593  90.304  90.968  1.00  0.00           H  
ATOM   3978  CZ  ARG B 286      75.847  88.334  90.370  1.00  0.00           C  
ATOM   3979  NH1 ARG B 286      75.327  87.183  90.055  1.00  0.00           N  
ATOM   3980 HH11 ARG B 286      74.351  86.927  90.105  1.00  0.00           H  
ATOM   3981 HH12 ARG B 286      75.879  86.402  89.734  1.00  0.00           H  
ATOM   3982  NH2 ARG B 286      77.090  88.492  90.300  1.00  0.00           N  
ATOM   3983 HH21 ARG B 286      77.496  89.415  90.357  1.00  0.00           H  
ATOM   3984 HH22 ARG B 286      77.608  87.727  89.891  1.00  0.00           H  
ATOM   3985  C   ARG B 286      72.872  93.883  89.283  1.00  0.00           C  
ATOM   3986  O   ARG B 286      72.640  94.039  88.082  1.00  0.00           O  
ATOM   3987  N   TRP B 287      73.769  94.722  89.799  1.00  0.00           N  
ATOM   3988  H   TRP B 287      74.039  94.519  90.751  1.00  0.00           H  
ATOM   3989  CA  TRP B 287      74.744  95.414  88.942  1.00  0.00           C  
ATOM   3990  HA  TRP B 287      74.392  95.655  87.939  1.00  0.00           H  
ATOM   3991  CB  TRP B 287      74.996  96.785  89.616  1.00  0.00           C  
ATOM   3992  HB2 TRP B 287      74.012  97.250  89.672  1.00  0.00           H  
ATOM   3993  HB3 TRP B 287      75.236  96.750  90.679  1.00  0.00           H  
ATOM   3994  CG  TRP B 287      76.094  97.699  89.130  1.00  0.00           C  
ATOM   3995  CD1 TRP B 287      76.430  97.946  87.871  1.00  0.00           C  
ATOM   3996  HD1 TRP B 287      76.052  97.416  87.009  1.00  0.00           H  
ATOM   3997  NE1 TRP B 287      77.239  99.056  87.777  1.00  0.00           N  
ATOM   3998  HE1 TRP B 287      77.602  99.348  86.880  1.00  0.00           H  
ATOM   3999  CE2 TRP B 287      77.517  99.651  88.949  1.00  0.00           C  
ATOM   4000  CZ2 TRP B 287      78.299 100.695  89.345  1.00  0.00           C  
ATOM   4001  HZ2 TRP B 287      78.723 101.417  88.663  1.00  0.00           H  
ATOM   4002  CH2 TRP B 287      78.586 100.839  90.680  1.00  0.00           C  
ATOM   4003  HH2 TRP B 287      79.291 101.610  90.954  1.00  0.00           H  
ATOM   4004  CZ3 TRP B 287      77.943 100.009  91.578  1.00  0.00           C  
ATOM   4005  HZ3 TRP B 287      78.042 100.106  92.649  1.00  0.00           H  
ATOM   4006  CE3 TRP B 287      77.142  98.955  91.159  1.00  0.00           C  
ATOM   4007  HE3 TRP B 287      76.645  98.321  91.879  1.00  0.00           H  
ATOM   4008  CD2 TRP B 287      76.940  98.644  89.847  1.00  0.00           C  
ATOM   4009  C   TRP B 287      76.098  94.725  88.783  1.00  0.00           C  
ATOM   4010  O   TRP B 287      76.673  94.732  87.699  1.00  0.00           O  
ATOM   4011  N   LYS B 288      76.570  94.118  89.862  1.00  0.00           N  
ATOM   4012  H   LYS B 288      76.016  94.186  90.704  1.00  0.00           H  
ATOM   4013  CA  LYS B 288      77.825  93.335  89.865  1.00  0.00           C  
ATOM   4014  HA  LYS B 288      78.232  93.200  88.862  1.00  0.00           H  
ATOM   4015  CB  LYS B 288      78.880  94.151  90.582  1.00  0.00           C  
ATOM   4016  HB2 LYS B 288      78.714  94.011  91.650  1.00  0.00           H  
ATOM   4017  HB3 LYS B 288      79.894  93.811  90.375  1.00  0.00           H  
ATOM   4018  CG  LYS B 288      78.833  95.706  90.404  1.00  0.00           C  
ATOM   4019  HG2 LYS B 288      78.592  95.890  89.357  1.00  0.00           H  
ATOM   4020  HG3 LYS B 288      78.049  96.096  91.052  1.00  0.00           H  
ATOM   4021  CD  LYS B 288      80.219  96.286  90.808  1.00  0.00           C  
ATOM   4022  HD2 LYS B 288      80.261  96.304  91.897  1.00  0.00           H  
ATOM   4023  HD3 LYS B 288      81.052  95.727  90.382  1.00  0.00           H  
ATOM   4024  CE  LYS B 288      80.424  97.757  90.241  1.00  0.00           C  
ATOM   4025  HE2 LYS B 288      80.310  97.724  89.158  1.00  0.00           H  
ATOM   4026  HE3 LYS B 288      79.763  98.562  90.563  1.00  0.00           H  
ATOM   4027  NZ  LYS B 288      81.850  98.182  90.572  1.00  0.00           N  
ATOM   4028  HZ1 LYS B 288      81.881  99.144  90.266  1.00  0.00           H  
ATOM   4029  HZ2 LYS B 288      82.027  98.192  91.567  1.00  0.00           H  
ATOM   4030  HZ3 LYS B 288      82.499  97.595  90.069  1.00  0.00           H  
ATOM   4031  C   LYS B 288      77.679  91.975  90.424  1.00  0.00           C  
ATOM   4032  O   LYS B 288      76.738  91.794  91.235  1.00  0.00           O  
ATOM   4033  OXT LYS B 288      78.448  91.105  90.212  1.00  0.00           O  
TER    4034      LYS   288 
ATOM   4034  N   MET C   0     103.966  70.712  94.946  1.00  0.00           N  
ATOM   4035  H1  MET C   0     103.549  70.036  94.323  1.00  0.00           H  
ATOM   4036  H2  MET C   0     104.965  70.582  94.865  1.00  0.00           H  
ATOM   4037  H3  MET C   0     103.762  70.603  95.929  1.00  0.00           H  
ATOM   4038  CA  MET C   0     103.400  72.010  94.487  1.00  0.00           C  
ATOM   4039  HA  MET C   0     102.347  72.044  94.767  1.00  0.00           H  
ATOM   4040  CB  MET C   0     104.324  73.124  95.207  1.00  0.00           C  
ATOM   4041  HB2 MET C   0     105.331  72.870  94.875  1.00  0.00           H  
ATOM   4042  HB3 MET C   0     104.090  74.066  94.710  1.00  0.00           H  
ATOM   4043  CG  MET C   0     104.199  73.392  96.710  1.00  0.00           C  
ATOM   4044  HG2 MET C   0     104.827  74.259  96.914  1.00  0.00           H  
ATOM   4045  HG3 MET C   0     103.143  73.594  96.886  1.00  0.00           H  
ATOM   4046  SD  MET C   0     104.762  71.946  97.746  1.00  0.00           S  
ATOM   4047  CE  MET C   0     106.491  71.977  97.345  1.00  0.00           C  
ATOM   4048  HE1 MET C   0     106.715  71.886  96.282  1.00  0.00           H  
ATOM   4049  HE2 MET C   0     106.991  72.854  97.757  1.00  0.00           H  
ATOM   4050  HE3 MET C   0     106.962  71.112  97.812  1.00  0.00           H  
ATOM   4051  C   MET C   0     103.564  72.044  92.995  1.00  0.00           C  
ATOM   4052  O   MET C   0     104.560  71.489  92.476  1.00  0.00           O  
ATOM   4053  N   ALA C   1     102.804  72.786  92.263  1.00  0.00           N  
ATOM   4054  H   ALA C   1     102.145  73.332  92.799  1.00  0.00           H  
ATOM   4055  CA  ALA C   1     103.082  73.166  90.955  1.00  0.00           C  
ATOM   4056  HA  ALA C   1     103.168  72.179  90.500  1.00  0.00           H  
ATOM   4057  CB  ALA C   1     101.890  74.001  90.447  1.00  0.00           C  
ATOM   4058  HB1 ALA C   1     102.022  74.198  89.383  1.00  0.00           H  
ATOM   4059  HB2 ALA C   1     100.913  73.530  90.557  1.00  0.00           H  
ATOM   4060  HB3 ALA C   1     101.909  75.031  90.803  1.00  0.00           H  
ATOM   4061  C   ALA C   1     104.431  73.977  90.691  1.00  0.00           C  
ATOM   4062  O   ALA C   1     104.976  74.504  91.630  1.00  0.00           O  
ATOM   4063  N   ASP C   2     104.814  73.997  89.477  1.00  0.00           N  
ATOM   4064  H   ASP C   2     104.409  73.426  88.748  1.00  0.00           H  
ATOM   4065  CA  ASP C   2     106.001  74.849  89.048  1.00  0.00           C  
ATOM   4066  HA  ASP C   2     106.812  74.850  89.775  1.00  0.00           H  
ATOM   4067  CB  ASP C   2     106.532  74.232  87.736  1.00  0.00           C  
ATOM   4068  HB2 ASP C   2     106.746  73.180  87.926  1.00  0.00           H  
ATOM   4069  HB3 ASP C   2     105.731  74.266  86.997  1.00  0.00           H  
ATOM   4070  CG  ASP C   2     107.812  74.820  87.136  1.00  0.00           C  
ATOM   4071  OD1 ASP C   2     108.019  76.044  87.305  1.00  0.00           O  
ATOM   4072  OD2 ASP C   2     108.543  74.060  86.381  1.00  0.00           O  
ATOM   4073  C   ASP C   2     105.605  76.330  88.841  1.00  0.00           C  
ATOM   4074  O   ASP C   2     104.651  76.682  88.141  1.00  0.00           O  
ATOM   4075  N   GLY C   3     106.156  77.350  89.568  1.00  0.00           N  
ATOM   4076  H   GLY C   3     106.744  77.019  90.319  1.00  0.00           H  
ATOM   4077  CA  GLY C   3     105.885  78.806  89.549  1.00  0.00           C  
ATOM   4078  HA2 GLY C   3     104.839  79.081  89.690  1.00  0.00           H  
ATOM   4079  HA3 GLY C   3     106.313  79.239  90.453  1.00  0.00           H  
ATOM   4080  C   GLY C   3     106.393  79.483  88.206  1.00  0.00           C  
ATOM   4081  O   GLY C   3     106.354  80.710  88.155  1.00  0.00           O  
ATOM   4082  N   SER C   4     106.905  78.759  87.187  1.00  0.00           N  
ATOM   4083  H   SER C   4     106.981  77.764  87.345  1.00  0.00           H  
ATOM   4084  CA  SER C   4     107.519  79.293  85.948  1.00  0.00           C  
ATOM   4085  HA  SER C   4     108.042  80.197  86.259  1.00  0.00           H  
ATOM   4086  CB  SER C   4     108.706  78.377  85.456  1.00  0.00           C  
ATOM   4087  HB2 SER C   4     109.263  78.815  84.627  1.00  0.00           H  
ATOM   4088  HB3 SER C   4     109.298  78.152  86.343  1.00  0.00           H  
ATOM   4089  OG  SER C   4     108.233  77.113  85.007  1.00  0.00           O  
ATOM   4090  HG  SER C   4     108.134  76.565  85.789  1.00  0.00           H  
ATOM   4091  C   SER C   4     106.559  79.576  84.787  1.00  0.00           C  
ATOM   4092  O   SER C   4     105.452  79.032  84.695  1.00  0.00           O  
ATOM   4093  N   SER C   5     106.984  80.546  83.963  1.00  0.00           N  
ATOM   4094  H   SER C   5     107.877  81.008  84.055  1.00  0.00           H  
ATOM   4095  CA  SER C   5     106.226  80.862  82.776  1.00  0.00           C  
ATOM   4096  HA  SER C   5     105.300  81.247  83.204  1.00  0.00           H  
ATOM   4097  CB  SER C   5     106.764  82.049  81.993  1.00  0.00           C  
ATOM   4098  HB2 SER C   5     107.636  81.689  81.447  1.00  0.00           H  
ATOM   4099  HB3 SER C   5     106.012  82.275  81.236  1.00  0.00           H  
ATOM   4100  OG  SER C   5     107.180  83.217  82.709  1.00  0.00           O  
ATOM   4101  HG  SER C   5     107.977  83.589  82.325  1.00  0.00           H  
ATOM   4102  C   SER C   5     105.797  79.698  81.790  1.00  0.00           C  
ATOM   4103  O   SER C   5     104.781  79.731  81.088  1.00  0.00           O  
ATOM   4104  N   ASP C   6     106.520  78.586  81.774  1.00  0.00           N  
ATOM   4105  H   ASP C   6     107.376  78.726  82.291  1.00  0.00           H  
ATOM   4106  CA  ASP C   6     106.392  77.348  80.955  1.00  0.00           C  
ATOM   4107  HA  ASP C   6     106.073  77.642  79.955  1.00  0.00           H  
ATOM   4108  CB  ASP C   6     107.734  76.491  80.781  1.00  0.00           C  
ATOM   4109  HB2 ASP C   6     108.205  76.509  81.763  1.00  0.00           H  
ATOM   4110  HB3 ASP C   6     107.476  75.493  80.425  1.00  0.00           H  
ATOM   4111  CG  ASP C   6     108.745  77.228  79.897  1.00  0.00           C  
ATOM   4112  OD1 ASP C   6     108.460  78.374  79.451  1.00  0.00           O  
ATOM   4113  OD2 ASP C   6     109.811  76.604  79.643  1.00  0.00           O  
ATOM   4114  C   ASP C   6     105.312  76.500  81.527  1.00  0.00           C  
ATOM   4115  O   ASP C   6     104.648  75.668  80.825  1.00  0.00           O  
ATOM   4116  N   ALA C   7     105.057  76.641  82.824  1.00  0.00           N  
ATOM   4117  H   ALA C   7     105.553  77.360  83.330  1.00  0.00           H  
ATOM   4118  CA  ALA C   7     103.959  75.847  83.535  1.00  0.00           C  
ATOM   4119  HA  ALA C   7     103.733  74.950  82.958  1.00  0.00           H  
ATOM   4120  CB  ALA C   7     104.435  75.458  84.937  1.00  0.00           C  
ATOM   4121  HB1 ALA C   7     103.703  74.949  85.563  1.00  0.00           H  
ATOM   4122  HB2 ALA C   7     105.267  74.754  84.925  1.00  0.00           H  
ATOM   4123  HB3 ALA C   7     104.700  76.391  85.436  1.00  0.00           H  
ATOM   4124  C   ALA C   7     102.569  76.575  83.651  1.00  0.00           C  
ATOM   4125  O   ALA C   7     101.551  75.981  83.807  1.00  0.00           O  
ATOM   4126  N   ALA C   8     102.563  77.903  83.414  1.00  0.00           N  
ATOM   4127  H   ALA C   8     103.436  78.400  83.313  1.00  0.00           H  
ATOM   4128  CA  ALA C   8     101.400  78.773  83.565  1.00  0.00           C  
ATOM   4129  HA  ALA C   8     100.789  78.418  84.395  1.00  0.00           H  
ATOM   4130  CB  ALA C   8     101.769  80.195  83.831  1.00  0.00           C  
ATOM   4131  HB1 ALA C   8     100.923  80.843  83.601  1.00  0.00           H  
ATOM   4132  HB2 ALA C   8     102.164  80.323  84.839  1.00  0.00           H  
ATOM   4133  HB3 ALA C   8     102.624  80.484  83.219  1.00  0.00           H  
ATOM   4134  C   ALA C   8     100.513  78.647  82.346  1.00  0.00           C  
ATOM   4135  O   ALA C   8     100.795  78.003  81.361  1.00  0.00           O  
ATOM   4136  N   ARG C   9      99.318  79.176  82.556  1.00  0.00           N  
ATOM   4137  H   ARG C   9      99.216  79.541  83.492  1.00  0.00           H  
ATOM   4138  CA  ARG C   9      98.229  79.258  81.680  1.00  0.00           C  
ATOM   4139  HA  ARG C   9      98.441  78.712  80.761  1.00  0.00           H  
ATOM   4140  CB  ARG C   9      97.086  78.639  82.367  1.00  0.00           C  
ATOM   4141  HB2 ARG C   9      96.861  79.058  83.348  1.00  0.00           H  
ATOM   4142  HB3 ARG C   9      96.154  78.865  81.849  1.00  0.00           H  
ATOM   4143  CG  ARG C   9      97.295  77.109  82.469  1.00  0.00           C  
ATOM   4144  HG2 ARG C   9      97.192  76.731  81.452  1.00  0.00           H  
ATOM   4145  HG3 ARG C   9      98.349  76.901  82.654  1.00  0.00           H  
ATOM   4146  CD  ARG C   9      96.229  76.490  83.419  1.00  0.00           C  
ATOM   4147  HD2 ARG C   9      96.066  77.046  84.342  1.00  0.00           H  
ATOM   4148  HD3 ARG C   9      95.243  76.664  82.988  1.00  0.00           H  
ATOM   4149  NE  ARG C   9      96.402  75.082  83.771  1.00  0.00           N  
ATOM   4150  HE  ARG C   9      97.037  74.858  84.523  1.00  0.00           H  
ATOM   4151  CZ  ARG C   9      95.940  74.010  83.128  1.00  0.00           C  
ATOM   4152  NH1 ARG C   9      95.121  73.966  82.174  1.00  0.00           N  
ATOM   4153 HH11 ARG C   9      94.751  74.768  81.684  1.00  0.00           H  
ATOM   4154 HH12 ARG C   9      94.936  73.028  81.850  1.00  0.00           H  
ATOM   4155  NH2 ARG C   9      96.295  72.848  83.588  1.00  0.00           N  
ATOM   4156 HH21 ARG C   9      96.923  72.854  84.379  1.00  0.00           H  
ATOM   4157 HH22 ARG C   9      96.024  71.994  83.122  1.00  0.00           H  
ATOM   4158  C   ARG C   9      98.105  80.670  81.152  1.00  0.00           C  
ATOM   4159  O   ARG C   9      98.821  81.561  81.568  1.00  0.00           O  
ATOM   4160  N   GLU C  10      97.265  80.931  80.136  1.00  0.00           N  
ATOM   4161  H   GLU C  10      96.805  80.131  79.727  1.00  0.00           H  
ATOM   4162  CA  GLU C  10      96.958  82.249  79.491  1.00  0.00           C  
ATOM   4163  HA  GLU C  10      97.869  82.843  79.426  1.00  0.00           H  
ATOM   4164  CB  GLU C  10      96.479  81.909  78.058  1.00  0.00           C  
ATOM   4165  HB2 GLU C  10      95.877  81.010  77.925  1.00  0.00           H  
ATOM   4166  HB3 GLU C  10      95.810  82.698  77.715  1.00  0.00           H  
ATOM   4167  CG  GLU C  10      97.509  81.738  76.928  1.00  0.00           C  
ATOM   4168  HG2 GLU C  10      97.059  82.127  76.015  1.00  0.00           H  
ATOM   4169  HG3 GLU C  10      98.406  82.333  77.100  1.00  0.00           H  
ATOM   4170  CD  GLU C  10      98.076  80.382  76.728  1.00  0.00           C  
ATOM   4171  OE1 GLU C  10      99.290  80.275  76.536  1.00  0.00           O  
ATOM   4172  OE2 GLU C  10      97.324  79.348  76.799  1.00  0.00           O  
ATOM   4173  C   GLU C  10      96.065  83.010  80.339  1.00  0.00           C  
ATOM   4174  O   GLU C  10      95.060  82.412  80.809  1.00  0.00           O  
ATOM   4175  N   PRO C  11      96.304  84.294  80.732  1.00  0.00           N  
ATOM   4176  CD  PRO C  11      97.414  85.131  80.285  1.00  0.00           C  
ATOM   4177  HD2 PRO C  11      97.342  85.234  79.203  1.00  0.00           H  
ATOM   4178  HD3 PRO C  11      98.373  84.670  80.522  1.00  0.00           H  
ATOM   4179  CG  PRO C  11      97.305  86.504  80.978  1.00  0.00           C  
ATOM   4180  HG2 PRO C  11      96.962  87.203  80.215  1.00  0.00           H  
ATOM   4181  HG3 PRO C  11      98.291  86.824  81.314  1.00  0.00           H  
ATOM   4182  CB  PRO C  11      96.263  86.259  82.172  1.00  0.00           C  
ATOM   4183  HB2 PRO C  11      95.685  87.157  82.388  1.00  0.00           H  
ATOM   4184  HB3 PRO C  11      96.776  86.007  83.101  1.00  0.00           H  
ATOM   4185  CA  PRO C  11      95.494  85.095  81.639  1.00  0.00           C  
ATOM   4186  HA  PRO C  11      95.298  84.461  82.504  1.00  0.00           H  
ATOM   4187  C   PRO C  11      94.087  85.426  81.115  1.00  0.00           C  
ATOM   4188  O   PRO C  11      93.917  85.574  79.913  1.00  0.00           O  
ATOM   4189  N   ARG C  12      93.107  85.596  81.930  1.00  0.00           N  
ATOM   4190  H   ARG C  12      93.272  85.618  82.926  1.00  0.00           H  
ATOM   4191  CA  ARG C  12      91.718  86.030  81.485  1.00  0.00           C  
ATOM   4192  HA  ARG C  12      91.527  85.931  80.416  1.00  0.00           H  
ATOM   4193  CB  ARG C  12      90.701  85.115  82.233  1.00  0.00           C  
ATOM   4194  HB2 ARG C  12      90.953  85.357  83.266  1.00  0.00           H  
ATOM   4195  HB3 ARG C  12      89.694  85.453  81.986  1.00  0.00           H  
ATOM   4196  CG  ARG C  12      90.781  83.649  82.054  1.00  0.00           C  
ATOM   4197  HG2 ARG C  12      90.456  83.389  81.047  1.00  0.00           H  
ATOM   4198  HG3 ARG C  12      91.798  83.281  82.193  1.00  0.00           H  
ATOM   4199  CD  ARG C  12      89.821  82.913  83.043  1.00  0.00           C  
ATOM   4200  HD2 ARG C  12      88.888  83.478  83.042  1.00  0.00           H  
ATOM   4201  HD3 ARG C  12      89.537  81.949  82.621  1.00  0.00           H  
ATOM   4202  NE  ARG C  12      90.381  82.791  84.354  1.00  0.00           N  
ATOM   4203  HE  ARG C  12      91.372  82.919  84.499  1.00  0.00           H  
ATOM   4204  CZ  ARG C  12      89.817  82.221  85.439  1.00  0.00           C  
ATOM   4205  NH1 ARG C  12      88.545  81.746  85.404  1.00  0.00           N  
ATOM   4206 HH11 ARG C  12      87.856  82.069  84.741  1.00  0.00           H  
ATOM   4207 HH12 ARG C  12      88.298  81.008  86.047  1.00  0.00           H  
ATOM   4208  NH2 ARG C  12      90.500  82.126  86.539  1.00  0.00           N  
ATOM   4209 HH21 ARG C  12      91.484  82.350  86.511  1.00  0.00           H  
ATOM   4210 HH22 ARG C  12      90.213  81.525  87.299  1.00  0.00           H  
ATOM   4211  C   ARG C  12      91.499  87.409  81.934  1.00  0.00           C  
ATOM   4212  O   ARG C  12      92.207  87.934  82.807  1.00  0.00           O  
ATOM   4213  N   PRO C  13      90.495  88.092  81.294  1.00  0.00           N  
ATOM   4214  CD  PRO C  13      89.630  87.636  80.238  1.00  0.00           C  
ATOM   4215  HD2 PRO C  13      88.763  87.091  80.610  1.00  0.00           H  
ATOM   4216  HD3 PRO C  13      90.192  87.075  79.492  1.00  0.00           H  
ATOM   4217  CG  PRO C  13      89.026  88.882  79.585  1.00  0.00           C  
ATOM   4218  HG2 PRO C  13      88.072  88.638  79.117  1.00  0.00           H  
ATOM   4219  HG3 PRO C  13      89.679  89.200  78.772  1.00  0.00           H  
ATOM   4220  CB  PRO C  13      88.955  89.877  80.657  1.00  0.00           C  
ATOM   4221  HB2 PRO C  13      87.936  89.946  81.036  1.00  0.00           H  
ATOM   4222  HB3 PRO C  13      89.296  90.804  80.195  1.00  0.00           H  
ATOM   4223  CA  PRO C  13      89.985  89.396  81.748  1.00  0.00           C  
ATOM   4224  HA  PRO C  13      90.760  90.143  81.914  1.00  0.00           H  
ATOM   4225  C   PRO C  13      89.283  89.413  83.092  1.00  0.00           C  
ATOM   4226  O   PRO C  13      88.666  88.448  83.512  1.00  0.00           O  
ATOM   4227  N   ALA C  14      89.486  90.563  83.782  1.00  0.00           N  
ATOM   4228  H   ALA C  14      89.890  91.359  83.308  1.00  0.00           H  
ATOM   4229  CA  ALA C  14      88.845  90.878  85.091  1.00  0.00           C  
ATOM   4230  HA  ALA C  14      89.002  90.080  85.816  1.00  0.00           H  
ATOM   4231  CB  ALA C  14      89.470  92.171  85.709  1.00  0.00           C  
ATOM   4232  HB1 ALA C  14      89.011  92.447  86.659  1.00  0.00           H  
ATOM   4233  HB2 ALA C  14      90.522  91.980  85.922  1.00  0.00           H  
ATOM   4234  HB3 ALA C  14      89.284  92.924  84.943  1.00  0.00           H  
ATOM   4235  C   ALA C  14      87.318  90.877  84.909  1.00  0.00           C  
ATOM   4236  O   ALA C  14      86.837  91.401  83.907  1.00  0.00           O  
ATOM   4237  N   PRO C  15      86.519  90.310  85.835  1.00  0.00           N  
ATOM   4238  CD  PRO C  15      86.920  89.360  86.856  1.00  0.00           C  
ATOM   4239  HD2 PRO C  15      87.052  89.995  87.732  1.00  0.00           H  
ATOM   4240  HD3 PRO C  15      87.721  88.672  86.585  1.00  0.00           H  
ATOM   4241  CG  PRO C  15      85.750  88.496  87.072  1.00  0.00           C  
ATOM   4242  HG2 PRO C  15      85.712  88.181  88.114  1.00  0.00           H  
ATOM   4243  HG3 PRO C  15      85.835  87.599  86.459  1.00  0.00           H  
ATOM   4244  CB  PRO C  15      84.573  89.345  86.759  1.00  0.00           C  
ATOM   4245  HB2 PRO C  15      84.382  89.940  87.653  1.00  0.00           H  
ATOM   4246  HB3 PRO C  15      83.686  88.823  86.399  1.00  0.00           H  
ATOM   4247  CA  PRO C  15      85.079  90.224  85.643  1.00  0.00           C  
ATOM   4248  HA  PRO C  15      84.814  89.762  84.692  1.00  0.00           H  
ATOM   4249  C   PRO C  15      84.434  91.577  85.712  1.00  0.00           C  
ATOM   4250  O   PRO C  15      84.485  92.263  86.809  1.00  0.00           O  
ATOM   4251  N   ALA C  16      83.706  91.990  84.690  1.00  0.00           N  
ATOM   4252  H   ALA C  16      83.816  91.459  83.838  1.00  0.00           H  
ATOM   4253  CA  ALA C  16      82.959  93.197  84.457  1.00  0.00           C  
ATOM   4254  HA  ALA C  16      83.589  94.000  84.840  1.00  0.00           H  
ATOM   4255  CB  ALA C  16      82.934  93.205  82.948  1.00  0.00           C  
ATOM   4256  HB1 ALA C  16      82.575  94.228  82.834  1.00  0.00           H  
ATOM   4257  HB2 ALA C  16      83.915  93.075  82.491  1.00  0.00           H  
ATOM   4258  HB3 ALA C  16      82.141  92.523  82.639  1.00  0.00           H  
ATOM   4259  C   ALA C  16      81.506  93.238  85.025  1.00  0.00           C  
ATOM   4260  O   ALA C  16      80.858  92.190  85.179  1.00  0.00           O  
ATOM   4261  N   PRO C  17      80.959  94.447  85.188  1.00  0.00           N  
ATOM   4262  CD  PRO C  17      81.671  95.742  85.158  1.00  0.00           C  
ATOM   4263  HD2 PRO C  17      82.213  95.973  84.241  1.00  0.00           H  
ATOM   4264  HD3 PRO C  17      82.303  95.691  86.044  1.00  0.00           H  
ATOM   4265  CG  PRO C  17      80.567  96.818  85.471  1.00  0.00           C  
ATOM   4266  HG2 PRO C  17      80.063  97.099  84.546  1.00  0.00           H  
ATOM   4267  HG3 PRO C  17      80.962  97.677  86.014  1.00  0.00           H  
ATOM   4268  CB  PRO C  17      79.523  96.067  86.274  1.00  0.00           C  
ATOM   4269  HB2 PRO C  17      78.538  96.500  86.101  1.00  0.00           H  
ATOM   4270  HB3 PRO C  17      79.719  96.037  87.346  1.00  0.00           H  
ATOM   4271  CA  PRO C  17      79.555  94.640  85.655  1.00  0.00           C  
ATOM   4272  HA  PRO C  17      79.279  93.989  86.485  1.00  0.00           H  
ATOM   4273  C   PRO C  17      78.567  94.450  84.494  1.00  0.00           C  
ATOM   4274  O   PRO C  17      78.980  94.384  83.337  1.00  0.00           O  
ATOM   4275  N   ILE C  18      77.295  94.439  84.822  1.00  0.00           N  
ATOM   4276  H   ILE C  18      77.065  94.519  85.802  1.00  0.00           H  
ATOM   4277  CA  ILE C  18      76.133  94.022  83.926  1.00  0.00           C  
ATOM   4278  HA  ILE C  18      76.595  93.389  83.168  1.00  0.00           H  
ATOM   4279  CB  ILE C  18      75.063  93.269  84.732  1.00  0.00           C  
ATOM   4280  HB  ILE C  18      74.669  93.979  85.460  1.00  0.00           H  
ATOM   4281  CG2 ILE C  18      73.912  92.856  83.793  1.00  0.00           C  
ATOM   4282 HG21 ILE C  18      74.328  92.100  83.127  1.00  0.00           H  
ATOM   4283 HG22 ILE C  18      73.127  92.388  84.387  1.00  0.00           H  
ATOM   4284 HG23 ILE C  18      73.660  93.728  83.188  1.00  0.00           H  
ATOM   4285  CG1 ILE C  18      75.391  91.955  85.522  1.00  0.00           C  
ATOM   4286 HG12 ILE C  18      76.420  91.956  85.881  1.00  0.00           H  
ATOM   4287 HG13 ILE C  18      75.364  91.075  84.880  1.00  0.00           H  
ATOM   4288  CD1 ILE C  18      74.483  91.575  86.667  1.00  0.00           C  
ATOM   4289 HD11 ILE C  18      74.156  90.536  86.701  1.00  0.00           H  
ATOM   4290 HD12 ILE C  18      75.032  91.849  87.567  1.00  0.00           H  
ATOM   4291 HD13 ILE C  18      73.534  92.109  86.638  1.00  0.00           H  
ATOM   4292  C   ILE C  18      75.626  95.314  83.243  1.00  0.00           C  
ATOM   4293  O   ILE C  18      75.289  96.369  83.807  1.00  0.00           O  
ATOM   4294  N   ARG C  19      75.594  95.247  81.828  1.00  0.00           N  
ATOM   4295  H   ARG C  19      76.047  94.459  81.386  1.00  0.00           H  
ATOM   4296  CA  ARG C  19      75.185  96.426  80.983  1.00  0.00           C  
ATOM   4297  HA  ARG C  19      75.731  97.341  81.211  1.00  0.00           H  
ATOM   4298  CB  ARG C  19      75.348  96.104  79.489  1.00  0.00           C  
ATOM   4299  HB2 ARG C  19      75.121  96.966  78.862  1.00  0.00           H  
ATOM   4300  HB3 ARG C  19      76.410  95.912  79.338  1.00  0.00           H  
ATOM   4301  CG  ARG C  19      74.500  94.941  78.930  1.00  0.00           C  
ATOM   4302  HG2 ARG C  19      74.672  94.122  79.628  1.00  0.00           H  
ATOM   4303  HG3 ARG C  19      73.445  95.136  79.122  1.00  0.00           H  
ATOM   4304  CD  ARG C  19      74.751  94.667  77.403  1.00  0.00           C  
ATOM   4305  HD2 ARG C  19      74.875  95.614  76.879  1.00  0.00           H  
ATOM   4306  HD3 ARG C  19      75.694  94.125  77.483  1.00  0.00           H  
ATOM   4307  NE  ARG C  19      73.695  93.839  76.842  1.00  0.00           N  
ATOM   4308  HE  ARG C  19      73.211  93.218  77.474  1.00  0.00           H  
ATOM   4309  CZ  ARG C  19      73.410  93.897  75.570  1.00  0.00           C  
ATOM   4310  NH1 ARG C  19      74.163  94.589  74.668  1.00  0.00           N  
ATOM   4311 HH11 ARG C  19      75.102  94.900  74.870  1.00  0.00           H  
ATOM   4312 HH12 ARG C  19      73.865  94.660  73.705  1.00  0.00           H  
ATOM   4313  NH2 ARG C  19      72.375  93.190  75.165  1.00  0.00           N  
ATOM   4314 HH21 ARG C  19      71.847  92.759  75.911  1.00  0.00           H  
ATOM   4315 HH22 ARG C  19      72.287  93.020  74.174  1.00  0.00           H  
ATOM   4316  C   ARG C  19      73.698  96.779  81.235  1.00  0.00           C  
ATOM   4317  O   ARG C  19      72.871  95.956  81.441  1.00  0.00           O  
ATOM   4318  N   ARG C  20      73.446  98.091  81.184  1.00  0.00           N  
ATOM   4319  H   ARG C  20      74.293  98.640  81.174  1.00  0.00           H  
ATOM   4320  CA  ARG C  20      72.127  98.725  81.158  1.00  0.00           C  
ATOM   4321  HA  ARG C  20      71.525  98.335  81.979  1.00  0.00           H  
ATOM   4322  CB  ARG C  20      72.435 100.191  81.466  1.00  0.00           C  
ATOM   4323  HB2 ARG C  20      73.233 100.579  80.833  1.00  0.00           H  
ATOM   4324  HB3 ARG C  20      71.552 100.805  81.286  1.00  0.00           H  
ATOM   4325  CG  ARG C  20      72.966 100.401  82.907  1.00  0.00           C  
ATOM   4326  HG2 ARG C  20      72.384  99.789  83.595  1.00  0.00           H  
ATOM   4327  HG3 ARG C  20      74.044 100.244  82.877  1.00  0.00           H  
ATOM   4328  CD  ARG C  20      72.815 101.957  83.173  1.00  0.00           C  
ATOM   4329  HD2 ARG C  20      73.476 102.459  82.467  1.00  0.00           H  
ATOM   4330  HD3 ARG C  20      71.785 102.314  83.152  1.00  0.00           H  
ATOM   4331  NE  ARG C  20      73.356 102.293  84.463  1.00  0.00           N  
ATOM   4332  HE  ARG C  20      73.889 101.545  84.881  1.00  0.00           H  
ATOM   4333  CZ  ARG C  20      73.341 103.522  84.986  1.00  0.00           C  
ATOM   4334  NH1 ARG C  20      73.635 103.644  86.244  1.00  0.00           N  
ATOM   4335 HH11 ARG C  20      73.731 102.847  86.856  1.00  0.00           H  
ATOM   4336 HH12 ARG C  20      73.819 104.564  86.618  1.00  0.00           H  
ATOM   4337  NH2 ARG C  20      73.037 104.575  84.307  1.00  0.00           N  
ATOM   4338 HH21 ARG C  20      72.784 104.428  83.341  1.00  0.00           H  
ATOM   4339 HH22 ARG C  20      72.604 105.366  84.763  1.00  0.00           H  
ATOM   4340  C   ARG C  20      71.372  98.404  79.938  1.00  0.00           C  
ATOM   4341  O   ARG C  20      70.194  98.064  80.074  1.00  0.00           O  
ATOM   4342  N   ARG C  21      72.009  98.417  78.735  1.00  0.00           N  
ATOM   4343  H   ARG C  21      72.920  98.849  78.681  1.00  0.00           H  
ATOM   4344  CA  ARG C  21      71.443  98.013  77.442  1.00  0.00           C  
ATOM   4345  HA  ARG C  21      70.672  98.719  77.131  1.00  0.00           H  
ATOM   4346  CB  ARG C  21      72.450  98.247  76.388  1.00  0.00           C  
ATOM   4347  HB2 ARG C  21      72.649  99.291  76.147  1.00  0.00           H  
ATOM   4348  HB3 ARG C  21      73.409  97.898  76.771  1.00  0.00           H  
ATOM   4349  CG  ARG C  21      72.127  97.545  75.026  1.00  0.00           C  
ATOM   4350  HG2 ARG C  21      72.245  96.472  75.176  1.00  0.00           H  
ATOM   4351  HG3 ARG C  21      71.124  97.815  74.697  1.00  0.00           H  
ATOM   4352  CD  ARG C  21      73.056  98.102  73.945  1.00  0.00           C  
ATOM   4353  HD2 ARG C  21      73.013  99.177  73.768  1.00  0.00           H  
ATOM   4354  HD3 ARG C  21      74.069  98.054  74.345  1.00  0.00           H  
ATOM   4355  NE  ARG C  21      72.882  97.357  72.644  1.00  0.00           N  
ATOM   4356  HE  ARG C  21      72.568  96.402  72.741  1.00  0.00           H  
ATOM   4357  CZ  ARG C  21      72.883  97.825  71.412  1.00  0.00           C  
ATOM   4358  NH1 ARG C  21      73.099  99.097  71.170  1.00  0.00           N  
ATOM   4359 HH11 ARG C  21      73.158  99.875  71.812  1.00  0.00           H  
ATOM   4360 HH12 ARG C  21      73.315  99.344  70.215  1.00  0.00           H  
ATOM   4361  NH2 ARG C  21      72.746  96.975  70.417  1.00  0.00           N  
ATOM   4362 HH21 ARG C  21      72.833  96.022  70.740  1.00  0.00           H  
ATOM   4363 HH22 ARG C  21      72.841  97.218  69.442  1.00  0.00           H  
ATOM   4364  C   ARG C  21      70.804  96.581  77.319  1.00  0.00           C  
ATOM   4365  O   ARG C  21      71.286  95.599  77.870  1.00  0.00           O  
ATOM   4366  N   SEP C  22      69.635  96.465  76.670  1.00  0.00           N  
ATOM   4367  H   SEP C  22      69.222  97.271  76.223  1.00  0.00           H  
ATOM   4368  CA  SEP C  22      68.792  95.197  76.565  1.00  0.00           C  
ATOM   4369  HA  SEP C  22      69.400  94.344  76.867  1.00  0.00           H  
ATOM   4370  CB  SEP C  22      67.506  95.219  77.363  1.00  0.00           C  
ATOM   4371  HB2 SEP C  22      66.753  95.889  76.951  1.00  0.00           H  
ATOM   4372  HB3 SEP C  22      67.059  94.236  77.217  1.00  0.00           H  
ATOM   4373  OG  SEP C  22      67.871  95.394  78.791  1.00  0.00           O  
ATOM   4374  P   SEP C  22      66.885  94.930  79.872  1.00  0.00           P  
ATOM   4375  O1P SEP C  22      67.510  95.416  81.099  1.00  0.00           O  
ATOM   4376  O2P SEP C  22      66.885  93.430  79.751  1.00  0.00           O  
ATOM   4377  O3P SEP C  22      65.581  95.634  79.588  1.00  0.00           O  
ATOM   4378  C   SEP C  22      68.450  94.903  75.138  1.00  0.00           C  
ATOM   4379  O   SEP C  22      67.652  95.553  74.515  1.00  0.00           O  
ATOM   4380  N   SEP C  23      68.734  93.666  74.738  1.00  0.00           N  
ATOM   4381  H   SEP C  23      69.398  93.153  75.300  1.00  0.00           H  
ATOM   4382  CA  SEP C  23      68.428  92.967  73.471  1.00  0.00           C  
ATOM   4383  HA  SEP C  23      67.894  93.545  72.717  1.00  0.00           H  
ATOM   4384  CB  SEP C  23      69.655  92.526  72.712  1.00  0.00           C  
ATOM   4385  HB2 SEP C  23      70.149  91.714  73.245  1.00  0.00           H  
ATOM   4386  HB3 SEP C  23      69.373  92.160  71.725  1.00  0.00           H  
ATOM   4387  OG  SEP C  23      70.530  93.569  72.554  1.00  0.00           O  
ATOM   4388  P   SEP C  23      71.889  93.405  71.757  1.00  0.00           P  
ATOM   4389  O1P SEP C  23      71.600  93.422  70.339  1.00  0.00           O  
ATOM   4390  O2P SEP C  23      72.301  92.061  72.280  1.00  0.00           O  
ATOM   4391  O3P SEP C  23      72.749  94.515  72.199  1.00  0.00           O  
ATOM   4392  C   SEP C  23      67.449  91.842  73.581  1.00  0.00           C  
ATOM   4393  O   SEP C  23      67.533  90.768  72.996  1.00  0.00           O  
ATOM   4394  N   ASN C  24      66.307  92.140  74.229  1.00  0.00           N  
ATOM   4395  H   ASN C  24      66.462  93.022  74.697  1.00  0.00           H  
ATOM   4396  CA  ASN C  24      65.246  91.165  74.462  1.00  0.00           C  
ATOM   4397  HA  ASN C  24      65.629  90.242  74.896  1.00  0.00           H  
ATOM   4398  CB  ASN C  24      64.286  91.727  75.421  1.00  0.00           C  
ATOM   4399  HB2 ASN C  24      64.071  92.748  75.106  1.00  0.00           H  
ATOM   4400  HB3 ASN C  24      63.348  91.172  75.408  1.00  0.00           H  
ATOM   4401  CG  ASN C  24      64.981  91.798  76.837  1.00  0.00           C  
ATOM   4402  OD1 ASN C  24      65.422  90.815  77.405  1.00  0.00           O  
ATOM   4403  ND2 ASN C  24      65.141  92.925  77.403  1.00  0.00           N  
ATOM   4404 HD21 ASN C  24      65.393  92.884  78.381  1.00  0.00           H  
ATOM   4405 HD22 ASN C  24      64.762  93.804  77.080  1.00  0.00           H  
ATOM   4406  C   ASN C  24      64.600  90.703  73.174  1.00  0.00           C  
ATOM   4407  O   ASN C  24      64.067  89.582  73.196  1.00  0.00           O  
ATOM   4408  N   TYR C  25      64.713  91.456  72.062  1.00  0.00           N  
ATOM   4409  H   TYR C  25      65.392  92.198  72.158  1.00  0.00           H  
ATOM   4410  CA  TYR C  25      64.174  91.090  70.717  1.00  0.00           C  
ATOM   4411  HA  TYR C  25      63.127  90.794  70.788  1.00  0.00           H  
ATOM   4412  CB  TYR C  25      64.275  92.265  69.718  1.00  0.00           C  
ATOM   4413  HB2 TYR C  25      64.087  92.030  68.670  1.00  0.00           H  
ATOM   4414  HB3 TYR C  25      63.440  92.937  69.915  1.00  0.00           H  
ATOM   4415  CG  TYR C  25      65.559  93.028  69.756  1.00  0.00           C  
ATOM   4416  CD1 TYR C  25      65.716  94.139  70.508  1.00  0.00           C  
ATOM   4417  HD1 TYR C  25      64.924  94.378  71.202  1.00  0.00           H  
ATOM   4418  CE1 TYR C  25      66.982  94.878  70.424  1.00  0.00           C  
ATOM   4419  HE1 TYR C  25      67.107  95.762  71.031  1.00  0.00           H  
ATOM   4420  CZ  TYR C  25      68.113  94.436  69.722  1.00  0.00           C  
ATOM   4421  OH  TYR C  25      69.291  95.010  69.791  1.00  0.00           O  
ATOM   4422  HH  TYR C  25      69.948  94.313  69.726  1.00  0.00           H  
ATOM   4423  CE2 TYR C  25      67.972  93.242  69.049  1.00  0.00           C  
ATOM   4424  HE2 TYR C  25      68.847  92.801  68.595  1.00  0.00           H  
ATOM   4425  CD2 TYR C  25      66.738  92.542  69.083  1.00  0.00           C  
ATOM   4426  HD2 TYR C  25      66.717  91.556  68.642  1.00  0.00           H  
ATOM   4427  C   TYR C  25      64.826  89.921  70.079  1.00  0.00           C  
ATOM   4428  O   TYR C  25      64.228  89.197  69.247  1.00  0.00           O  
ATOM   4429  N   ARG C  26      66.061  89.579  70.570  1.00  0.00           N  
ATOM   4430  H   ARG C  26      66.451  90.118  71.330  1.00  0.00           H  
ATOM   4431  CA  ARG C  26      66.763  88.371  70.012  1.00  0.00           C  
ATOM   4432  HA  ARG C  26      66.602  88.429  68.936  1.00  0.00           H  
ATOM   4433  CB  ARG C  26      68.307  88.381  70.262  1.00  0.00           C  
ATOM   4434  HB2 ARG C  26      68.450  88.427  71.342  1.00  0.00           H  
ATOM   4435  HB3 ARG C  26      68.797  87.461  69.943  1.00  0.00           H  
ATOM   4436  CG  ARG C  26      68.961  89.537  69.575  1.00  0.00           C  
ATOM   4437  HG2 ARG C  26      68.993  89.391  68.496  1.00  0.00           H  
ATOM   4438  HG3 ARG C  26      68.451  90.449  69.884  1.00  0.00           H  
ATOM   4439  CD  ARG C  26      70.439  89.680  70.090  1.00  0.00           C  
ATOM   4440  HD2 ARG C  26      70.349  89.921  71.149  1.00  0.00           H  
ATOM   4441  HD3 ARG C  26      70.983  88.739  70.162  1.00  0.00           H  
ATOM   4442  NE  ARG C  26      71.289  90.738  69.492  1.00  0.00           N  
ATOM   4443  HE  ARG C  26      71.394  91.618  69.975  1.00  0.00           H  
ATOM   4444  CZ  ARG C  26      71.622  90.767  68.270  1.00  0.00           C  
ATOM   4445  NH1 ARG C  26      72.205  91.834  67.820  1.00  0.00           N  
ATOM   4446 HH11 ARG C  26      72.349  92.587  68.477  1.00  0.00           H  
ATOM   4447 HH12 ARG C  26      72.483  91.876  66.850  1.00  0.00           H  
ATOM   4448  NH2 ARG C  26      71.494  89.732  67.496  1.00  0.00           N  
ATOM   4449 HH21 ARG C  26      71.054  88.863  67.763  1.00  0.00           H  
ATOM   4450 HH22 ARG C  26      71.614  89.841  66.499  1.00  0.00           H  
ATOM   4451  C   ARG C  26      66.161  87.076  70.523  1.00  0.00           C  
ATOM   4452  O   ARG C  26      66.343  86.003  69.883  1.00  0.00           O  
ATOM   4453  N   ALA C  27      65.624  87.035  71.753  1.00  0.00           N  
ATOM   4454  H   ALA C  27      65.545  87.909  72.253  1.00  0.00           H  
ATOM   4455  CA  ALA C  27      65.219  85.832  72.452  1.00  0.00           C  
ATOM   4456  HA  ALA C  27      66.008  85.097  72.291  1.00  0.00           H  
ATOM   4457  CB  ALA C  27      64.957  86.140  73.937  1.00  0.00           C  
ATOM   4458  HB1 ALA C  27      63.939  86.485  74.118  1.00  0.00           H  
ATOM   4459  HB2 ALA C  27      65.112  85.256  74.555  1.00  0.00           H  
ATOM   4460  HB3 ALA C  27      65.620  86.953  74.233  1.00  0.00           H  
ATOM   4461  C   ALA C  27      63.924  85.173  71.909  1.00  0.00           C  
ATOM   4462  O   ALA C  27      63.034  85.842  71.426  1.00  0.00           O  
ATOM   4463  N   TYR C  28      63.836  83.855  72.160  1.00  0.00           N  
ATOM   4464  H   TYR C  28      64.399  83.386  72.855  1.00  0.00           H  
ATOM   4465  CA  TYR C  28      62.651  83.116  71.649  1.00  0.00           C  
ATOM   4466  HA  TYR C  28      62.301  83.540  70.708  1.00  0.00           H  
ATOM   4467  CB  TYR C  28      62.835  81.585  71.346  1.00  0.00           C  
ATOM   4468  HB2 TYR C  28      63.237  80.974  72.153  1.00  0.00           H  
ATOM   4469  HB3 TYR C  28      61.848  81.124  71.320  1.00  0.00           H  
ATOM   4470  CG  TYR C  28      63.485  81.324  69.983  1.00  0.00           C  
ATOM   4471  CD1 TYR C  28      62.865  80.761  68.873  1.00  0.00           C  
ATOM   4472  HD1 TYR C  28      61.829  80.463  68.940  1.00  0.00           H  
ATOM   4473  CE1 TYR C  28      63.512  80.545  67.670  1.00  0.00           C  
ATOM   4474  HE1 TYR C  28      62.949  80.372  66.764  1.00  0.00           H  
ATOM   4475  CZ  TYR C  28      64.855  80.808  67.624  1.00  0.00           C  
ATOM   4476  OH  TYR C  28      65.458  80.791  66.420  1.00  0.00           O  
ATOM   4477  HH  TYR C  28      66.371  81.088  66.434  1.00  0.00           H  
ATOM   4478  CE2 TYR C  28      65.589  81.179  68.763  1.00  0.00           C  
ATOM   4479  HE2 TYR C  28      66.654  81.352  68.736  1.00  0.00           H  
ATOM   4480  CD2 TYR C  28      64.968  81.545  69.994  1.00  0.00           C  
ATOM   4481  HD2 TYR C  28      65.416  82.021  70.854  1.00  0.00           H  
ATOM   4482  C   TYR C  28      61.478  83.318  72.608  1.00  0.00           C  
ATOM   4483  O   TYR C  28      61.630  83.692  73.753  1.00  0.00           O  
ATOM   4484  N   ALA C  29      60.251  83.196  72.190  1.00  0.00           N  
ATOM   4485  H   ALA C  29      60.290  83.266  71.183  1.00  0.00           H  
ATOM   4486  CA  ALA C  29      59.008  83.698  72.889  1.00  0.00           C  
ATOM   4487  HA  ALA C  29      59.216  84.631  73.411  1.00  0.00           H  
ATOM   4488  CB  ALA C  29      57.924  84.013  71.890  1.00  0.00           C  
ATOM   4489  HB1 ALA C  29      57.033  84.506  72.279  1.00  0.00           H  
ATOM   4490  HB2 ALA C  29      58.228  84.790  71.189  1.00  0.00           H  
ATOM   4491  HB3 ALA C  29      57.799  83.118  71.281  1.00  0.00           H  
ATOM   4492  C   ALA C  29      58.586  82.798  74.029  1.00  0.00           C  
ATOM   4493  O   ALA C  29      57.925  83.134  75.002  1.00  0.00           O  
ATOM   4494  N   THR C  30      59.034  81.505  73.946  1.00  0.00           N  
ATOM   4495  H   THR C  30      59.419  81.092  73.109  1.00  0.00           H  
ATOM   4496  CA  THR C  30      58.901  80.534  75.020  1.00  0.00           C  
ATOM   4497  HA  THR C  30      57.919  80.511  75.493  1.00  0.00           H  
ATOM   4498  CB  THR C  30      59.155  79.126  74.351  1.00  0.00           C  
ATOM   4499  HB  THR C  30      58.595  78.927  73.438  1.00  0.00           H  
ATOM   4500  CG2 THR C  30      58.894  77.952  75.204  1.00  0.00           C  
ATOM   4501 HG21 THR C  30      59.585  77.902  76.045  1.00  0.00           H  
ATOM   4502 HG22 THR C  30      57.849  78.024  75.504  1.00  0.00           H  
ATOM   4503 HG23 THR C  30      59.077  77.062  74.602  1.00  0.00           H  
ATOM   4504  OG1 THR C  30      60.528  78.949  73.883  1.00  0.00           O  
ATOM   4505  HG1 THR C  30      61.022  79.107  74.690  1.00  0.00           H  
ATOM   4506  C   THR C  30      59.870  80.750  76.143  1.00  0.00           C  
ATOM   4507  O   THR C  30      60.991  81.329  76.099  1.00  0.00           O  
ATOM   4508  N   GLU C  31      59.475  80.309  77.332  1.00  0.00           N  
ATOM   4509  H   GLU C  31      58.601  79.814  77.435  1.00  0.00           H  
ATOM   4510  CA  GLU C  31      60.162  80.426  78.593  1.00  0.00           C  
ATOM   4511  HA  GLU C  31      60.239  81.476  78.875  1.00  0.00           H  
ATOM   4512  CB  GLU C  31      59.453  79.649  79.730  1.00  0.00           C  
ATOM   4513  HB2 GLU C  31      59.336  78.619  79.392  1.00  0.00           H  
ATOM   4514  HB3 GLU C  31      59.948  79.688  80.700  1.00  0.00           H  
ATOM   4515  CG  GLU C  31      57.928  80.176  79.847  1.00  0.00           C  
ATOM   4516  HG2 GLU C  31      58.067  81.257  79.884  1.00  0.00           H  
ATOM   4517  HG3 GLU C  31      57.272  80.055  78.986  1.00  0.00           H  
ATOM   4518  CD  GLU C  31      57.194  79.780  81.168  1.00  0.00           C  
ATOM   4519  OE1 GLU C  31      57.621  80.075  82.214  1.00  0.00           O  
ATOM   4520  OE2 GLU C  31      56.130  79.204  81.091  1.00  0.00           O  
ATOM   4521  C   GLU C  31      61.662  79.890  78.537  1.00  0.00           C  
ATOM   4522  O   GLU C  31      61.931  78.998  77.711  1.00  0.00           O  
ATOM   4523  N   PRO C  32      62.456  80.261  79.534  1.00  0.00           N  
ATOM   4524  CD  PRO C  32      62.375  81.430  80.407  1.00  0.00           C  
ATOM   4525  HD2 PRO C  32      61.844  81.176  81.324  1.00  0.00           H  
ATOM   4526  HD3 PRO C  32      61.889  82.260  79.894  1.00  0.00           H  
ATOM   4527  CG  PRO C  32      63.836  81.834  80.768  1.00  0.00           C  
ATOM   4528  HG2 PRO C  32      63.953  82.099  81.819  1.00  0.00           H  
ATOM   4529  HG3 PRO C  32      64.024  82.683  80.110  1.00  0.00           H  
ATOM   4530  CB  PRO C  32      64.672  80.752  80.382  1.00  0.00           C  
ATOM   4531  HB2 PRO C  32      64.957  80.084  81.195  1.00  0.00           H  
ATOM   4532  HB3 PRO C  32      65.524  81.137  79.822  1.00  0.00           H  
ATOM   4533  CA  PRO C  32      63.878  79.873  79.480  1.00  0.00           C  
ATOM   4534  HA  PRO C  32      64.227  79.864  78.448  1.00  0.00           H  
ATOM   4535  C   PRO C  32      64.053  78.369  79.927  1.00  0.00           C  
ATOM   4536  O   PRO C  32      65.149  77.765  79.815  1.00  0.00           O  
ATOM   4537  N   HIE C  33      62.976  77.798  80.509  1.00  0.00           N  
ATOM   4538  H   HIE C  33      62.217  78.446  80.664  1.00  0.00           H  
ATOM   4539  CA  HIE C  33      62.677  76.368  80.876  1.00  0.00           C  
ATOM   4540  HA  HIE C  33      63.437  76.125  81.618  1.00  0.00           H  
ATOM   4541  CB  HIE C  33      61.374  76.254  81.500  1.00  0.00           C  
ATOM   4542  HB2 HIE C  33      61.223  76.826  82.416  1.00  0.00           H  
ATOM   4543  HB3 HIE C  33      60.541  76.484  80.836  1.00  0.00           H  
ATOM   4544  CG  HIE C  33      61.026  74.853  81.866  1.00  0.00           C  
ATOM   4545  ND1 HIE C  33      59.811  74.285  81.437  1.00  0.00           N  
ATOM   4546  CE1 HIE C  33      59.757  73.145  82.079  1.00  0.00           C  
ATOM   4547  HE1 HIE C  33      58.876  72.521  82.038  1.00  0.00           H  
ATOM   4548  NE2 HIE C  33      60.866  72.930  82.798  1.00  0.00           N  
ATOM   4549  HE2 HIE C  33      61.034  72.044  83.254  1.00  0.00           H  
ATOM   4550  CD2 HIE C  33      61.701  74.016  82.703  1.00  0.00           C  
ATOM   4551  HD2 HIE C  33      62.652  74.147  83.197  1.00  0.00           H  
ATOM   4552  C   HIE C  33      62.761  75.426  79.644  1.00  0.00           C  
ATOM   4553  O   HIE C  33      62.734  74.241  79.828  1.00  0.00           O  
ATOM   4554  N   ALA C  34      62.982  76.040  78.429  1.00  0.00           N  
ATOM   4555  H   ALA C  34      62.933  77.048  78.465  1.00  0.00           H  
ATOM   4556  CA  ALA C  34      63.584  75.314  77.236  1.00  0.00           C  
ATOM   4557  HA  ALA C  34      62.900  74.488  77.043  1.00  0.00           H  
ATOM   4558  CB  ALA C  34      63.591  76.272  76.038  1.00  0.00           C  
ATOM   4559  HB1 ALA C  34      64.162  77.162  76.304  1.00  0.00           H  
ATOM   4560  HB2 ALA C  34      63.927  75.907  75.068  1.00  0.00           H  
ATOM   4561  HB3 ALA C  34      62.595  76.632  75.781  1.00  0.00           H  
ATOM   4562  C   ALA C  34      65.002  74.663  77.540  1.00  0.00           C  
ATOM   4563  O   ALA C  34      65.349  73.662  76.908  1.00  0.00           O  
ATOM   4564  N   LYS C  35      65.819  75.306  78.403  1.00  0.00           N  
ATOM   4565  H   LYS C  35      65.575  76.182  78.842  1.00  0.00           H  
ATOM   4566  CA  LYS C  35      66.856  74.521  79.109  1.00  0.00           C  
ATOM   4567  HA  LYS C  35      67.161  73.640  78.545  1.00  0.00           H  
ATOM   4568  CB  LYS C  35      67.995  75.384  79.440  1.00  0.00           C  
ATOM   4569  HB2 LYS C  35      68.230  76.030  78.595  1.00  0.00           H  
ATOM   4570  HB3 LYS C  35      67.750  76.124  80.203  1.00  0.00           H  
ATOM   4571  CG  LYS C  35      69.298  74.613  79.841  1.00  0.00           C  
ATOM   4572  HG2 LYS C  35      68.988  73.923  80.626  1.00  0.00           H  
ATOM   4573  HG3 LYS C  35      69.647  74.014  79.000  1.00  0.00           H  
ATOM   4574  CD  LYS C  35      70.520  75.422  80.298  1.00  0.00           C  
ATOM   4575  HD2 LYS C  35      70.267  75.965  81.208  1.00  0.00           H  
ATOM   4576  HD3 LYS C  35      71.391  74.813  80.537  1.00  0.00           H  
ATOM   4577  CE  LYS C  35      70.778  76.332  79.225  1.00  0.00           C  
ATOM   4578  HE2 LYS C  35      71.114  75.741  78.373  1.00  0.00           H  
ATOM   4579  HE3 LYS C  35      69.953  77.006  78.992  1.00  0.00           H  
ATOM   4580  NZ  LYS C  35      72.019  77.117  79.525  1.00  0.00           N  
ATOM   4581  HZ1 LYS C  35      72.110  77.318  80.511  1.00  0.00           H  
ATOM   4582  HZ2 LYS C  35      72.869  76.602  79.343  1.00  0.00           H  
ATOM   4583  HZ3 LYS C  35      72.039  77.940  78.940  1.00  0.00           H  
ATOM   4584  C   LYS C  35      66.150  73.785  80.317  1.00  0.00           C  
ATOM   4585  O   LYS C  35      65.495  74.560  81.054  1.00  0.00           O  
ATOM   4586  N   LYS C  36      66.429  72.541  80.794  1.00  0.00           N  
ATOM   4587  H   LYS C  36      67.109  71.997  80.283  1.00  0.00           H  
ATOM   4588  CA  LYS C  36      65.861  71.951  82.014  1.00  0.00           C  
ATOM   4589  HA  LYS C  36      65.746  72.691  82.806  1.00  0.00           H  
ATOM   4590  CB  LYS C  36      64.440  71.355  81.627  1.00  0.00           C  
ATOM   4591  HB2 LYS C  36      63.940  71.067  82.551  1.00  0.00           H  
ATOM   4592  HB3 LYS C  36      63.761  72.138  81.290  1.00  0.00           H  
ATOM   4593  CG  LYS C  36      64.473  70.195  80.661  1.00  0.00           C  
ATOM   4594  HG2 LYS C  36      65.230  70.353  79.893  1.00  0.00           H  
ATOM   4595  HG3 LYS C  36      64.662  69.259  81.188  1.00  0.00           H  
ATOM   4596  CD  LYS C  36      63.181  69.942  79.842  1.00  0.00           C  
ATOM   4597  HD2 LYS C  36      63.295  69.147  79.105  1.00  0.00           H  
ATOM   4598  HD3 LYS C  36      62.443  69.505  80.514  1.00  0.00           H  
ATOM   4599  CE  LYS C  36      62.553  71.249  79.260  1.00  0.00           C  
ATOM   4600  HE2 LYS C  36      62.301  71.888  80.106  1.00  0.00           H  
ATOM   4601  HE3 LYS C  36      63.408  71.679  78.738  1.00  0.00           H  
ATOM   4602  NZ  LYS C  36      61.448  70.959  78.360  1.00  0.00           N  
ATOM   4603  HZ1 LYS C  36      61.712  70.403  77.559  1.00  0.00           H  
ATOM   4604  HZ2 LYS C  36      60.727  70.496  78.895  1.00  0.00           H  
ATOM   4605  HZ3 LYS C  36      60.920  71.752  78.024  1.00  0.00           H  
ATOM   4606  C   LYS C  36      66.795  70.874  82.681  1.00  0.00           C  
ATOM   4607  O   LYS C  36      67.668  70.407  81.953  1.00  0.00           O  
ATOM   4608  N   LYS C  37      66.562  70.465  83.921  1.00  0.00           N  
ATOM   4609  H   LYS C  37      65.821  70.946  84.409  1.00  0.00           H  
ATOM   4610  CA  LYS C  37      67.153  69.188  84.530  1.00  0.00           C  
ATOM   4611  HA  LYS C  37      68.115  68.974  84.065  1.00  0.00           H  
ATOM   4612  CB  LYS C  37      67.469  69.500  86.040  1.00  0.00           C  
ATOM   4613  HB2 LYS C  37      66.595  69.863  86.581  1.00  0.00           H  
ATOM   4614  HB3 LYS C  37      67.680  68.511  86.448  1.00  0.00           H  
ATOM   4615  CG  LYS C  37      68.580  70.500  86.133  1.00  0.00           C  
ATOM   4616  HG2 LYS C  37      69.330  70.509  85.343  1.00  0.00           H  
ATOM   4617  HG3 LYS C  37      68.100  71.457  85.930  1.00  0.00           H  
ATOM   4618  CD  LYS C  37      69.237  70.395  87.464  1.00  0.00           C  
ATOM   4619  HD2 LYS C  37      68.452  70.414  88.221  1.00  0.00           H  
ATOM   4620  HD3 LYS C  37      69.742  69.433  87.545  1.00  0.00           H  
ATOM   4621  CE  LYS C  37      70.258  71.587  87.618  1.00  0.00           C  
ATOM   4622  HE2 LYS C  37      70.928  71.586  86.758  1.00  0.00           H  
ATOM   4623  HE3 LYS C  37      69.688  72.510  87.515  1.00  0.00           H  
ATOM   4624  NZ  LYS C  37      70.963  71.464  88.927  1.00  0.00           N  
ATOM   4625  HZ1 LYS C  37      70.292  71.548  89.678  1.00  0.00           H  
ATOM   4626  HZ2 LYS C  37      71.420  70.565  88.885  1.00  0.00           H  
ATOM   4627  HZ3 LYS C  37      71.653  72.192  89.054  1.00  0.00           H  
ATOM   4628  C   LYS C  37      66.351  67.906  84.267  1.00  0.00           C  
ATOM   4629  O   LYS C  37      65.158  67.986  84.242  1.00  0.00           O  
ATOM   4630  N   SER C  38      66.982  66.754  84.372  1.00  0.00           N  
ATOM   4631  H   SER C  38      67.954  66.783  84.644  1.00  0.00           H  
ATOM   4632  CA  SER C  38      66.400  65.451  84.059  1.00  0.00           C  
ATOM   4633  HA  SER C  38      65.374  65.380  84.420  1.00  0.00           H  
ATOM   4634  CB  SER C  38      66.269  65.268  82.511  1.00  0.00           C  
ATOM   4635  HB2 SER C  38      65.763  64.327  82.298  1.00  0.00           H  
ATOM   4636  HB3 SER C  38      65.652  66.116  82.211  1.00  0.00           H  
ATOM   4637  OG  SER C  38      67.503  65.232  81.889  1.00  0.00           O  
ATOM   4638  HG  SER C  38      67.772  66.143  81.756  1.00  0.00           H  
ATOM   4639  C   SER C  38      67.177  64.315  84.748  1.00  0.00           C  
ATOM   4640  O   SER C  38      68.370  64.482  85.094  1.00  0.00           O  
ATOM   4641  N   LYS C  39      66.503  63.198  85.053  1.00  0.00           N  
ATOM   4642  H   LYS C  39      65.530  63.250  84.789  1.00  0.00           H  
ATOM   4643  CA  LYS C  39      67.054  62.062  85.799  1.00  0.00           C  
ATOM   4644  HA  LYS C  39      67.295  62.405  86.805  1.00  0.00           H  
ATOM   4645  CB  LYS C  39      65.956  60.947  85.900  1.00  0.00           C  
ATOM   4646  HB2 LYS C  39      65.622  60.603  84.922  1.00  0.00           H  
ATOM   4647  HB3 LYS C  39      66.318  60.004  86.309  1.00  0.00           H  
ATOM   4648  CG  LYS C  39      64.892  61.417  86.832  1.00  0.00           C  
ATOM   4649  HG2 LYS C  39      65.196  61.591  87.864  1.00  0.00           H  
ATOM   4650  HG3 LYS C  39      64.555  62.399  86.501  1.00  0.00           H  
ATOM   4651  CD  LYS C  39      63.615  60.541  86.878  1.00  0.00           C  
ATOM   4652  HD2 LYS C  39      63.256  60.452  85.853  1.00  0.00           H  
ATOM   4653  HD3 LYS C  39      63.994  59.583  87.233  1.00  0.00           H  
ATOM   4654  CE  LYS C  39      62.467  61.097  87.745  1.00  0.00           C  
ATOM   4655  HE2 LYS C  39      62.824  61.060  88.774  1.00  0.00           H  
ATOM   4656  HE3 LYS C  39      62.342  62.119  87.388  1.00  0.00           H  
ATOM   4657  NZ  LYS C  39      61.250  60.356  87.536  1.00  0.00           N  
ATOM   4658  HZ1 LYS C  39      61.297  59.422  87.918  1.00  0.00           H  
ATOM   4659  HZ2 LYS C  39      60.506  60.823  88.033  1.00  0.00           H  
ATOM   4660  HZ3 LYS C  39      60.902  60.357  86.587  1.00  0.00           H  
ATOM   4661  C   LYS C  39      68.427  61.455  85.339  1.00  0.00           C  
ATOM   4662  O   LYS C  39      69.191  60.949  86.024  1.00  0.00           O  
ATOM   4663  N   ILE C  40      68.675  61.579  83.979  1.00  0.00           N  
ATOM   4664  H   ILE C  40      68.027  62.166  83.473  1.00  0.00           H  
ATOM   4665  CA  ILE C  40      69.661  60.766  83.216  1.00  0.00           C  
ATOM   4666  HA  ILE C  40      70.287  60.241  83.938  1.00  0.00           H  
ATOM   4667  CB  ILE C  40      68.959  59.842  82.350  1.00  0.00           C  
ATOM   4668  HB  ILE C  40      69.723  59.297  81.795  1.00  0.00           H  
ATOM   4669  CG2 ILE C  40      68.150  58.934  83.228  1.00  0.00           C  
ATOM   4670 HG21 ILE C  40      68.716  58.556  84.081  1.00  0.00           H  
ATOM   4671 HG22 ILE C  40      67.271  59.344  83.725  1.00  0.00           H  
ATOM   4672 HG23 ILE C  40      67.820  58.061  82.664  1.00  0.00           H  
ATOM   4673  CG1 ILE C  40      68.186  60.394  81.096  1.00  0.00           C  
ATOM   4674 HG12 ILE C  40      68.855  61.026  80.512  1.00  0.00           H  
ATOM   4675 HG13 ILE C  40      67.883  59.555  80.470  1.00  0.00           H  
ATOM   4676  CD1 ILE C  40      66.824  61.158  81.364  1.00  0.00           C  
ATOM   4677 HD11 ILE C  40      66.410  61.281  80.363  1.00  0.00           H  
ATOM   4678 HD12 ILE C  40      66.216  60.605  82.080  1.00  0.00           H  
ATOM   4679 HD13 ILE C  40      67.029  62.151  81.764  1.00  0.00           H  
ATOM   4680  C   ILE C  40      70.661  61.706  82.407  1.00  0.00           C  
ATOM   4681  O   ILE C  40      70.479  62.926  82.080  1.00  0.00           O  
ATOM   4682  N   SER C  41      71.673  61.006  81.900  1.00  0.00           N  
ATOM   4683  H   SER C  41      71.759  60.027  82.133  1.00  0.00           H  
ATOM   4684  CA  SER C  41      72.575  61.611  80.958  1.00  0.00           C  
ATOM   4685  HA  SER C  41      72.932  62.533  81.416  1.00  0.00           H  
ATOM   4686  CB  SER C  41      73.834  60.710  80.965  1.00  0.00           C  
ATOM   4687  HB2 SER C  41      74.691  61.281  80.609  1.00  0.00           H  
ATOM   4688  HB3 SER C  41      74.053  60.339  81.966  1.00  0.00           H  
ATOM   4689  OG  SER C  41      73.619  59.552  80.078  1.00  0.00           O  
ATOM   4690  HG  SER C  41      73.416  58.840  80.689  1.00  0.00           H  
ATOM   4691  C   SER C  41      72.138  61.887  79.595  1.00  0.00           C  
ATOM   4692  O   SER C  41      71.195  61.272  79.070  1.00  0.00           O  
ATOM   4693  N   ALA C  42      72.791  62.847  78.861  1.00  0.00           N  
ATOM   4694  H   ALA C  42      73.558  63.346  79.289  1.00  0.00           H  
ATOM   4695  CA  ALA C  42      72.547  63.129  77.418  1.00  0.00           C  
ATOM   4696  HA  ALA C  42      71.519  63.433  77.220  1.00  0.00           H  
ATOM   4697  CB  ALA C  42      73.438  64.242  77.048  1.00  0.00           C  
ATOM   4698  HB1 ALA C  42      73.353  64.314  75.964  1.00  0.00           H  
ATOM   4699  HB2 ALA C  42      73.049  65.162  77.487  1.00  0.00           H  
ATOM   4700  HB3 ALA C  42      74.469  64.132  77.385  1.00  0.00           H  
ATOM   4701  C   ALA C  42      72.973  61.955  76.550  1.00  0.00           C  
ATOM   4702  O   ALA C  42      72.418  61.738  75.456  1.00  0.00           O  
ATOM   4703  N   SER C  43      73.941  61.142  77.065  1.00  0.00           N  
ATOM   4704  H   SER C  43      74.442  61.569  77.832  1.00  0.00           H  
ATOM   4705  CA  SER C  43      74.353  59.834  76.444  1.00  0.00           C  
ATOM   4706  HA  SER C  43      74.576  59.949  75.383  1.00  0.00           H  
ATOM   4707  CB  SER C  43      75.688  59.308  77.107  1.00  0.00           C  
ATOM   4708  HB2 SER C  43      75.514  58.875  78.092  1.00  0.00           H  
ATOM   4709  HB3 SER C  43      75.980  58.436  76.523  1.00  0.00           H  
ATOM   4710  OG  SER C  43      76.678  60.288  77.137  1.00  0.00           O  
ATOM   4711  HG  SER C  43      76.504  60.926  77.833  1.00  0.00           H  
ATOM   4712  C   SER C  43      73.228  58.890  76.415  1.00  0.00           C  
ATOM   4713  O   SER C  43      73.096  58.188  75.418  1.00  0.00           O  
ATOM   4714  N   ARG C  44      72.387  58.760  77.502  1.00  0.00           N  
ATOM   4715  H   ARG C  44      72.590  59.411  78.247  1.00  0.00           H  
ATOM   4716  CA  ARG C  44      71.131  57.981  77.531  1.00  0.00           C  
ATOM   4717  HA  ARG C  44      71.356  56.993  77.129  1.00  0.00           H  
ATOM   4718  CB  ARG C  44      70.725  57.849  79.004  1.00  0.00           C  
ATOM   4719  HB2 ARG C  44      71.536  57.235  79.395  1.00  0.00           H  
ATOM   4720  HB3 ARG C  44      70.580  58.823  79.473  1.00  0.00           H  
ATOM   4721  CG  ARG C  44      69.487  57.074  79.223  1.00  0.00           C  
ATOM   4722  HG2 ARG C  44      69.246  57.108  80.285  1.00  0.00           H  
ATOM   4723  HG3 ARG C  44      68.713  57.526  78.603  1.00  0.00           H  
ATOM   4724  CD  ARG C  44      69.512  55.580  78.815  1.00  0.00           C  
ATOM   4725  HD2 ARG C  44      69.728  55.551  77.747  1.00  0.00           H  
ATOM   4726  HD3 ARG C  44      70.292  55.027  79.339  1.00  0.00           H  
ATOM   4727  NE  ARG C  44      68.271  54.833  79.225  1.00  0.00           N  
ATOM   4728  HE  ARG C  44      67.600  55.339  79.784  1.00  0.00           H  
ATOM   4729  CZ  ARG C  44      68.015  53.551  79.028  1.00  0.00           C  
ATOM   4730  NH1 ARG C  44      68.776  52.755  78.285  1.00  0.00           N  
ATOM   4731 HH11 ARG C  44      69.666  53.081  77.937  1.00  0.00           H  
ATOM   4732 HH12 ARG C  44      68.502  51.784  78.232  1.00  0.00           H  
ATOM   4733  NH2 ARG C  44      66.917  53.153  79.462  1.00  0.00           N  
ATOM   4734 HH21 ARG C  44      66.371  53.816  79.993  1.00  0.00           H  
ATOM   4735 HH22 ARG C  44      66.695  52.168  79.490  1.00  0.00           H  
ATOM   4736  C   ARG C  44      70.051  58.654  76.734  1.00  0.00           C  
ATOM   4737  O   ARG C  44      69.364  57.887  75.983  1.00  0.00           O  
ATOM   4738  N   LYS C  45      69.816  59.986  76.829  1.00  0.00           N  
ATOM   4739  H   LYS C  45      70.254  60.480  77.594  1.00  0.00           H  
ATOM   4740  CA  LYS C  45      68.700  60.657  76.014  1.00  0.00           C  
ATOM   4741  HA  LYS C  45      67.791  60.069  76.141  1.00  0.00           H  
ATOM   4742  CB  LYS C  45      68.514  62.116  76.417  1.00  0.00           C  
ATOM   4743  HB2 LYS C  45      69.496  62.584  76.492  1.00  0.00           H  
ATOM   4744  HB3 LYS C  45      67.932  62.526  75.592  1.00  0.00           H  
ATOM   4745  CG  LYS C  45      67.718  62.243  77.672  1.00  0.00           C  
ATOM   4746  HG2 LYS C  45      66.652  62.206  77.447  1.00  0.00           H  
ATOM   4747  HG3 LYS C  45      67.992  61.471  78.391  1.00  0.00           H  
ATOM   4748  CD  LYS C  45      67.994  63.578  78.375  1.00  0.00           C  
ATOM   4749  HD2 LYS C  45      68.020  64.390  77.648  1.00  0.00           H  
ATOM   4750  HD3 LYS C  45      67.146  63.832  79.011  1.00  0.00           H  
ATOM   4751  CE  LYS C  45      69.231  63.563  79.238  1.00  0.00           C  
ATOM   4752  HE2 LYS C  45      69.051  62.909  80.090  1.00  0.00           H  
ATOM   4753  HE3 LYS C  45      70.025  63.122  78.635  1.00  0.00           H  
ATOM   4754  NZ  LYS C  45      69.642  64.914  79.740  1.00  0.00           N  
ATOM   4755  HZ1 LYS C  45      68.850  65.259  80.265  1.00  0.00           H  
ATOM   4756  HZ2 LYS C  45      70.399  64.952  80.406  1.00  0.00           H  
ATOM   4757  HZ3 LYS C  45      69.824  65.556  78.982  1.00  0.00           H  
ATOM   4758  C   LYS C  45      69.010  60.491  74.489  1.00  0.00           C  
ATOM   4759  O   LYS C  45      68.009  60.240  73.799  1.00  0.00           O  
ATOM   4760  N   LEU C  46      70.319  60.289  74.090  1.00  0.00           N  
ATOM   4761  H   LEU C  46      70.939  60.608  74.821  1.00  0.00           H  
ATOM   4762  CA  LEU C  46      70.798  60.059  72.727  1.00  0.00           C  
ATOM   4763  HA  LEU C  46      70.150  60.653  72.082  1.00  0.00           H  
ATOM   4764  CB  LEU C  46      72.269  60.506  72.616  1.00  0.00           C  
ATOM   4765  HB2 LEU C  46      72.393  61.518  73.003  1.00  0.00           H  
ATOM   4766  HB3 LEU C  46      72.721  59.782  73.293  1.00  0.00           H  
ATOM   4767  CG  LEU C  46      73.017  60.161  71.374  1.00  0.00           C  
ATOM   4768  HG  LEU C  46      72.988  59.085  71.201  1.00  0.00           H  
ATOM   4769  CD1 LEU C  46      72.382  60.642  70.080  1.00  0.00           C  
ATOM   4770 HD11 LEU C  46      72.002  61.662  70.040  1.00  0.00           H  
ATOM   4771 HD12 LEU C  46      73.205  60.636  69.364  1.00  0.00           H  
ATOM   4772 HD13 LEU C  46      71.572  59.987  69.758  1.00  0.00           H  
ATOM   4773  CD2 LEU C  46      74.522  60.603  71.474  1.00  0.00           C  
ATOM   4774 HD21 LEU C  46      74.992  60.181  72.363  1.00  0.00           H  
ATOM   4775 HD22 LEU C  46      75.128  60.432  70.585  1.00  0.00           H  
ATOM   4776 HD23 LEU C  46      74.626  61.640  71.793  1.00  0.00           H  
ATOM   4777  C   LEU C  46      70.623  58.561  72.384  1.00  0.00           C  
ATOM   4778  O   LEU C  46      70.220  58.140  71.296  1.00  0.00           O  
ATOM   4779  N   GLN C  47      70.798  57.658  73.354  1.00  0.00           N  
ATOM   4780  H   GLN C  47      71.223  57.990  74.207  1.00  0.00           H  
ATOM   4781  CA  GLN C  47      70.759  56.276  73.002  1.00  0.00           C  
ATOM   4782  HA  GLN C  47      71.301  56.005  72.096  1.00  0.00           H  
ATOM   4783  CB  GLN C  47      71.250  55.512  74.255  1.00  0.00           C  
ATOM   4784  HB2 GLN C  47      72.312  55.730  74.369  1.00  0.00           H  
ATOM   4785  HB3 GLN C  47      70.826  55.858  75.197  1.00  0.00           H  
ATOM   4786  CG  GLN C  47      71.061  53.956  74.346  1.00  0.00           C  
ATOM   4787  HG2 GLN C  47      70.033  53.668  74.125  1.00  0.00           H  
ATOM   4788  HG3 GLN C  47      71.547  53.547  73.461  1.00  0.00           H  
ATOM   4789  CD  GLN C  47      71.518  53.339  75.626  1.00  0.00           C  
ATOM   4790  OE1 GLN C  47      72.314  53.917  76.429  1.00  0.00           O  
ATOM   4791  NE2 GLN C  47      71.049  52.211  76.079  1.00  0.00           N  
ATOM   4792 HE21 GLN C  47      71.344  51.865  76.981  1.00  0.00           H  
ATOM   4793 HE22 GLN C  47      70.343  51.734  75.537  1.00  0.00           H  
ATOM   4794  C   GLN C  47      69.309  55.881  72.725  1.00  0.00           C  
ATOM   4795  O   GLN C  47      69.078  55.044  71.851  1.00  0.00           O  
ATOM   4796  N   LEU C  48      68.364  56.366  73.460  1.00  0.00           N  
ATOM   4797  H   LEU C  48      68.544  57.058  74.173  1.00  0.00           H  
ATOM   4798  CA  LEU C  48      66.949  56.083  73.230  1.00  0.00           C  
ATOM   4799  HA  LEU C  48      66.689  55.034  73.093  1.00  0.00           H  
ATOM   4800  CB  LEU C  48      66.229  56.407  74.492  1.00  0.00           C  
ATOM   4801  HB2 LEU C  48      66.344  57.418  74.882  1.00  0.00           H  
ATOM   4802  HB3 LEU C  48      65.152  56.450  74.331  1.00  0.00           H  
ATOM   4803  CG  LEU C  48      66.563  55.656  75.752  1.00  0.00           C  
ATOM   4804  HG  LEU C  48      67.582  55.964  75.986  1.00  0.00           H  
ATOM   4805  CD1 LEU C  48      65.574  56.066  76.948  1.00  0.00           C  
ATOM   4806 HD11 LEU C  48      64.528  55.862  76.722  1.00  0.00           H  
ATOM   4807 HD12 LEU C  48      65.852  55.479  77.824  1.00  0.00           H  
ATOM   4808 HD13 LEU C  48      65.602  57.126  77.203  1.00  0.00           H  
ATOM   4809  CD2 LEU C  48      66.465  54.091  75.632  1.00  0.00           C  
ATOM   4810 HD21 LEU C  48      65.463  53.812  75.308  1.00  0.00           H  
ATOM   4811 HD22 LEU C  48      67.128  53.677  74.872  1.00  0.00           H  
ATOM   4812 HD23 LEU C  48      66.710  53.731  76.631  1.00  0.00           H  
ATOM   4813  C   LEU C  48      66.403  56.796  71.939  1.00  0.00           C  
ATOM   4814  O   LEU C  48      65.687  56.117  71.253  1.00  0.00           O  
ATOM   4815  N   LYS C  49      66.771  58.025  71.673  1.00  0.00           N  
ATOM   4816  H   LYS C  49      67.135  58.489  72.493  1.00  0.00           H  
ATOM   4817  CA  LYS C  49      66.621  58.732  70.458  1.00  0.00           C  
ATOM   4818  HA  LYS C  49      65.554  58.880  70.295  1.00  0.00           H  
ATOM   4819  CB  LYS C  49      67.255  60.050  70.476  1.00  0.00           C  
ATOM   4820  HB2 LYS C  49      67.102  60.605  71.402  1.00  0.00           H  
ATOM   4821  HB3 LYS C  49      68.319  59.941  70.686  1.00  0.00           H  
ATOM   4822  CG  LYS C  49      67.058  60.908  69.210  1.00  0.00           C  
ATOM   4823  HG2 LYS C  49      67.533  60.334  68.414  1.00  0.00           H  
ATOM   4824  HG3 LYS C  49      65.995  60.854  68.975  1.00  0.00           H  
ATOM   4825  CD  LYS C  49      67.627  62.391  69.282  1.00  0.00           C  
ATOM   4826  HD2 LYS C  49      68.703  62.338  69.448  1.00  0.00           H  
ATOM   4827  HD3 LYS C  49      67.427  62.789  68.287  1.00  0.00           H  
ATOM   4828  CE  LYS C  49      66.951  63.249  70.350  1.00  0.00           C  
ATOM   4829  HE2 LYS C  49      65.872  63.298  70.203  1.00  0.00           H  
ATOM   4830  HE3 LYS C  49      67.196  62.783  71.304  1.00  0.00           H  
ATOM   4831  NZ  LYS C  49      67.481  64.578  70.344  1.00  0.00           N  
ATOM   4832  HZ1 LYS C  49      66.984  65.143  71.018  1.00  0.00           H  
ATOM   4833  HZ2 LYS C  49      68.470  64.628  70.543  1.00  0.00           H  
ATOM   4834  HZ3 LYS C  49      67.348  64.894  69.393  1.00  0.00           H  
ATOM   4835  C   LYS C  49      67.109  57.916  69.265  1.00  0.00           C  
ATOM   4836  O   LYS C  49      66.346  57.601  68.386  1.00  0.00           O  
ATOM   4837  N   THR C  50      68.312  57.453  69.407  1.00  0.00           N  
ATOM   4838  H   THR C  50      68.740  57.648  70.301  1.00  0.00           H  
ATOM   4839  CA  THR C  50      68.978  56.587  68.369  1.00  0.00           C  
ATOM   4840  HA  THR C  50      69.127  57.180  67.467  1.00  0.00           H  
ATOM   4841  CB  THR C  50      70.420  56.123  68.697  1.00  0.00           C  
ATOM   4842  HB  THR C  50      70.339  55.508  69.594  1.00  0.00           H  
ATOM   4843  CG2 THR C  50      71.093  55.466  67.502  1.00  0.00           C  
ATOM   4844 HG21 THR C  50      70.874  56.115  66.655  1.00  0.00           H  
ATOM   4845 HG22 THR C  50      72.135  55.282  67.767  1.00  0.00           H  
ATOM   4846 HG23 THR C  50      70.589  54.508  67.378  1.00  0.00           H  
ATOM   4847  OG1 THR C  50      71.246  57.299  68.941  1.00  0.00           O  
ATOM   4848  HG1 THR C  50      71.015  57.720  69.772  1.00  0.00           H  
ATOM   4849  C   THR C  50      68.128  55.286  68.133  1.00  0.00           C  
ATOM   4850  O   THR C  50      67.979  54.915  67.007  1.00  0.00           O  
ATOM   4851  N   LEU C  51      67.708  54.560  69.181  1.00  0.00           N  
ATOM   4852  H   LEU C  51      67.909  54.901  70.110  1.00  0.00           H  
ATOM   4853  CA  LEU C  51      66.881  53.400  69.120  1.00  0.00           C  
ATOM   4854  HA  LEU C  51      67.414  52.704  68.473  1.00  0.00           H  
ATOM   4855  CB  LEU C  51      66.737  52.804  70.549  1.00  0.00           C  
ATOM   4856  HB2 LEU C  51      67.736  52.564  70.913  1.00  0.00           H  
ATOM   4857  HB3 LEU C  51      66.219  53.541  71.162  1.00  0.00           H  
ATOM   4858  CG  LEU C  51      65.902  51.562  70.544  1.00  0.00           C  
ATOM   4859  HG  LEU C  51      64.903  51.861  70.228  1.00  0.00           H  
ATOM   4860  CD1 LEU C  51      66.591  50.425  69.713  1.00  0.00           C  
ATOM   4861 HD11 LEU C  51      65.958  49.560  69.913  1.00  0.00           H  
ATOM   4862 HD12 LEU C  51      66.690  50.598  68.641  1.00  0.00           H  
ATOM   4863 HD13 LEU C  51      67.568  50.357  70.190  1.00  0.00           H  
ATOM   4864  CD2 LEU C  51      65.772  51.098  71.929  1.00  0.00           C  
ATOM   4865 HD21 LEU C  51      65.342  50.096  71.926  1.00  0.00           H  
ATOM   4866 HD22 LEU C  51      66.810  51.058  72.260  1.00  0.00           H  
ATOM   4867 HD23 LEU C  51      65.223  51.841  72.508  1.00  0.00           H  
ATOM   4868  C   LEU C  51      65.448  53.609  68.484  1.00  0.00           C  
ATOM   4869  O   LEU C  51      64.973  52.829  67.673  1.00  0.00           O  
ATOM   4870  N   LEU C  52      64.877  54.748  68.758  1.00  0.00           N  
ATOM   4871  H   LEU C  52      65.300  55.179  69.568  1.00  0.00           H  
ATOM   4872  CA  LEU C  52      63.595  55.181  68.121  1.00  0.00           C  
ATOM   4873  HA  LEU C  52      62.970  54.288  68.142  1.00  0.00           H  
ATOM   4874  CB  LEU C  52      63.169  56.452  69.033  1.00  0.00           C  
ATOM   4875  HB2 LEU C  52      64.005  57.139  69.166  1.00  0.00           H  
ATOM   4876  HB3 LEU C  52      62.351  56.986  68.551  1.00  0.00           H  
ATOM   4877  CG  LEU C  52      62.632  56.020  70.394  1.00  0.00           C  
ATOM   4878  HG  LEU C  52      63.275  55.302  70.902  1.00  0.00           H  
ATOM   4879  CD1 LEU C  52      62.591  57.160  71.411  1.00  0.00           C  
ATOM   4880 HD11 LEU C  52      63.574  57.630  71.429  1.00  0.00           H  
ATOM   4881 HD12 LEU C  52      61.827  57.835  71.024  1.00  0.00           H  
ATOM   4882 HD13 LEU C  52      62.365  56.892  72.443  1.00  0.00           H  
ATOM   4883  CD2 LEU C  52      61.308  55.319  70.105  1.00  0.00           C  
ATOM   4884 HD21 LEU C  52      60.477  56.011  70.247  1.00  0.00           H  
ATOM   4885 HD22 LEU C  52      61.170  54.858  69.126  1.00  0.00           H  
ATOM   4886 HD23 LEU C  52      61.022  54.578  70.851  1.00  0.00           H  
ATOM   4887  C   LEU C  52      63.791  55.543  66.564  1.00  0.00           C  
ATOM   4888  O   LEU C  52      62.952  55.266  65.712  1.00  0.00           O  
ATOM   4889  N   LEU C  53      64.926  56.114  66.212  1.00  0.00           N  
ATOM   4890  H   LEU C  53      65.498  56.370  67.004  1.00  0.00           H  
ATOM   4891  CA  LEU C  53      65.201  56.544  64.845  1.00  0.00           C  
ATOM   4892  HA  LEU C  53      64.357  57.171  64.557  1.00  0.00           H  
ATOM   4893  CB  LEU C  53      66.474  57.437  64.714  1.00  0.00           C  
ATOM   4894  HB2 LEU C  53      66.158  58.419  65.067  1.00  0.00           H  
ATOM   4895  HB3 LEU C  53      67.234  57.051  65.394  1.00  0.00           H  
ATOM   4896  CG  LEU C  53      67.114  57.784  63.305  1.00  0.00           C  
ATOM   4897  HG  LEU C  53      67.131  56.841  62.758  1.00  0.00           H  
ATOM   4898  CD1 LEU C  53      66.291  58.839  62.588  1.00  0.00           C  
ATOM   4899 HD11 LEU C  53      66.247  59.784  63.130  1.00  0.00           H  
ATOM   4900 HD12 LEU C  53      66.655  58.984  61.571  1.00  0.00           H  
ATOM   4901 HD13 LEU C  53      65.301  58.397  62.478  1.00  0.00           H  
ATOM   4902  CD2 LEU C  53      68.614  58.225  63.355  1.00  0.00           C  
ATOM   4903 HD21 LEU C  53      68.659  59.256  63.706  1.00  0.00           H  
ATOM   4904 HD22 LEU C  53      69.235  57.673  64.061  1.00  0.00           H  
ATOM   4905 HD23 LEU C  53      69.059  58.117  62.366  1.00  0.00           H  
ATOM   4906  C   LEU C  53      65.340  55.301  63.924  1.00  0.00           C  
ATOM   4907  O   LEU C  53      64.763  55.283  62.778  1.00  0.00           O  
ATOM   4908  N   GLN C  54      66.177  54.428  64.346  1.00  0.00           N  
ATOM   4909  H   GLN C  54      66.674  54.579  65.212  1.00  0.00           H  
ATOM   4910  CA  GLN C  54      66.575  53.161  63.687  1.00  0.00           C  
ATOM   4911  HA  GLN C  54      67.026  53.371  62.717  1.00  0.00           H  
ATOM   4912  CB  GLN C  54      67.505  52.424  64.676  1.00  0.00           C  
ATOM   4913  HB2 GLN C  54      67.203  52.693  65.689  1.00  0.00           H  
ATOM   4914  HB3 GLN C  54      67.304  51.357  64.578  1.00  0.00           H  
ATOM   4915  CG  GLN C  54      68.856  52.859  64.352  1.00  0.00           C  
ATOM   4916  HG2 GLN C  54      69.133  52.519  63.355  1.00  0.00           H  
ATOM   4917  HG3 GLN C  54      68.915  53.943  64.448  1.00  0.00           H  
ATOM   4918  CD  GLN C  54      69.958  52.240  65.262  1.00  0.00           C  
ATOM   4919  OE1 GLN C  54      69.722  51.311  65.997  1.00  0.00           O  
ATOM   4920  NE2 GLN C  54      71.189  52.754  65.168  1.00  0.00           N  
ATOM   4921 HE21 GLN C  54      71.958  52.435  65.740  1.00  0.00           H  
ATOM   4922 HE22 GLN C  54      71.207  53.625  64.658  1.00  0.00           H  
ATOM   4923  C   GLN C  54      65.314  52.318  63.457  1.00  0.00           C  
ATOM   4924  O   GLN C  54      65.145  51.956  62.320  1.00  0.00           O  
ATOM   4925  N   ILE C  55      64.451  52.141  64.430  1.00  0.00           N  
ATOM   4926  H   ILE C  55      64.660  52.554  65.328  1.00  0.00           H  
ATOM   4927  CA  ILE C  55      63.249  51.244  64.285  1.00  0.00           C  
ATOM   4928  HA  ILE C  55      63.528  50.237  63.972  1.00  0.00           H  
ATOM   4929  CB  ILE C  55      62.336  51.051  65.527  1.00  0.00           C  
ATOM   4930  HB  ILE C  55      62.152  51.994  66.041  1.00  0.00           H  
ATOM   4931  CG2 ILE C  55      61.099  50.204  65.217  1.00  0.00           C  
ATOM   4932 HG21 ILE C  55      61.383  49.293  64.691  1.00  0.00           H  
ATOM   4933 HG22 ILE C  55      60.541  49.983  66.126  1.00  0.00           H  
ATOM   4934 HG23 ILE C  55      60.372  50.755  64.619  1.00  0.00           H  
ATOM   4935  CG1 ILE C  55      63.218  50.253  66.481  1.00  0.00           C  
ATOM   4936 HG12 ILE C  55      63.224  49.232  66.099  1.00  0.00           H
[truncated: 152,967 more chars]
