# Supplementary material for: Modulation of Structure and Dynamics of Cardiac Troponin by Phosphorylation and Mutations Revealed by Molecular Dynamics Simulations
Source: J Phys Chem B. 2023 Oct 4;127(41):8736–48. doi: 10.1021/acs.jpcb.3c02337 (PMC10591477; doi:10.1021/acs.jpcb.3c02337)
Supplement: Supplementary file 6 — jp3c02337_si_006.zip [file jp3c02337_si_006.zip › supplement dataset/WT_SEP_run04.pdb]

CRYST1  141.932  141.151  140.913  90.00  90.00  90.00               1
ATOM      1  N   MET A   1      73.702  75.642  74.660  1.00  0.00           N  
ATOM      2  H1  MET A   1      74.682  75.884  74.624  1.00  0.00           H  
ATOM      3  H2  MET A   1      73.251  75.773  75.554  1.00  0.00           H  
ATOM      4  H3  MET A   1      73.521  74.673  74.443  1.00  0.00           H  
ATOM      5  CA  MET A   1      73.128  76.385  73.505  1.00  0.00           C  
ATOM      6  HA  MET A   1      72.726  77.338  73.847  1.00  0.00           H  
ATOM      7  CB  MET A   1      74.194  76.467  72.366  1.00  0.00           C  
ATOM      8  HB2 MET A   1      74.626  75.495  72.128  1.00  0.00           H  
ATOM      9  HB3 MET A   1      73.648  76.895  71.524  1.00  0.00           H  
ATOM     10  CG  MET A   1      75.297  77.417  72.890  1.00  0.00           C  
ATOM     11  HG2 MET A   1      74.934  78.432  72.729  1.00  0.00           H  
ATOM     12  HG3 MET A   1      75.557  77.225  73.931  1.00  0.00           H  
ATOM     13  SD  MET A   1      76.834  77.371  71.895  1.00  0.00           S  
ATOM     14  CE  MET A   1      77.292  75.607  71.707  1.00  0.00           C  
ATOM     15  HE1 MET A   1      78.351  75.498  71.472  1.00  0.00           H  
ATOM     16  HE2 MET A   1      77.114  75.040  72.620  1.00  0.00           H  
ATOM     17  HE3 MET A   1      76.628  75.168  70.963  1.00  0.00           H  
ATOM     18  C   MET A   1      71.905  75.615  73.035  1.00  0.00           C  
ATOM     19  O   MET A   1      71.864  74.423  73.234  1.00  0.00           O  
ATOM     20  N   ASP A   2      70.875  76.303  72.536  1.00  0.00           N  
ATOM     21  H   ASP A   2      71.004  77.284  72.336  1.00  0.00           H  
ATOM     22  CA  ASP A   2      69.501  75.807  72.486  1.00  0.00           C  
ATOM     23  HA  ASP A   2      69.523  74.930  73.133  1.00  0.00           H  
ATOM     24  CB  ASP A   2      68.537  76.864  73.076  1.00  0.00           C  
ATOM     25  HB2 ASP A   2      68.275  77.619  72.335  1.00  0.00           H  
ATOM     26  HB3 ASP A   2      67.606  76.362  73.340  1.00  0.00           H  
ATOM     27  CG  ASP A   2      68.950  77.629  74.288  1.00  0.00           C  
ATOM     28  OD1 ASP A   2      68.409  78.699  74.587  1.00  0.00           O  
ATOM     29  OD2 ASP A   2      69.805  77.125  75.010  1.00  0.00           O  
ATOM     30  C   ASP A   2      69.151  75.312  71.077  1.00  0.00           C  
ATOM     31  O   ASP A   2      69.743  75.756  70.077  1.00  0.00           O  
ATOM     32  N   ASP A   3      68.251  74.332  70.949  1.00  0.00           N  
ATOM     33  H   ASP A   3      67.608  74.192  71.716  1.00  0.00           H  
ATOM     34  CA  ASP A   3      67.932  73.662  69.670  1.00  0.00           C  
ATOM     35  HA  ASP A   3      68.028  74.391  68.866  1.00  0.00           H  
ATOM     36  CB  ASP A   3      68.994  72.484  69.413  1.00  0.00           C  
ATOM     37  HB2 ASP A   3      68.879  72.238  68.357  1.00  0.00           H  
ATOM     38  HB3 ASP A   3      70.018  72.791  69.628  1.00  0.00           H  
ATOM     39  CG  ASP A   3      68.957  71.196  70.288  1.00  0.00           C  
ATOM     40  OD1 ASP A   3      67.919  70.974  70.880  1.00  0.00           O  
ATOM     41  OD2 ASP A   3      69.942  70.476  70.320  1.00  0.00           O  
ATOM     42  C   ASP A   3      66.501  73.223  69.572  1.00  0.00           C  
ATOM     43  O   ASP A   3      65.628  73.392  70.463  1.00  0.00           O  
ATOM     44  N   ILE A   4      66.220  72.609  68.404  1.00  0.00           N  
ATOM     45  H   ILE A   4      66.921  72.730  67.687  1.00  0.00           H  
ATOM     46  CA  ILE A   4      64.984  71.957  67.986  1.00  0.00           C  
ATOM     47  HA  ILE A   4      64.213  72.728  67.976  1.00  0.00           H  
ATOM     48  CB  ILE A   4      65.195  71.361  66.601  1.00  0.00           C  
ATOM     49  HB  ILE A   4      65.383  72.236  65.978  1.00  0.00           H  
ATOM     50  CG2 ILE A   4      66.454  70.491  66.532  1.00  0.00           C  
ATOM     51 HG21 ILE A   4      66.262  69.521  66.990  1.00  0.00           H  
ATOM     52 HG22 ILE A   4      66.679  70.419  65.468  1.00  0.00           H  
ATOM     53 HG23 ILE A   4      67.291  70.949  67.060  1.00  0.00           H  
ATOM     54  CG1 ILE A   4      63.921  70.672  65.999  1.00  0.00           C  
ATOM     55 HG12 ILE A   4      64.058  70.258  65.000  1.00  0.00           H  
ATOM     56 HG13 ILE A   4      63.548  69.860  66.624  1.00  0.00           H  
ATOM     57  CD1 ILE A   4      62.745  71.577  65.857  1.00  0.00           C  
ATOM     58 HD11 ILE A   4      62.368  72.144  66.709  1.00  0.00           H  
ATOM     59 HD12 ILE A   4      62.923  72.210  64.988  1.00  0.00           H  
ATOM     60 HD13 ILE A   4      61.959  70.851  65.650  1.00  0.00           H  
ATOM     61  C   ILE A   4      64.438  70.880  68.870  1.00  0.00           C  
ATOM     62  O   ILE A   4      63.246  70.889  69.184  1.00  0.00           O  
ATOM     63  N   TYR A   5      65.270  70.096  69.478  1.00  0.00           N  
ATOM     64  H   TYR A   5      66.269  70.135  69.337  1.00  0.00           H  
ATOM     65  CA  TYR A   5      64.840  69.229  70.642  1.00  0.00           C  
ATOM     66  HA  TYR A   5      63.925  68.825  70.209  1.00  0.00           H  
ATOM     67  CB  TYR A   5      65.880  68.146  70.909  1.00  0.00           C  
ATOM     68  HB2 TYR A   5      66.751  68.616  71.365  1.00  0.00           H  
ATOM     69  HB3 TYR A   5      65.440  67.464  71.635  1.00  0.00           H  
ATOM     70  CG  TYR A   5      66.301  67.426  69.613  1.00  0.00           C  
ATOM     71  CD1 TYR A   5      67.625  67.498  69.126  1.00  0.00           C  
ATOM     72  HD1 TYR A   5      68.260  68.178  69.674  1.00  0.00           H  
ATOM     73  CE1 TYR A   5      68.109  66.763  68.069  1.00  0.00           C  
ATOM     74  HE1 TYR A   5      69.112  66.868  67.681  1.00  0.00           H  
ATOM     75  CZ  TYR A   5      67.202  65.916  67.345  1.00  0.00           C  
ATOM     76  OH  TYR A   5      67.688  65.304  66.227  1.00  0.00           O  
ATOM     77  HH  TYR A   5      66.964  64.959  65.700  1.00  0.00           H  
ATOM     78  CE2 TYR A   5      65.858  65.940  67.664  1.00  0.00           C  
ATOM     79  HE2 TYR A   5      65.105  65.411  67.097  1.00  0.00           H  
ATOM     80  CD2 TYR A   5      65.430  66.686  68.810  1.00  0.00           C  
ATOM     81  HD2 TYR A   5      64.397  66.527  69.083  1.00  0.00           H  
ATOM     82  C   TYR A   5      64.525  70.062  71.940  1.00  0.00           C  
ATOM     83  O   TYR A   5      63.563  69.853  72.597  1.00  0.00           O  
ATOM     84  N   LYS A   6      65.400  71.024  72.272  1.00  0.00           N  
ATOM     85  H   LYS A   6      66.152  71.145  71.608  1.00  0.00           H  
ATOM     86  CA  LYS A   6      65.336  71.751  73.539  1.00  0.00           C  
ATOM     87  HA  LYS A   6      65.320  70.984  74.313  1.00  0.00           H  
ATOM     88  CB  LYS A   6      66.657  72.554  73.648  1.00  0.00           C  
ATOM     89  HB2 LYS A   6      66.904  72.957  72.665  1.00  0.00           H  
ATOM     90  HB3 LYS A   6      66.539  73.316  74.418  1.00  0.00           H  
ATOM     91  CG  LYS A   6      67.815  71.606  74.036  1.00  0.00           C  
ATOM     92  HG2 LYS A   6      67.737  71.420  75.107  1.00  0.00           H  
ATOM     93  HG3 LYS A   6      67.782  70.619  73.573  1.00  0.00           H  
ATOM     94  CD  LYS A   6      69.226  72.268  73.822  1.00  0.00           C  
ATOM     95  HD2 LYS A   6      69.465  72.446  72.773  1.00  0.00           H  
ATOM     96  HD3 LYS A   6      69.291  73.186  74.405  1.00  0.00           H  
ATOM     97  CE  LYS A   6      70.286  71.284  74.188  1.00  0.00           C  
ATOM     98  HE2 LYS A   6      70.044  71.148  75.242  1.00  0.00           H  
ATOM     99  HE3 LYS A   6      70.115  70.372  73.616  1.00  0.00           H  
ATOM    100  NZ  LYS A   6      71.686  71.753  74.057  1.00  0.00           N  
ATOM    101  HZ1 LYS A   6      72.287  71.306  74.734  1.00  0.00           H  
ATOM    102  HZ2 LYS A   6      72.181  71.673  73.180  1.00  0.00           H  
ATOM    103  HZ3 LYS A   6      71.801  72.748  74.188  1.00  0.00           H  
ATOM    104  C   LYS A   6      64.058  72.590  73.594  1.00  0.00           C  
ATOM    105  O   LYS A   6      63.486  72.783  74.638  1.00  0.00           O  
ATOM    106  N   ALA A   7      63.490  72.992  72.429  1.00  0.00           N  
ATOM    107  H   ALA A   7      64.005  72.925  71.563  1.00  0.00           H  
ATOM    108  CA  ALA A   7      62.143  73.555  72.334  1.00  0.00           C  
ATOM    109  HA  ALA A   7      62.124  74.484  72.903  1.00  0.00           H  
ATOM    110  CB  ALA A   7      62.062  73.950  70.769  1.00  0.00           C  
ATOM    111  HB1 ALA A   7      62.295  73.102  70.127  1.00  0.00           H  
ATOM    112  HB2 ALA A   7      61.051  74.312  70.580  1.00  0.00           H  
ATOM    113  HB3 ALA A   7      62.716  74.796  70.559  1.00  0.00           H  
ATOM    114  C   ALA A   7      61.105  72.466  72.735  1.00  0.00           C  
ATOM    115  O   ALA A   7      60.284  72.715  73.599  1.00  0.00           O  
ATOM    116  N   ALA A   8      61.178  71.198  72.205  1.00  0.00           N  
ATOM    117  H   ALA A   8      61.914  71.054  71.529  1.00  0.00           H  
ATOM    118  CA  ALA A   8      60.257  70.126  72.569  1.00  0.00           C  
ATOM    119  HA  ALA A   8      59.211  70.425  72.493  1.00  0.00           H  
ATOM    120  CB  ALA A   8      60.355  68.945  71.601  1.00  0.00           C  
ATOM    121  HB1 ALA A   8      59.607  68.198  71.863  1.00  0.00           H  
ATOM    122  HB2 ALA A   8      60.068  69.322  70.619  1.00  0.00           H  
ATOM    123  HB3 ALA A   8      61.411  68.674  71.570  1.00  0.00           H  
ATOM    124  C   ALA A   8      60.518  69.700  74.033  1.00  0.00           C  
ATOM    125  O   ALA A   8      59.601  69.015  74.574  1.00  0.00           O  
ATOM    126  N   VAL A   9      61.619  69.943  74.688  1.00  0.00           N  
ATOM    127  H   VAL A   9      62.416  70.136  74.097  1.00  0.00           H  
ATOM    128  CA  VAL A   9      61.809  69.775  76.108  1.00  0.00           C  
ATOM    129  HA  VAL A   9      61.431  68.807  76.437  1.00  0.00           H  
ATOM    130  CB  VAL A   9      63.319  69.759  76.501  1.00  0.00           C  
ATOM    131  HB  VAL A   9      63.583  70.725  76.071  1.00  0.00           H  
ATOM    132  CG1 VAL A   9      63.696  69.860  78.034  1.00  0.00           C  
ATOM    133 HG11 VAL A   9      63.509  70.867  78.405  1.00  0.00           H  
ATOM    134 HG12 VAL A   9      63.101  69.126  78.578  1.00  0.00           H  
ATOM    135 HG13 VAL A   9      64.718  69.581  78.291  1.00  0.00           H  
ATOM    136  CG2 VAL A   9      64.148  68.595  75.805  1.00  0.00           C  
ATOM    137 HG21 VAL A   9      64.138  68.671  74.718  1.00  0.00           H  
ATOM    138 HG22 VAL A   9      65.146  68.653  76.238  1.00  0.00           H  
ATOM    139 HG23 VAL A   9      63.719  67.655  76.151  1.00  0.00           H  
ATOM    140  C   VAL A   9      61.061  70.800  76.973  1.00  0.00           C  
ATOM    141  O   VAL A   9      60.577  70.493  78.068  1.00  0.00           O  
ATOM    142  N   GLU A  10      60.911  72.016  76.397  1.00  0.00           N  
ATOM    143  H   GLU A  10      61.399  72.248  75.543  1.00  0.00           H  
ATOM    144  CA  GLU A  10      59.955  73.031  77.030  1.00  0.00           C  
ATOM    145  HA  GLU A  10      60.102  73.050  78.110  1.00  0.00           H  
ATOM    146  CB  GLU A  10      60.246  74.567  76.616  1.00  0.00           C  
ATOM    147  HB2 GLU A  10      59.949  74.725  75.579  1.00  0.00           H  
ATOM    148  HB3 GLU A  10      59.549  75.219  77.143  1.00  0.00           H  
ATOM    149  CG  GLU A  10      61.637  75.022  77.096  1.00  0.00           C  
ATOM    150  HG2 GLU A  10      61.811  74.847  78.157  1.00  0.00           H  
ATOM    151  HG3 GLU A  10      62.412  74.508  76.528  1.00  0.00           H  
ATOM    152  CD  GLU A  10      61.849  76.527  76.980  1.00  0.00           C  
ATOM    153  OE1 GLU A  10      62.822  77.072  77.517  1.00  0.00           O  
ATOM    154  OE2 GLU A  10      60.978  77.193  76.361  1.00  0.00           O  
ATOM    155  C   GLU A  10      58.492  72.774  76.811  1.00  0.00           C  
ATOM    156  O   GLU A  10      57.536  73.510  77.333  1.00  0.00           O  
ATOM    157  N   GLN A  11      58.205  71.803  75.953  1.00  0.00           N  
ATOM    158  H   GLN A  11      58.997  71.421  75.456  1.00  0.00           H  
ATOM    159  CA  GLN A  11      56.794  71.373  75.718  1.00  0.00           C  
ATOM    160  HA  GLN A  11      56.125  72.158  76.070  1.00  0.00           H  
ATOM    161  CB  GLN A  11      56.530  70.977  74.228  1.00  0.00           C  
ATOM    162  HB2 GLN A  11      56.908  71.789  73.606  1.00  0.00           H  
ATOM    163  HB3 GLN A  11      57.002  70.046  73.912  1.00  0.00           H  
ATOM    164  CG  GLN A  11      55.053  70.921  73.784  1.00  0.00           C  
ATOM    165  HG2 GLN A  11      54.626  70.030  74.243  1.00  0.00           H  
ATOM    166  HG3 GLN A  11      54.441  71.797  73.996  1.00  0.00           H  
ATOM    167  CD  GLN A  11      54.910  70.697  72.230  1.00  0.00           C  
ATOM    168  OE1 GLN A  11      55.848  70.486  71.510  1.00  0.00           O  
ATOM    169  NE2 GLN A  11      53.758  70.871  71.704  1.00  0.00           N  
ATOM    170 HE21 GLN A  11      53.734  70.926  70.696  1.00  0.00           H  
ATOM    171 HE22 GLN A  11      53.010  71.313  72.218  1.00  0.00           H  
ATOM    172  C   GLN A  11      56.363  70.291  76.687  1.00  0.00           C  
ATOM    173  O   GLN A  11      55.182  70.175  76.949  1.00  0.00           O  
ATOM    174  N   LEU A  12      57.316  69.561  77.238  1.00  0.00           N  
ATOM    175  H   LEU A  12      58.194  69.673  76.752  1.00  0.00           H  
ATOM    176  CA  LEU A  12      57.111  68.650  78.411  1.00  0.00           C  
ATOM    177  HA  LEU A  12      56.458  67.843  78.079  1.00  0.00           H  
ATOM    178  CB  LEU A  12      58.482  67.929  78.775  1.00  0.00           C  
ATOM    179  HB2 LEU A  12      59.087  68.675  79.290  1.00  0.00           H  
ATOM    180  HB3 LEU A  12      58.278  67.246  79.600  1.00  0.00           H  
ATOM    181  CG  LEU A  12      59.170  67.243  77.613  1.00  0.00           C  
ATOM    182  HG  LEU A  12      59.354  68.028  76.879  1.00  0.00           H  
ATOM    183  CD1 LEU A  12      60.470  66.670  78.109  1.00  0.00           C  
ATOM    184 HD11 LEU A  12      61.138  66.275  77.343  1.00  0.00           H  
ATOM    185 HD12 LEU A  12      60.973  67.432  78.704  1.00  0.00           H  
ATOM    186 HD13 LEU A  12      60.141  65.814  78.699  1.00  0.00           H  
ATOM    187  CD2 LEU A  12      58.338  66.134  76.955  1.00  0.00           C  
ATOM    188 HD21 LEU A  12      58.901  65.618  76.178  1.00  0.00           H  
ATOM    189 HD22 LEU A  12      58.015  65.406  77.700  1.00  0.00           H  
ATOM    190 HD23 LEU A  12      57.475  66.579  76.459  1.00  0.00           H  
ATOM    191  C   LEU A  12      56.497  69.187  79.614  1.00  0.00           C  
ATOM    192  O   LEU A  12      56.938  70.195  80.167  1.00  0.00           O  
ATOM    193  N   THR A  13      55.468  68.598  80.133  1.00  0.00           N  
ATOM    194  H   THR A  13      55.125  67.791  79.631  1.00  0.00           H  
ATOM    195  CA  THR A  13      54.917  68.947  81.409  1.00  0.00           C  
ATOM    196  HA  THR A  13      54.612  69.989  81.511  1.00  0.00           H  
ATOM    197  CB  THR A  13      53.479  68.313  81.754  1.00  0.00           C  
ATOM    198  HB  THR A  13      53.139  68.795  82.670  1.00  0.00           H  
ATOM    199  CG2 THR A  13      52.583  68.512  80.484  1.00  0.00           C  
ATOM    200 HG21 THR A  13      51.582  68.656  80.889  1.00  0.00           H  
ATOM    201 HG22 THR A  13      52.879  69.411  79.944  1.00  0.00           H  
ATOM    202 HG23 THR A  13      52.645  67.671  79.793  1.00  0.00           H  
ATOM    203  OG1 THR A  13      53.616  66.954  81.925  1.00  0.00           O  
ATOM    204  HG1 THR A  13      52.759  66.598  81.679  1.00  0.00           H  
ATOM    205  C   THR A  13      55.879  68.688  82.491  1.00  0.00           C  
ATOM    206  O   THR A  13      56.809  67.966  82.374  1.00  0.00           O  
ATOM    207  N   GLU A  14      55.627  69.295  83.657  1.00  0.00           N  
ATOM    208  H   GLU A  14      54.794  69.859  83.570  1.00  0.00           H  
ATOM    209  CA  GLU A  14      56.126  68.807  84.952  1.00  0.00           C  
ATOM    210  HA  GLU A  14      57.198  69.001  84.992  1.00  0.00           H  
ATOM    211  CB  GLU A  14      55.395  69.695  86.124  1.00  0.00           C  
ATOM    212  HB2 GLU A  14      55.477  70.781  86.087  1.00  0.00           H  
ATOM    213  HB3 GLU A  14      54.321  69.581  85.977  1.00  0.00           H  
ATOM    214  CG  GLU A  14      55.815  69.286  87.538  1.00  0.00           C  
ATOM    215  HG2 GLU A  14      55.294  69.991  88.185  1.00  0.00           H  
ATOM    216  HG3 GLU A  14      55.406  68.314  87.815  1.00  0.00           H  
ATOM    217  CD  GLU A  14      57.302  69.365  87.910  1.00  0.00           C  
ATOM    218  OE1 GLU A  14      57.632  68.895  89.027  1.00  0.00           O  
ATOM    219  OE2 GLU A  14      58.094  69.995  87.134  1.00  0.00           O  
ATOM    220  C   GLU A  14      55.912  67.349  85.113  1.00  0.00           C  
ATOM    221  O   GLU A  14      56.790  66.627  85.631  1.00  0.00           O  
ATOM    222  N   GLU A  15      54.694  66.792  84.737  1.00  0.00           N  
ATOM    223  H   GLU A  15      53.952  67.378  84.381  1.00  0.00           H  
ATOM    224  CA  GLU A  15      54.469  65.304  85.013  1.00  0.00           C  
ATOM    225  HA  GLU A  15      54.773  65.105  86.041  1.00  0.00           H  
ATOM    226  CB  GLU A  15      52.977  64.892  84.822  1.00  0.00           C  
ATOM    227  HB2 GLU A  15      52.282  65.593  85.285  1.00  0.00           H  
ATOM    228  HB3 GLU A  15      52.870  64.790  83.742  1.00  0.00           H  
ATOM    229  CG  GLU A  15      52.642  63.504  85.437  1.00  0.00           C  
ATOM    230  HG2 GLU A  15      51.571  63.455  85.244  1.00  0.00           H  
ATOM    231  HG3 GLU A  15      53.106  62.720  84.838  1.00  0.00           H  
ATOM    232  CD  GLU A  15      52.853  63.447  86.998  1.00  0.00           C  
ATOM    233  OE1 GLU A  15      52.698  64.461  87.709  1.00  0.00           O  
ATOM    234  OE2 GLU A  15      53.122  62.277  87.481  1.00  0.00           O  
ATOM    235  C   GLU A  15      55.363  64.403  84.135  1.00  0.00           C  
ATOM    236  O   GLU A  15      55.796  63.342  84.563  1.00  0.00           O  
ATOM    237  N   GLN A  16      55.771  64.892  82.976  1.00  0.00           N  
ATOM    238  H   GLN A  16      55.424  65.820  82.784  1.00  0.00           H  
ATOM    239  CA  GLN A  16      56.793  64.299  82.096  1.00  0.00           C  
ATOM    240  HA  GLN A  16      56.654  63.225  81.979  1.00  0.00           H  
ATOM    241  CB  GLN A  16      56.782  64.927  80.668  1.00  0.00           C  
ATOM    242  HB2 GLN A  16      56.745  66.014  80.738  1.00  0.00           H  
ATOM    243  HB3 GLN A  16      57.642  64.615  80.075  1.00  0.00           H  
ATOM    244  CG  GLN A  16      55.574  64.282  79.940  1.00  0.00           C  
ATOM    245  HG2 GLN A  16      55.946  63.320  79.589  1.00  0.00           H  
ATOM    246  HG3 GLN A  16      54.743  64.076  80.614  1.00  0.00           H  
ATOM    247  CD  GLN A  16      55.189  64.930  78.609  1.00  0.00           C  
ATOM    248  OE1 GLN A  16      54.857  66.087  78.531  1.00  0.00           O  
ATOM    249  NE2 GLN A  16      55.334  64.152  77.556  1.00  0.00           N  
ATOM    250 HE21 GLN A  16      55.163  64.567  76.651  1.00  0.00           H  
ATOM    251 HE22 GLN A  16      55.629  63.191  77.646  1.00  0.00           H  
ATOM    252  C   GLN A  16      58.252  64.443  82.649  1.00  0.00           C  
ATOM    253  O   GLN A  16      58.936  63.418  82.702  1.00  0.00           O  
ATOM    254  N   LYS A  17      58.620  65.547  83.322  1.00  0.00           N  
ATOM    255  H   LYS A  17      58.112  66.420  83.328  1.00  0.00           H  
ATOM    256  CA  LYS A  17      59.884  65.563  84.024  1.00  0.00           C  
ATOM    257  HA  LYS A  17      60.669  65.268  83.328  1.00  0.00           H  
ATOM    258  CB  LYS A  17      60.272  67.064  84.298  1.00  0.00           C  
ATOM    259  HB2 LYS A  17      59.375  67.597  84.614  1.00  0.00           H  
ATOM    260  HB3 LYS A  17      60.876  67.115  85.204  1.00  0.00           H  
ATOM    261  CG  LYS A  17      60.830  67.895  83.166  1.00  0.00           C  
ATOM    262  HG2 LYS A  17      61.882  67.611  83.151  1.00  0.00           H  
ATOM    263  HG3 LYS A  17      60.360  67.522  82.256  1.00  0.00           H  
ATOM    264  CD  LYS A  17      60.742  69.408  83.391  1.00  0.00           C  
ATOM    265  HD2 LYS A  17      61.181  69.566  84.376  1.00  0.00           H  
ATOM    266  HD3 LYS A  17      61.231  70.041  82.650  1.00  0.00           H  
ATOM    267  CE  LYS A  17      59.242  69.897  83.535  1.00  0.00           C  
ATOM    268  HE2 LYS A  17      58.622  69.415  82.779  1.00  0.00           H  
ATOM    269  HE3 LYS A  17      58.997  69.503  84.521  1.00  0.00           H  
ATOM    270  NZ  LYS A  17      59.122  71.327  83.380  1.00  0.00           N  
ATOM    271  HZ1 LYS A  17      58.170  71.615  83.553  1.00  0.00           H  
ATOM    272  HZ2 LYS A  17      59.736  71.803  84.026  1.00  0.00           H  
ATOM    273  HZ3 LYS A  17      59.358  71.639  82.449  1.00  0.00           H  
ATOM    274  C   LYS A  17      59.912  64.594  85.216  1.00  0.00           C  
ATOM    275  O   LYS A  17      60.956  63.971  85.437  1.00  0.00           O  
ATOM    276  N   ASN A  18      58.752  64.492  85.867  1.00  0.00           N  
ATOM    277  H   ASN A  18      57.990  65.114  85.641  1.00  0.00           H  
ATOM    278  CA  ASN A  18      58.515  63.517  86.956  1.00  0.00           C  
ATOM    279  HA  ASN A  18      59.329  63.686  87.660  1.00  0.00           H  
ATOM    280  CB  ASN A  18      57.192  63.799  87.668  1.00  0.00           C  
ATOM    281  HB2 ASN A  18      56.467  64.063  86.898  1.00  0.00           H  
ATOM    282  HB3 ASN A  18      56.762  62.918  88.144  1.00  0.00           H  
ATOM    283  CG  ASN A  18      57.428  64.851  88.750  1.00  0.00           C  
ATOM    284  OD1 ASN A  18      57.722  64.495  89.874  1.00  0.00           O  
ATOM    285  ND2 ASN A  18      57.394  66.118  88.295  1.00  0.00           N  
ATOM    286 HD21 ASN A  18      57.859  66.811  88.864  1.00  0.00           H  
ATOM    287 HD22 ASN A  18      57.325  66.161  87.289  1.00  0.00           H  
ATOM    288  C   ASN A  18      58.629  62.033  86.506  1.00  0.00           C  
ATOM    289  O   ASN A  18      59.392  61.270  87.127  1.00  0.00           O  
ATOM    290  N   GLU A  19      58.118  61.628  85.377  1.00  0.00           N  
ATOM    291  H   GLU A  19      57.495  62.300  84.952  1.00  0.00           H  
ATOM    292  CA  GLU A  19      58.251  60.368  84.809  1.00  0.00           C  
ATOM    293  HA  GLU A  19      58.047  59.619  85.573  1.00  0.00           H  
ATOM    294  CB  GLU A  19      57.234  60.313  83.625  1.00  0.00           C  
ATOM    295  HB2 GLU A  19      56.207  60.609  83.841  1.00  0.00           H  
ATOM    296  HB3 GLU A  19      57.616  60.934  82.815  1.00  0.00           H  
ATOM    297  CG  GLU A  19      57.135  58.868  83.055  1.00  0.00           C  
ATOM    298  HG2 GLU A  19      56.374  58.913  82.276  1.00  0.00           H  
ATOM    299  HG3 GLU A  19      58.069  58.589  82.568  1.00  0.00           H  
ATOM    300  CD  GLU A  19      56.750  57.752  84.057  1.00  0.00           C  
ATOM    301  OE1 GLU A  19      56.197  58.110  85.140  1.00  0.00           O  
ATOM    302  OE2 GLU A  19      56.820  56.599  83.709  1.00  0.00           O  
ATOM    303  C   GLU A  19      59.637  60.097  84.276  1.00  0.00           C  
ATOM    304  O   GLU A  19      60.174  58.970  84.413  1.00  0.00           O  
ATOM    305  N   PHE A  20      60.268  61.090  83.621  1.00  0.00           N  
ATOM    306  H   PHE A  20      59.904  62.015  83.439  1.00  0.00           H  
ATOM    307  CA  PHE A  20      61.640  60.958  83.141  1.00  0.00           C  
ATOM    308  HA  PHE A  20      61.691  59.941  82.754  1.00  0.00           H  
ATOM    309  CB  PHE A  20      61.911  61.868  81.888  1.00  0.00           C  
ATOM    310  HB2 PHE A  20      61.861  62.865  82.325  1.00  0.00           H  
ATOM    311  HB3 PHE A  20      62.940  61.747  81.548  1.00  0.00           H  
ATOM    312  CG  PHE A  20      61.065  61.547  80.632  1.00  0.00           C  
ATOM    313  CD1 PHE A  20      60.895  62.646  79.774  1.00  0.00           C  
ATOM    314  HD1 PHE A  20      61.584  63.475  79.847  1.00  0.00           H  
ATOM    315  CE1 PHE A  20      59.898  62.508  78.755  1.00  0.00           C  
ATOM    316  HE1 PHE A  20      59.683  63.353  78.117  1.00  0.00           H  
ATOM    317  CZ  PHE A  20      58.982  61.441  78.725  1.00  0.00           C  
ATOM    318  HZ  PHE A  20      58.159  61.436  78.026  1.00  0.00           H  
ATOM    319  CE2 PHE A  20      59.203  60.377  79.649  1.00  0.00           C  
ATOM    320  HE2 PHE A  20      58.483  59.574  79.712  1.00  0.00           H  
ATOM    321  CD2 PHE A  20      60.256  60.400  80.522  1.00  0.00           C  
ATOM    322  HD2 PHE A  20      60.459  59.619  81.241  1.00  0.00           H  
ATOM    323  C   PHE A  20      62.706  60.946  84.212  1.00  0.00           C  
ATOM    324  O   PHE A  20      63.741  60.232  84.057  1.00  0.00           O  
ATOM    325  N   LYS A  21      62.629  61.702  85.291  1.00  0.00           N  
ATOM    326  H   LYS A  21      61.927  62.425  85.242  1.00  0.00           H  
ATOM    327  CA  LYS A  21      63.486  61.569  86.456  1.00  0.00           C  
ATOM    328  HA  LYS A  21      64.532  61.771  86.227  1.00  0.00           H  
ATOM    329  CB  LYS A  21      62.984  62.611  87.498  1.00  0.00           C  
ATOM    330  HB2 LYS A  21      63.078  63.608  87.069  1.00  0.00           H  
ATOM    331  HB3 LYS A  21      61.955  62.277  87.629  1.00  0.00           H  
ATOM    332  CG  LYS A  21      63.728  62.711  88.777  1.00  0.00           C  
ATOM    333  HG2 LYS A  21      63.011  63.227  89.417  1.00  0.00           H  
ATOM    334  HG3 LYS A  21      63.669  61.779  89.338  1.00  0.00           H  
ATOM    335  CD  LYS A  21      65.036  63.445  88.665  1.00  0.00           C  
ATOM    336  HD2 LYS A  21      65.609  62.958  87.875  1.00  0.00           H  
ATOM    337  HD3 LYS A  21      64.795  64.465  88.367  1.00  0.00           H  
ATOM    338  CE  LYS A  21      65.812  63.310  89.973  1.00  0.00           C  
ATOM    339  HE2 LYS A  21      65.043  63.507  90.720  1.00  0.00           H  
ATOM    340  HE3 LYS A  21      66.061  62.248  89.965  1.00  0.00           H  
ATOM    341  NZ  LYS A  21      66.963  64.247  90.155  1.00  0.00           N  
ATOM    342  HZ1 LYS A  21      67.662  64.137  89.435  1.00  0.00           H  
ATOM    343  HZ2 LYS A  21      66.826  65.247  90.193  1.00  0.00           H  
ATOM    344  HZ3 LYS A  21      67.400  63.866  90.982  1.00  0.00           H  
ATOM    345  C   LYS A  21      63.293  60.201  87.078  1.00  0.00           C  
ATOM    346  O   LYS A  21      64.273  59.542  87.389  1.00  0.00           O  
ATOM    347  N   ALA A  22      62.069  59.633  87.210  1.00  0.00           N  
ATOM    348  H   ALA A  22      61.270  60.173  86.910  1.00  0.00           H  
ATOM    349  CA  ALA A  22      61.875  58.402  87.777  1.00  0.00           C  
ATOM    350  HA  ALA A  22      62.340  58.347  88.761  1.00  0.00           H  
ATOM    351  CB  ALA A  22      60.322  58.111  87.913  1.00  0.00           C  
ATOM    352  HB1 ALA A  22      59.913  58.843  88.609  1.00  0.00           H  
ATOM    353  HB2 ALA A  22      60.001  58.321  86.893  1.00  0.00           H  
ATOM    354  HB3 ALA A  22      60.026  57.088  88.147  1.00  0.00           H  
ATOM    355  C   ALA A  22      62.442  57.255  86.889  1.00  0.00           C  
ATOM    356  O   ALA A  22      62.646  56.143  87.430  1.00  0.00           O  
ATOM    357  N   ALA A  23      62.728  57.549  85.624  1.00  0.00           N  
ATOM    358  H   ALA A  23      62.445  58.387  85.136  1.00  0.00           H  
ATOM    359  CA  ALA A  23      63.471  56.578  84.736  1.00  0.00           C  
ATOM    360  HA  ALA A  23      63.077  55.577  84.907  1.00  0.00           H  
ATOM    361  CB  ALA A  23      63.150  56.881  83.208  1.00  0.00           C  
ATOM    362  HB1 ALA A  23      63.683  57.768  82.864  1.00  0.00           H  
ATOM    363  HB2 ALA A  23      63.463  56.144  82.468  1.00  0.00           H  
ATOM    364  HB3 ALA A  23      62.092  57.132  83.134  1.00  0.00           H  
ATOM    365  C   ALA A  23      64.952  56.797  85.085  1.00  0.00           C  
ATOM    366  O   ALA A  23      65.629  55.806  85.408  1.00  0.00           O  
ATOM    367  N   PHE A  24      65.496  58.037  85.007  1.00  0.00           N  
ATOM    368  H   PHE A  24      64.868  58.784  84.746  1.00  0.00           H  
ATOM    369  CA  PHE A  24      66.898  58.404  85.235  1.00  0.00           C  
ATOM    370  HA  PHE A  24      67.515  57.984  84.442  1.00  0.00           H  
ATOM    371  CB  PHE A  24      66.928  59.945  85.203  1.00  0.00           C  
ATOM    372  HB2 PHE A  24      66.416  60.408  84.359  1.00  0.00           H  
ATOM    373  HB3 PHE A  24      66.306  60.253  86.044  1.00  0.00           H  
ATOM    374  CG  PHE A  24      68.324  60.462  85.469  1.00  0.00           C  
ATOM    375  CD1 PHE A  24      69.322  60.528  84.449  1.00  0.00           C  
ATOM    376  HD1 PHE A  24      69.078  60.358  83.411  1.00  0.00           H  
ATOM    377  CE1 PHE A  24      70.672  60.886  84.722  1.00  0.00           C  
ATOM    378  HE1 PHE A  24      71.392  61.028  83.930  1.00  0.00           H  
ATOM    379  CZ  PHE A  24      70.985  61.310  85.994  1.00  0.00           C  
ATOM    380  HZ  PHE A  24      71.973  61.633  86.287  1.00  0.00           H  
ATOM    381  CE2 PHE A  24      70.016  61.373  86.972  1.00  0.00           C  
ATOM    382  HE2 PHE A  24      70.248  61.509  88.018  1.00  0.00           H  
ATOM    383  CD2 PHE A  24      68.704  60.841  86.737  1.00  0.00           C  
ATOM    384  HD2 PHE A  24      68.035  60.784  87.583  1.00  0.00           H  
ATOM    385  C   PHE A  24      67.346  57.739  86.597  1.00  0.00           C  
ATOM    386  O   PHE A  24      68.477  57.153  86.693  1.00  0.00           O  
ATOM    387  N   ASP A  25      66.560  57.851  87.614  1.00  0.00           N  
ATOM    388  H   ASP A  25      65.662  58.293  87.482  1.00  0.00           H  
ATOM    389  CA  ASP A  25      66.899  57.429  89.057  1.00  0.00           C  
ATOM    390  HA  ASP A  25      67.726  58.050  89.401  1.00  0.00           H  
ATOM    391  CB  ASP A  25      65.655  57.706  89.965  1.00  0.00           C  
ATOM    392  HB2 ASP A  25      64.795  57.374  89.383  1.00  0.00           H  
ATOM    393  HB3 ASP A  25      65.639  57.151  90.903  1.00  0.00           H  
ATOM    394  CG  ASP A  25      65.320  59.145  90.446  1.00  0.00           C  
ATOM    395  OD1 ASP A  25      64.180  59.348  90.884  1.00  0.00           O  
ATOM    396  OD2 ASP A  25      66.169  60.018  90.521  1.00  0.00           O  
ATOM    397  C   ASP A  25      67.301  55.940  89.193  1.00  0.00           C  
ATOM    398  O   ASP A  25      68.076  55.632  90.110  1.00  0.00           O  
ATOM    399  N   ILE A  26      66.827  55.140  88.300  1.00  0.00           N  
ATOM    400  H   ILE A  26      66.140  55.550  87.683  1.00  0.00           H  
ATOM    401  CA  ILE A  26      67.210  53.670  88.234  1.00  0.00           C  
ATOM    402  HA  ILE A  26      67.045  53.291  89.242  1.00  0.00           H  
ATOM    403  CB  ILE A  26      66.337  52.803  87.300  1.00  0.00           C  
ATOM    404  HB  ILE A  26      66.492  53.274  86.330  1.00  0.00           H  
ATOM    405  CG2 ILE A  26      66.804  51.361  87.191  1.00  0.00           C  
ATOM    406 HG21 ILE A  26      67.019  51.089  88.225  1.00  0.00           H  
ATOM    407 HG22 ILE A  26      65.978  50.757  86.815  1.00  0.00           H  
ATOM    408 HG23 ILE A  26      67.668  51.392  86.528  1.00  0.00           H  
ATOM    409  CG1 ILE A  26      64.813  52.905  87.643  1.00  0.00           C  
ATOM    410 HG12 ILE A  26      64.370  53.898  87.561  1.00  0.00           H  
ATOM    411 HG13 ILE A  26      64.371  52.281  86.865  1.00  0.00           H  
ATOM    412  CD1 ILE A  26      64.477  52.468  89.044  1.00  0.00           C  
ATOM    413 HD11 ILE A  26      65.175  51.739  89.454  1.00  0.00           H  
ATOM    414 HD12 ILE A  26      64.562  53.218  89.830  1.00  0.00           H  
ATOM    415 HD13 ILE A  26      63.436  52.160  88.948  1.00  0.00           H  
ATOM    416  C   ILE A  26      68.739  53.496  87.984  1.00  0.00           C  
ATOM    417  O   ILE A  26      69.469  52.937  88.780  1.00  0.00           O  
ATOM    418  N   PHE A  27      69.185  54.167  86.904  1.00  0.00           N  
ATOM    419  H   PHE A  27      68.501  54.667  86.354  1.00  0.00           H  
ATOM    420  CA  PHE A  27      70.605  54.095  86.535  1.00  0.00           C  
ATOM    421  HA  PHE A  27      70.902  53.064  86.340  1.00  0.00           H  
ATOM    422  CB  PHE A  27      70.775  54.884  85.284  1.00  0.00           C  
ATOM    423  HB2 PHE A  27      70.595  55.956  85.352  1.00  0.00           H  
ATOM    424  HB3 PHE A  27      71.829  54.897  85.007  1.00  0.00           H  
ATOM    425  CG  PHE A  27      70.047  54.328  84.087  1.00  0.00           C  
ATOM    426  CD1 PHE A  27      68.849  55.000  83.624  1.00  0.00           C  
ATOM    427  HD1 PHE A  27      68.536  55.856  84.203  1.00  0.00           H  
ATOM    428  CE1 PHE A  27      68.262  54.571  82.409  1.00  0.00           C  
ATOM    429  HE1 PHE A  27      67.461  55.166  81.996  1.00  0.00           H  
ATOM    430  CZ  PHE A  27      68.890  53.612  81.568  1.00  0.00           C  
ATOM    431  HZ  PHE A  27      68.494  53.338  80.601  1.00  0.00           H  
ATOM    432  CE2 PHE A  27      70.005  52.968  82.058  1.00  0.00           C  
ATOM    433  HE2 PHE A  27      70.455  52.167  81.490  1.00  0.00           H  
ATOM    434  CD2 PHE A  27      70.599  53.320  83.289  1.00  0.00           C  
ATOM    435  HD2 PHE A  27      71.520  52.826  83.560  1.00  0.00           H  
ATOM    436  C   PHE A  27      71.629  54.707  87.459  1.00  0.00           C  
ATOM    437  O   PHE A  27      72.770  54.219  87.586  1.00  0.00           O  
ATOM    438  N   VAL A  28      71.238  55.845  88.080  1.00  0.00           N  
ATOM    439  H   VAL A  28      70.341  56.271  87.896  1.00  0.00           H  
ATOM    440  CA  VAL A  28      72.169  56.443  89.059  1.00  0.00           C  
ATOM    441  HA  VAL A  28      73.209  56.122  89.011  1.00  0.00           H  
ATOM    442  CB  VAL A  28      72.266  57.988  88.850  1.00  0.00           C  
ATOM    443  HB  VAL A  28      72.938  58.473  89.559  1.00  0.00           H  
ATOM    444  CG1 VAL A  28      73.022  58.292  87.514  1.00  0.00           C  
ATOM    445 HG11 VAL A  28      73.024  59.373  87.378  1.00  0.00           H  
ATOM    446 HG12 VAL A  28      74.067  57.985  87.474  1.00  0.00           H  
ATOM    447 HG13 VAL A  28      72.457  57.841  86.697  1.00  0.00           H  
ATOM    448  CG2 VAL A  28      70.898  58.715  88.924  1.00  0.00           C  
ATOM    449 HG21 VAL A  28      71.196  59.762  88.968  1.00  0.00           H  
ATOM    450 HG22 VAL A  28      70.343  58.517  88.007  1.00  0.00           H  
ATOM    451 HG23 VAL A  28      70.374  58.462  89.846  1.00  0.00           H  
ATOM    452  C   VAL A  28      71.781  56.135  90.542  1.00  0.00           C  
ATOM    453  O   VAL A  28      72.361  56.687  91.421  1.00  0.00           O  
ATOM    454  N   LEU A  29      70.858  55.225  90.655  1.00  0.00           N  
ATOM    455  H   LEU A  29      70.433  54.832  89.828  1.00  0.00           H  
ATOM    456  CA  LEU A  29      70.429  54.596  91.944  1.00  0.00           C  
ATOM    457  HA  LEU A  29      69.507  54.044  91.762  1.00  0.00           H  
ATOM    458  CB  LEU A  29      71.508  53.719  92.606  1.00  0.00           C  
ATOM    459  HB2 LEU A  29      72.370  54.246  93.014  1.00  0.00           H  
ATOM    460  HB3 LEU A  29      71.024  53.231  93.451  1.00  0.00           H  
ATOM    461  CG  LEU A  29      71.980  52.506  91.762  1.00  0.00           C  
ATOM    462  HG  LEU A  29      71.236  52.252  91.006  1.00  0.00           H  
ATOM    463  CD1 LEU A  29      73.290  52.881  91.089  1.00  0.00           C  
ATOM    464 HD11 LEU A  29      73.789  52.203  90.396  1.00  0.00           H  
ATOM    465 HD12 LEU A  29      73.180  53.882  90.673  1.00  0.00           H  
ATOM    466 HD13 LEU A  29      73.993  52.946  91.920  1.00  0.00           H  
ATOM    467  CD2 LEU A  29      72.083  51.245  92.614  1.00  0.00           C  
ATOM    468 HD21 LEU A  29      72.914  51.347  93.312  1.00  0.00           H  
ATOM    469 HD22 LEU A  29      71.163  50.993  93.141  1.00  0.00           H  
ATOM    470 HD23 LEU A  29      72.422  50.489  91.905  1.00  0.00           H  
ATOM    471  C   LEU A  29      69.950  55.671  93.011  1.00  0.00           C  
ATOM    472  O   LEU A  29      70.570  55.816  94.018  1.00  0.00           O  
ATOM    473  N   GLY A  30      68.954  56.453  92.573  1.00  0.00           N  
ATOM    474  H   GLY A  30      68.597  56.175  91.670  1.00  0.00           H  
ATOM    475  CA  GLY A  30      68.378  57.597  93.259  1.00  0.00           C  
ATOM    476  HA2 GLY A  30      67.476  57.985  92.787  1.00  0.00           H  
ATOM    477  HA3 GLY A  30      68.036  57.316  94.255  1.00  0.00           H  
ATOM    478  C   GLY A  30      69.246  58.801  93.542  1.00  0.00           C  
ATOM    479  O   GLY A  30      68.848  59.726  94.219  1.00  0.00           O  
ATOM    480  N   ALA A  31      70.472  58.798  93.109  1.00  0.00           N  
ATOM    481  H   ALA A  31      70.824  58.074  92.498  1.00  0.00           H  
ATOM    482  CA  ALA A  31      71.386  59.902  93.321  1.00  0.00           C  
ATOM    483  HA  ALA A  31      71.328  60.215  94.364  1.00  0.00           H  
ATOM    484  CB  ALA A  31      72.870  59.495  93.076  1.00  0.00           C  
ATOM    485  HB1 ALA A  31      73.553  60.271  93.421  1.00  0.00           H  
ATOM    486  HB2 ALA A  31      73.031  58.562  93.615  1.00  0.00           H  
ATOM    487  HB3 ALA A  31      73.045  59.193  92.044  1.00  0.00           H  
ATOM    488  C   ALA A  31      71.020  61.072  92.398  1.00  0.00           C  
ATOM    489  O   ALA A  31      71.056  60.864  91.171  1.00  0.00           O  
ATOM    490  N   GLU A  32      70.757  62.257  93.034  1.00  0.00           N  
ATOM    491  H   GLU A  32      70.749  62.245  94.044  1.00  0.00           H  
ATOM    492  CA  GLU A  32      70.418  63.604  92.386  1.00  0.00           C  
ATOM    493  HA  GLU A  32      69.625  63.428  91.660  1.00  0.00           H  
ATOM    494  CB  GLU A  32      70.006  64.568  93.551  1.00  0.00           C  
ATOM    495  HB2 GLU A  32      70.847  64.685  94.234  1.00  0.00           H  
ATOM    496  HB3 GLU A  32      69.709  65.543  93.165  1.00  0.00           H  
ATOM    497  CG  GLU A  32      69.016  64.184  94.624  1.00  0.00           C  
ATOM    498  HG2 GLU A  32      69.173  63.175  95.004  1.00  0.00           H  
ATOM    499  HG3 GLU A  32      68.938  64.927  95.418  1.00  0.00           H  
ATOM    500  CD  GLU A  32      67.666  64.117  93.978  1.00  0.00           C  
ATOM    501  OE1 GLU A  32      67.484  64.002  92.721  1.00  0.00           O  
ATOM    502  OE2 GLU A  32      66.627  64.051  94.656  1.00  0.00           O  
ATOM    503  C   GLU A  32      71.656  64.170  91.706  1.00  0.00           C  
ATOM    504  O   GLU A  32      71.579  64.587  90.536  1.00  0.00           O  
ATOM    505  N   ASP A  33      72.807  64.031  92.282  1.00  0.00           N  
ATOM    506  H   ASP A  33      72.770  63.732  93.246  1.00  0.00           H  
ATOM    507  CA  ASP A  33      74.205  64.348  91.834  1.00  0.00           C  
ATOM    508  HA  ASP A  33      74.184  65.227  91.191  1.00  0.00           H  
ATOM    509  CB  ASP A  33      75.152  64.692  93.028  1.00  0.00           C  
ATOM    510  HB2 ASP A  33      75.233  63.806  93.657  1.00  0.00           H  
ATOM    511  HB3 ASP A  33      76.153  64.956  92.685  1.00  0.00           H  
ATOM    512  CG  ASP A  33      74.613  65.894  93.787  1.00  0.00           C  
ATOM    513  OD1 ASP A  33      74.038  66.778  93.156  1.00  0.00           O  
ATOM    514  OD2 ASP A  33      74.835  66.066  95.026  1.00  0.00           O  
ATOM    515  C   ASP A  33      74.857  63.137  90.998  1.00  0.00           C  
ATOM    516  O   ASP A  33      75.941  63.195  90.403  1.00  0.00           O  
ATOM    517  N   GLY A  34      74.107  61.991  90.842  1.00  0.00           N  
ATOM    518  H   GLY A  34      73.198  61.916  91.275  1.00  0.00           H  
ATOM    519  CA  GLY A  34      74.489  60.846  90.041  1.00  0.00           C  
ATOM    520  HA2 GLY A  34      75.518  60.561  90.262  1.00  0.00           H  
ATOM    521  HA3 GLY A  34      73.645  60.157  90.043  1.00  0.00           H  
ATOM    522  C   GLY A  34      74.457  61.303  88.554  1.00  0.00           C  
ATOM    523  O   GLY A  34      73.495  61.934  88.132  1.00  0.00           O  
ATOM    524  N   CYS A  35      75.430  60.854  87.799  1.00  0.00           N  
ATOM    525  H   CYS A  35      76.084  60.272  88.304  1.00  0.00           H  
ATOM    526  CA  CYS A  35      75.553  60.828  86.394  1.00  0.00           C  
ATOM    527  HA  CYS A  35      74.696  61.391  86.024  1.00  0.00           H  
ATOM    528  CB  CYS A  35      76.768  61.706  85.982  1.00  0.00           C  
ATOM    529  HB2 CYS A  35      77.722  61.342  86.364  1.00  0.00           H  
ATOM    530  HB3 CYS A  35      76.787  61.750  84.893  1.00  0.00           H  
ATOM    531  SG  CYS A  35      76.322  63.266  86.676  1.00  0.00           S  
ATOM    532  HG  CYS A  35      76.758  62.970  87.904  1.00  0.00           H  
ATOM    533  C   CYS A  35      75.637  59.491  85.708  1.00  0.00           C  
ATOM    534  O   CYS A  35      76.410  58.665  86.165  1.00  0.00           O  
ATOM    535  N   ILE A  36      74.917  59.186  84.629  1.00  0.00           N  
ATOM    536  H   ILE A  36      74.317  59.910  84.260  1.00  0.00           H  
ATOM    537  CA  ILE A  36      75.060  57.950  83.718  1.00  0.00           C  
ATOM    538  HA  ILE A  36      75.196  57.180  84.477  1.00  0.00           H  
ATOM    539  CB  ILE A  36      73.785  57.808  82.885  1.00  0.00           C  
ATOM    540  HB  ILE A  36      73.806  58.750  82.337  1.00  0.00           H  
ATOM    541  CG2 ILE A  36      73.848  56.684  81.865  1.00  0.00           C  
ATOM    542 HG21 ILE A  36      74.760  56.843  81.290  1.00  0.00           H  
ATOM    543 HG22 ILE A  36      73.918  55.703  82.335  1.00  0.00           H  
ATOM    544 HG23 ILE A  36      73.084  56.596  81.092  1.00  0.00           H  
ATOM    545  CG1 ILE A  36      72.480  57.844  83.606  1.00  0.00           C  
ATOM    546 HG12 ILE A  36      72.439  56.949  84.227  1.00  0.00           H  
ATOM    547 HG13 ILE A  36      72.435  58.700  84.279  1.00  0.00           H  
ATOM    548  CD1 ILE A  36      71.240  57.853  82.658  1.00  0.00           C  
ATOM    549 HD11 ILE A  36      71.123  56.855  82.237  1.00  0.00           H  
ATOM    550 HD12 ILE A  36      70.362  58.213  83.194  1.00  0.00           H  
ATOM    551 HD13 ILE A  36      71.310  58.580  81.848  1.00  0.00           H  
ATOM    552  C   ILE A  36      76.251  57.832  82.801  1.00  0.00           C  
ATOM    553  O   ILE A  36      76.523  58.786  82.068  1.00  0.00           O  
ATOM    554  N   SER A  37      76.943  56.668  82.810  1.00  0.00           N  
ATOM    555  H   SER A  37      76.706  56.067  83.586  1.00  0.00           H  
ATOM    556  CA  SER A  37      77.963  56.317  81.824  1.00  0.00           C  
ATOM    557  HA  SER A  37      78.147  57.141  81.135  1.00  0.00           H  
ATOM    558  CB  SER A  37      79.315  56.125  82.608  1.00  0.00           C  
ATOM    559  HB2 SER A  37      80.163  56.024  81.930  1.00  0.00           H  
ATOM    560  HB3 SER A  37      79.590  56.885  83.339  1.00  0.00           H  
ATOM    561  OG  SER A  37      79.360  54.909  83.302  1.00  0.00           O  
ATOM    562  HG  SER A  37      78.744  54.945  84.037  1.00  0.00           H  
ATOM    563  C   SER A  37      77.594  55.077  80.991  1.00  0.00           C  
ATOM    564  O   SER A  37      76.506  54.517  81.163  1.00  0.00           O  
ATOM    565  N   THR A  38      78.590  54.618  80.135  1.00  0.00           N  
ATOM    566  H   THR A  38      79.527  54.993  80.117  1.00  0.00           H  
ATOM    567  CA  THR A  38      78.177  53.435  79.363  1.00  0.00           C  
ATOM    568  HA  THR A  38      77.221  53.589  78.862  1.00  0.00           H  
ATOM    569  CB  THR A  38      79.202  53.168  78.277  1.00  0.00           C  
ATOM    570  HB  THR A  38      78.977  52.278  77.689  1.00  0.00           H  
ATOM    571  CG2 THR A  38      79.416  54.347  77.286  1.00  0.00           C  
ATOM    572 HG21 THR A  38      78.464  54.557  76.798  1.00  0.00           H  
ATOM    573 HG22 THR A  38      79.770  55.292  77.698  1.00  0.00           H  
ATOM    574 HG23 THR A  38      80.132  54.005  76.539  1.00  0.00           H  
ATOM    575  OG1 THR A  38      80.514  53.003  78.770  1.00  0.00           O  
ATOM    576  HG1 THR A  38      80.409  52.061  78.923  1.00  0.00           H  
ATOM    577  C   THR A  38      77.957  52.175  80.284  1.00  0.00           C  
ATOM    578  O   THR A  38      77.213  51.200  80.001  1.00  0.00           O  
ATOM    579  N   LYS A  39      78.789  52.066  81.300  1.00  0.00           N  
ATOM    580  H   LYS A  39      79.431  52.809  81.539  1.00  0.00           H  
ATOM    581  CA  LYS A  39      78.650  50.983  82.332  1.00  0.00           C  
ATOM    582  HA  LYS A  39      78.791  50.010  81.862  1.00  0.00           H  
ATOM    583  CB  LYS A  39      79.716  51.197  83.501  1.00  0.00           C  
ATOM    584  HB2 LYS A  39      79.357  52.017  84.122  1.00  0.00           H  
ATOM    585  HB3 LYS A  39      79.699  50.250  84.042  1.00  0.00           H  
ATOM    586  CG  LYS A  39      81.107  51.365  83.046  1.00  0.00           C  
ATOM    587  HG2 LYS A  39      81.398  50.586  82.340  1.00  0.00           H  
ATOM    588  HG3 LYS A  39      81.124  52.231  82.384  1.00  0.00           H  
ATOM    589  CD  LYS A  39      82.131  51.428  84.262  1.00  0.00           C  
ATOM    590  HD2 LYS A  39      82.181  50.479  84.796  1.00  0.00           H  
ATOM    591  HD3 LYS A  39      83.174  51.667  84.056  1.00  0.00           H  
ATOM    592  CE  LYS A  39      81.699  52.579  85.209  1.00  0.00           C  
ATOM    593  HE2 LYS A  39      81.893  53.536  84.725  1.00  0.00           H  
ATOM    594  HE3 LYS A  39      80.634  52.601  85.438  1.00  0.00           H  
ATOM    595  NZ  LYS A  39      82.492  52.569  86.528  1.00  0.00           N  
ATOM    596  HZ1 LYS A  39      83.498  52.551  86.432  1.00  0.00           H  
ATOM    597  HZ2 LYS A  39      82.199  53.349  87.098  1.00  0.00           H  
ATOM    598  HZ3 LYS A  39      82.201  51.722  86.994  1.00  0.00           H  
ATOM    599  C   LYS A  39      77.231  51.022  83.000  1.00  0.00           C  
ATOM    600  O   LYS A  39      76.756  50.005  83.417  1.00  0.00           O  
ATOM    601  N   GLU A  40      76.574  52.203  83.105  1.00  0.00           N  
ATOM    602  H   GLU A  40      76.977  53.081  82.812  1.00  0.00           H  
ATOM    603  CA  GLU A  40      75.147  52.250  83.466  1.00  0.00           C  
ATOM    604  HA  GLU A  40      74.865  51.495  84.200  1.00  0.00           H  
ATOM    605  CB  GLU A  40      74.855  53.655  84.052  1.00  0.00           C  
ATOM    606  HB2 GLU A  40      75.265  54.433  83.408  1.00  0.00           H  
ATOM    607  HB3 GLU A  40      73.774  53.791  84.084  1.00  0.00           H  
ATOM    608  CG  GLU A  40      75.302  53.873  85.505  1.00  0.00           C  
ATOM    609  HG2 GLU A  40      74.902  54.856  85.751  1.00  0.00           H  
ATOM    610  HG3 GLU A  40      74.830  53.118  86.133  1.00  0.00           H  
ATOM    611  CD  GLU A  40      76.781  54.008  85.788  1.00  0.00           C  
ATOM    612  OE1 GLU A  40      77.203  53.467  86.839  1.00  0.00           O  
ATOM    613  OE2 GLU A  40      77.441  54.764  85.026  1.00  0.00           O  
ATOM    614  C   GLU A  40      74.166  51.980  82.330  1.00  0.00           C  
ATOM    615  O   GLU A  40      73.217  51.214  82.526  1.00  0.00           O  
ATOM    616  N   LEU A  41      74.285  52.554  81.086  1.00  0.00           N  
ATOM    617  H   LEU A  41      75.138  53.076  80.938  1.00  0.00           H  
ATOM    618  CA  LEU A  41      73.411  52.253  79.883  1.00  0.00           C  
ATOM    619  HA  LEU A  41      72.374  52.460  80.147  1.00  0.00           H  
ATOM    620  CB  LEU A  41      73.844  53.095  78.672  1.00  0.00           C  
ATOM    621  HB2 LEU A  41      74.925  52.964  78.649  1.00  0.00           H  
ATOM    622  HB3 LEU A  41      73.310  52.632  77.843  1.00  0.00           H  
ATOM    623  CG  LEU A  41      73.501  54.584  78.633  1.00  0.00           C  
ATOM    624  HG  LEU A  41      74.125  55.025  79.411  1.00  0.00           H  
ATOM    625  CD1 LEU A  41      73.941  55.023  77.255  1.00  0.00           C  
ATOM    626 HD11 LEU A  41      74.003  56.107  77.162  1.00  0.00           H  
ATOM    627 HD12 LEU A  41      74.985  54.714  77.193  1.00  0.00           H  
ATOM    628 HD13 LEU A  41      73.352  54.494  76.506  1.00  0.00           H  
ATOM    629  CD2 LEU A  41      72.010  54.864  78.851  1.00  0.00           C  
ATOM    630 HD21 LEU A  41      71.848  55.938  78.949  1.00  0.00           H  
ATOM    631 HD22 LEU A  41      71.537  54.495  77.941  1.00  0.00           H  
ATOM    632 HD23 LEU A  41      71.679  54.483  79.817  1.00  0.00           H  
ATOM    633  C   LEU A  41      73.380  50.781  79.490  1.00  0.00           C  
ATOM    634  O   LEU A  41      72.370  50.250  79.084  1.00  0.00           O  
ATOM    635  N   GLY A  42      74.541  50.144  79.690  1.00  0.00           N  
ATOM    636  H   GLY A  42      75.403  50.659  79.799  1.00  0.00           H  
ATOM    637  CA  GLY A  42      74.774  48.660  79.351  1.00  0.00           C  
ATOM    638  HA2 GLY A  42      74.601  48.527  78.283  1.00  0.00           H  
ATOM    639  HA3 GLY A  42      75.777  48.351  79.644  1.00  0.00           H  
ATOM    640  C   GLY A  42      73.940  47.762  80.243  1.00  0.00           C  
ATOM    641  O   GLY A  42      73.779  46.638  79.935  1.00  0.00           O  
ATOM    642  N   LYS A  43      73.355  48.216  81.361  1.00  0.00           N  
ATOM    643  H   LYS A  43      73.512  49.200  81.525  1.00  0.00           H  
ATOM    644  CA  LYS A  43      72.477  47.506  82.261  1.00  0.00           C  
ATOM    645  HA  LYS A  43      72.660  46.437  82.372  1.00  0.00           H  
ATOM    646  CB  LYS A  43      72.643  48.161  83.646  1.00  0.00           C  
ATOM    647  HB2 LYS A  43      72.256  49.180  83.620  1.00  0.00           H  
ATOM    648  HB3 LYS A  43      72.025  47.567  84.320  1.00  0.00           H  
ATOM    649  CG  LYS A  43      74.059  48.233  84.154  1.00  0.00           C  
ATOM    650  HG2 LYS A  43      74.347  47.196  84.325  1.00  0.00           H  
ATOM    651  HG3 LYS A  43      74.718  48.742  83.450  1.00  0.00           H  
ATOM    652  CD  LYS A  43      74.060  48.949  85.587  1.00  0.00           C  
ATOM    653  HD2 LYS A  43      73.606  49.935  85.476  1.00  0.00           H  
ATOM    654  HD3 LYS A  43      73.352  48.408  86.215  1.00  0.00           H  
ATOM    655  CE  LYS A  43      75.380  49.012  86.346  1.00  0.00           C  
ATOM    656  HE2 LYS A  43      75.825  48.028  86.500  1.00  0.00           H  
ATOM    657  HE3 LYS A  43      76.074  49.650  85.799  1.00  0.00           H  
ATOM    658  NZ  LYS A  43      75.137  49.626  87.737  1.00  0.00           N  
ATOM    659  HZ1 LYS A  43      75.980  49.782  88.273  1.00  0.00           H  
ATOM    660  HZ2 LYS A  43      74.676  50.524  87.695  1.00  0.00           H  
ATOM    661  HZ3 LYS A  43      74.510  49.020  88.245  1.00  0.00           H  
ATOM    662  C   LYS A  43      71.060  47.401  81.607  1.00  0.00           C  
ATOM    663  O   LYS A  43      70.455  46.313  81.606  1.00  0.00           O  
ATOM    664  N   VAL A  44      70.585  48.482  80.932  1.00  0.00           N  
ATOM    665  H   VAL A  44      71.257  49.235  80.889  1.00  0.00           H  
ATOM    666  CA  VAL A  44      69.292  48.318  80.174  1.00  0.00           C  
ATOM    667  HA  VAL A  44      68.624  47.699  80.772  1.00  0.00           H  
ATOM    668  CB  VAL A  44      68.548  49.679  80.098  1.00  0.00           C  
ATOM    669  HB  VAL A  44      69.286  50.385  79.718  1.00  0.00           H  
ATOM    670  CG1 VAL A  44      67.437  49.778  79.063  1.00  0.00           C  
ATOM    671 HG11 VAL A  44      67.854  49.926  78.067  1.00  0.00           H  
ATOM    672 HG12 VAL A  44      66.739  48.940  79.058  1.00  0.00           H  
ATOM    673 HG13 VAL A  44      66.881  50.711  79.157  1.00  0.00           H  
ATOM    674  CG2 VAL A  44      67.992  50.129  81.460  1.00  0.00           C  
ATOM    675 HG21 VAL A  44      68.800  50.417  82.133  1.00  0.00           H  
ATOM    676 HG22 VAL A  44      67.398  51.031  81.315  1.00  0.00           H  
ATOM    677 HG23 VAL A  44      67.442  49.278  81.862  1.00  0.00           H  
ATOM    678  C   VAL A  44      69.482  47.603  78.874  1.00  0.00           C  
ATOM    679  O   VAL A  44      68.593  46.797  78.523  1.00  0.00           O  
ATOM    680  N   MET A  45      70.590  47.756  78.188  1.00  0.00           N  
ATOM    681  H   MET A  45      71.254  48.478  78.426  1.00  0.00           H  
ATOM    682  CA  MET A  45      70.907  46.862  76.999  1.00  0.00           C  
ATOM    683  HA  MET A  45      70.100  46.933  76.270  1.00  0.00           H  
ATOM    684  CB  MET A  45      72.287  47.280  76.470  1.00  0.00           C  
ATOM    685  HB2 MET A  45      73.031  47.151  77.256  1.00  0.00           H  
ATOM    686  HB3 MET A  45      72.691  46.675  75.659  1.00  0.00           H  
ATOM    687  CG  MET A  45      72.276  48.762  75.992  1.00  0.00           C  
ATOM    688  HG2 MET A  45      72.246  49.504  76.790  1.00  0.00           H  
ATOM    689  HG3 MET A  45      73.276  49.057  75.672  1.00  0.00           H  
ATOM    690  SD  MET A  45      71.080  49.312  74.711  1.00  0.00           S  
ATOM    691  CE  MET A  45      71.063  51.045  74.987  1.00  0.00           C  
ATOM    692  HE1 MET A  45      72.080  51.397  74.820  1.00  0.00           H  
ATOM    693  HE2 MET A  45      70.357  51.495  74.288  1.00  0.00           H  
ATOM    694  HE3 MET A  45      70.907  51.326  76.028  1.00  0.00           H  
ATOM    695  C   MET A  45      70.889  45.366  77.465  1.00  0.00           C  
ATOM    696  O   MET A  45      70.238  44.567  76.801  1.00  0.00           O  
ATOM    697  N   ARG A  46      71.424  44.955  78.664  1.00  0.00           N  
ATOM    698  H   ARG A  46      72.008  45.534  79.249  1.00  0.00           H  
ATOM    699  CA  ARG A  46      71.385  43.555  78.996  1.00  0.00           C  
ATOM    700  HA  ARG A  46      71.747  42.935  78.176  1.00  0.00           H  
ATOM    701  CB  ARG A  46      72.127  43.325  80.318  1.00  0.00           C  
ATOM    702  HB2 ARG A  46      72.987  43.994  80.305  1.00  0.00           H  
ATOM    703  HB3 ARG A  46      71.455  43.564  81.142  1.00  0.00           H  
ATOM    704  CG  ARG A  46      72.484  41.847  80.457  1.00  0.00           C  
ATOM    705  HG2 ARG A  46      71.572  41.252  80.511  1.00  0.00           H  
ATOM    706  HG3 ARG A  46      72.979  41.497  79.551  1.00  0.00           H  
ATOM    707  CD  ARG A  46      73.492  41.567  81.656  1.00  0.00           C  
ATOM    708  HD2 ARG A  46      73.855  40.540  81.686  1.00  0.00           H  
ATOM    709  HD3 ARG A  46      74.277  42.292  81.440  1.00  0.00           H  
ATOM    710  NE  ARG A  46      72.833  41.921  82.922  1.00  0.00           N  
ATOM    711  HE  ARG A  46      72.897  42.878  83.239  1.00  0.00           H  
ATOM    712  CZ  ARG A  46      71.991  41.217  83.656  1.00  0.00           C  
ATOM    713  NH1 ARG A  46      71.498  40.105  83.273  1.00  0.00           N  
ATOM    714 HH11 ARG A  46      71.866  39.804  82.382  1.00  0.00           H  
ATOM    715 HH12 ARG A  46      70.898  39.586  83.898  1.00  0.00           H  
ATOM    716  NH2 ARG A  46      71.570  41.680  84.771  1.00  0.00           N  
ATOM    717 HH21 ARG A  46      71.921  42.534  85.181  1.00  0.00           H  
ATOM    718 HH22 ARG A  46      71.029  40.971  85.245  1.00  0.00           H  
ATOM    719  C   ARG A  46      69.912  43.114  79.242  1.00  0.00           C  
ATOM    720  O   ARG A  46      69.566  42.002  78.876  1.00  0.00           O  
ATOM    721  N   MET A  47      69.052  43.909  79.815  1.00  0.00           N  
ATOM    722  H   MET A  47      69.421  44.776  80.178  1.00  0.00           H  
ATOM    723  CA  MET A  47      67.602  43.636  79.875  1.00  0.00           C  
ATOM    724  HA  MET A  47      67.505  42.649  80.326  1.00  0.00           H  
ATOM    725  CB  MET A  47      67.009  44.761  80.709  1.00  0.00           C  
ATOM    726  HB2 MET A  47      67.161  45.746  80.268  1.00  0.00           H  
ATOM    727  HB3 MET A  47      65.934  44.589  80.766  1.00  0.00           H  
ATOM    728  CG  MET A  47      67.511  44.767  82.144  1.00  0.00           C  
ATOM    729  HG2 MET A  47      67.163  43.847  82.613  1.00  0.00           H  
ATOM    730  HG3 MET A  47      68.600  44.740  82.101  1.00  0.00           H  
ATOM    731  SD  MET A  47      67.057  46.093  83.295  1.00  0.00           S  
ATOM    732  CE  MET A  47      68.306  45.848  84.485  1.00  0.00           C  
ATOM    733  HE1 MET A  47      68.165  46.498  85.350  1.00  0.00           H  
ATOM    734  HE2 MET A  47      68.176  44.784  84.682  1.00  0.00           H  
ATOM    735  HE3 MET A  47      69.336  45.998  84.163  1.00  0.00           H  
ATOM    736  C   MET A  47      66.884  43.658  78.469  1.00  0.00           C  
ATOM    737  O   MET A  47      66.095  42.753  78.220  1.00  0.00           O  
ATOM    738  N   LEU A  48      67.172  44.638  77.588  1.00  0.00           N  
ATOM    739  H   LEU A  48      67.957  45.259  77.721  1.00  0.00           H  
ATOM    740  CA  LEU A  48      66.721  44.676  76.161  1.00  0.00           C  
ATOM    741  HA  LEU A  48      65.649  44.587  76.337  1.00  0.00           H  
ATOM    742  CB  LEU A  48      66.965  46.006  75.501  1.00  0.00           C  
ATOM    743  HB2 LEU A  48      68.012  46.303  75.573  1.00  0.00           H  
ATOM    744  HB3 LEU A  48      66.782  45.966  74.427  1.00  0.00           H  
ATOM    745  CG  LEU A  48      66.079  47.201  76.036  1.00  0.00           C  
ATOM    746  HG  LEU A  48      66.010  47.033  77.111  1.00  0.00           H  
ATOM    747  CD1 LEU A  48      66.724  48.616  75.779  1.00  0.00           C  
ATOM    748 HD11 LEU A  48      66.104  49.358  76.283  1.00  0.00           H  
ATOM    749 HD12 LEU A  48      67.687  48.669  76.287  1.00  0.00           H  
ATOM    750 HD13 LEU A  48      66.805  48.783  74.705  1.00  0.00           H  
ATOM    751  CD2 LEU A  48      64.770  47.377  75.300  1.00  0.00           C  
ATOM    752 HD21 LEU A  48      64.969  47.531  74.240  1.00  0.00           H  
ATOM    753 HD22 LEU A  48      64.200  46.448  75.305  1.00  0.00           H  
ATOM    754 HD23 LEU A  48      64.219  48.163  75.818  1.00  0.00           H  
ATOM    755  C   LEU A  48      67.319  43.510  75.295  1.00  0.00           C  
ATOM    756  O   LEU A  48      66.782  43.219  74.218  1.00  0.00           O  
ATOM    757  N   GLY A  49      68.293  42.769  75.906  1.00  0.00           N  
ATOM    758  H   GLY A  49      68.811  43.274  76.611  1.00  0.00           H  
ATOM    759  CA  GLY A  49      68.843  41.476  75.251  1.00  0.00           C  
ATOM    760  HA2 GLY A  49      69.242  40.867  76.063  1.00  0.00           H  
ATOM    761  HA3 GLY A  49      68.020  40.947  74.771  1.00  0.00           H  
ATOM    762  C   GLY A  49      69.897  41.854  74.176  1.00  0.00           C  
ATOM    763  O   GLY A  49      70.306  40.943  73.315  1.00  0.00           O  
ATOM    764  N   GLN A  50      70.168  43.145  73.957  1.00  0.00           N  
ATOM    765  H   GLN A  50      69.894  43.763  74.708  1.00  0.00           H  
ATOM    766  CA  GLN A  50      71.127  43.661  73.023  1.00  0.00           C  
ATOM    767  HA  GLN A  50      71.304  42.875  72.288  1.00  0.00           H  
ATOM    768  CB  GLN A  50      70.673  44.977  72.471  1.00  0.00           C  
ATOM    769  HB2 GLN A  50      70.828  45.784  73.187  1.00  0.00           H  
ATOM    770  HB3 GLN A  50      71.320  45.345  71.675  1.00  0.00           H  
ATOM    771  CG  GLN A  50      69.234  45.061  71.893  1.00  0.00           C  
ATOM    772  HG2 GLN A  50      68.615  44.574  72.647  1.00  0.00           H  
ATOM    773  HG3 GLN A  50      68.932  46.061  71.583  1.00  0.00           H  
ATOM    774  CD  GLN A  50      69.101  44.240  70.645  1.00  0.00           C  
ATOM    775  OE1 GLN A  50      69.883  44.030  69.769  1.00  0.00           O  
ATOM    776  NE2 GLN A  50      67.897  43.687  70.447  1.00  0.00           N  
ATOM    777 HE21 GLN A  50      67.834  42.983  69.725  1.00  0.00           H  
ATOM    778 HE22 GLN A  50      67.083  43.855  71.020  1.00  0.00           H  
ATOM    779  C   GLN A  50      72.526  43.850  73.683  1.00  0.00           C  
ATOM    780  O   GLN A  50      72.652  43.950  74.950  1.00  0.00           O  
ATOM    781  N   ASN A  51      73.538  43.715  72.929  1.00  0.00           N  
ATOM    782  H   ASN A  51      73.372  43.585  71.942  1.00  0.00           H  
ATOM    783  CA  ASN A  51      74.988  43.813  73.262  1.00  0.00           C  
ATOM    784  HA  ASN A  51      74.981  44.315  74.229  1.00  0.00           H  
ATOM    785  CB  ASN A  51      75.615  42.461  73.444  1.00  0.00           C  
ATOM    786  HB2 ASN A  51      74.993  41.839  74.089  1.00  0.00           H  
ATOM    787  HB3 ASN A  51      75.707  41.991  72.465  1.00  0.00           H  
ATOM    788  CG  ASN A  51      76.998  42.615  74.003  1.00  0.00           C  
ATOM    789  OD1 ASN A  51      77.237  43.614  74.677  1.00  0.00           O  
ATOM    790  ND2 ASN A  51      77.931  41.659  73.776  1.00  0.00           N  
ATOM    791 HD21 ASN A  51      78.770  41.878  74.294  1.00  0.00           H  
ATOM    792 HD22 ASN A  51      77.843  41.132  72.920  1.00  0.00           H  
ATOM    793  C   ASN A  51      75.653  44.829  72.202  1.00  0.00           C  
ATOM    794  O   ASN A  51      76.691  44.381  71.688  1.00  0.00           O  
ATOM    795  N   PRO A  52      75.321  46.102  72.146  1.00  0.00           N  
ATOM    796  CD  PRO A  52      74.089  46.703  72.680  1.00  0.00           C  
ATOM    797  HD2 PRO A  52      73.820  46.431  73.700  1.00  0.00           H  
ATOM    798  HD3 PRO A  52      73.224  46.500  72.049  1.00  0.00           H  
ATOM    799  CG  PRO A  52      74.271  48.256  72.572  1.00  0.00           C  
ATOM    800  HG2 PRO A  52      74.714  48.619  73.499  1.00  0.00           H  
ATOM    801  HG3 PRO A  52      73.268  48.683  72.553  1.00  0.00           H  
ATOM    802  CB  PRO A  52      75.145  48.321  71.345  1.00  0.00           C  
ATOM    803  HB2 PRO A  52      75.663  49.267  71.189  1.00  0.00           H  
ATOM    804  HB3 PRO A  52      74.479  48.081  70.517  1.00  0.00           H  
ATOM    805  CA  PRO A  52      76.130  47.180  71.481  1.00  0.00           C  
ATOM    806  HA  PRO A  52      76.465  46.768  70.530  1.00  0.00           H  
ATOM    807  C   PRO A  52      77.422  47.615  72.376  1.00  0.00           C  
ATOM    808  O   PRO A  52      77.436  47.454  73.624  1.00  0.00           O  
ATOM    809  N   THR A  53      78.442  48.057  71.642  1.00  0.00           N  
ATOM    810  H   THR A  53      78.484  47.868  70.651  1.00  0.00           H  
ATOM    811  CA  THR A  53      79.759  48.287  72.263  1.00  0.00           C  
ATOM    812  HA  THR A  53      79.847  47.533  73.045  1.00  0.00           H  
ATOM    813  CB  THR A  53      80.930  48.305  71.258  1.00  0.00           C  
ATOM    814  HB  THR A  53      81.781  47.889  71.798  1.00  0.00           H  
ATOM    815  CG2 THR A  53      80.703  47.648  69.971  1.00  0.00           C  
ATOM    816 HG21 THR A  53      81.682  47.475  69.524  1.00  0.00           H  
ATOM    817 HG22 THR A  53      80.157  46.705  69.969  1.00  0.00           H  
ATOM    818 HG23 THR A  53      80.175  48.372  69.350  1.00  0.00           H  
ATOM    819  OG1 THR A  53      81.317  49.633  70.830  1.00  0.00           O  
ATOM    820  HG1 THR A  53      82.223  49.653  71.148  1.00  0.00           H  
ATOM    821  C   THR A  53      79.749  49.611  73.070  1.00  0.00           C  
ATOM    822  O   THR A  53      79.045  50.593  72.727  1.00  0.00           O  
ATOM    823  N   PRO A  54      80.576  49.619  74.091  1.00  0.00           N  
ATOM    824  CD  PRO A  54      81.499  48.600  74.561  1.00  0.00           C  
ATOM    825  HD2 PRO A  54      82.171  48.238  73.783  1.00  0.00           H  
ATOM    826  HD3 PRO A  54      80.988  47.782  75.070  1.00  0.00           H  
ATOM    827  CG  PRO A  54      82.399  49.344  75.538  1.00  0.00           C  
ATOM    828  HG2 PRO A  54      83.229  49.846  75.041  1.00  0.00           H  
ATOM    829  HG3 PRO A  54      82.693  48.717  76.380  1.00  0.00           H  
ATOM    830  CB  PRO A  54      81.533  50.434  76.126  1.00  0.00           C  
ATOM    831  HB2 PRO A  54      82.124  51.286  76.465  1.00  0.00           H  
ATOM    832  HB3 PRO A  54      80.902  50.096  76.947  1.00  0.00           H  
ATOM    833  CA  PRO A  54      80.657  50.822  74.960  1.00  0.00           C  
ATOM    834  HA  PRO A  54      79.679  51.180  75.283  1.00  0.00           H  
ATOM    835  C   PRO A  54      81.325  52.026  74.210  1.00  0.00           C  
ATOM    836  O   PRO A  54      81.125  53.164  74.526  1.00  0.00           O  
ATOM    837  N   GLU A  55      82.014  51.835  73.067  1.00  0.00           N  
ATOM    838  H   GLU A  55      82.188  50.881  72.784  1.00  0.00           H  
ATOM    839  CA  GLU A  55      82.601  52.845  72.289  1.00  0.00           C  
ATOM    840  HA  GLU A  55      83.073  53.593  72.926  1.00  0.00           H  
ATOM    841  CB  GLU A  55      83.693  52.354  71.377  1.00  0.00           C  
ATOM    842  HB2 GLU A  55      83.265  51.760  70.569  1.00  0.00           H  
ATOM    843  HB3 GLU A  55      84.140  53.276  71.006  1.00  0.00           H  
ATOM    844  CG  GLU A  55      84.896  51.597  71.979  1.00  0.00           C  
ATOM    845  HG2 GLU A  55      85.843  51.911  71.539  1.00  0.00           H  
ATOM    846  HG3 GLU A  55      84.991  52.049  72.967  1.00  0.00           H  
ATOM    847  CD  GLU A  55      84.659  50.117  72.051  1.00  0.00           C  
ATOM    848  OE1 GLU A  55      85.620  49.369  72.124  1.00  0.00           O  
ATOM    849  OE2 GLU A  55      83.475  49.700  72.159  1.00  0.00           O  
ATOM    850  C   GLU A  55      81.443  53.497  71.524  1.00  0.00           C  
ATOM    851  O   GLU A  55      81.539  54.633  71.052  1.00  0.00           O  
ATOM    852  N   GLU A  56      80.279  52.833  71.354  1.00  0.00           N  
ATOM    853  H   GLU A  56      80.184  51.872  71.648  1.00  0.00           H  
ATOM    854  CA  GLU A  56      79.112  53.428  70.608  1.00  0.00           C  
ATOM    855  HA  GLU A  56      79.411  54.372  70.153  1.00  0.00           H  
ATOM    856  CB  GLU A  56      78.651  52.597  69.415  1.00  0.00           C  
ATOM    857  HB2 GLU A  56      77.862  53.113  68.867  1.00  0.00           H  
ATOM    858  HB3 GLU A  56      79.390  52.535  68.616  1.00  0.00           H  
ATOM    859  CG  GLU A  56      78.369  51.140  69.719  1.00  0.00           C  
ATOM    860  HG2 GLU A  56      79.309  50.684  70.029  1.00  0.00           H  
ATOM    861  HG3 GLU A  56      77.583  51.146  70.473  1.00  0.00           H  
ATOM    862  CD  GLU A  56      77.797  50.208  68.634  1.00  0.00           C  
ATOM    863  OE1 GLU A  56      76.840  49.434  68.802  1.00  0.00           O  
ATOM    864  OE2 GLU A  56      78.425  50.150  67.570  1.00  0.00           O  
ATOM    865  C   GLU A  56      77.965  53.893  71.541  1.00  0.00           C  
ATOM    866  O   GLU A  56      77.280  54.835  71.162  1.00  0.00           O  
ATOM    867  N   LEU A  57      77.884  53.397  72.788  1.00  0.00           N  
ATOM    868  H   LEU A  57      78.459  52.586  72.965  1.00  0.00           H  
ATOM    869  CA  LEU A  57      77.211  54.085  73.908  1.00  0.00           C  
ATOM    870  HA  LEU A  57      76.175  54.252  73.615  1.00  0.00           H  
ATOM    871  CB  LEU A  57      76.993  53.045  75.036  1.00  0.00           C  
ATOM    872  HB2 LEU A  57      77.951  52.854  75.520  1.00  0.00           H  
ATOM    873  HB3 LEU A  57      76.443  53.598  75.798  1.00  0.00           H  
ATOM    874  CG  LEU A  57      76.271  51.697  74.783  1.00  0.00           C  
ATOM    875  HG  LEU A  57      76.741  51.162  73.958  1.00  0.00           H  
ATOM    876  CD1 LEU A  57      76.263  50.997  76.147  1.00  0.00           C  
ATOM    877 HD11 LEU A  57      77.302  50.713  76.313  1.00  0.00           H  
ATOM    878 HD12 LEU A  57      75.783  51.584  76.931  1.00  0.00           H  
ATOM    879 HD13 LEU A  57      75.773  50.032  76.017  1.00  0.00           H  
ATOM    880  CD2 LEU A  57      74.832  51.911  74.464  1.00  0.00           C  
ATOM    881 HD21 LEU A  57      74.303  50.979  74.263  1.00  0.00           H  
ATOM    882 HD22 LEU A  57      74.347  52.497  75.245  1.00  0.00           H  
ATOM    883 HD23 LEU A  57      74.766  52.594  73.617  1.00  0.00           H  
ATOM    884  C   LEU A  57      77.824  55.381  74.315  1.00  0.00           C  
ATOM    885  O   LEU A  57      77.132  56.368  74.513  1.00  0.00           O  
ATOM    886  N   GLN A  58      79.153  55.459  74.283  1.00  0.00           N  
ATOM    887  H   GLN A  58      79.739  54.636  74.274  1.00  0.00           H  
ATOM    888  CA  GLN A  58      79.862  56.714  74.452  1.00  0.00           C  
ATOM    889  HA  GLN A  58      79.660  57.145  75.433  1.00  0.00           H  
ATOM    890  CB  GLN A  58      81.340  56.460  74.508  1.00  0.00           C  
ATOM    891  HB2 GLN A  58      81.578  55.640  75.185  1.00  0.00           H  
ATOM    892  HB3 GLN A  58      81.558  56.072  73.513  1.00  0.00           H  
ATOM    893  CG  GLN A  58      82.096  57.680  74.987  1.00  0.00           C  
ATOM    894  HG2 GLN A  58      83.154  57.430  74.907  1.00  0.00           H  
ATOM    895  HG3 GLN A  58      81.884  58.468  74.264  1.00  0.00           H  
ATOM    896  CD  GLN A  58      81.828  58.043  76.395  1.00  0.00           C  
ATOM    897  OE1 GLN A  58      82.135  57.272  77.317  1.00  0.00           O  
ATOM    898  NE2 GLN A  58      81.272  59.246  76.657  1.00  0.00           N  
ATOM    899 HE21 GLN A  58      80.992  59.565  77.573  1.00  0.00           H  
ATOM    900 HE22 GLN A  58      81.137  59.850  75.858  1.00  0.00           H  
ATOM    901  C   GLN A  58      79.386  57.712  73.319  1.00  0.00           C  
ATOM    902  O   GLN A  58      79.053  58.820  73.791  1.00  0.00           O  
ATOM    903  N   GLU A  59      79.178  57.307  72.076  1.00  0.00           N  
ATOM    904  H   GLU A  59      79.152  56.309  71.923  1.00  0.00           H  
ATOM    905  CA  GLU A  59      78.751  58.220  71.032  1.00  0.00           C  
ATOM    906  HA  GLU A  59      79.360  59.123  71.081  1.00  0.00           H  
ATOM    907  CB  GLU A  59      78.860  57.630  69.628  1.00  0.00           C  
ATOM    908  HB2 GLU A  59      78.365  56.660  69.582  1.00  0.00           H  
ATOM    909  HB3 GLU A  59      78.566  58.292  68.814  1.00  0.00           H  
ATOM    910  CG  GLU A  59      80.294  57.431  69.143  1.00  0.00           C  
ATOM    911  HG2 GLU A  59      80.834  57.108  70.033  1.00  0.00           H  
ATOM    912  HG3 GLU A  59      80.342  56.695  68.341  1.00  0.00           H  
ATOM    913  CD  GLU A  59      80.953  58.712  68.684  1.00  0.00           C  
ATOM    914  OE1 GLU A  59      81.548  58.744  67.632  1.00  0.00           O  
ATOM    915  OE2 GLU A  59      80.902  59.744  69.428  1.00  0.00           O  
ATOM    916  C   GLU A  59      77.354  58.658  71.254  1.00  0.00           C  
ATOM    917  O   GLU A  59      77.040  59.824  70.885  1.00  0.00           O  
ATOM    918  N   MET A  60      76.452  57.802  71.721  1.00  0.00           N  
ATOM    919  H   MET A  60      76.814  56.900  71.995  1.00  0.00           H  
ATOM    920  CA  MET A  60      75.077  58.076  72.263  1.00  0.00           C  
ATOM    921  HA  MET A  60      74.593  58.604  71.442  1.00  0.00           H  
ATOM    922  CB  MET A  60      74.335  56.739  72.526  1.00  0.00           C  
ATOM    923  HB2 MET A  60      74.407  56.115  71.635  1.00  0.00           H  
ATOM    924  HB3 MET A  60      74.880  56.298  73.360  1.00  0.00           H  
ATOM    925  CG  MET A  60      72.886  56.956  72.911  1.00  0.00           C  
ATOM    926  HG2 MET A  60      73.026  57.552  73.812  1.00  0.00           H  
ATOM    927  HG3 MET A  60      72.429  57.635  72.192  1.00  0.00           H  
ATOM    928  SD  MET A  60      71.685  55.620  73.338  1.00  0.00           S  
ATOM    929  CE  MET A  60      70.524  56.538  74.359  1.00  0.00           C  
ATOM    930  HE1 MET A  60      71.055  57.018  75.182  1.00  0.00           H  
ATOM    931  HE2 MET A  60      70.194  57.401  73.780  1.00  0.00           H  
ATOM    932  HE3 MET A  60      69.716  55.899  74.712  1.00  0.00           H  
ATOM    933  C   MET A  60      75.069  59.072  73.398  1.00  0.00           C  
ATOM    934  O   MET A  60      74.191  59.956  73.502  1.00  0.00           O  
ATOM    935  N   ILE A  61      76.041  58.991  74.323  1.00  0.00           N  
ATOM    936  H   ILE A  61      76.676  58.214  74.203  1.00  0.00           H  
ATOM    937  CA  ILE A  61      76.422  59.982  75.403  1.00  0.00           C  
ATOM    938  HA  ILE A  61      75.572  60.235  76.036  1.00  0.00           H  
ATOM    939  CB  ILE A  61      77.420  59.437  76.487  1.00  0.00           C  
ATOM    940  HB  ILE A  61      78.273  58.982  75.984  1.00  0.00           H  
ATOM    941  CG2 ILE A  61      77.833  60.523  77.501  1.00  0.00           C  
ATOM    942 HG21 ILE A  61      78.354  61.227  76.852  1.00  0.00           H  
ATOM    943 HG22 ILE A  61      76.944  61.059  77.835  1.00  0.00           H  
ATOM    944 HG23 ILE A  61      78.540  60.175  78.255  1.00  0.00           H  
ATOM    945  CG1 ILE A  61      76.724  58.291  77.325  1.00  0.00           C  
ATOM    946 HG12 ILE A  61      76.010  58.770  77.995  1.00  0.00           H  
ATOM    947 HG13 ILE A  61      76.249  57.593  76.637  1.00  0.00           H  
ATOM    948  CD1 ILE A  61      77.728  57.544  78.167  1.00  0.00           C  
ATOM    949 HD11 ILE A  61      78.724  57.465  77.731  1.00  0.00           H  
ATOM    950 HD12 ILE A  61      77.919  58.020  79.129  1.00  0.00           H  
ATOM    951 HD13 ILE A  61      77.415  56.544  78.467  1.00  0.00           H  
ATOM    952  C   ILE A  61      76.887  61.313  74.834  1.00  0.00           C  
ATOM    953  O   ILE A  61      76.324  62.315  75.137  1.00  0.00           O  
ATOM    954  N   ASP A  62      77.848  61.256  73.956  1.00  0.00           N  
ATOM    955  H   ASP A  62      78.226  60.344  73.741  1.00  0.00           H  
ATOM    956  CA  ASP A  62      78.564  62.487  73.420  1.00  0.00           C  
ATOM    957  HA  ASP A  62      78.818  63.106  74.281  1.00  0.00           H  
ATOM    958  CB  ASP A  62      79.877  62.228  72.716  1.00  0.00           C  
ATOM    959  HB2 ASP A  62      79.662  61.638  71.825  1.00  0.00           H  
ATOM    960  HB3 ASP A  62      80.277  63.112  72.220  1.00  0.00           H  
ATOM    961  CG  ASP A  62      80.917  61.509  73.595  1.00  0.00           C  
ATOM    962  OD1 ASP A  62      82.011  61.271  73.078  1.00  0.00           O  
ATOM    963  OD2 ASP A  62      80.636  61.190  74.759  1.00  0.00           O  
ATOM    964  C   ASP A  62      77.567  63.330  72.528  1.00  0.00           C  
ATOM    965  O   ASP A  62      77.776  64.527  72.422  1.00  0.00           O  
ATOM    966  N   GLU A  63      76.576  62.743  72.000  1.00  0.00           N  
ATOM    967  H   GLU A  63      76.742  61.755  71.872  1.00  0.00           H  
ATOM    968  CA  GLU A  63      75.373  63.362  71.227  1.00  0.00           C  
ATOM    969  HA  GLU A  63      75.724  63.693  70.250  1.00  0.00           H  
ATOM    970  CB  GLU A  63      74.423  62.187  70.851  1.00  0.00           C  
ATOM    971  HB2 GLU A  63      75.007  61.324  70.531  1.00  0.00           H  
ATOM    972  HB3 GLU A  63      73.941  61.959  71.801  1.00  0.00           H  
ATOM    973  CG  GLU A  63      73.306  62.483  69.923  1.00  0.00           C  
ATOM    974  HG2 GLU A  63      72.452  62.849  70.492  1.00  0.00           H  
ATOM    975  HG3 GLU A  63      73.559  63.309  69.257  1.00  0.00           H  
ATOM    976  CD  GLU A  63      72.808  61.318  69.036  1.00  0.00           C  
ATOM    977  OE1 GLU A  63      72.795  60.179  69.521  1.00  0.00           O  
ATOM    978  OE2 GLU A  63      72.401  61.513  67.891  1.00  0.00           O  
ATOM    979  C   GLU A  63      74.553  64.410  72.090  1.00  0.00           C  
ATOM    980  O   GLU A  63      74.090  65.392  71.527  1.00  0.00           O  
ATOM    981  N   VAL A  64      74.541  64.218  73.376  1.00  0.00           N  
ATOM    982  H   VAL A  64      74.993  63.360  73.658  1.00  0.00           H  
ATOM    983  CA  VAL A  64      73.875  65.023  74.467  1.00  0.00           C  
ATOM    984  HA  VAL A  64      73.649  66.004  74.048  1.00  0.00           H  
ATOM    985  CB  VAL A  64      72.713  64.338  75.066  1.00  0.00           C  
ATOM    986  HB  VAL A  64      72.213  65.180  75.544  1.00  0.00           H  
ATOM    987  CG1 VAL A  64      71.805  63.635  74.078  1.00  0.00           C  
ATOM    988 HG11 VAL A  64      70.807  63.493  74.494  1.00  0.00           H  
ATOM    989 HG12 VAL A  64      71.486  64.243  73.231  1.00  0.00           H  
ATOM    990 HG13 VAL A  64      72.150  62.632  73.830  1.00  0.00           H  
ATOM    991  CG2 VAL A  64      72.993  63.320  76.231  1.00  0.00           C  
ATOM    992 HG21 VAL A  64      72.020  63.017  76.617  1.00  0.00           H  
ATOM    993 HG22 VAL A  64      73.542  62.427  75.936  1.00  0.00           H  
ATOM    994 HG23 VAL A  64      73.364  63.862  77.101  1.00  0.00           H  
ATOM    995  C   VAL A  64      74.767  65.616  75.579  1.00  0.00           C  
ATOM    996  O   VAL A  64      74.318  66.518  76.263  1.00  0.00           O  
ATOM    997  N   ASP A  65      75.992  65.136  75.704  1.00  0.00           N  
ATOM    998  H   ASP A  65      76.160  64.227  75.299  1.00  0.00           H  
ATOM    999  CA  ASP A  65      76.927  65.532  76.787  1.00  0.00           C  
ATOM   1000  HA  ASP A  65      76.403  65.728  77.722  1.00  0.00           H  
ATOM   1001  CB  ASP A  65      77.806  64.342  76.955  1.00  0.00           C  
ATOM   1002  HB2 ASP A  65      77.235  63.425  77.100  1.00  0.00           H  
ATOM   1003  HB3 ASP A  65      78.403  64.275  76.046  1.00  0.00           H  
ATOM   1004  CG  ASP A  65      78.625  64.459  78.275  1.00  0.00           C  
ATOM   1005  OD1 ASP A  65      79.749  63.965  78.206  1.00  0.00           O  
ATOM   1006  OD2 ASP A  65      78.143  65.008  79.250  1.00  0.00           O  
ATOM   1007  C   ASP A  65      77.580  66.822  76.415  1.00  0.00           C  
ATOM   1008  O   ASP A  65      78.751  66.862  75.966  1.00  0.00           O  
ATOM   1009  N   GLU A  66      76.867  67.923  76.575  1.00  0.00           N  
ATOM   1010  H   GLU A  66      75.950  67.814  76.984  1.00  0.00           H  
ATOM   1011  CA  GLU A  66      77.162  69.211  75.988  1.00  0.00           C  
ATOM   1012  HA  GLU A  66      77.230  69.161  74.902  1.00  0.00           H  
ATOM   1013  CB  GLU A  66      75.955  70.088  76.213  1.00  0.00           C  
ATOM   1014  HB2 GLU A  66      75.108  69.439  75.995  1.00  0.00           H  
ATOM   1015  HB3 GLU A  66      75.907  70.401  77.256  1.00  0.00           H  
ATOM   1016  CG  GLU A  66      76.012  71.404  75.418  1.00  0.00           C  
ATOM   1017  HG2 GLU A  66      76.616  72.142  75.946  1.00  0.00           H  
ATOM   1018  HG3 GLU A  66      76.365  71.220  74.404  1.00  0.00           H  
ATOM   1019  CD  GLU A  66      74.603  72.169  75.123  1.00  0.00           C  
ATOM   1020  OE1 GLU A  66      74.542  72.978  74.162  1.00  0.00           O  
ATOM   1021  OE2 GLU A  66      73.659  72.022  75.894  1.00  0.00           O  
ATOM   1022  C   GLU A  66      78.315  69.861  76.642  1.00  0.00           C  
ATOM   1023  O   GLU A  66      79.014  70.622  75.985  1.00  0.00           O  
ATOM   1024  N   ASP A  67      78.521  69.577  77.917  1.00  0.00           N  
ATOM   1025  H   ASP A  67      77.975  68.790  78.237  1.00  0.00           H  
ATOM   1026  CA  ASP A  67      79.644  70.074  78.779  1.00  0.00           C  
ATOM   1027  HA  ASP A  67      79.816  71.087  78.418  1.00  0.00           H  
ATOM   1028  CB  ASP A  67      79.303  70.044  80.270  1.00  0.00           C  
ATOM   1029  HB2 ASP A  67      80.183  70.238  80.883  1.00  0.00           H  
ATOM   1030  HB3 ASP A  67      78.700  70.922  80.503  1.00  0.00           H  
ATOM   1031  CG  ASP A  67      78.729  68.715  80.735  1.00  0.00           C  
ATOM   1032  OD1 ASP A  67      77.885  68.647  81.708  1.00  0.00           O  
ATOM   1033  OD2 ASP A  67      79.153  67.628  80.336  1.00  0.00           O  
ATOM   1034  C   ASP A  67      80.921  69.312  78.548  1.00  0.00           C  
ATOM   1035  O   ASP A  67      82.011  69.735  78.931  1.00  0.00           O  
ATOM   1036  N   GLY A  68      80.847  68.213  77.796  1.00  0.00           N  
ATOM   1037  H   GLY A  68      79.922  67.875  77.571  1.00  0.00           H  
ATOM   1038  CA  GLY A  68      81.886  67.221  77.591  1.00  0.00           C  
ATOM   1039  HA2 GLY A  68      81.504  66.397  76.990  1.00  0.00           H  
ATOM   1040  HA3 GLY A  68      82.719  67.678  77.056  1.00  0.00           H  
ATOM   1041  C   GLY A  68      82.427  66.428  78.802  1.00  0.00           C  
ATOM   1042  O   GLY A  68      83.615  66.010  78.751  1.00  0.00           O  
ATOM   1043  N   SER A  69      81.737  66.244  79.914  1.00  0.00           N  
ATOM   1044  H   SER A  69      80.745  66.429  79.877  1.00  0.00           H  
ATOM   1045  CA  SER A  69      82.171  65.460  81.064  1.00  0.00           C  
ATOM   1046  HA  SER A  69      83.215  65.732  81.220  1.00  0.00           H  
ATOM   1047  CB  SER A  69      81.307  65.837  82.191  1.00  0.00           C  
ATOM   1048  HB2 SER A  69      81.935  65.600  83.050  1.00  0.00           H  
ATOM   1049  HB3 SER A  69      81.233  66.914  82.340  1.00  0.00           H  
ATOM   1050  OG  SER A  69      80.023  65.249  82.206  1.00  0.00           O  
ATOM   1051  HG  SER A  69      80.149  64.453  82.727  1.00  0.00           H  
ATOM   1052  C   SER A  69      82.240  63.914  80.937  1.00  0.00           C  
ATOM   1053  O   SER A  69      82.479  63.248  81.959  1.00  0.00           O  
ATOM   1054  N   GLY A  70      81.962  63.288  79.788  1.00  0.00           N  
ATOM   1055  H   GLY A  70      81.679  63.851  78.998  1.00  0.00           H  
ATOM   1056  CA  GLY A  70      82.017  61.896  79.532  1.00  0.00           C  
ATOM   1057  HA2 GLY A  70      82.238  61.657  78.492  1.00  0.00           H  
ATOM   1058  HA3 GLY A  70      82.879  61.464  80.040  1.00  0.00           H  
ATOM   1059  C   GLY A  70      80.697  61.168  80.083  1.00  0.00           C  
ATOM   1060  O   GLY A  70      80.745  59.908  80.090  1.00  0.00           O  
ATOM   1061  N   THR A  71      79.699  61.769  80.432  1.00  0.00           N  
ATOM   1062  H   THR A  71      79.723  62.778  80.393  1.00  0.00           H  
ATOM   1063  CA  THR A  71      78.517  61.196  81.283  1.00  0.00           C  
ATOM   1064  HA  THR A  71      78.205  60.252  80.836  1.00  0.00           H  
ATOM   1065  CB  THR A  71      78.954  60.980  82.795  1.00  0.00           C  
ATOM   1066  HB  THR A  71      78.133  60.510  83.337  1.00  0.00           H  
ATOM   1067  CG2 THR A  71      80.275  60.152  82.965  1.00  0.00           C  
ATOM   1068 HG21 THR A  71      81.079  60.720  82.498  1.00  0.00           H  
ATOM   1069 HG22 THR A  71      80.508  59.971  84.014  1.00  0.00           H  
ATOM   1070 HG23 THR A  71      80.025  59.217  82.463  1.00  0.00           H  
ATOM   1071  OG1 THR A  71      79.308  62.204  83.490  1.00  0.00           O  
ATOM   1072  HG1 THR A  71      78.877  62.870  82.950  1.00  0.00           H  
ATOM   1073  C   THR A  71      77.311  62.081  81.310  1.00  0.00           C  
ATOM   1074  O   THR A  71      77.460  63.306  81.524  1.00  0.00           O  
ATOM   1075  N   VAL A  72      76.111  61.469  81.275  1.00  0.00           N  
ATOM   1076  H   VAL A  72      76.268  60.473  81.331  1.00  0.00           H  
ATOM   1077  CA  VAL A  72      74.781  62.158  81.159  1.00  0.00           C  
ATOM   1078  HA  VAL A  72      74.955  63.098  80.634  1.00  0.00           H  
ATOM   1079  CB  VAL A  72      73.804  61.216  80.466  1.00  0.00           C  
ATOM   1080  HB  VAL A  72      73.831  60.236  80.941  1.00  0.00           H  
ATOM   1081  CG1 VAL A  72      72.387  61.672  80.533  1.00  0.00           C  
ATOM   1082 HG11 VAL A  72      72.134  61.671  81.594  1.00  0.00           H  
ATOM   1083 HG12 VAL A  72      72.422  62.671  80.097  1.00  0.00           H  
ATOM   1084 HG13 VAL A  72      71.694  61.034  79.986  1.00  0.00           H  
ATOM   1085  CG2 VAL A  72      74.206  61.158  79.008  1.00  0.00           C  
ATOM   1086 HG21 VAL A  72      74.047  62.054  78.407  1.00  0.00           H  
ATOM   1087 HG22 VAL A  72      75.214  60.828  78.755  1.00  0.00           H  
ATOM   1088 HG23 VAL A  72      73.502  60.457  78.560  1.00  0.00           H  
ATOM   1089  C   VAL A  72      74.237  62.565  82.615  1.00  0.00           C  
ATOM   1090  O   VAL A  72      73.988  61.698  83.425  1.00  0.00           O  
ATOM   1091  N   ASP A  73      74.183  63.878  82.870  1.00  0.00           N  
ATOM   1092  H   ASP A  73      74.218  64.545  82.112  1.00  0.00           H  
ATOM   1093  CA  ASP A  73      73.254  64.385  83.982  1.00  0.00           C  
ATOM   1094  HA  ASP A  73      73.169  63.750  84.863  1.00  0.00           H  
ATOM   1095  CB  ASP A  73      73.835  65.652  84.512  1.00  0.00           C  
ATOM   1096  HB2 ASP A  73      73.094  66.164  85.125  1.00  0.00           H  
ATOM   1097  HB3 ASP A  73      74.692  65.429  85.147  1.00  0.00           H  
ATOM   1098  CG  ASP A  73      74.292  66.638  83.458  1.00  0.00           C  
ATOM   1099  OD1 ASP A  73      75.491  66.681  83.139  1.00  0.00           O  
ATOM   1100  OD2 ASP A  73      73.396  67.305  82.850  1.00  0.00           O  
ATOM   1101  C   ASP A  73      71.897  64.576  83.373  1.00  0.00           C  
ATOM   1102  O   ASP A  73      71.745  64.496  82.148  1.00  0.00           O  
ATOM   1103  N   PHE A  74      70.876  64.855  84.185  1.00  0.00           N  
ATOM   1104  H   PHE A  74      71.117  65.054  85.145  1.00  0.00           H  
ATOM   1105  CA  PHE A  74      69.454  64.724  83.868  1.00  0.00           C  
ATOM   1106  HA  PHE A  74      69.432  63.802  83.286  1.00  0.00           H  
ATOM   1107  CB  PHE A  74      68.549  64.619  85.163  1.00  0.00           C  
ATOM   1108  HB2 PHE A  74      68.907  63.731  85.684  1.00  0.00           H  
ATOM   1109  HB3 PHE A  74      68.746  65.504  85.769  1.00  0.00           H  
ATOM   1110  CG  PHE A  74      67.013  64.515  84.775  1.00  0.00           C  
ATOM   1111  CD1 PHE A  74      66.088  65.464  85.317  1.00  0.00           C  
ATOM   1112  HD1 PHE A  74      66.491  66.271  85.911  1.00  0.00           H  
ATOM   1113  CE1 PHE A  74      64.681  65.355  85.165  1.00  0.00           C  
ATOM   1114  HE1 PHE A  74      63.972  66.058  85.576  1.00  0.00           H  
ATOM   1115  CZ  PHE A  74      64.226  64.334  84.322  1.00  0.00           C  
ATOM   1116  HZ  PHE A  74      63.156  64.298  84.180  1.00  0.00           H  
ATOM   1117  CE2 PHE A  74      65.149  63.370  83.755  1.00  0.00           C  
ATOM   1118  HE2 PHE A  74      64.809  62.520  83.182  1.00  0.00           H  
ATOM   1119  CD2 PHE A  74      66.535  63.461  84.001  1.00  0.00           C  
ATOM   1120  HD2 PHE A  74      67.293  62.800  83.607  1.00  0.00           H  
ATOM   1121  C   PHE A  74      68.924  65.824  82.855  1.00  0.00           C  
ATOM   1122  O   PHE A  74      68.029  65.574  82.027  1.00  0.00           O  
ATOM   1123  N   ASP A  75      69.546  67.021  82.788  1.00  0.00           N  
ATOM   1124  H   ASP A  75      70.402  67.193  83.296  1.00  0.00           H  
ATOM   1125  CA  ASP A  75      69.261  68.119  81.744  1.00  0.00           C  
ATOM   1126  HA  ASP A  75      68.189  68.306  81.683  1.00  0.00           H  
ATOM   1127  CB  ASP A  75      70.147  69.403  81.919  1.00  0.00           C  
ATOM   1128  HB2 ASP A  75      71.096  69.067  82.335  1.00  0.00           H  
ATOM   1129  HB3 ASP A  75      70.428  69.776  80.934  1.00  0.00           H  
ATOM   1130  CG  ASP A  75      69.572  70.536  82.826  1.00  0.00           C  
ATOM   1131  OD1 ASP A  75      68.383  70.561  83.058  1.00  0.00           O  
ATOM   1132  OD2 ASP A  75      70.359  71.450  83.160  1.00  0.00           O  
ATOM   1133  C   ASP A  75      69.624  67.617  80.298  1.00  0.00           C  
ATOM   1134  O   ASP A  75      68.858  67.795  79.326  1.00  0.00           O  
ATOM   1135  N   GLU A  76      70.681  66.850  80.269  1.00  0.00           N  
ATOM   1136  H   GLU A  76      71.274  66.655  81.063  1.00  0.00           H  
ATOM   1137  CA  GLU A  76      71.077  66.114  79.053  1.00  0.00           C  
ATOM   1138  HA  GLU A  76      70.890  66.759  78.194  1.00  0.00           H  
ATOM   1139  CB  GLU A  76      72.617  65.805  79.061  1.00  0.00           C  
ATOM   1140  HB2 GLU A  76      72.768  65.023  79.805  1.00  0.00           H  
ATOM   1141  HB3 GLU A  76      72.808  65.433  78.054  1.00  0.00           H  
ATOM   1142  CG  GLU A  76      73.501  67.015  79.400  1.00  0.00           C  
ATOM   1143  HG2 GLU A  76      73.516  67.619  78.493  1.00  0.00           H  
ATOM   1144  HG3 GLU A  76      73.032  67.637  80.164  1.00  0.00           H  
ATOM   1145  CD  GLU A  76      74.884  66.534  79.863  1.00  0.00           C  
ATOM   1146  OE1 GLU A  76      75.050  65.511  80.588  1.00  0.00           O  
ATOM   1147  OE2 GLU A  76      75.809  67.403  79.838  1.00  0.00           O  
ATOM   1148  C   GLU A  76      70.283  64.796  78.803  1.00  0.00           C  
ATOM   1149  O   GLU A  76      70.173  64.304  77.671  1.00  0.00           O  
ATOM   1150  N   PHE A  77      69.820  64.062  79.840  1.00  0.00           N  
ATOM   1151  H   PHE A  77      70.017  64.359  80.785  1.00  0.00           H  
ATOM   1152  CA  PHE A  77      68.911  62.929  79.741  1.00  0.00           C  
ATOM   1153  HA  PHE A  77      69.364  62.213  79.055  1.00  0.00           H  
ATOM   1154  CB  PHE A  77      68.618  62.223  81.065  1.00  0.00           C  
ATOM   1155  HB2 PHE A  77      69.589  61.961  81.486  1.00  0.00           H  
ATOM   1156  HB3 PHE A  77      68.301  62.964  81.799  1.00  0.00           H  
ATOM   1157  CG  PHE A  77      67.906  60.966  81.005  1.00  0.00           C  
ATOM   1158  CD1 PHE A  77      66.523  60.798  81.293  1.00  0.00           C  
ATOM   1159  HD1 PHE A  77      65.859  61.601  81.576  1.00  0.00           H  
ATOM   1160  CE1 PHE A  77      65.910  59.563  81.322  1.00  0.00           C  
ATOM   1161  HE1 PHE A  77      64.893  59.518  81.680  1.00  0.00           H  
ATOM   1162  CZ  PHE A  77      66.648  58.397  80.991  1.00  0.00           C  
ATOM   1163  HZ  PHE A  77      66.138  57.472  80.769  1.00  0.00           H  
ATOM   1164  CE2 PHE A  77      68.014  58.525  80.605  1.00  0.00           C  
ATOM   1165  HE2 PHE A  77      68.525  57.634  80.270  1.00  0.00           H  
ATOM   1166  CD2 PHE A  77      68.611  59.754  80.718  1.00  0.00           C  
ATOM   1167  HD2 PHE A  77      69.675  59.884  80.578  1.00  0.00           H  
ATOM   1168  C   PHE A  77      67.549  63.301  79.134  1.00  0.00           C  
ATOM   1169  O   PHE A  77      66.876  62.480  78.449  1.00  0.00           O  
ATOM   1170  N   LEU A  78      67.153  64.553  79.408  1.00  0.00           N  
ATOM   1171  H   LEU A  78      67.644  65.110  80.092  1.00  0.00           H  
ATOM   1172  CA  LEU A  78      65.924  65.102  78.788  1.00  0.00           C  
ATOM   1173  HA  LEU A  78      65.125  64.407  79.045  1.00  0.00           H  
ATOM   1174  CB  LEU A  78      65.626  66.476  79.473  1.00  0.00           C  
ATOM   1175  HB2 LEU A  78      66.618  66.889  79.655  1.00  0.00           H  
ATOM   1176  HB3 LEU A  78      65.154  67.209  78.818  1.00  0.00           H  
ATOM   1177  CG  LEU A  78      64.876  66.330  80.862  1.00  0.00           C  
ATOM   1178  HG  LEU A  78      65.336  65.718  81.638  1.00  0.00           H  
ATOM   1179  CD1 LEU A  78      64.622  67.747  81.471  1.00  0.00           C  
ATOM   1180 HD11 LEU A  78      64.115  67.669  82.433  1.00  0.00           H  
ATOM   1181 HD12 LEU A  78      65.604  68.203  81.594  1.00  0.00           H  
ATOM   1182 HD13 LEU A  78      64.008  68.312  80.770  1.00  0.00           H  
ATOM   1183  CD2 LEU A  78      63.455  65.810  80.499  1.00  0.00           C  
ATOM   1184 HD21 LEU A  78      62.890  66.531  79.909  1.00  0.00           H  
ATOM   1185 HD22 LEU A  78      63.447  64.749  80.248  1.00  0.00           H  
ATOM   1186 HD23 LEU A  78      62.951  65.766  81.465  1.00  0.00           H  
ATOM   1187  C   LEU A  78      66.003  65.219  77.300  1.00  0.00           C  
ATOM   1188  O   LEU A  78      65.161  64.726  76.541  1.00  0.00           O  
ATOM   1189  N   VAL A  79      67.107  65.719  76.730  1.00  0.00           N  
ATOM   1190  H   VAL A  79      67.855  65.991  77.351  1.00  0.00           H  
ATOM   1191  CA  VAL A  79      67.372  65.947  75.346  1.00  0.00           C  
ATOM   1192  HA  VAL A  79      66.561  66.502  74.874  1.00  0.00           H  
ATOM   1193  CB  VAL A  79      68.560  66.807  75.184  1.00  0.00           C  
ATOM   1194  HB  VAL A  79      69.349  66.321  75.759  1.00  0.00           H  
ATOM   1195  CG1 VAL A  79      68.977  66.929  73.680  1.00  0.00           C  
ATOM   1196 HG11 VAL A  79      68.141  67.102  73.003  1.00  0.00           H  
ATOM   1197 HG12 VAL A  79      69.740  67.700  73.565  1.00  0.00           H  
ATOM   1198 HG13 VAL A  79      69.465  66.038  73.285  1.00  0.00           H  
ATOM   1199  CG2 VAL A  79      68.311  68.243  75.713  1.00  0.00           C  
ATOM   1200 HG21 VAL A  79      67.727  68.830  75.004  1.00  0.00           H  
ATOM   1201 HG22 VAL A  79      67.842  68.188  76.696  1.00  0.00           H  
ATOM   1202 HG23 VAL A  79      69.307  68.667  75.838  1.00  0.00           H  
ATOM   1203  C   VAL A  79      67.461  64.570  74.659  1.00  0.00           C  
ATOM   1204  O   VAL A  79      66.825  64.320  73.652  1.00  0.00           O  
ATOM   1205  N   MET A  80      68.218  63.658  75.325  1.00  0.00           N  
ATOM   1206  H   MET A  80      68.668  64.033  76.148  1.00  0.00           H  
ATOM   1207  CA  MET A  80      68.399  62.256  74.851  1.00  0.00           C  
ATOM   1208  HA  MET A  80      68.948  62.191  73.912  1.00  0.00           H  
ATOM   1209  CB  MET A  80      69.121  61.483  75.958  1.00  0.00           C  
ATOM   1210  HB2 MET A  80      70.109  61.899  76.156  1.00  0.00           H  
ATOM   1211  HB3 MET A  80      68.489  61.626  76.834  1.00  0.00           H  
ATOM   1212  CG  MET A  80      69.285  60.012  75.645  1.00  0.00           C  
ATOM   1213  HG2 MET A  80      68.336  59.486  75.753  1.00  0.00           H  
ATOM   1214  HG3 MET A  80      69.610  59.959  74.606  1.00  0.00           H  
ATOM   1215  SD  MET A  80      70.364  59.195  76.793  1.00  0.00           S  
ATOM   1216  CE  MET A  80      72.019  59.915  76.192  1.00  0.00           C  
ATOM   1217  HE1 MET A  80      72.774  59.251  76.612  1.00  0.00           H  
ATOM   1218  HE2 MET A  80      72.120  59.874  75.108  1.00  0.00           H  
ATOM   1219  HE3 MET A  80      72.069  60.941  76.557  1.00  0.00           H  
ATOM   1220  C   MET A  80      67.030  61.677  74.577  1.00  0.00           C  
ATOM   1221  O   MET A  80      66.829  60.950  73.638  1.00  0.00           O  
ATOM   1222  N   MET A  81      66.061  61.978  75.498  1.00  0.00           N  
ATOM   1223  H   MET A  81      66.221  62.644  76.240  1.00  0.00           H  
ATOM   1224  CA  MET A  81      64.838  61.233  75.411  1.00  0.00           C  
ATOM   1225  HA  MET A  81      64.908  60.235  74.977  1.00  0.00           H  
ATOM   1226  CB  MET A  81      64.245  61.069  76.797  1.00  0.00           C  
ATOM   1227  HB2 MET A  81      64.338  62.009  77.340  1.00  0.00           H  
ATOM   1228  HB3 MET A  81      63.244  60.681  76.608  1.00  0.00           H  
ATOM   1229  CG  MET A  81      65.026  59.966  77.601  1.00  0.00           C  
ATOM   1230  HG2 MET A  81      66.102  60.133  77.551  1.00  0.00           H  
ATOM   1231  HG3 MET A  81      64.761  60.162  78.639  1.00  0.00           H  
ATOM   1232  SD  MET A  81      64.413  58.227  77.146  1.00  0.00           S  
ATOM   1233  CE  MET A  81      62.863  58.078  78.146  1.00  0.00           C  
ATOM   1234  HE1 MET A  81      62.267  58.988  78.070  1.00  0.00           H  
ATOM   1235  HE2 MET A  81      62.235  57.232  77.865  1.00  0.00           H  
ATOM   1236  HE3 MET A  81      63.023  58.119  79.223  1.00  0.00           H  
ATOM   1237  C   MET A  81      63.889  61.887  74.425  1.00  0.00           C  
ATOM   1238  O   MET A  81      63.237  61.218  73.672  1.00  0.00           O  
ATOM   1239  N   VAL A  82      63.865  63.244  74.257  1.00  0.00           N  
ATOM   1240  H   VAL A  82      64.617  63.704  74.751  1.00  0.00           H  
ATOM   1241  CA  VAL A  82      63.278  63.944  73.133  1.00  0.00           C  
ATOM   1242  HA  VAL A  82      62.209  63.741  73.201  1.00  0.00           H  
ATOM   1243  CB  VAL A  82      63.366  65.490  73.226  1.00  0.00           C  
ATOM   1244  HB  VAL A  82      64.326  65.763  73.664  1.00  0.00           H  
ATOM   1245  CG1 VAL A  82      63.145  66.186  71.890  1.00  0.00           C  
ATOM   1246 HG11 VAL A  82      62.112  66.017  71.587  1.00  0.00           H  
ATOM   1247 HG12 VAL A  82      63.161  67.270  72.003  1.00  0.00           H  
ATOM   1248 HG13 VAL A  82      63.874  65.804  71.175  1.00  0.00           H  
ATOM   1249  CG2 VAL A  82      62.275  65.909  74.152  1.00  0.00           C  
ATOM   1250 HG21 VAL A  82      62.622  65.746  75.173  1.00  0.00           H  
ATOM   1251 HG22 VAL A  82      62.059  66.973  74.060  1.00  0.00           H  
ATOM   1252 HG23 VAL A  82      61.364  65.334  73.983  1.00  0.00           H  
ATOM   1253  C   VAL A  82      63.795  63.393  71.811  1.00  0.00           C  
ATOM   1254  O   VAL A  82      63.009  63.061  70.953  1.00  0.00           O  
ATOM   1255  N   ARG A  83      65.084  62.997  71.742  1.00  0.00           N  
ATOM   1256  H   ARG A  83      65.693  63.181  72.526  1.00  0.00           H  
ATOM   1257  CA  ARG A  83      65.811  62.544  70.585  1.00  0.00           C  
ATOM   1258  HA  ARG A  83      65.533  63.167  69.735  1.00  0.00           H  
ATOM   1259  CB  ARG A  83      67.296  62.681  70.840  1.00  0.00           C  
ATOM   1260  HB2 ARG A  83      67.586  62.534  71.880  1.00  0.00           H  
ATOM   1261  HB3 ARG A  83      67.876  62.000  70.217  1.00  0.00           H  
ATOM   1262  CG  ARG A  83      67.796  64.102  70.472  1.00  0.00           C  
ATOM   1263  HG2 ARG A  83      67.730  64.242  69.393  1.00  0.00           H  
ATOM   1264  HG3 ARG A  83      67.274  64.926  70.959  1.00  0.00           H  
ATOM   1265  CD  ARG A  83      69.271  64.172  70.914  1.00  0.00           C  
ATOM   1266  HD2 ARG A  83      69.348  64.316  71.992  1.00  0.00           H  
ATOM   1267  HD3 ARG A  83      69.621  63.173  70.654  1.00  0.00           H  
ATOM   1268  NE  ARG A  83      69.997  65.347  70.365  1.00  0.00           N  
ATOM   1269  HE  ARG A  83      69.859  66.170  70.933  1.00  0.00           H  
ATOM   1270  CZ  ARG A  83      70.707  65.320  69.223  1.00  0.00           C  
ATOM   1271  NH1 ARG A  83      70.589  64.330  68.356  1.00  0.00           N  
ATOM   1272 HH11 ARG A  83      69.957  63.542  68.355  1.00  0.00           H  
ATOM   1273 HH12 ARG A  83      71.145  64.354  67.513  1.00  0.00           H  
ATOM   1274  NH2 ARG A  83      71.571  66.209  68.924  1.00  0.00           N  
ATOM   1275 HH21 ARG A  83      71.770  66.987  69.536  1.00  0.00           H  
ATOM   1276 HH22 ARG A  83      72.293  65.973  68.257  1.00  0.00           H  
ATOM   1277  C   ARG A  83      65.432  61.118  70.174  1.00  0.00           C  
ATOM   1278  O   ARG A  83      65.532  60.730  69.062  1.00  0.00           O  
ATOM   1279  N   CYS A  84      64.968  60.352  71.218  1.00  0.00           N  
ATOM   1280  H   CYS A  84      65.032  60.750  72.144  1.00  0.00           H  
ATOM   1281  CA  CYS A  84      64.376  58.987  71.060  1.00  0.00           C  
ATOM   1282  HA  CYS A  84      64.886  58.411  70.289  1.00  0.00           H  
ATOM   1283  CB  CYS A  84      64.579  58.318  72.410  1.00  0.00           C  
ATOM   1284  HB2 CYS A  84      64.238  58.955  73.227  1.00  0.00           H  
ATOM   1285  HB3 CYS A  84      63.996  57.397  72.406  1.00  0.00           H  
ATOM   1286  SG  CYS A  84      66.342  57.954  72.716  1.00  0.00           S  
ATOM   1287  HG  CYS A  84      66.842  59.167  72.965  1.00  0.00           H  
ATOM   1288  C   CYS A  84      62.883  59.033  70.651  1.00  0.00           C  
ATOM   1289  O   CYS A  84      62.421  58.215  69.922  1.00  0.00           O  
ATOM   1290  N   MET A  85      62.137  60.051  71.023  1.00  0.00           N  
ATOM   1291  H   MET A  85      62.604  60.834  71.457  1.00  0.00           H  
ATOM   1292  CA  MET A  85      60.735  60.291  70.591  1.00  0.00           C  
ATOM   1293  HA  MET A  85      60.207  59.351  70.430  1.00  0.00           H  
ATOM   1294  CB  MET A  85      59.958  60.989  71.720  1.00  0.00           C  
ATOM   1295  HB2 MET A  85      60.454  61.954  71.822  1.00  0.00           H  
ATOM   1296  HB3 MET A  85      58.957  61.228  71.359  1.00  0.00           H  
ATOM   1297  CG  MET A  85      59.905  60.267  73.045  1.00  0.00           C  
ATOM   1298  HG2 MET A  85      59.306  59.390  72.797  1.00  0.00           H  
ATOM   1299  HG3 MET A  85      60.845  59.854  73.410  1.00  0.00           H  
ATOM   1300  SD  MET A  85      58.966  61.033  74.441  1.00  0.00           S  
ATOM   1301  CE  MET A  85      60.332  62.030  75.180  1.00  0.00           C  
ATOM   1302  HE1 MET A  85      60.561  62.789  74.433  1.00  0.00           H  
ATOM   1303  HE2 MET A  85      60.125  62.580  76.099  1.00  0.00           H  
ATOM   1304  HE3 MET A  85      61.186  61.379  75.370  1.00  0.00           H  
ATOM   1305  C   MET A  85      60.472  60.988  69.172  1.00  0.00           C  
ATOM   1306  O   MET A  85      59.501  60.658  68.489  1.00  0.00           O  
ATOM   1307  N   LYS A  86      61.333  61.946  68.742  1.00  0.00           N  
ATOM   1308  H   LYS A  86      62.102  62.052  69.388  1.00  0.00           H  
ATOM   1309  CA  LYS A  86      61.389  62.606  67.379  1.00  0.00           C  
ATOM   1310  HA  LYS A  86      60.437  62.531  66.854  1.00  0.00           H  
ATOM   1311  CB  LYS A  86      61.884  64.060  67.583  1.00  0.00           C  
ATOM   1312  HB2 LYS A  86      62.922  64.018  67.912  1.00  0.00           H  
ATOM   1313  HB3 LYS A  86      61.947  64.638  66.661  1.00  0.00           H  
ATOM   1314  CG  LYS A  86      61.146  64.941  68.581  1.00  0.00           C  
ATOM   1315  HG2 LYS A  86      61.027  64.418  69.530  1.00  0.00           H  
ATOM   1316  HG3 LYS A  86      61.765  65.825  68.734  1.00  0.00           H  
ATOM   1317  CD  LYS A  86      59.675  65.305  68.106  1.00  0.00           C  
ATOM   1318  HD2 LYS A  86      59.855  65.913  67.219  1.00  0.00           H  
ATOM   1319  HD3 LYS A  86      59.156  64.379  67.856  1.00  0.00           H  
ATOM   1320  CE  LYS A  86      58.883  66.255  69.034  1.00  0.00           C  
ATOM   1321  HE2 LYS A  86      58.682  65.779  69.993  1.00  0.00           H  
ATOM   1322  HE3 LYS A  86      59.478  67.154  69.197  1.00  0.00           H  
ATOM   1323  NZ  LYS A  86      57.560  66.477  68.382  1.00  0.00           N  
ATOM   1324  HZ1 LYS A  86      56.924  65.898  68.910  1.00  0.00           H  
ATOM   1325  HZ2 LYS A  86      57.368  67.440  68.619  1.00  0.00           H  
ATOM   1326  HZ3 LYS A  86      57.565  66.375  67.377  1.00  0.00           H  
ATOM   1327  C   LYS A  86      62.297  61.960  66.312  1.00  0.00           C  
ATOM   1328  O   LYS A  86      63.189  61.223  66.669  1.00  0.00           O  
ATOM   1329  N   ASP A  87      62.087  62.274  65.049  1.00  0.00           N  
ATOM   1330  H   ASP A  87      61.340  62.916  64.826  1.00  0.00           H  
ATOM   1331  CA  ASP A  87      62.892  61.684  63.941  1.00  0.00           C  
ATOM   1332  HA  ASP A  87      62.908  60.602  64.074  1.00  0.00           H  
ATOM   1333  CB  ASP A  87      62.227  62.134  62.610  1.00  0.00           C  
ATOM   1334  HB2 ASP A  87      61.172  61.910  62.765  1.00  0.00           H  
ATOM   1335  HB3 ASP A  87      62.253  63.222  62.538  1.00  0.00           H  
ATOM   1336  CG  ASP A  87      62.913  61.465  61.410  1.00  0.00           C  
ATOM   1337  OD1 ASP A  87      62.500  61.733  60.298  1.00  0.00           O  
ATOM   1338  OD2 ASP A  87      63.731  60.551  61.574  1.00  0.00           O  
ATOM   1339  C   ASP A  87      64.380  62.100  64.075  1.00  0.00           C  
ATOM   1340  O   ASP A  87      64.671  63.248  64.486  1.00  0.00           O  
ATOM   1341  N   ASP A  88      65.295  61.215  63.611  1.00  0.00           N  
ATOM   1342  H   ASP A  88      64.993  60.350  63.186  1.00  0.00           H  
ATOM   1343  CA  ASP A  88      66.725  61.409  63.484  1.00  0.00           C  
ATOM   1344  HA  ASP A  88      66.968  62.255  64.128  1.00  0.00           H  
ATOM   1345  CB  ASP A  88      67.479  60.191  64.113  1.00  0.00           C  
ATOM   1346  HB2 ASP A  88      67.091  59.863  65.077  1.00  0.00           H  
ATOM   1347  HB3 ASP A  88      67.510  59.376  63.390  1.00  0.00           H  
ATOM   1348  CG  ASP A  88      68.849  60.520  64.438  1.00  0.00           C  
ATOM   1349  OD1 ASP A  88      69.215  61.567  64.916  1.00  0.00           O  
ATOM   1350  OD2 ASP A  88      69.633  59.508  64.349  1.00  0.00           O  
ATOM   1351  C   ASP A  88      67.167  61.686  62.056  1.00  0.00           C  
ATOM   1352  O   ASP A  88      68.294  62.123  61.914  1.00  0.00           O  
ATOM   1353  N   SER A  89      66.314  61.443  60.977  1.00  0.00           N  
ATOM   1354  H   SER A  89      65.435  60.974  61.146  1.00  0.00           H  
ATOM   1355  CA  SER A  89      66.665  61.764  59.498  1.00  0.00           C  
ATOM   1356  HA  SER A  89      67.716  61.498  59.391  1.00  0.00           H  
ATOM   1357  CB  SER A  89      65.847  60.943  58.521  1.00  0.00           C  
ATOM   1358  HB2 SER A  89      66.491  60.880  57.644  1.00  0.00           H  
ATOM   1359  HB3 SER A  89      65.662  59.941  58.907  1.00  0.00           H  
ATOM   1360  OG  SER A  89      64.532  61.418  58.241  1.00  0.00           O  
ATOM   1361  HG  SER A  89      63.889  61.523  58.946  1.00  0.00           H  
ATOM   1362  C   SER A  89      66.634  63.295  59.089  1.00  0.00           C  
ATOM   1363  O   SER A  89      67.204  63.721  58.097  1.00  0.00           O  
ATOM   1364  N   LYS A  90      66.001  64.085  59.978  1.00  0.00           N  
ATOM   1365  H   LYS A  90      65.227  63.680  60.485  1.00  0.00           H  
ATOM   1366  CA  LYS A  90      66.038  65.559  59.799  1.00  0.00           C  
ATOM   1367  HA  LYS A  90      66.536  65.811  58.862  1.00  0.00           H  
ATOM   1368  CB  LYS A  90      64.597  66.172  59.714  1.00  0.00           C  
ATOM   1369  HB2 LYS A  90      64.055  65.483  59.066  1.00  0.00           H  
ATOM   1370  HB3 LYS A  90      64.140  66.049  60.695  1.00  0.00           H  
ATOM   1371  CG  LYS A  90      64.492  67.587  59.164  1.00  0.00           C  
ATOM   1372  HG2 LYS A  90      65.170  68.253  59.698  1.00  0.00           H  
ATOM   1373  HG3 LYS A  90      64.928  67.650  58.167  1.00  0.00           H  
ATOM   1374  CD  LYS A  90      63.086  68.200  59.240  1.00  0.00           C  
ATOM   1375  HD2 LYS A  90      62.636  68.040  60.219  1.00  0.00           H  
ATOM   1376  HD3 LYS A  90      63.216  69.267  59.062  1.00  0.00           H  
ATOM   1377  CE  LYS A  90      62.182  67.751  58.043  1.00  0.00           C  
ATOM   1378  HE2 LYS A  90      62.598  67.849  57.040  1.00  0.00           H  
ATOM   1379  HE3 LYS A  90      61.984  66.695  58.228  1.00  0.00           H  
ATOM   1380  NZ  LYS A  90      60.964  68.501  58.095  1.00  0.00           N  
ATOM   1381  HZ1 LYS A  90      60.244  68.199  57.454  1.00  0.00           H  
ATOM   1382  HZ2 LYS A  90      60.559  68.537  59.019  1.00  0.00           H  
ATOM   1383  HZ3 LYS A  90      61.295  69.409  57.801  1.00  0.00           H  
ATOM   1384  C   LYS A  90      66.914  66.157  60.876  1.00  0.00           C  
ATOM   1385  O   LYS A  90      66.663  66.098  62.064  1.00  0.00           O  
ATOM   1386  N   GLY A  91      68.043  66.819  60.516  1.00  0.00           N  
ATOM   1387  H   GLY A  91      68.563  67.106  61.333  1.00  0.00           H  
ATOM   1388  CA  GLY A  91      68.656  66.859  59.162  1.00  0.00           C  
ATOM   1389  HA2 GLY A  91      69.726  66.662  59.224  1.00  0.00           H  
ATOM   1390  HA3 GLY A  91      68.317  66.011  58.567  1.00  0.00           H  
ATOM   1391  C   GLY A  91      68.410  68.152  58.374  1.00  0.00           C  
ATOM   1392  O   GLY A  91      68.240  69.222  58.963  1.00  0.00           O  
ATOM   1393  N   LYS A  92      68.645  68.157  57.064  1.00  0.00           N  
ATOM   1394  H   LYS A  92      68.357  69.035  56.656  1.00  0.00           H  
ATOM   1395  CA  LYS A  92      69.209  67.113  56.161  1.00  0.00           C  
ATOM   1396  HA  LYS A  92      69.705  66.393  56.811  1.00  0.00           H  
ATOM   1397  CB  LYS A  92      67.975  66.393  55.557  1.00  0.00           C  
ATOM   1398  HB2 LYS A  92      68.259  65.586  54.882  1.00  0.00           H  
ATOM   1399  HB3 LYS A  92      67.330  65.956  56.319  1.00  0.00           H  
ATOM   1400  CG  LYS A  92      67.024  67.309  54.775  1.00  0.00           C  
ATOM   1401  HG2 LYS A  92      66.212  67.487  55.480  1.00  0.00           H  
ATOM   1402  HG3 LYS A  92      67.539  68.265  54.682  1.00  0.00           H  
ATOM   1403  CD  LYS A  92      66.634  67.035  53.339  1.00  0.00           C  
ATOM   1404  HD2 LYS A  92      65.873  67.744  53.010  1.00  0.00           H  
ATOM   1405  HD3 LYS A  92      67.493  67.052  52.669  1.00  0.00           H  
ATOM   1406  CE  LYS A  92      65.904  65.669  53.261  1.00  0.00           C  
ATOM   1407  HE2 LYS A  92      66.508  64.890  53.726  1.00  0.00           H  
ATOM   1408  HE3 LYS A  92      65.125  65.838  54.005  1.00  0.00           H  
ATOM   1409  NZ  LYS A  92      65.485  65.286  51.880  1.00  0.00           N  
ATOM   1410  HZ1 LYS A  92      66.342  64.931  51.481  1.00  0.00           H  
ATOM   1411  HZ2 LYS A  92      64.755  64.590  51.913  1.00  0.00           H  
ATOM   1412  HZ3 LYS A  92      65.177  66.107  51.379  1.00  0.00           H  
ATOM   1413  C   LYS A  92      70.162  67.616  55.127  1.00  0.00           C  
ATOM   1414  O   LYS A  92      70.158  67.066  54.043  1.00  0.00           O  
ATOM   1415  N   SER A  93      70.873  68.810  55.166  1.00  0.00           N  
ATOM   1416  H   SER A  93      70.789  69.411  55.974  1.00  0.00           H  
ATOM   1417  CA  SER A  93      71.561  69.507  54.060  1.00  0.00           C  
ATOM   1418  HA  SER A  93      71.666  68.808  53.231  1.00  0.00           H  
ATOM   1419  CB  SER A  93      70.721  70.739  53.700  1.00  0.00           C  
ATOM   1420  HB2 SER A  93      70.699  71.537  54.442  1.00  0.00           H  
ATOM   1421  HB3 SER A  93      71.189  71.141  52.801  1.00  0.00           H  
ATOM   1422  OG  SER A  93      69.349  70.401  53.288  1.00  0.00           O  
ATOM   1423  HG  SER A  93      69.265  69.837  52.516  1.00  0.00           H  
ATOM   1424  C   SER A  93      72.962  70.102  54.365  1.00  0.00           C  
ATOM   1425  O   SER A  93      73.278  70.422  55.467  1.00  0.00           O  
ATOM   1426  N   GLU A  94      73.884  70.371  53.409  1.00  0.00           N  
ATOM   1427  H   GLU A  94      73.495  70.265  52.483  1.00  0.00           H  
ATOM   1428  CA  GLU A  94      75.188  70.976  53.467  1.00  0.00           C  
ATOM   1429  HA  GLU A  94      75.104  71.720  54.259  1.00  0.00           H  
ATOM   1430  CB  GLU A  94      76.324  70.041  53.813  1.00  0.00           C  
ATOM   1431  HB2 GLU A  94      75.966  69.504  54.691  1.00  0.00           H  
ATOM   1432  HB3 GLU A  94      76.508  69.296  53.039  1.00  0.00           H  
ATOM   1433  CG  GLU A  94      77.628  70.747  53.986  1.00  0.00           C  
ATOM   1434  HG2 GLU A  94      77.780  71.280  53.048  1.00  0.00           H  
ATOM   1435  HG3 GLU A  94      77.502  71.487  54.777  1.00  0.00           H  
ATOM   1436  CD  GLU A  94      78.781  69.754  54.138  1.00  0.00           C  
ATOM   1437  OE1 GLU A  94      78.619  68.640  54.704  1.00  0.00           O  
ATOM   1438  OE2 GLU A  94      79.918  70.243  53.759  1.00  0.00           O  
ATOM   1439  C   GLU A  94      75.480  71.874  52.274  1.00  0.00           C  
ATOM   1440  O   GLU A  94      75.658  73.049  52.485  1.00  0.00           O  
ATOM   1441  N   GLU A  95      75.504  71.361  51.024  1.00  0.00           N  
ATOM   1442  H   GLU A  95      75.424  70.365  50.871  1.00  0.00           H  
ATOM   1443  CA  GLU A  95      75.859  72.115  49.789  1.00  0.00           C  
ATOM   1444  HA  GLU A  95      76.568  72.929  49.942  1.00  0.00           H  
ATOM   1445  CB  GLU A  95      76.273  71.215  48.659  1.00  0.00           C  
ATOM   1446  HB2 GLU A  95      76.677  71.906  47.919  1.00  0.00           H  
ATOM   1447  HB3 GLU A  95      77.062  70.526  48.960  1.00  0.00           H  
ATOM   1448  CG  GLU A  95      75.260  70.218  48.000  1.00  0.00           C  
ATOM   1449  HG2 GLU A  95      74.323  70.749  47.834  1.00  0.00           H  
ATOM   1450  HG3 GLU A  95      75.580  69.808  47.042  1.00  0.00           H  
ATOM   1451  CD  GLU A  95      74.963  69.035  48.847  1.00  0.00           C  
ATOM   1452  OE1 GLU A  95      75.349  68.913  50.015  1.00  0.00           O  
ATOM   1453  OE2 GLU A  95      74.181  68.119  48.465  1.00  0.00           O  
ATOM   1454  C   GLU A  95      74.665  73.017  49.332  1.00  0.00           C  
ATOM   1455  O   GLU A  95      74.867  74.169  48.954  1.00  0.00           O  
ATOM   1456  N   GLU A  96      73.477  72.607  49.785  1.00  0.00           N  
ATOM   1457  H   GLU A  96      73.398  71.661  50.129  1.00  0.00           H  
ATOM   1458  CA  GLU A  96      72.262  73.209  49.344  1.00  0.00           C  
ATOM   1459  HA  GLU A  96      72.382  73.392  48.277  1.00  0.00           H  
ATOM   1460  CB  GLU A  96      71.070  72.307  49.568  1.00  0.00           C  
ATOM   1461  HB2 GLU A  96      70.839  72.206  50.629  1.00  0.00           H  
ATOM   1462  HB3 GLU A  96      70.216  72.895  49.232  1.00  0.00           H  
ATOM   1463  CG  GLU A  96      71.192  70.834  49.054  1.00  0.00           C  
ATOM   1464  HG2 GLU A  96      70.221  70.368  48.888  1.00  0.00           H  
ATOM   1465  HG3 GLU A  96      71.815  70.768  48.161  1.00  0.00           H  
ATOM   1466  CD  GLU A  96      71.807  69.909  50.152  1.00  0.00           C  
ATOM   1467  OE1 GLU A  96      71.547  68.694  50.083  1.00  0.00           O  
ATOM   1468  OE2 GLU A  96      72.651  70.252  50.998  1.00  0.00           O  
ATOM   1469  C   GLU A  96      72.098  74.585  49.992  1.00  0.00           C  
ATOM   1470  O   GLU A  96      71.773  75.535  49.327  1.00  0.00           O  
ATOM   1471  N   LEU A  97      72.403  74.670  51.259  1.00  0.00           N  
ATOM   1472  H   LEU A  97      72.788  73.884  51.762  1.00  0.00           H  
ATOM   1473  CA  LEU A  97      72.194  75.899  52.109  1.00  0.00           C  
ATOM   1474  HA  LEU A  97      71.214  76.317  51.878  1.00  0.00           H  
ATOM   1475  CB  LEU A  97      72.359  75.533  53.573  1.00  0.00           C  
ATOM   1476  HB2 LEU A  97      73.333  75.476  54.059  1.00  0.00           H  
ATOM   1477  HB3 LEU A  97      72.007  76.401  54.131  1.00  0.00           H  
ATOM   1478  CG  LEU A  97      71.522  74.299  54.094  1.00  0.00           C  
ATOM   1479  HG  LEU A  97      71.992  73.397  53.703  1.00  0.00           H  
ATOM   1480  CD1 LEU A  97      71.632  74.208  55.601  1.00  0.00           C  
ATOM   1481 HD11 LEU A  97      72.697  74.140  55.820  1.00  0.00           H  
ATOM   1482 HD12 LEU A  97      71.065  75.005  56.081  1.00  0.00           H  
ATOM   1483 HD13 LEU A  97      71.188  73.302  56.015  1.00  0.00           H  
ATOM   1484  CD2 LEU A  97      70.016  74.452  53.711  1.00  0.00           C  
ATOM   1485 HD21 LEU A  97      69.485  75.142  54.367  1.00  0.00           H  
ATOM   1486 HD22 LEU A  97      69.795  74.470  52.644  1.00  0.00           H  
ATOM   1487 HD23 LEU A  97      69.650  73.446  53.918  1.00  0.00           H  
ATOM   1488  C   LEU A  97      73.106  77.111  51.799  1.00  0.00           C  
ATOM   1489  O   LEU A  97      73.098  78.105  52.543  1.00  0.00           O  
ATOM   1490  N   SER A  98      73.829  77.060  50.719  1.00  0.00           N  
ATOM   1491  H   SER A  98      73.747  76.273  50.090  1.00  0.00           H  
ATOM   1492  CA  SER A  98      74.886  77.999  50.390  1.00  0.00           C  
ATOM   1493  HA  SER A  98      75.578  77.930  51.229  1.00  0.00           H  
ATOM   1494  CB  SER A  98      75.776  77.468  49.305  1.00  0.00           C  
ATOM   1495  HB2 SER A  98      76.664  78.076  49.471  1.00  0.00           H  
ATOM   1496  HB3 SER A  98      76.120  76.455  49.515  1.00  0.00           H  
ATOM   1497  OG  SER A  98      75.324  77.474  47.983  1.00  0.00           O  
ATOM   1498  HG  SER A  98      76.093  77.441  47.408  1.00  0.00           H  
ATOM   1499  C   SER A  98      74.458  79.448  50.078  1.00  0.00           C  
ATOM   1500  O   SER A  98      75.285  80.361  50.302  1.00  0.00           O  
ATOM   1501  N   ASP A  99      73.191  79.645  49.756  1.00  0.00           N  
ATOM   1502  H   ASP A  99      72.521  78.915  49.951  1.00  0.00           H  
ATOM   1503  CA  ASP A  99      72.685  80.948  49.289  1.00  0.00           C  
ATOM   1504  HA  ASP A  99      73.514  81.617  49.058  1.00  0.00           H  
ATOM   1505  CB  ASP A  99      71.871  80.734  48.014  1.00  0.00           C  
ATOM   1506  HB2 ASP A  99      71.556  79.700  47.873  1.00  0.00           H  
ATOM   1507  HB3 ASP A  99      70.938  81.290  48.105  1.00  0.00           H  
ATOM   1508  CG  ASP A  99      72.620  81.219  46.743  1.00  0.00           C  
ATOM   1509  OD1 ASP A  99      73.789  81.692  46.831  1.00  0.00           O  
ATOM   1510  OD2 ASP A  99      72.052  81.091  45.661  1.00  0.00           O  
ATOM   1511  C   ASP A  99      71.966  81.762  50.407  1.00  0.00           C  
ATOM   1512  O   ASP A  99      72.157  82.977  50.549  1.00  0.00           O  
ATOM   1513  N   LEU A 100      71.388  80.974  51.293  1.00  0.00           N  
ATOM   1514  H   LEU A 100      71.300  79.984  51.114  1.00  0.00           H  
ATOM   1515  CA  LEU A 100      70.996  81.479  52.692  1.00  0.00           C  
ATOM   1516  HA  LEU A 100      70.204  82.225  52.632  1.00  0.00           H  
ATOM   1517  CB  LEU A 100      70.411  80.289  53.535  1.00  0.00           C  
ATOM   1518  HB2 LEU A 100      71.134  79.474  53.588  1.00  0.00           H  
ATOM   1519  HB3 LEU A 100      70.180  80.663  54.533  1.00  0.00           H  
ATOM   1520  CG  LEU A 100      69.094  79.774  52.987  1.00  0.00           C  
ATOM   1521  HG  LEU A 100      69.100  79.915  51.907  1.00  0.00           H  
ATOM   1522  CD1 LEU A 100      69.016  78.263  53.124  1.00  0.00           C  
ATOM   1523 HD11 LEU A 100      69.858  77.771  52.638  1.00  0.00           H  
ATOM   1524 HD12 LEU A 100      69.026  78.084  54.200  1.00  0.00           H  
ATOM   1525 HD13 LEU A 100      68.070  77.840  52.788  1.00  0.00           H  
ATOM   1526  CD2 LEU A 100      67.870  80.380  53.669  1.00  0.00           C  
ATOM   1527 HD21 LEU A 100      67.872  80.133  54.730  1.00  0.00           H  
ATOM   1528 HD22 LEU A 100      67.833  81.467  53.594  1.00  0.00           H  
ATOM   1529 HD23 LEU A 100      67.024  79.966  53.120  1.00  0.00           H  
ATOM   1530  C   LEU A 100      72.278  82.022  53.278  1.00  0.00           C  
ATOM   1531  O   LEU A 100      72.422  83.181  53.616  1.00  0.00           O  
ATOM   1532  N   PHE A 101      73.380  81.263  53.211  1.00  0.00           N  
ATOM   1533  H   PHE A 101      73.319  80.299  52.916  1.00  0.00           H  
ATOM   1534  CA  PHE A 101      74.569  81.705  53.880  1.00  0.00           C  
ATOM   1535  HA  PHE A 101      74.211  81.963  54.877  1.00  0.00           H  
ATOM   1536  CB  PHE A 101      75.545  80.574  53.887  1.00  0.00           C  
ATOM   1537  HB2 PHE A 101      74.986  79.697  54.214  1.00  0.00           H  
ATOM   1538  HB3 PHE A 101      75.932  80.381  52.887  1.00  0.00           H  
ATOM   1539  CG  PHE A 101      76.689  80.729  54.840  1.00  0.00           C  
ATOM   1540  CD1 PHE A 101      76.514  80.439  56.183  1.00  0.00           C  
ATOM   1541  HD1 PHE A 101      75.548  80.064  56.487  1.00  0.00           H  
ATOM   1542  CE1 PHE A 101      77.645  80.563  56.992  1.00  0.00           C  
ATOM   1543  HE1 PHE A 101      77.561  80.290  58.033  1.00  0.00           H  
ATOM   1544  CZ  PHE A 101      78.906  81.111  56.564  1.00  0.00           C  
ATOM   1545  HZ  PHE A 101      79.731  81.223  57.252  1.00  0.00           H  
ATOM   1546  CE2 PHE A 101      79.020  81.478  55.249  1.00  0.00           C  
ATOM   1547  HE2 PHE A 101      79.976  81.820  54.879  1.00  0.00           H  
ATOM   1548  CD2 PHE A 101      77.907  81.241  54.449  1.00  0.00           C  
ATOM   1549  HD2 PHE A 101      77.981  81.357  53.378  1.00  0.00           H  
ATOM   1550  C   PHE A 101      75.255  83.040  53.332  1.00  0.00           C  
ATOM   1551  O   PHE A 101      75.550  83.960  54.073  1.00  0.00           O  
ATOM   1552  N   ARG A 102      75.294  83.005  52.009  1.00  0.00           N  
ATOM   1553  H   ARG A 102      74.863  82.248  51.497  1.00  0.00           H  
ATOM   1554  CA  ARG A 102      75.704  84.155  51.198  1.00  0.00           C  
ATOM   1555  HA  ARG A 102      76.700  84.494  51.480  1.00  0.00           H  
ATOM   1556  CB  ARG A 102      75.800  83.797  49.651  1.00  0.00           C  
ATOM   1557  HB2 ARG A 102      76.602  83.067  49.541  1.00  0.00           H  
ATOM   1558  HB3 ARG A 102      74.846  83.375  49.337  1.00  0.00           H  
ATOM   1559  CG  ARG A 102      76.090  84.981  48.738  1.00  0.00           C  
ATOM   1560  HG2 ARG A 102      75.179  85.580  48.733  1.00  0.00           H  
ATOM   1561  HG3 ARG A 102      76.953  85.479  49.179  1.00  0.00           H  
ATOM   1562  CD  ARG A 102      76.565  84.589  47.339  1.00  0.00           C  
ATOM   1563  HD2 ARG A 102      77.051  85.434  46.852  1.00  0.00           H  
ATOM   1564  HD3 ARG A 102      77.248  83.741  47.397  1.00  0.00           H  
ATOM   1565  NE  ARG A 102      75.397  84.113  46.460  1.00  0.00           N  
ATOM   1566  HE  ARG A 102      74.770  83.461  46.910  1.00  0.00           H  
ATOM   1567  CZ  ARG A 102      75.034  84.312  45.250  1.00  0.00           C  
ATOM   1568  NH1 ARG A 102      75.628  85.189  44.443  1.00  0.00           N  
ATOM   1569 HH11 ARG A 102      76.244  85.885  44.840  1.00  0.00           H  
ATOM   1570 HH12 ARG A 102      75.208  85.242  43.527  1.00  0.00           H  
ATOM   1571  NH2 ARG A 102      74.141  83.623  44.713  1.00  0.00           N  
ATOM   1572 HH21 ARG A 102      73.645  82.883  45.190  1.00  0.00           H  
ATOM   1573 HH22 ARG A 102      73.853  83.798  43.761  1.00  0.00           H  
ATOM   1574  C   ARG A 102      74.721  85.286  51.385  1.00  0.00           C  
ATOM   1575  O   ARG A 102      75.204  86.418  51.311  1.00  0.00           O  
ATOM   1576  N   MET A 103      73.414  85.087  51.635  1.00  0.00           N  
ATOM   1577  H   MET A 103      73.214  84.100  51.551  1.00  0.00           H  
ATOM   1578  CA  MET A 103      72.431  86.053  51.971  1.00  0.00           C  
ATOM   1579  HA  MET A 103      72.579  86.921  51.329  1.00  0.00           H  
ATOM   1580  CB  MET A 103      71.001  85.484  51.816  1.00  0.00           C  
ATOM   1581  HB2 MET A 103      70.885  85.271  50.753  1.00  0.00           H  
ATOM   1582  HB3 MET A 103      70.735  84.731  52.558  1.00  0.00           H  
ATOM   1583  CG  MET A 103      69.881  86.588  52.041  1.00  0.00           C  
ATOM   1584  HG2 MET A 103      68.874  86.200  51.893  1.00  0.00           H  
ATOM   1585  HG3 MET A 103      69.860  86.841  53.101  1.00  0.00           H  
ATOM   1586  SD  MET A 103      70.040  88.196  51.310  1.00  0.00           S  
ATOM   1587  CE  MET A 103      69.960  87.650  49.645  1.00  0.00           C  
ATOM   1588  HE1 MET A 103      70.119  88.498  48.979  1.00  0.00           H  
ATOM   1589  HE2 MET A 103      70.684  86.866  49.421  1.00  0.00           H  
ATOM   1590  HE3 MET A 103      68.977  87.226  49.438  1.00  0.00           H  
ATOM   1591  C   MET A 103      72.668  86.636  53.401  1.00  0.00           C  
ATOM   1592  O   MET A 103      72.522  87.845  53.501  1.00  0.00           O  
ATOM   1593  N   PHE A 104      73.060  85.906  54.449  1.00  0.00           N  
ATOM   1594  H   PHE A 104      72.984  84.899  54.450  1.00  0.00           H  
ATOM   1595  CA  PHE A 104      73.203  86.590  55.764  1.00  0.00           C  
ATOM   1596  HA  PHE A 104      72.458  87.380  55.860  1.00  0.00           H  
ATOM   1597  CB  PHE A 104      73.096  85.565  56.883  1.00  0.00           C  
ATOM   1598  HB2 PHE A 104      73.831  84.778  56.708  1.00  0.00           H  
ATOM   1599  HB3 PHE A 104      73.418  86.032  57.814  1.00  0.00           H  
ATOM   1600  CG  PHE A 104      71.651  85.023  56.995  1.00  0.00           C  
ATOM   1601  CD1 PHE A 104      70.721  85.593  57.815  1.00  0.00           C  
ATOM   1602  HD1 PHE A 104      70.888  86.601  58.166  1.00  0.00           H  
ATOM   1603  CE1 PHE A 104      69.472  84.968  58.030  1.00  0.00           C  
ATOM   1604  HE1 PHE A 104      68.751  85.421  58.695  1.00  0.00           H  
ATOM   1605  CZ  PHE A 104      69.343  83.684  57.655  1.00  0.00           C  
ATOM   1606  HZ  PHE A 104      68.420  83.267  58.030  1.00  0.00           H  
ATOM   1607  CE2 PHE A 104      70.295  83.022  56.751  1.00  0.00           C  
ATOM   1608  HE2 PHE A 104      70.150  82.006  56.412  1.00  0.00           H  
ATOM   1609  CD2 PHE A 104      71.433  83.697  56.497  1.00  0.00           C  
ATOM   1610  HD2 PHE A 104      72.177  83.204  55.888  1.00  0.00           H  
ATOM   1611  C   PHE A 104      74.553  87.302  55.881  1.00  0.00           C  
ATOM   1612  O   PHE A 104      74.437  88.449  56.313  1.00  0.00           O  
ATOM   1613  N   ASP A 105      75.610  86.782  55.294  1.00  0.00           N  
ATOM   1614  H   ASP A 105      75.498  85.830  54.974  1.00  0.00           H  
ATOM   1615  CA  ASP A 105      77.039  87.322  55.159  1.00  0.00           C  
ATOM   1616  HA  ASP A 105      77.375  87.312  56.196  1.00  0.00           H  
ATOM   1617  CB  ASP A 105      77.934  86.290  54.365  1.00  0.00           C  
ATOM   1618  HB2 ASP A 105      77.853  85.277  54.760  1.00  0.00           H  
ATOM   1619  HB3 ASP A 105      77.627  86.076  53.341  1.00  0.00           H  
ATOM   1620  CG  ASP A 105      79.463  86.437  54.498  1.00  0.00           C  
ATOM   1621  OD1 ASP A 105      79.919  87.254  55.270  1.00  0.00           O  
ATOM   1622  OD2 ASP A 105      80.256  85.755  53.824  1.00  0.00           O  
ATOM   1623  C   ASP A 105      77.076  88.720  54.435  1.00  0.00           C  
ATOM   1624  O   ASP A 105      77.534  88.867  53.299  1.00  0.00           O  
ATOM   1625  N   LYS A 106      76.695  89.758  55.110  1.00  0.00           N  
ATOM   1626  H   LYS A 106      76.427  89.607  56.072  1.00  0.00           H  
ATOM   1627  CA  LYS A 106      76.456  91.039  54.442  1.00  0.00           C  
ATOM   1628  HA  LYS A 106      75.873  90.878  53.535  1.00  0.00           H  
ATOM   1629  CB  LYS A 106      75.743  92.088  55.347  1.00  0.00           C  
ATOM   1630  HB2 LYS A 106      76.306  92.091  56.281  1.00  0.00           H  
ATOM   1631  HB3 LYS A 106      75.748  93.096  54.932  1.00  0.00           H  
ATOM   1632  CG  LYS A 106      74.187  91.739  55.419  1.00  0.00           C  
ATOM   1633  HG2 LYS A 106      73.937  90.703  55.193  1.00  0.00           H  
ATOM   1634  HG3 LYS A 106      73.744  91.971  56.388  1.00  0.00           H  
ATOM   1635  CD  LYS A 106      73.389  92.540  54.312  1.00  0.00           C  
ATOM   1636  HD2 LYS A 106      73.209  93.574  54.604  1.00  0.00           H  
ATOM   1637  HD3 LYS A 106      73.876  92.512  53.337  1.00  0.00           H  
ATOM   1638  CE  LYS A 106      71.976  91.974  54.197  1.00  0.00           C  
ATOM   1639  HE2 LYS A 106      71.553  91.902  55.199  1.00  0.00           H  
ATOM   1640  HE3 LYS A 106      71.336  92.554  53.532  1.00  0.00           H  
ATOM   1641  NZ  LYS A 106      71.891  90.638  53.561  1.00  0.00           N  
ATOM   1642  HZ1 LYS A 106      72.311  90.620  52.643  1.00  0.00           H  
ATOM   1643  HZ2 LYS A 106      72.423  89.981  54.113  1.00  0.00           H  
ATOM   1644  HZ3 LYS A 106      70.964  90.267  53.405  1.00  0.00           H  
ATOM   1645  C   LYS A 106      77.644  91.756  53.841  1.00  0.00           C  
ATOM   1646  O   LYS A 106      77.512  92.374  52.796  1.00  0.00           O  
ATOM   1647  N   ASN A 107      78.768  91.747  54.499  1.00  0.00           N  
ATOM   1648  H   ASN A 107      78.826  91.323  55.414  1.00  0.00           H  
ATOM   1649  CA  ASN A 107      80.164  92.010  53.903  1.00  0.00           C  
ATOM   1650  HA  ASN A 107      79.955  92.537  52.972  1.00  0.00           H  
ATOM   1651  CB  ASN A 107      81.078  92.973  54.829  1.00  0.00           C  
ATOM   1652  HB2 ASN A 107      81.162  92.402  55.753  1.00  0.00           H  
ATOM   1653  HB3 ASN A 107      82.022  93.232  54.350  1.00  0.00           H  
ATOM   1654  CG  ASN A 107      80.316  94.197  55.215  1.00  0.00           C  
ATOM   1655  OD1 ASN A 107      79.584  94.968  54.627  1.00  0.00           O  
ATOM   1656  ND2 ASN A 107      80.674  94.666  56.403  1.00  0.00           N  
ATOM   1657 HD21 ASN A 107      80.141  95.399  56.848  1.00  0.00           H  
ATOM   1658 HD22 ASN A 107      81.389  94.168  56.913  1.00  0.00           H  
ATOM   1659  C   ASN A 107      80.768  90.654  53.732  1.00  0.00           C  
ATOM   1660  O   ASN A 107      81.022  90.012  54.758  1.00  0.00           O  
ATOM   1661  N   ALA A 108      80.864  90.238  52.459  1.00  0.00           N  
ATOM   1662  H   ALA A 108      80.650  90.876  51.707  1.00  0.00           H  
ATOM   1663  CA  ALA A 108      81.160  88.811  52.070  1.00  0.00           C  
ATOM   1664  HA  ALA A 108      80.488  88.150  52.617  1.00  0.00           H  
ATOM   1665  CB  ALA A 108      80.714  88.677  50.540  1.00  0.00           C  
ATOM   1666  HB1 ALA A 108      81.422  89.270  49.960  1.00  0.00           H  
ATOM   1667  HB2 ALA A 108      80.932  87.660  50.214  1.00  0.00           H  
ATOM   1668  HB3 ALA A 108      79.713  89.071  50.366  1.00  0.00           H  
ATOM   1669  C   ALA A 108      82.611  88.488  52.516  1.00  0.00           C  
ATOM   1670  O   ALA A 108      83.575  88.996  51.885  1.00  0.00           O  
ATOM   1671  N   ASP A 109      82.799  87.545  53.485  1.00  0.00           N  
ATOM   1672  H   ASP A 109      82.020  87.227  54.044  1.00  0.00           H  
ATOM   1673  CA  ASP A 109      84.114  86.985  53.898  1.00  0.00           C  
ATOM   1674  HA  ASP A 109      84.793  87.053  53.048  1.00  0.00           H  
ATOM   1675  CB  ASP A 109      84.911  87.882  54.903  1.00  0.00           C  
ATOM   1676  HB2 ASP A 109      85.930  87.497  54.866  1.00  0.00           H  
ATOM   1677  HB3 ASP A 109      84.981  88.940  54.650  1.00  0.00           H  
ATOM   1678  CG  ASP A 109      84.352  87.759  56.362  1.00  0.00           C  
ATOM   1679  OD1 ASP A 109      83.125  87.532  56.540  1.00  0.00           O  
ATOM   1680  OD2 ASP A 109      85.169  88.024  57.272  1.00  0.00           O  
ATOM   1681  C   ASP A 109      84.152  85.516  54.252  1.00  0.00           C  
ATOM   1682  O   ASP A 109      85.232  84.941  54.453  1.00  0.00           O  
ATOM   1683  N   GLY A 110      82.986  84.816  54.187  1.00  0.00           N  
ATOM   1684  H   GLY A 110      82.132  85.335  54.040  1.00  0.00           H  
ATOM   1685  CA  GLY A 110      82.753  83.381  54.370  1.00  0.00           C  
ATOM   1686  HA2 GLY A 110      82.244  83.098  53.449  1.00  0.00           H  
ATOM   1687  HA3 GLY A 110      83.619  82.722  54.312  1.00  0.00           H  
ATOM   1688  C   GLY A 110      82.152  83.059  55.784  1.00  0.00           C  
ATOM   1689  O   GLY A 110      82.145  81.873  56.206  1.00  0.00           O  
ATOM   1690  N   TYR A 111      81.726  84.107  56.487  1.00  0.00           N  
ATOM   1691  H   TYR A 111      81.705  85.048  56.119  1.00  0.00           H  
ATOM   1692  CA  TYR A 111      81.371  84.023  57.978  1.00  0.00           C  
ATOM   1693  HA  TYR A 111      80.978  83.027  58.183  1.00  0.00           H  
ATOM   1694  CB  TYR A 111      82.575  84.423  58.847  1.00  0.00           C  
ATOM   1695  HB2 TYR A 111      82.899  85.375  58.429  1.00  0.00           H  
ATOM   1696  HB3 TYR A 111      82.341  84.554  59.904  1.00  0.00           H  
ATOM   1697  CG  TYR A 111      83.678  83.467  58.665  1.00  0.00           C  
ATOM   1698  CD1 TYR A 111      83.618  82.271  59.435  1.00  0.00           C  
ATOM   1699  HD1 TYR A 111      82.791  82.114  60.110  1.00  0.00           H  
ATOM   1700  CE1 TYR A 111      84.664  81.386  59.423  1.00  0.00           C  
ATOM   1701  HE1 TYR A 111      84.715  80.508  60.050  1.00  0.00           H  
ATOM   1702  CZ  TYR A 111      85.698  81.590  58.413  1.00  0.00           C  
ATOM   1703  OH  TYR A 111      86.773  80.807  58.412  1.00  0.00           O  
ATOM   1704  HH  TYR A 111      86.682  80.104  59.059  1.00  0.00           H  
ATOM   1705  CE2 TYR A 111      85.726  82.753  57.574  1.00  0.00           C  
ATOM   1706  HE2 TYR A 111      86.521  83.033  56.898  1.00  0.00           H  
ATOM   1707  CD2 TYR A 111      84.703  83.727  57.762  1.00  0.00           C  
ATOM   1708  HD2 TYR A 111      84.740  84.627  57.167  1.00  0.00           H  
ATOM   1709  C   TYR A 111      80.224  85.090  58.267  1.00  0.00           C  
ATOM   1710  O   TYR A 111      80.382  86.340  58.007  1.00  0.00           O  
ATOM   1711  N   ILE A 112      79.133  84.686  58.869  1.00  0.00           N  
ATOM   1712  H   ILE A 112      79.037  83.683  58.938  1.00  0.00           H  
ATOM   1713  CA  ILE A 112      77.943  85.456  59.265  1.00  0.00           C  
ATOM   1714  HA  ILE A 112      77.867  86.175  58.449  1.00  0.00           H  
ATOM   1715  CB  ILE A 112      76.628  84.588  59.257  1.00  0.00           C  
ATOM   1716  HB  ILE A 112      76.737  83.791  59.993  1.00  0.00           H  
ATOM   1717  CG2 ILE A 112      75.395  85.495  59.772  1.00  0.00           C  
ATOM   1718 HG21 ILE A 112      75.490  85.810  60.811  1.00  0.00           H  
ATOM   1719 HG22 ILE A 112      75.522  86.448  59.257  1.00  0.00           H  
ATOM   1720 HG23 ILE A 112      74.433  84.993  59.671  1.00  0.00           H  
ATOM   1721  CG1 ILE A 112      76.213  83.941  57.930  1.00  0.00           C  
ATOM   1722 HG12 ILE A 112      76.049  84.644  57.112  1.00  0.00           H  
ATOM   1723 HG13 ILE A 112      77.078  83.461  57.473  1.00  0.00           H  
ATOM   1724  CD1 ILE A 112      75.069  82.896  57.981  1.00  0.00           C  
ATOM   1725 HD11 ILE A 112      75.377  82.005  58.528  1.00  0.00           H  
ATOM   1726 HD12 ILE A 112      74.121  83.143  58.458  1.00  0.00           H  
ATOM   1727 HD13 ILE A 112      74.903  82.549  56.961  1.00  0.00           H  
ATOM   1728  C   ILE A 112      78.185  86.120  60.646  1.00  0.00           C  
ATOM   1729  O   ILE A 112      77.855  85.536  61.721  1.00  0.00           O  
ATOM   1730  N   ASP A 113      78.701  87.307  60.644  1.00  0.00           N  
ATOM   1731  H   ASP A 113      78.995  87.649  59.740  1.00  0.00           H  
ATOM   1732  CA  ASP A 113      78.837  88.309  61.723  1.00  0.00           C  
ATOM   1733  HA  ASP A 113      79.362  87.848  62.559  1.00  0.00           H  
ATOM   1734  CB  ASP A 113      79.846  89.395  61.390  1.00  0.00           C  
ATOM   1735  HB2 ASP A 113      79.369  90.094  60.703  1.00  0.00           H  
ATOM   1736  HB3 ASP A 113      80.003  90.065  62.235  1.00  0.00           H  
ATOM   1737  CG  ASP A 113      81.211  88.961  60.844  1.00  0.00           C  
ATOM   1738  OD1 ASP A 113      82.121  88.905  61.634  1.00  0.00           O  
ATOM   1739  OD2 ASP A 113      81.240  88.756  59.603  1.00  0.00           O  
ATOM   1740  C   ASP A 113      77.573  88.923  62.319  1.00  0.00           C  
ATOM   1741  O   ASP A 113      76.493  89.175  61.636  1.00  0.00           O  
ATOM   1742  N   LEU A 114      77.537  89.270  63.592  1.00  0.00           N  
ATOM   1743  H   LEU A 114      78.386  89.213  64.136  1.00  0.00           H  
ATOM   1744  CA  LEU A 114      76.365  89.607  64.394  1.00  0.00           C  
ATOM   1745  HA  LEU A 114      75.695  88.782  64.153  1.00  0.00           H  
ATOM   1746  CB  LEU A 114      76.759  89.488  65.927  1.00  0.00           C  
ATOM   1747  HB2 LEU A 114      76.861  88.443  66.220  1.00  0.00           H  
ATOM   1748  HB3 LEU A 114      77.605  90.155  66.095  1.00  0.00           H  
ATOM   1749  CG  LEU A 114      75.555  89.999  66.779  1.00  0.00           C  
ATOM   1750  HG  LEU A 114      75.227  91.026  66.618  1.00  0.00           H  
ATOM   1751  CD1 LEU A 114      74.319  89.156  66.613  1.00  0.00           C  
ATOM   1752 HD11 LEU A 114      73.432  89.658  67.000  1.00  0.00           H  
ATOM   1753 HD12 LEU A 114      74.002  88.961  65.588  1.00  0.00           H  
ATOM   1754 HD13 LEU A 114      74.583  88.172  67.000  1.00  0.00           H  
ATOM   1755  CD2 LEU A 114      75.889  89.985  68.286  1.00  0.00           C  
ATOM   1756 HD21 LEU A 114      76.587  90.804  68.460  1.00  0.00           H  
ATOM   1757 HD22 LEU A 114      74.981  90.118  68.873  1.00  0.00           H  
ATOM   1758 HD23 LEU A 114      76.116  88.966  68.602  1.00  0.00           H  
ATOM   1759  C   LEU A 114      75.651  90.926  64.014  1.00  0.00           C  
ATOM   1760  O   LEU A 114      74.512  90.937  64.119  1.00  0.00           O  
ATOM   1761  N   ASP A 115      76.415  91.910  63.603  1.00  0.00           N  
ATOM   1762  H   ASP A 115      77.407  91.731  63.668  1.00  0.00           H  
ATOM   1763  CA  ASP A 115      75.929  93.197  63.017  1.00  0.00           C  
ATOM   1764  HA  ASP A 115      75.193  93.619  63.702  1.00  0.00           H  
ATOM   1765  CB  ASP A 115      77.015  94.263  62.686  1.00  0.00           C  
ATOM   1766  HB2 ASP A 115      77.731  93.959  61.922  1.00  0.00           H  
ATOM   1767  HB3 ASP A 115      76.608  95.238  62.416  1.00  0.00           H  
ATOM   1768  CG  ASP A 115      77.767  94.563  63.983  1.00  0.00           C  
ATOM   1769  OD1 ASP A 115      79.027  94.689  64.049  1.00  0.00           O  
ATOM   1770  OD2 ASP A 115      77.096  94.490  65.009  1.00  0.00           O  
ATOM   1771  C   ASP A 115      75.251  92.977  61.662  1.00  0.00           C  
ATOM   1772  O   ASP A 115      74.541  93.776  61.174  1.00  0.00           O  
ATOM   1773  N   GLU A 116      75.618  91.846  61.015  1.00  0.00           N  
ATOM   1774  H   GLU A 116      76.152  91.077  61.392  1.00  0.00           H  
ATOM   1775  CA  GLU A 116      75.017  91.506  59.686  1.00  0.00           C  
ATOM   1776  HA  GLU A 116      74.830  92.451  59.177  1.00  0.00           H  
ATOM   1777  CB  GLU A 116      76.061  90.753  58.856  1.00  0.00           C  
ATOM   1778  HB2 GLU A 116      76.147  89.762  59.301  1.00  0.00           H  
ATOM   1779  HB3 GLU A 116      75.696  90.521  57.855  1.00  0.00           H  
ATOM   1780  CG  GLU A 116      77.490  91.398  58.793  1.00  0.00           C  
ATOM   1781  HG2 GLU A 116      77.385  92.383  58.337  1.00  0.00           H  
ATOM   1782  HG3 GLU A 116      77.868  91.395  59.815  1.00  0.00           H  
ATOM   1783  CD  GLU A 116      78.499  90.603  57.954  1.00  0.00           C  
ATOM   1784  OE1 GLU A 116      78.407  89.351  57.699  1.00  0.00           O  
ATOM   1785  OE2 GLU A 116      79.610  91.018  57.642  1.00  0.00           O  
ATOM   1786  C   GLU A 116      73.690  90.779  59.815  1.00  0.00           C  
ATOM   1787  O   GLU A 116      72.825  90.966  58.981  1.00  0.00           O  
ATOM   1788  N   LEU A 117      73.527  90.020  60.919  1.00  0.00           N  
ATOM   1789  H   LEU A 117      74.317  90.055  61.547  1.00  0.00           H  
ATOM   1790  CA  LEU A 117      72.355  89.460  61.446  1.00  0.00           C  
ATOM   1791  HA  LEU A 117      71.884  88.911  60.630  1.00  0.00           H  
ATOM   1792  CB  LEU A 117      72.774  88.500  62.544  1.00  0.00           C  
ATOM   1793  HB2 LEU A 117      73.638  88.793  63.141  1.00  0.00           H  
ATOM   1794  HB3 LEU A 117      71.938  88.595  63.236  1.00  0.00           H  
ATOM   1795  CG  LEU A 117      72.966  87.040  62.120  1.00  0.00           C  
ATOM   1796  HG  LEU A 117      73.530  87.047  61.187  1.00  0.00           H  
ATOM   1797  CD1 LEU A 117      73.755  86.218  63.175  1.00  0.00           C  
ATOM   1798 HD11 LEU A 117      73.315  86.353  64.162  1.00  0.00           H  
ATOM   1799 HD12 LEU A 117      73.611  85.181  62.868  1.00  0.00           H  
ATOM   1800 HD13 LEU A 117      74.825  86.418  63.110  1.00  0.00           H  
ATOM   1801  CD2 LEU A 117      71.583  86.426  62.000  1.00  0.00           C  
ATOM   1802 HD21 LEU A 117      70.981  86.260  62.894  1.00  0.00           H  
ATOM   1803 HD22 LEU A 117      70.828  86.988  61.449  1.00  0.00           H  
ATOM   1804 HD23 LEU A 117      71.739  85.391  61.698  1.00  0.00           H  
ATOM   1805  C   LEU A 117      71.431  90.529  61.943  1.00  0.00           C  
ATOM   1806  O   LEU A 117      70.198  90.441  61.659  1.00  0.00           O  
ATOM   1807  N   LYS A 118      71.946  91.532  62.654  1.00  0.00           N  
ATOM   1808  H   LYS A 118      72.909  91.554  62.957  1.00  0.00           H  
ATOM   1809  CA  LYS A 118      71.080  92.626  63.195  1.00  0.00           C  
ATOM   1810  HA  LYS A 118      70.183  92.273  63.703  1.00  0.00           H  
ATOM   1811  CB  LYS A 118      71.867  93.495  64.207  1.00  0.00           C  
ATOM   1812  HB2 LYS A 118      72.806  93.852  63.786  1.00  0.00           H  
ATOM   1813  HB3 LYS A 118      71.160  94.323  64.269  1.00  0.00           H  
ATOM   1814  CG  LYS A 118      71.936  92.753  65.459  1.00  0.00           C  
ATOM   1815  HG2 LYS A 118      70.965  92.767  65.955  1.00  0.00           H  
ATOM   1816  HG3 LYS A 118      72.342  91.747  65.350  1.00  0.00           H  
ATOM   1817  CD  LYS A 118      72.912  93.462  66.411  1.00  0.00           C  
ATOM   1818  HD2 LYS A 118      73.935  93.464  66.036  1.00  0.00           H  
ATOM   1819  HD3 LYS A 118      72.531  94.476  66.530  1.00  0.00           H  
ATOM   1820  CE  LYS A 118      72.801  92.740  67.809  1.00  0.00           C  
ATOM   1821  HE2 LYS A 118      71.777  92.761  68.184  1.00  0.00           H  
ATOM   1822  HE3 LYS A 118      73.018  91.684  67.651  1.00  0.00           H  
ATOM   1823  NZ  LYS A 118      73.645  93.384  68.809  1.00  0.00           N  
ATOM   1824  HZ1 LYS A 118      74.618  93.537  68.584  1.00  0.00           H  
ATOM   1825  HZ2 LYS A 118      73.340  94.335  68.957  1.00  0.00           H  
ATOM   1826  HZ3 LYS A 118      73.605  92.912  69.701  1.00  0.00           H  
ATOM   1827  C   LYS A 118      70.443  93.467  62.033  1.00  0.00           C  
ATOM   1828  O   LYS A 118      69.259  93.747  62.070  1.00  0.00           O  
ATOM   1829  N   ILE A 119      71.153  93.617  60.930  1.00  0.00           N  
ATOM   1830  H   ILE A 119      72.107  93.283  60.934  1.00  0.00           H  
ATOM   1831  CA  ILE A 119      70.645  94.531  59.930  1.00  0.00           C  
ATOM   1832  HA  ILE A 119      70.287  95.379  60.513  1.00  0.00           H  
ATOM   1833  CB  ILE A 119      71.781  95.004  59.029  1.00  0.00           C  
ATOM   1834  HB  ILE A 119      72.608  95.120  59.729  1.00  0.00           H  
ATOM   1835  CG2 ILE A 119      72.208  93.954  57.852  1.00  0.00           C  
ATOM   1836 HG21 ILE A 119      73.223  94.177  57.522  1.00  0.00           H  
ATOM   1837 HG22 ILE A 119      72.294  92.918  58.180  1.00  0.00           H  
ATOM   1838 HG23 ILE A 119      71.561  94.016  56.977  1.00  0.00           H  
ATOM   1839  CG1 ILE A 119      71.624  96.483  58.498  1.00  0.00           C  
ATOM   1840 HG12 ILE A 119      70.710  96.515  57.905  1.00  0.00           H  
ATOM   1841 HG13 ILE A 119      71.505  97.141  59.359  1.00  0.00           H  
ATOM   1842  CD1 ILE A 119      72.774  97.074  57.718  1.00  0.00           C  
ATOM   1843 HD11 ILE A 119      73.494  97.517  58.405  1.00  0.00           H  
ATOM   1844 HD12 ILE A 119      73.336  96.291  57.208  1.00  0.00           H  
ATOM   1845 HD13 ILE A 119      72.324  97.821  57.063  1.00  0.00           H  
ATOM   1846  C   ILE A 119      69.462  94.096  59.111  1.00  0.00           C  
ATOM   1847  O   ILE A 119      68.660  94.799  58.494  1.00  0.00           O  
ATOM   1848  N   MET A 120      69.340  92.737  59.150  1.00  0.00           N  
ATOM   1849  H   MET A 120      70.045  92.173  59.603  1.00  0.00           H  
ATOM   1850  CA  MET A 120      68.112  92.060  58.644  1.00  0.00           C  
ATOM   1851  HA  MET A 120      68.054  92.325  57.588  1.00  0.00           H  
ATOM   1852  CB  MET A 120      68.394  90.538  58.837  1.00  0.00           C  
ATOM   1853  HB2 MET A 120      69.411  90.360  58.487  1.00  0.00           H  
ATOM   1854  HB3 MET A 120      68.393  90.380  59.916  1.00  0.00           H  
ATOM   1855  CG  MET A 120      67.531  89.665  57.976  1.00  0.00           C  
ATOM   1856  HG2 MET A 120      67.761  88.646  58.290  1.00  0.00           H  
ATOM   1857  HG3 MET A 120      66.490  89.827  58.258  1.00  0.00           H  
ATOM   1858  SD  MET A 120      67.732  89.714  56.203  1.00  0.00           S  
ATOM   1859  CE  MET A 120      68.632  88.161  55.767  1.00  0.00           C  
ATOM   1860  HE1 MET A 120      68.023  87.263  55.667  1.00  0.00           H  
ATOM   1861  HE2 MET A 120      69.051  88.319  54.773  1.00  0.00           H  
ATOM   1862  HE3 MET A 120      69.570  88.143  56.321  1.00  0.00           H  
ATOM   1863  C   MET A 120      66.776  92.442  59.293  1.00  0.00           C  
ATOM   1864  O   MET A 120      65.779  92.134  58.717  1.00  0.00           O  
ATOM   1865  N   LEU A 121      66.836  93.165  60.442  1.00  0.00           N  
ATOM   1866  H   LEU A 121      67.767  93.191  60.833  1.00  0.00           H  
ATOM   1867  CA  LEU A 121      65.769  93.729  61.172  1.00  0.00           C  
ATOM   1868  HA  LEU A 121      65.016  92.947  61.267  1.00  0.00           H  
ATOM   1869  CB  LEU A 121      66.243  94.251  62.586  1.00  0.00           C  
ATOM   1870  HB2 LEU A 121      66.978  95.037  62.411  1.00  0.00           H  
ATOM   1871  HB3 LEU A 121      65.368  94.779  62.966  1.00  0.00           H  
ATOM   1872  CG  LEU A 121      66.754  93.193  63.594  1.00  0.00           C  
ATOM   1873  HG  LEU A 121      67.572  92.578  63.218  1.00  0.00           H  
ATOM   1874  CD1 LEU A 121      67.218  93.921  64.931  1.00  0.00           C  
ATOM   1875 HD11 LEU A 121      68.000  94.617  64.627  1.00  0.00           H  
ATOM   1876 HD12 LEU A 121      66.376  94.348  65.475  1.00  0.00           H  
ATOM   1877 HD13 LEU A 121      67.645  93.191  65.618  1.00  0.00           H  
ATOM   1878  CD2 LEU A 121      65.623  92.265  64.058  1.00  0.00           C  
ATOM   1879 HD21 LEU A 121      65.473  91.529  63.268  1.00  0.00           H  
ATOM   1880 HD22 LEU A 121      65.968  91.604  64.853  1.00  0.00           H  
ATOM   1881 HD23 LEU A 121      64.691  92.713  64.402  1.00  0.00           H  
ATOM   1882  C   LEU A 121      65.125  94.922  60.373  1.00  0.00           C  
ATOM   1883  O   LEU A 121      63.927  95.207  60.405  1.00  0.00           O  
ATOM   1884  N   GLN A 122      65.769  95.550  59.411  1.00  0.00           N  
ATOM   1885  H   GLN A 122      66.630  95.116  59.112  1.00  0.00           H  
ATOM   1886  CA  GLN A 122      65.264  96.621  58.535  1.00  0.00           C  
ATOM   1887  HA  GLN A 122      64.641  97.275  59.144  1.00  0.00           H  
ATOM   1888  CB  GLN A 122      66.486  97.382  57.902  1.00  0.00           C  
ATOM   1889  HB2 GLN A 122      67.014  96.604  57.349  1.00  0.00           H  
ATOM   1890  HB3 GLN A 122      66.111  98.165  57.242  1.00  0.00           H  
ATOM   1891  CG  GLN A 122      67.387  98.038  58.930  1.00  0.00           C  
ATOM   1892  HG2 GLN A 122      66.878  98.653  59.673  1.00  0.00           H  
ATOM   1893  HG3 GLN A 122      67.828  97.218  59.497  1.00  0.00           H  
ATOM   1894  CD  GLN A 122      68.650  98.778  58.510  1.00  0.00           C  
ATOM   1895  OE1 GLN A 122      68.884  99.068  57.347  1.00  0.00           O  
ATOM   1896  NE2 GLN A 122      69.509  99.248  59.422  1.00  0.00           N  
ATOM   1897 HE21 GLN A 122      70.372  99.716  59.187  1.00  0.00           H  
ATOM   1898 HE22 GLN A 122      69.309  98.964  60.371  1.00  0.00           H  
ATOM   1899  C   GLN A 122      64.297  96.126  57.450  1.00  0.00           C  
ATOM   1900  O   GLN A 122      63.451  96.868  56.995  1.00  0.00           O  
ATOM   1901  N   ALA A 123      64.439  94.848  57.070  1.00  0.00           N  
ATOM   1902  H   ALA A 123      65.085  94.338  57.656  1.00  0.00           H  
ATOM   1903  CA  ALA A 123      63.751  94.203  55.953  1.00  0.00           C  
ATOM   1904  HA  ALA A 123      63.718  94.925  55.137  1.00  0.00           H  
ATOM   1905  CB  ALA A 123      64.604  93.054  55.449  1.00  0.00           C  
ATOM   1906  HB1 ALA A 123      65.515  93.460  55.008  1.00  0.00           H  
ATOM   1907  HB2 ALA A 123      64.854  92.359  56.250  1.00  0.00           H  
ATOM   1908  HB3 ALA A 123      64.008  92.471  54.746  1.00  0.00           H  
ATOM   1909  C   ALA A 123      62.241  93.768  56.159  1.00  0.00           C  
ATOM   1910  O   ALA A 123      61.675  92.877  55.498  1.00  0.00           O  
ATOM   1911  N   THR A 124      61.691  94.329  57.224  1.00  0.00           N  
ATOM   1912  H   THR A 124      62.264  95.016  57.692  1.00  0.00           H  
ATOM   1913  CA  THR A 124      60.291  94.110  57.569  1.00  0.00           C  
ATOM   1914  HA  THR A 124      59.710  94.225  56.654  1.00  0.00           H  
ATOM   1915  CB  THR A 124      60.109  92.758  58.213  1.00  0.00           C  
ATOM   1916  HB  THR A 124      60.381  91.947  57.538  1.00  0.00           H  
ATOM   1917  CG2 THR A 124      60.830  92.388  59.429  1.00  0.00           C  
ATOM   1918 HG21 THR A 124      61.898  92.574  59.307  1.00  0.00           H  
ATOM   1919 HG22 THR A 124      60.511  93.099  60.191  1.00  0.00           H  
ATOM   1920 HG23 THR A 124      60.667  91.335  59.658  1.00  0.00           H  
ATOM   1921  OG1 THR A 124      58.769  92.477  58.495  1.00  0.00           O  
ATOM   1922  HG1 THR A 124      58.635  91.606  58.115  1.00  0.00           H  
ATOM   1923  C   THR A 124      59.758  95.173  58.502  1.00  0.00           C  
ATOM   1924  O   THR A 124      60.531  95.759  59.321  1.00  0.00           O  
ATOM   1925  N   GLY A 125      58.390  95.281  58.631  1.00  0.00           N  
ATOM   1926  H   GLY A 125      57.868  94.685  58.006  1.00  0.00           H  
ATOM   1927  CA  GLY A 125      57.804  96.151  59.616  1.00  0.00           C  
ATOM   1928  HA2 GLY A 125      58.426  97.046  59.619  1.00  0.00           H  
ATOM   1929  HA3 GLY A 125      56.851  96.564  59.283  1.00  0.00           H  
ATOM   1930  C   GLY A 125      57.557  95.502  61.076  1.00  0.00           C  
ATOM   1931  O   GLY A 125      56.850  96.171  61.873  1.00  0.00           O  
ATOM   1932  N   GLU A 126      58.098  94.315  61.350  1.00  0.00           N  
ATOM   1933  H   GLU A 126      58.680  93.926  60.622  1.00  0.00           H  
ATOM   1934  CA  GLU A 126      57.814  93.537  62.571  1.00  0.00           C  
ATOM   1935  HA  GLU A 126      56.756  93.665  62.797  1.00  0.00           H  
ATOM   1936  CB  GLU A 126      57.951  92.037  62.220  1.00  0.00           C  
ATOM   1937  HB2 GLU A 126      57.085  91.764  61.619  1.00  0.00           H  
ATOM   1938  HB3 GLU A 126      58.892  91.992  61.670  1.00  0.00           H  
ATOM   1939  CG  GLU A 126      58.092  90.992  63.337  1.00  0.00           C  
ATOM   1940  HG2 GLU A 126      58.330  89.990  62.977  1.00  0.00           H  
ATOM   1941  HG3 GLU A 126      58.925  91.214  64.004  1.00  0.00           H  
ATOM   1942  CD  GLU A 126      56.760  90.938  64.125  1.00  0.00           C  
ATOM   1943  OE1 GLU A 126      56.050  89.896  63.967  1.00  0.00           O  
ATOM   1944  OE2 GLU A 126      56.480  91.798  65.055  1.00  0.00           O  
ATOM   1945  C   GLU A 126      58.595  94.029  63.793  1.00  0.00           C  
ATOM   1946  O   GLU A 126      59.595  94.812  63.555  1.00  0.00           O  
ATOM   1947  N   THR A 127      58.236  93.731  65.044  1.00  0.00           N  
ATOM   1948  H   THR A 127      57.335  93.274  65.011  1.00  0.00           H  
ATOM   1949  CA  THR A 127      58.660  94.267  66.440  1.00  0.00           C  
ATOM   1950  HA  THR A 127      58.808  95.345  66.378  1.00  0.00           H  
ATOM   1951  CB  THR A 127      57.550  93.981  67.383  1.00  0.00           C  
ATOM   1952  HB  THR A 127      57.810  94.234  68.411  1.00  0.00           H  
ATOM   1953  CG2 THR A 127      56.281  94.707  67.018  1.00  0.00           C  
ATOM   1954 HG21 THR A 127      55.598  94.205  66.333  1.00  0.00           H  
ATOM   1955 HG22 THR A 127      55.555  94.677  67.830  1.00  0.00           H  
ATOM   1956 HG23 THR A 127      56.577  95.726  66.768  1.00  0.00           H  
ATOM   1957  OG1 THR A 127      57.471  92.533  67.483  1.00  0.00           O  
ATOM   1958  HG1 THR A 127      57.315  92.215  66.591  1.00  0.00           H  
ATOM   1959  C   THR A 127      59.942  93.747  66.959  1.00  0.00           C  
ATOM   1960  O   THR A 127      60.368  94.244  68.060  1.00  0.00           O  
ATOM   1961  N   ILE A 128      60.488  92.767  66.230  1.00  0.00           N  
ATOM   1962  H   ILE A 128      59.955  92.593  65.390  1.00  0.00           H  
ATOM   1963  CA  ILE A 128      61.806  92.204  66.412  1.00  0.00           C  
ATOM   1964  HA  ILE A 128      61.786  91.684  67.369  1.00  0.00           H  
ATOM   1965  CB  ILE A 128      62.086  91.140  65.403  1.00  0.00           C  
ATOM   1966  HB  ILE A 128      63.090  90.730  65.515  1.00  0.00           H  
ATOM   1967  CG2 ILE A 128      61.160  90.033  65.866  1.00  0.00           C  
ATOM   1968 HG21 ILE A 128      60.123  90.353  65.974  1.00  0.00           H  
ATOM   1969 HG22 ILE A 128      61.165  89.278  65.080  1.00  0.00           H  
ATOM   1970 HG23 ILE A 128      61.490  89.555  66.788  1.00  0.00           H  
ATOM   1971  CG1 ILE A 128      61.880  91.611  63.947  1.00  0.00           C  
ATOM   1972 HG12 ILE A 128      60.905  92.081  63.817  1.00  0.00           H  
ATOM   1973 HG13 ILE A 128      62.664  92.338  63.735  1.00  0.00           H  
ATOM   1974  CD1 ILE A 128      62.134  90.488  62.933  1.00  0.00           C  
ATOM   1975 HD11 ILE A 128      63.137  90.061  62.914  1.00  0.00           H  
ATOM   1976 HD12 ILE A 128      61.291  89.796  62.957  1.00  0.00           H  
ATOM   1977 HD13 ILE A 128      62.085  90.978  61.961  1.00  0.00           H  
ATOM   1978  C   ILE A 128      62.963  93.253  66.677  1.00  0.00           C  
ATOM   1979  O   ILE A 128      63.141  94.233  65.933  1.00  0.00           O  
ATOM   1980  N   THR A 129      63.761  92.964  67.716  1.00  0.00           N  
ATOM   1981  H   THR A 129      63.503  92.086  68.142  1.00  0.00           H  
ATOM   1982  CA  THR A 129      64.801  93.859  68.205  1.00  0.00           C  
ATOM   1983  HA  THR A 129      64.721  94.875  67.819  1.00  0.00           H  
ATOM   1984  CB  THR A 129      64.711  93.966  69.782  1.00  0.00           C  
ATOM   1985  HB  THR A 129      65.492  94.682  70.037  1.00  0.00           H  
ATOM   1986  CG2 THR A 129      63.413  94.476  70.409  1.00  0.00           C  
ATOM   1987 HG21 THR A 129      63.291  95.503  70.064  1.00  0.00           H  
ATOM   1988 HG22 THR A 129      62.581  93.820  70.151  1.00  0.00           H  
ATOM   1989 HG23 THR A 129      63.511  94.473  71.494  1.00  0.00           H  
ATOM   1990  OG1 THR A 129      65.139  92.624  70.276  1.00  0.00           O  
ATOM   1991  HG1 THR A 129      64.347  92.103  70.124  1.00  0.00           H  
ATOM   1992  C   THR A 129      66.184  93.303  67.853  1.00  0.00           C  
ATOM   1993  O   THR A 129      66.448  92.151  67.454  1.00  0.00           O  
ATOM   1994  N   GLU A 130      67.149  94.143  68.162  1.00  0.00           N  
ATOM   1995  H   GLU A 130      66.874  95.114  68.116  1.00  0.00           H  
ATOM   1996  CA  GLU A 130      68.534  93.696  68.177  1.00  0.00           C  
ATOM   1997  HA  GLU A 130      68.860  93.271  67.227  1.00  0.00           H  
ATOM   1998  CB  GLU A 130      69.340  94.964  68.457  1.00  0.00           C  
ATOM   1999  HB2 GLU A 130      68.967  95.522  69.316  1.00  0.00           H  
ATOM   2000  HB3 GLU A 130      70.284  94.541  68.800  1.00  0.00           H  
ATOM   2001  CG  GLU A 130      69.559  96.032  67.354  1.00  0.00           C  
ATOM   2002  HG2 GLU A 130      70.195  96.817  67.762  1.00  0.00           H  
ATOM   2003  HG3 GLU A 130      69.984  95.534  66.482  1.00  0.00           H  
ATOM   2004  CD  GLU A 130      68.275  96.736  66.887  1.00  0.00           C  
ATOM   2005  OE1 GLU A 130      68.289  97.403  65.867  1.00  0.00           O  
ATOM   2006  OE2 GLU A 130      67.295  96.903  67.703  1.00  0.00           O  
ATOM   2007  C   GLU A 130      68.908  92.720  69.373  1.00  0.00           C  
ATOM   2008  O   GLU A 130      69.759  91.848  69.111  1.00  0.00           O  
ATOM   2009  N   ASP A 131      68.266  92.772  70.556  1.00  0.00           N  
ATOM   2010  H   ASP A 131      67.510  93.441  70.575  1.00  0.00           H  
ATOM   2011  CA  ASP A 131      68.529  91.934  71.714  1.00  0.00           C  
ATOM   2012  HA  ASP A 131      69.594  91.758  71.861  1.00  0.00           H  
ATOM   2013  CB  ASP A 131      68.048  92.693  72.982  1.00  0.00           C  
ATOM   2014  HB2 ASP A 131      67.032  92.999  72.732  1.00  0.00           H  
ATOM   2015  HB3 ASP A 131      67.903  92.062  73.859  1.00  0.00           H  
ATOM   2016  CG  ASP A 131      69.071  93.776  73.393  1.00  0.00           C  
ATOM   2017  OD1 ASP A 131      68.768  94.955  73.534  1.00  0.00           O  
ATOM   2018  OD2 ASP A 131      70.309  93.432  73.516  1.00  0.00           O  
ATOM   2019  C   ASP A 131      67.873  90.529  71.595  1.00  0.00           C  
ATOM   2020  O   ASP A 131      68.114  89.570  72.293  1.00  0.00           O  
ATOM   2021  N   ASP A 132      66.971  90.375  70.604  1.00  0.00           N  
ATOM   2022  H   ASP A 132      66.861  91.168  69.988  1.00  0.00           H  
ATOM   2023  CA  ASP A 132      66.430  89.038  70.259  1.00  0.00           C  
ATOM   2024  HA  ASP A 132      66.347  88.385  71.127  1.00  0.00           H  
ATOM   2025  CB  ASP A 132      65.152  89.212  69.442  1.00  0.00           C  
ATOM   2026  HB2 ASP A 132      65.181  89.760  68.500  1.00  0.00           H  
ATOM   2027  HB3 ASP A 132      64.608  88.272  69.355  1.00  0.00           H  
ATOM   2028  CG  ASP A 132      64.044  89.940  70.267  1.00  0.00           C  
ATOM   2029  OD1 ASP A 132      63.311  90.817  69.703  1.00  0.00           O  
ATOM   2030  OD2 ASP A 132      63.896  89.707  71.453  1.00  0.00           O  
ATOM   2031  C   ASP A 132      67.406  88.346  69.459  1.00  0.00           C  
ATOM   2032  O   ASP A 132      67.905  87.257  69.690  1.00  0.00           O  
ATOM   2033  N   ILE A 133      67.774  88.935  68.337  1.00  0.00           N  
ATOM   2034  H   ILE A 133      67.348  89.825  68.120  1.00  0.00           H  
ATOM   2035  CA  ILE A 133      68.649  88.294  67.307  1.00  0.00           C  
ATOM   2036  HA  ILE A 133      68.210  87.334  67.036  1.00  0.00           H  
ATOM   2037  CB  ILE A 133      68.686  89.182  65.995  1.00  0.00           C  
ATOM   2038  HB  ILE A 133      68.882  90.199  66.334  1.00  0.00           H  
ATOM   2039  CG2 ILE A 133      69.851  88.706  65.118  1.00  0.00           C  
ATOM   2040 HG21 ILE A 133      69.645  87.713  64.719  1.00  0.00           H  
ATOM   2041 HG22 ILE A 133      69.911  89.373  64.257  1.00  0.00           H  
ATOM   2042 HG23 ILE A 133      70.801  88.880  65.622  1.00  0.00           H  
ATOM   2043  CG1 ILE A 133      67.258  89.008  65.266  1.00  0.00           C  
ATOM   2044 HG12 ILE A 133      66.539  89.567  65.864  1.00  0.00           H  
ATOM   2045 HG13 ILE A 133      67.374  89.614  64.367  1.00  0.00           H  
ATOM   2046  CD1 ILE A 133      66.626  87.651  64.975  1.00  0.00           C  
ATOM   2047 HD11 ILE A 133      66.656  87.034  65.874  1.00  0.00           H  
ATOM   2048 HD12 ILE A 133      65.604  87.884  64.676  1.00  0.00           H  
ATOM   2049 HD13 ILE A 133      67.264  87.216  64.206  1.00  0.00           H  
ATOM   2050  C   ILE A 133      70.049  87.979  67.866  1.00  0.00           C  
ATOM   2051  O   ILE A 133      70.602  86.941  67.527  1.00  0.00           O  
ATOM   2052  N   GLU A 134      70.585  88.796  68.716  1.00  0.00           N  
ATOM   2053  H   GLU A 134      69.969  89.551  68.982  1.00  0.00           H  
ATOM   2054  CA  GLU A 134      71.793  88.511  69.470  1.00  0.00           C  
ATOM   2055  HA  GLU A 134      72.551  88.316  68.711  1.00  0.00           H  
ATOM   2056  CB  GLU A 134      72.172  89.842  70.127  1.00  0.00           C  
ATOM   2057  HB2 GLU A 134      72.429  90.503  69.299  1.00  0.00           H  
ATOM   2058  HB3 GLU A 134      71.249  90.278  70.511  1.00  0.00           H  
ATOM   2059  CG  GLU A 134      73.160  89.774  71.235  1.00  0.00           C  
ATOM   2060  HG2 GLU A 134      72.900  88.979  71.934  1.00  0.00           H  
ATOM   2061  HG3 GLU A 134      74.078  89.366  70.813  1.00  0.00           H  
ATOM   2062  CD  GLU A 134      73.240  91.167  71.902  1.00  0.00           C  
ATOM   2063  OE1 GLU A 134      73.256  91.236  73.178  1.00  0.00           O  
ATOM   2064  OE2 GLU A 134      73.484  92.126  71.220  1.00  0.00           O  
ATOM   2065  C   GLU A 134      71.802  87.277  70.430  1.00  0.00           C  
ATOM   2066  O   GLU A 134      72.713  86.481  70.522  1.00  0.00           O  
ATOM   2067  N   GLU A 135      70.678  87.028  71.099  1.00  0.00           N  
ATOM   2068  H   GLU A 135      69.868  87.476  70.695  1.00  0.00           H  
ATOM   2069  CA  GLU A 135      70.508  85.844  72.012  1.00  0.00           C  
ATOM   2070  HA  GLU A 135      71.371  85.736  72.669  1.00  0.00           H  
ATOM   2071  CB  GLU A 135      69.287  85.997  72.962  1.00  0.00           C  
ATOM   2072  HB2 GLU A 135      68.489  86.507  72.423  1.00  0.00           H  
ATOM   2073  HB3 GLU A 135      68.873  85.032  73.255  1.00  0.00           H  
ATOM   2074  CG  GLU A 135      69.515  86.809  74.214  1.00  0.00           C  
ATOM   2075  HG2 GLU A 135      69.957  87.742  73.865  1.00  0.00           H  
ATOM   2076  HG3 GLU A 135      68.581  87.004  74.741  1.00  0.00           H  
ATOM   2077  CD  GLU A 135      70.492  86.168  75.205  1.00  0.00           C  
ATOM   2078  OE1 GLU A 135      70.745  84.942  75.152  1.00  0.00           O  
ATOM   2079  OE2 GLU A 135      71.107  86.911  75.991  1.00  0.00           O  
ATOM   2080  C   GLU A 135      70.439  84.575  71.155  1.00  0.00           C  
ATOM   2081  O   GLU A 135      70.949  83.493  71.470  1.00  0.00           O  
ATOM   2082  N   LEU A 136      69.853  84.688  70.020  1.00  0.00           N  
ATOM   2083  H   LEU A 136      69.241  85.486  69.925  1.00  0.00           H  
ATOM   2084  CA  LEU A 136      69.840  83.689  69.049  1.00  0.00           C  
ATOM   2085  HA  LEU A 136      69.551  82.721  69.459  1.00  0.00           H  
ATOM   2086  CB  LEU A 136      68.809  84.134  67.878  1.00  0.00           C  
ATOM   2087  HB2 LEU A 136      67.845  84.275  68.365  1.00  0.00           H  
ATOM   2088  HB3 LEU A 136      69.235  85.042  67.452  1.00  0.00           H  
ATOM   2089  CG  LEU A 136      68.643  83.148  66.713  1.00  0.00           C  
ATOM   2090  HG  LEU A 136      69.586  83.000  66.187  1.00  0.00           H  
ATOM   2091  CD1 LEU A 136      68.109  81.709  67.169  1.00  0.00           C  
ATOM   2092 HD11 LEU A 136      67.144  81.860  67.653  1.00  0.00           H  
ATOM   2093 HD12 LEU A 136      67.974  81.051  66.311  1.00  0.00           H  
ATOM   2094 HD13 LEU A 136      68.912  81.326  67.799  1.00  0.00           H  
ATOM   2095  CD2 LEU A 136      67.661  83.740  65.672  1.00  0.00           C  
ATOM   2096 HD21 LEU A 136      67.783  83.054  64.834  1.00  0.00           H  
ATOM   2097 HD22 LEU A 136      66.618  83.714  65.989  1.00  0.00           H  
ATOM   2098 HD23 LEU A 136      67.931  84.758  65.393  1.00  0.00           H  
ATOM   2099  C   LEU A 136      71.154  83.482  68.338  1.00  0.00           C  
ATOM   2100  O   LEU A 136      71.562  82.323  68.179  1.00  0.00           O  
ATOM   2101  N   MET A 137      72.051  84.437  68.141  1.00  0.00           N  
ATOM   2102  H   MET A 137      71.835  85.386  68.411  1.00  0.00           H  
ATOM   2103  CA  MET A 137      73.431  84.197  67.744  1.00  0.00           C  
ATOM   2104  HA  MET A 137      73.317  83.439  66.969  1.00  0.00           H  
ATOM   2105  CB  MET A 137      74.010  85.533  67.161  1.00  0.00           C  
ATOM   2106  HB2 MET A 137      73.488  85.822  66.248  1.00  0.00           H  
ATOM   2107  HB3 MET A 137      73.906  86.300  67.928  1.00  0.00           H  
ATOM   2108  CG  MET A 137      75.434  85.554  66.661  1.00  0.00           C  
ATOM   2109  HG2 MET A 137      75.624  84.660  66.066  1.00  0.00           H  
ATOM   2110  HG3 MET A 137      75.600  86.364  65.950  1.00  0.00           H  
ATOM   2111  SD  MET A 137      76.684  85.557  68.049  1.00  0.00           S  
ATOM   2112  CE  MET A 137      78.185  85.564  67.042  1.00  0.00           C  
ATOM   2113  HE1 MET A 137      78.251  84.633  66.479  1.00  0.00           H  
ATOM   2114  HE2 MET A 137      77.999  86.390  66.357  1.00  0.00           H  
ATOM   2115  HE3 MET A 137      79.034  85.756  67.698  1.00  0.00           H  
ATOM   2116  C   MET A 137      74.285  83.432  68.787  1.00  0.00           C  
ATOM   2117  O   MET A 137      75.138  82.628  68.373  1.00  0.00           O  
ATOM   2118  N   LYS A 138      74.035  83.625  70.072  1.00  0.00           N  
ATOM   2119  H   LYS A 138      73.352  84.333  70.300  1.00  0.00           H  
ATOM   2120  CA  LYS A 138      74.861  82.965  71.133  1.00  0.00           C  
ATOM   2121  HA  LYS A 138      75.912  83.117  70.889  1.00  0.00           H  
ATOM   2122  CB  LYS A 138      74.711  83.641  72.500  1.00  0.00           C  
ATOM   2123  HB2 LYS A 138      73.650  83.840  72.653  1.00  0.00           H  
ATOM   2124  HB3 LYS A 138      75.225  83.020  73.234  1.00  0.00           H  
ATOM   2125  CG  LYS A 138      75.432  85.001  72.645  1.00  0.00           C  
ATOM   2126  HG2 LYS A 138      76.468  84.863  72.336  1.00  0.00           H  
ATOM   2127  HG3 LYS A 138      75.046  85.795  72.006  1.00  0.00           H  
ATOM   2128  CD  LYS A 138      75.268  85.632  74.078  1.00  0.00           C  
ATOM   2129  HD2 LYS A 138      74.283  86.009  74.354  1.00  0.00           H  
ATOM   2130  HD3 LYS A 138      75.451  84.891  74.856  1.00  0.00           H  
ATOM   2131  CE  LYS A 138      76.296  86.732  74.319  1.00  0.00           C  
ATOM   2132  HE2 LYS A 138      77.288  86.325  74.126  1.00  0.00           H  
ATOM   2133  HE3 LYS A 138      76.085  87.558  73.639  1.00  0.00           H  
ATOM   2134  NZ  LYS A 138      76.193  87.195  75.701  1.00  0.00           N  
ATOM   2135  HZ1 LYS A 138      76.425  86.506  76.402  1.00  0.00           H  
ATOM   2136  HZ2 LYS A 138      76.856  87.941  75.850  1.00  0.00           H  
ATOM   2137  HZ3 LYS A 138      75.240  87.325  76.007  1.00  0.00           H  
ATOM   2138  C   LYS A 138      74.731  81.393  71.108  1.00  0.00           C  
ATOM   2139  O   LYS A 138      75.751  80.800  71.577  1.00  0.00           O  
ATOM   2140  N   ASP A 139      73.495  80.879  70.636  1.00  0.00           N  
ATOM   2141  H   ASP A 139      72.835  81.641  70.690  1.00  0.00           H  
ATOM   2142  CA  ASP A 139      73.355  79.479  70.219  1.00  0.00           C  
ATOM   2143  HA  ASP A 139      73.816  78.804  70.941  1.00  0.00           H  
ATOM   2144  CB  ASP A 139      71.957  79.102  69.906  1.00  0.00           C  
ATOM   2145  HB2 ASP A 139      71.516  79.780  69.175  1.00  0.00           H  
ATOM   2146  HB3 ASP A 139      71.771  78.064  69.633  1.00  0.00           H  
ATOM   2147  CG  ASP A 139      71.097  79.318  71.079  1.00  0.00           C  
ATOM   2148  OD1 ASP A 139      69.910  79.671  70.903  1.00  0.00           O  
ATOM   2149  OD2 ASP A 139      71.511  79.125  72.265  1.00  0.00           O  
ATOM   2150  C   ASP A 139      74.121  79.072  68.968  1.00  0.00           C  
ATOM   2151  O   ASP A 139      74.556  77.931  68.891  1.00  0.00           O  
ATOM   2152  N   GLY A 140      74.273  79.941  67.934  1.00  0.00           N  
ATOM   2153  H   GLY A 140      73.933  80.882  68.077  1.00  0.00           H  
ATOM   2154  CA  GLY A 140      74.785  79.605  66.686  1.00  0.00           C  
ATOM   2155  HA2 GLY A 140      74.543  78.578  66.414  1.00  0.00           H  
ATOM   2156  HA3 GLY A 140      74.466  80.217  65.842  1.00  0.00           H  
ATOM   2157  C   GLY A 140      76.264  79.592  66.667  1.00  0.00           C  
ATOM   2158  O   GLY A 140      76.954  78.942  65.920  1.00  0.00           O  
ATOM   2159  N   ASP A 141      76.922  80.330  67.584  1.00  0.00           N  
ATOM   2160  H   ASP A 141      76.270  80.937  68.059  1.00  0.00           H  
ATOM   2161  CA  ASP A 141      78.375  80.457  67.560  1.00  0.00           C  
ATOM   2162  HA  ASP A 141      78.758  80.290  66.553  1.00  0.00           H  
ATOM   2163  CB  ASP A 141      78.738  81.898  67.865  1.00  0.00           C  
ATOM   2164  HB2 ASP A 141      78.113  82.552  67.257  1.00  0.00           H  
ATOM   2165  HB3 ASP A 141      78.409  82.078  68.888  1.00  0.00           H  
ATOM   2166  CG  ASP A 141      80.177  82.372  67.719  1.00  0.00           C  
ATOM   2167  OD1 ASP A 141      80.511  83.516  68.227  1.00  0.00           O  
ATOM   2168  OD2 ASP A 141      81.011  81.628  67.182  1.00  0.00           O  
ATOM   2169  C   ASP A 141      79.051  79.412  68.460  1.00  0.00           C  
ATOM   2170  O   ASP A 141      79.437  79.696  69.601  1.00  0.00           O  
ATOM   2171  N   LYS A 142      79.167  78.137  67.950  1.00  0.00           N  
ATOM   2172  H   LYS A 142      78.839  77.999  67.005  1.00  0.00           H  
ATOM   2173  CA  LYS A 142      79.635  77.007  68.795  1.00  0.00           C  
ATOM   2174  HA  LYS A 142      78.930  76.940  69.624  1.00  0.00           H  
ATOM   2175  CB  LYS A 142      79.667  75.750  67.897  1.00  0.00           C  
ATOM   2176  HB2 LYS A 142      78.719  75.673  67.364  1.00  0.00           H  
ATOM   2177  HB3 LYS A 142      80.407  75.695  67.099  1.00  0.00           H  
ATOM   2178  CG  LYS A 142      80.028  74.429  68.626  1.00  0.00           C  
ATOM   2179  HG2 LYS A 142      81.064  74.584  68.926  1.00  0.00           H  
ATOM   2180  HG3 LYS A 142      79.397  74.291  69.503  1.00  0.00           H  
ATOM   2181  CD  LYS A 142      79.952  73.125  67.781  1.00  0.00           C  
ATOM   2182  HD2 LYS A 142      80.474  73.299  66.839  1.00  0.00           H  
ATOM   2183  HD3 LYS A 142      80.473  72.252  68.174  1.00  0.00           H  
ATOM   2184  CE  LYS A 142      78.518  72.530  67.479  1.00  0.00           C  
ATOM   2185  HE2 LYS A 142      78.316  71.949  68.379  1.00  0.00           H  
ATOM   2186  HE3 LYS A 142      77.706  73.250  67.384  1.00  0.00           H  
ATOM   2187  NZ  LYS A 142      78.608  71.799  66.242  1.00  0.00           N  
ATOM   2188  HZ1 LYS A 142      79.271  71.040  66.305  1.00  0.00           H  
ATOM   2189  HZ2 LYS A 142      77.738  71.307  66.097  1.00  0.00           H  
ATOM   2190  HZ3 LYS A 142      78.921  72.353  65.458  1.00  0.00           H  
ATOM   2191  C   LYS A 142      80.889  77.300  69.459  1.00  0.00           C  
ATOM   2192  O   LYS A 142      80.959  76.975  70.682  1.00  0.00           O  
ATOM   2193  N   ASN A 143      81.907  77.761  68.746  1.00  0.00           N  
ATOM   2194  H   ASN A 143      81.789  78.147  67.821  1.00  0.00           H  
ATOM   2195  CA  ASN A 143      83.282  77.929  69.372  1.00  0.00           C  
ATOM   2196  HA  ASN A 143      83.511  77.138  70.085  1.00  0.00           H  
ATOM   2197  CB  ASN A 143      84.336  77.764  68.310  1.00  0.00           C  
ATOM   2198  HB2 ASN A 143      85.284  77.511  68.783  1.00  0.00           H  
ATOM   2199  HB3 ASN A 143      84.026  76.881  67.749  1.00  0.00           H  
ATOM   2200  CG  ASN A 143      84.606  78.906  67.356  1.00  0.00           C  
ATOM   2201  OD1 ASN A 143      83.742  79.720  67.062  1.00  0.00           O  
ATOM   2202  ND2 ASN A 143      85.709  78.914  66.695  1.00  0.00           N  
ATOM   2203 HD21 ASN A 143      85.865  79.509  65.895  1.00  0.00           H  
ATOM   2204 HD22 ASN A 143      86.343  78.134  66.792  1.00  0.00           H  
ATOM   2205  C   ASN A 143      83.468  79.226  70.191  1.00  0.00           C  
ATOM   2206  O   ASN A 143      84.413  79.388  71.011  1.00  0.00           O  
ATOM   2207  N   ASN A 144      82.544  80.191  69.946  1.00  0.00           N  
ATOM   2208  H   ASN A 144      81.851  79.788  69.331  1.00  0.00           H  
ATOM   2209  CA  ASN A 144      82.460  81.598  70.296  1.00  0.00           C  
ATOM   2210  HA  ASN A 144      81.517  81.995  69.922  1.00  0.00           H  
ATOM   2211  CB  ASN A 144      82.104  81.791  71.782  1.00  0.00           C  
ATOM   2212  HB2 ASN A 144      81.200  81.223  72.000  1.00  0.00           H  
ATOM   2213  HB3 ASN A 144      82.857  81.290  72.391  1.00  0.00           H  
ATOM   2214  CG  ASN A 144      82.051  83.254  72.267  1.00  0.00           C  
ATOM   2215  OD1 ASN A 144      82.310  83.622  73.396  1.00  0.00           O  
ATOM   2216  ND2 ASN A 144      81.851  84.265  71.373  1.00  0.00           N  
ATOM   2217 HD21 ASN A 144      81.803  85.224  71.687  1.00  0.00           H  
ATOM   2218 HD22 ASN A 144      81.615  84.167  70.396  1.00  0.00           H  
ATOM   2219  C   ASN A 144      83.616  82.444  69.713  1.00  0.00           C  
ATOM   2220  O   ASN A 144      84.706  82.545  70.300  1.00  0.00           O  
ATOM   2221  N   ASP A 145      83.410  83.176  68.598  1.00  0.00           N  
ATOM   2222  H   ASP A 145      82.522  83.132  68.117  1.00  0.00           H  
ATOM   2223  CA  ASP A 145      84.437  84.101  68.072  1.00  0.00           C  
ATOM   2224  HA  ASP A 145      85.089  84.366  68.904  1.00  0.00           H  
ATOM   2225  CB  ASP A 145      85.269  83.210  67.086  1.00  0.00           C  
ATOM   2226  HB2 ASP A 145      86.257  83.600  66.842  1.00  0.00           H  
ATOM   2227  HB3 ASP A 145      85.516  82.319  67.663  1.00  0.00           H  
ATOM   2228  CG  ASP A 145      84.477  82.836  65.880  1.00  0.00           C  
ATOM   2229  OD1 ASP A 145      83.315  83.174  65.577  1.00  0.00           O  
ATOM   2230  OD2 ASP A 145      84.930  81.869  65.164  1.00  0.00           O  
ATOM   2231  C   ASP A 145      83.808  85.475  67.519  1.00  0.00           C  
ATOM   2232  O   ASP A 145      84.569  86.336  67.123  1.00  0.00           O  
ATOM   2233  N   GLY A 146      82.492  85.645  67.442  1.00  0.00           N  
ATOM   2234  H   GLY A 146      81.843  84.907  67.675  1.00  0.00           H  
ATOM   2235  CA  GLY A 146      81.796  86.813  66.895  1.00  0.00           C  
ATOM   2236  HA2 GLY A 146      81.084  87.165  67.641  1.00  0.00           H  
ATOM   2237  HA3 GLY A 146      82.534  87.602  66.752  1.00  0.00           H  
ATOM   2238  C   GLY A 146      81.155  86.521  65.563  1.00  0.00           C  
ATOM   2239  O   GLY A 146      80.570  87.538  65.076  1.00  0.00           O  
ATOM   2240  N   ARG A 147      81.077  85.296  65.000  1.00  0.00           N  
ATOM   2241  H   ARG A 147      81.564  84.562  65.496  1.00  0.00           H  
ATOM   2242  CA  ARG A 147      80.457  85.106  63.698  1.00  0.00           C  
ATOM   2243  HA  ARG A 147      79.518  85.637  63.541  1.00  0.00           H  
ATOM   2244  CB  ARG A 147      81.530  85.514  62.649  1.00  0.00           C  
ATOM   2245  HB2 ARG A 147      81.411  84.841  61.800  1.00  0.00           H  
ATOM   2246  HB3 ARG A 147      81.372  86.546  62.333  1.00  0.00           H  
ATOM   2247  CG  ARG A 147      82.997  85.287  63.150  1.00  0.00           C  
ATOM   2248  HG2 ARG A 147      83.311  85.990  63.921  1.00  0.00           H  
ATOM   2249  HG3 ARG A 147      83.131  84.259  63.490  1.00  0.00           H  
ATOM   2250  CD  ARG A 147      84.108  85.437  62.152  1.00  0.00           C  
ATOM   2251  HD2 ARG A 147      85.048  85.206  62.654  1.00  0.00           H  
ATOM   2252  HD3 ARG A 147      84.074  84.660  61.389  1.00  0.00           H  
ATOM   2253  NE  ARG A 147      84.073  86.725  61.557  1.00  0.00           N  
ATOM   2254  HE  ARG A 147      83.385  87.423  61.805  1.00  0.00           H  
ATOM   2255  CZ  ARG A 147      84.636  87.084  60.458  1.00  0.00           C  
ATOM   2256  NH1 ARG A 147      85.692  86.332  59.942  1.00  0.00           N  
ATOM   2257 HH11 ARG A 147      85.889  85.495  60.472  1.00  0.00           H  
ATOM   2258 HH12 ARG A 147      85.987  86.461  58.985  1.00  0.00           H  
ATOM   2259  NH2 ARG A 147      84.329  88.137  59.741  1.00  0.00           N  
ATOM   2260 HH21 ARG A 147      83.462  88.596  59.983  1.00  0.00           H  
ATOM   2261 HH22 ARG A 147      84.863  88.524  58.975  1.00  0.00           H  
ATOM   2262  C   ARG A 147      80.148  83.639  63.538  1.00  0.00           C  
ATOM   2263  O   ARG A 147      80.704  82.751  64.081  1.00  0.00           O  
ATOM   2264  N   ILE A 148      78.959  83.448  62.957  1.00  0.00           N  
ATOM   2265  H   ILE A 148      78.602  84.250  62.458  1.00  0.00           H  
ATOM   2266  CA  ILE A 148      78.451  82.111  62.574  1.00  0.00           C  
ATOM   2267  HA  ILE A 148      78.696  81.516  63.454  1.00  0.00           H  
ATOM   2268  CB  ILE A 148      76.871  82.084  62.485  1.00  0.00           C  
ATOM   2269  HB  ILE A 148      76.562  82.759  61.686  1.00  0.00           H  
ATOM   2270  CG2 ILE A 148      76.421  80.779  61.970  1.00  0.00           C  
ATOM   2271 HG21 ILE A 148      76.615  80.676  60.902  1.00  0.00           H  
ATOM   2272 HG22 ILE A 148      77.001  80.072  62.562  1.00  0.00           H  
ATOM   2273 HG23 ILE A 148      75.417  80.412  62.185  1.00  0.00           H  
ATOM   2274  CG1 ILE A 148      76.232  82.592  63.736  1.00  0.00           C  
ATOM   2275 HG12 ILE A 148      76.333  81.863  64.540  1.00  0.00           H  
ATOM   2276 HG13 ILE A 148      76.566  83.583  64.043  1.00  0.00           H  
ATOM   2277  CD1 ILE A 148      74.763  82.744  63.677  1.00  0.00           C  
ATOM   2278 HD11 ILE A 148      74.442  83.045  62.680  1.00  0.00           H  
ATOM   2279 HD12 ILE A 148      74.179  81.842  63.858  1.00  0.00           H  
ATOM   2280 HD13 ILE A 148      74.486  83.388  64.512  1.00  0.00           H  
ATOM   2281  C   ILE A 148      79.176  81.571  61.372  1.00  0.00           C  
ATOM   2282  O   ILE A 148      79.096  82.084  60.271  1.00  0.00           O  
ATOM   2283  N   ASP A 149      79.805  80.418  61.517  1.00  0.00           N  
ATOM   2284  H   ASP A 149      79.775  80.075  62.467  1.00  0.00           H  
ATOM   2285  CA  ASP A 149      80.621  79.668  60.485  1.00  0.00           C  
ATOM   2286  HA  ASP A 149      81.084  80.385  59.807  1.00  0.00           H  
ATOM   2287  CB  ASP A 149      81.812  78.877  61.111  1.00  0.00           C  
ATOM   2288  HB2 ASP A 149      81.442  77.942  61.532  1.00  0.00           H  
ATOM   2289  HB3 ASP A 149      82.552  78.647  60.345  1.00  0.00           H  
ATOM   2290  CG  ASP A 149      82.606  79.475  62.320  1.00  0.00           C  
ATOM   2291  OD1 ASP A 149      82.990  78.820  63.302  1.00  0.00           O  
ATOM   2292  OD2 ASP A 149      82.771  80.735  62.421  1.00  0.00           O  
ATOM   2293  C   ASP A 149      79.833  78.724  59.683  1.00  0.00           C  
ATOM   2294  O   ASP A 149      78.695  78.344  60.072  1.00  0.00           O  
ATOM   2295  N   TYR A 150      80.402  78.178  58.588  1.00  0.00           N  
ATOM   2296  H   TYR A 150      81.250  78.529  58.166  1.00  0.00           H  
ATOM   2297  CA  TYR A 150      79.578  77.335  57.654  1.00  0.00           C  
ATOM   2298  HA  TYR A 150      78.744  77.955  57.323  1.00  0.00           H  
ATOM   2299  CB  TYR A 150      80.278  77.034  56.367  1.00  0.00           C  
ATOM   2300  HB2 TYR A 150      80.757  77.962  56.058  1.00  0.00           H  
ATOM   2301  HB3 TYR A 150      81.097  76.328  56.508  1.00  0.00           H  
ATOM   2302  CG  TYR A 150      79.330  76.647  55.306  1.00  0.00           C  
ATOM   2303  CD1 TYR A 150      78.872  77.601  54.409  1.00  0.00           C  
ATOM   2304  HD1 TYR A 150      79.267  78.595  54.558  1.00  0.00           H  
ATOM   2305  CE1 TYR A 150      77.851  77.428  53.446  1.00  0.00           C  
ATOM   2306  HE1 TYR A 150      77.440  78.217  52.835  1.00  0.00           H  
ATOM   2307  CZ  TYR A 150      77.391  76.064  53.341  1.00  0.00           C  
ATOM   2308  OH  TYR A 150      76.527  75.816  52.357  1.00  0.00           O  
ATOM   2309  HH  TYR A 150      76.255  74.903  52.236  1.00  0.00           H  
ATOM   2310  CE2 TYR A 150      77.924  75.049  54.152  1.00  0.00           C  
ATOM   2311  HE2 TYR A 150      77.651  74.010  54.037  1.00  0.00           H  
ATOM   2312  CD2 TYR A 150      78.860  75.308  55.184  1.00  0.00           C  
ATOM   2313  HD2 TYR A 150      79.281  74.447  55.682  1.00  0.00           H  
ATOM   2314  C   TYR A 150      79.057  76.093  58.376  1.00  0.00           C  
ATOM   2315  O   TYR A 150      77.905  75.807  58.476  1.00  0.00           O  
ATOM   2316  N   ASP A 151      79.951  75.344  59.012  1.00  0.00           N  
ATOM   2317  H   ASP A 151      80.947  75.436  58.874  1.00  0.00           H  
ATOM   2318  CA  ASP A 151      79.623  74.148  59.754  1.00  0.00           C  
ATOM   2319  HA  ASP A 151      78.907  73.549  59.192  1.00  0.00           H  
ATOM   2320  CB  ASP A 151      80.997  73.349  60.008  1.00  0.00           C  
ATOM   2321  HB2 ASP A 151      81.575  74.024  60.640  1.00  0.00           H  
ATOM   2322  HB3 ASP A 151      80.753  72.498  60.644  1.00  0.00           H  
ATOM   2323  CG  ASP A 151      81.717  72.920  58.840  1.00  0.00           C  
ATOM   2324  OD1 ASP A 151      82.655  73.533  58.329  1.00  0.00           O  
ATOM   2325  OD2 ASP A 151      81.181  71.955  58.208  1.00  0.00           O  
ATOM   2326  C   ASP A 151      78.863  74.400  61.045  1.00  0.00           C  
ATOM   2327  O   ASP A 151      78.319  73.427  61.454  1.00  0.00           O  
ATOM   2328  N   GLU A 152      78.814  75.656  61.521  1.00  0.00           N  
ATOM   2329  H   GLU A 152      79.245  76.345  60.922  1.00  0.00           H  
ATOM   2330  CA  GLU A 152      77.974  76.102  62.579  1.00  0.00           C  
ATOM   2331  HA  GLU A 152      77.989  75.368  63.385  1.00  0.00           H  
ATOM   2332  CB  GLU A 152      78.543  77.391  63.197  1.00  0.00           C  
ATOM   2333  HB2 GLU A 152      78.873  78.108  62.446  1.00  0.00           H  
ATOM   2334  HB3 GLU A 152      77.778  77.801  63.857  1.00  0.00           H  
ATOM   2335  CG  GLU A 152      79.806  77.187  64.020  1.00  0.00           C  
ATOM   2336  HG2 GLU A 152      79.464  76.543  64.831  1.00  0.00           H  
ATOM   2337  HG3 GLU A 152      80.494  76.598  63.415  1.00  0.00           H  
ATOM   2338  CD  GLU A 152      80.318  78.459  64.686  1.00  0.00           C  
ATOM   2339  OE1 GLU A 152      81.063  78.311  65.703  1.00  0.00           O  
ATOM   2340  OE2 GLU A 152      80.113  79.555  64.121  1.00  0.00           O  
ATOM   2341  C   GLU A 152      76.545  76.290  62.060  1.00  0.00           C  
ATOM   2342  O   GLU A 152      75.658  76.021  62.843  1.00  0.00           O  
ATOM   2343  N   PHE A 153      76.324  76.753  60.853  1.00  0.00           N  
ATOM   2344  H   PHE A 153      77.118  76.913  60.250  1.00  0.00           H  
ATOM   2345  CA  PHE A 153      75.043  77.032  60.239  1.00  0.00           C  
ATOM   2346  HA  PHE A 153      74.555  77.666  60.980  1.00  0.00           H  
ATOM   2347  CB  PHE A 153      75.246  77.992  58.989  1.00  0.00           C  
ATOM   2348  HB2 PHE A 153      75.822  78.875  59.269  1.00  0.00           H  
ATOM   2349  HB3 PHE A 153      75.819  77.459  58.230  1.00  0.00           H  
ATOM   2350  CG  PHE A 153      73.970  78.387  58.420  1.00  0.00           C  
ATOM   2351  CD1 PHE A 153      73.256  79.428  59.049  1.00  0.00           C  
ATOM   2352  HD1 PHE A 153      73.651  79.819  59.975  1.00  0.00           H  
ATOM   2353  CE1 PHE A 153      72.079  79.952  58.466  1.00  0.00           C  
ATOM   2354  HE1 PHE A 153      71.496  80.759  58.884  1.00  0.00           H  
ATOM   2355  CZ  PHE A 153      71.640  79.469  57.283  1.00  0.00           C  
ATOM   2356  HZ  PHE A 153      70.695  79.746  56.838  1.00  0.00           H  
ATOM   2357  CE2 PHE A 153      72.401  78.495  56.622  1.00  0.00           C  
ATOM   2358  HE2 PHE A 153      72.092  78.124  55.656  1.00  0.00           H  
ATOM   2359  CD2 PHE A 153      73.532  77.887  57.195  1.00  0.00           C  
ATOM   2360  HD2 PHE A 153      74.051  77.098  56.671  1.00  0.00           H  
ATOM   2361  C   PHE A 153      74.360  75.671  59.997  1.00  0.00           C  
ATOM   2362  O   PHE A 153      73.116  75.633  60.231  1.00  0.00           O  
ATOM   2363  N   LEU A 154      75.077  74.601  59.686  1.00  0.00           N  
ATOM   2364  H   LEU A 154      76.005  74.831  59.361  1.00  0.00           H  
ATOM   2365  CA  LEU A 154      74.469  73.275  59.606  1.00  0.00           C  
ATOM   2366  HA  LEU A 154      73.629  73.348  58.914  1.00  0.00           H  
ATOM   2367  CB  LEU A 154      75.589  72.339  59.033  1.00  0.00           C  
ATOM   2368  HB2 LEU A 154      76.309  72.147  59.829  1.00  0.00           H  
ATOM   2369  HB3 LEU A 154      75.105  71.387  58.816  1.00  0.00           H  
ATOM   2370  CG  LEU A 154      76.393  72.741  57.770  1.00  0.00           C  
ATOM   2371  HG  LEU A 154      77.085  73.566  57.943  1.00  0.00           H  
ATOM   2372  CD1 LEU A 154      77.255  71.562  57.484  1.00  0.00           C  
ATOM   2373 HD11 LEU A 154      77.826  71.285  58.370  1.00  0.00           H  
ATOM   2374 HD12 LEU A 154      76.657  70.788  57.003  1.00  0.00           H  
ATOM   2375 HD13 LEU A 154      78.016  71.893  56.777  1.00  0.00           H  
ATOM   2376  CD2 LEU A 154      75.532  73.162  56.665  1.00  0.00           C  
ATOM   2377 HD21 LEU A 154      74.841  72.389  56.328  1.00  0.00           H  
ATOM   2378 HD22 LEU A 154      75.098  74.142  56.866  1.00  0.00           H  
ATOM   2379 HD23 LEU A 154      76.176  73.312  55.799  1.00  0.00           H  
ATOM   2380  C   LEU A 154      73.891  72.817  60.953  1.00  0.00           C  
ATOM   2381  O   LEU A 154      72.828  72.196  61.026  1.00  0.00           O  
ATOM   2382  N   GLU A 155      74.667  72.982  62.067  1.00  0.00           N  
ATOM   2383  H   GLU A 155      75.520  73.513  61.959  1.00  0.00           H  
ATOM   2384  CA  GLU A 155      74.205  72.679  63.415  1.00  0.00           C  
ATOM   2385  HA  GLU A 155      73.871  71.642  63.381  1.00  0.00           H  
ATOM   2386  CB  GLU A 155      75.346  72.821  64.455  1.00  0.00           C  
ATOM   2387  HB2 GLU A 155      76.173  72.190  64.129  1.00  0.00           H  
ATOM   2388  HB3 GLU A 155      75.624  73.873  64.401  1.00  0.00           H  
ATOM   2389  CG  GLU A 155      74.873  72.337  65.837  1.00  0.00           C  
ATOM   2390  HG2 GLU A 155      75.441  72.625  66.722  1.00  0.00           H  
ATOM   2391  HG3 GLU A 155      73.850  72.596  66.110  1.00  0.00           H  
ATOM   2392  CD  GLU A 155      75.109  70.788  65.933  1.00  0.00           C  
ATOM   2393  OE1 GLU A 155      74.418  70.068  66.651  1.00  0.00           O  
ATOM   2394  OE2 GLU A 155      76.170  70.319  65.465  1.00  0.00           O  
ATOM   2395  C   GLU A 155      72.933  73.554  63.784  1.00  0.00           C  
ATOM   2396  O   GLU A 155      72.013  72.931  64.298  1.00  0.00           O  
ATOM   2397  N   PHE A 156      72.952  74.857  63.451  1.00  0.00           N  
ATOM   2398  H   PHE A 156      73.779  75.113  62.930  1.00  0.00           H  
ATOM   2399  CA  PHE A 156      71.917  75.860  63.700  1.00  0.00           C  
ATOM   2400  HA  PHE A 156      71.652  75.765  64.753  1.00  0.00           H  
ATOM   2401  CB  PHE A 156      72.555  77.193  63.371  1.00  0.00           C  
ATOM   2402  HB2 PHE A 156      73.536  77.212  63.845  1.00  0.00           H  
ATOM   2403  HB3 PHE A 156      72.785  77.174  62.305  1.00  0.00           H  
ATOM   2404  CG  PHE A 156      71.695  78.432  63.599  1.00  0.00           C  
ATOM   2405  CD1 PHE A 156      71.691  78.881  64.906  1.00  0.00           C  
ATOM   2406  HD1 PHE A 156      72.156  78.221  65.622  1.00  0.00           H  
ATOM   2407  CE1 PHE A 156      71.090  80.123  65.210  1.00  0.00           C  
ATOM   2408  HE1 PHE A 156      71.289  80.409  66.233  1.00  0.00           H  
ATOM   2409  CZ  PHE A 156      70.307  80.708  64.255  1.00  0.00           C  
ATOM   2410  HZ  PHE A 156      69.731  81.598  64.461  1.00  0.00           H  
ATOM   2411  CE2 PHE A 156      70.338  80.291  62.927  1.00  0.00           C  
ATOM   2412  HE2 PHE A 156      69.775  80.796  62.155  1.00  0.00           H  
ATOM   2413  CD2 PHE A 156      71.090  79.140  62.587  1.00  0.00           C  
ATOM   2414  HD2 PHE A 156      71.073  78.718  61.593  1.00  0.00           H  
ATOM   2415  C   PHE A 156      70.611  75.635  62.935  1.00  0.00           C  
ATOM   2416  O   PHE A 156      69.475  75.803  63.428  1.00  0.00           O  
ATOM   2417  N   MET A 157      70.757  75.101  61.713  1.00  0.00           N  
ATOM   2418  H   MET A 157      71.664  75.162  61.274  1.00  0.00           H  
ATOM   2419  CA  MET A 157      69.626  74.845  60.763  1.00  0.00           C  
ATOM   2420  HA  MET A 157      68.848  75.585  60.952  1.00  0.00           H  
ATOM   2421  CB  MET A 157      70.153  75.069  59.298  1.00  0.00           C  
ATOM   2422  HB2 MET A 157      71.130  74.655  59.050  1.00  0.00           H  
ATOM   2423  HB3 MET A 157      69.509  74.536  58.599  1.00  0.00           H  
ATOM   2424  CG  MET A 157      70.236  76.541  58.985  1.00  0.00           C  
ATOM   2425  HG2 MET A 157      70.702  77.075  59.813  1.00  0.00           H  
ATOM   2426  HG3 MET A 157      70.793  76.665  58.056  1.00  0.00           H  
ATOM   2427  SD  MET A 157      68.683  77.451  58.965  1.00  0.00           S  
ATOM   2428  CE  MET A 157      67.984  76.693  57.423  1.00  0.00           C  
ATOM   2429  HE1 MET A 157      66.909  76.570  57.560  1.00  0.00           H  
ATOM   2430  HE2 MET A 157      68.200  77.379  56.605  1.00  0.00           H  
ATOM   2431  HE3 MET A 157      68.393  75.688  57.320  1.00  0.00           H  
ATOM   2432  C   MET A 157      69.011  73.488  61.010  1.00  0.00           C  
ATOM   2433  O   MET A 157      67.948  73.257  60.426  1.00  0.00           O  
ATOM   2434  N   LYS A 158      69.594  72.654  61.845  1.00  0.00           N  
ATOM   2435  H   LYS A 158      70.448  72.955  62.293  1.00  0.00           H  
ATOM   2436  CA  LYS A 158      69.012  71.351  62.109  1.00  0.00           C  
ATOM   2437  HA  LYS A 158      69.037  70.628  61.294  1.00  0.00           H  
ATOM   2438  CB  LYS A 158      69.798  70.790  63.350  1.00  0.00           C  
ATOM   2439  HB2 LYS A 158      70.875  70.814  63.184  1.00  0.00           H  
ATOM   2440  HB3 LYS A 158      69.637  71.392  64.244  1.00  0.00           H  
ATOM   2441  CG  LYS A 158      69.402  69.326  63.668  1.00  0.00           C  
ATOM   2442  HG2 LYS A 158      68.334  69.210  63.851  1.00  0.00           H  
ATOM   2443  HG3 LYS A 158      69.629  68.702  62.803  1.00  0.00           H  
ATOM   2444  CD  LYS A 158      70.086  68.645  64.880  1.00  0.00           C  
ATOM   2445  HD2 LYS A 158      69.973  69.172  65.827  1.00  0.00           H  
ATOM   2446  HD3 LYS A 158      69.700  67.628  64.953  1.00  0.00           H  
ATOM   2447  CE  LYS A 158      71.581  68.676  64.768  1.00  0.00           C  
ATOM   2448  HE2 LYS A 158      71.869  68.175  63.844  1.00  0.00           H  
ATOM   2449  HE3 LYS A 158      71.914  69.709  64.673  1.00  0.00           H  
ATOM   2450  NZ  LYS A 158      72.242  68.133  65.921  1.00  0.00           N  
ATOM   2451  HZ1 LYS A 158      72.406  67.137  65.942  1.00  0.00           H  
ATOM   2452  HZ2 LYS A 158      73.180  68.462  66.102  1.00  0.00           H  
ATOM   2453  HZ3 LYS A 158      71.882  68.465  66.805  1.00  0.00           H  
ATOM   2454  C   LYS A 158      67.490  71.419  62.442  1.00  0.00           C  
ATOM   2455  O   LYS A 158      67.106  72.101  63.461  1.00  0.00           O  
ATOM   2456  N   GLY A 159      66.652  70.577  61.852  1.00  0.00           N  
ATOM   2457  H   GLY A 159      66.997  70.079  61.044  1.00  0.00           H  
ATOM   2458  CA  GLY A 159      65.245  70.322  62.410  1.00  0.00           C  
ATOM   2459  HA2 GLY A 159      64.942  69.339  62.050  1.00  0.00           H  
ATOM   2460  HA3 GLY A 159      65.488  70.162  63.460  1.00  0.00           H  
ATOM   2461  C   GLY A 159      64.266  71.457  62.265  1.00  0.00           C  
ATOM   2462  O   GLY A 159      63.044  71.210  62.502  1.00  0.00           O  
ATOM   2463  N   VAL A 160      64.755  72.658  61.883  1.00  0.00           N  
ATOM   2464  H   VAL A 160      65.759  72.758  61.825  1.00  0.00           H  
ATOM   2465  CA  VAL A 160      63.947  73.819  61.315  1.00  0.00           C  
ATOM   2466  HA  VAL A 160      63.236  74.174  62.061  1.00  0.00           H  
ATOM   2467  CB  VAL A 160      65.023  74.938  60.814  1.00  0.00           C  
ATOM   2468  HB  VAL A 160      65.760  74.542  60.115  1.00  0.00           H  
ATOM   2469  CG1 VAL A 160      64.498  76.204  60.175  1.00  0.00           C  
ATOM   2470 HG11 VAL A 160      64.080  75.888  59.219  1.00  0.00           H  
ATOM   2471 HG12 VAL A 160      63.617  76.557  60.711  1.00  0.00           H  
ATOM   2472 HG13 VAL A 160      65.213  77.010  60.013  1.00  0.00           H  
ATOM   2473  CG2 VAL A 160      65.908  75.433  61.933  1.00  0.00           C  
ATOM   2474 HG21 VAL A 160      66.434  74.651  62.480  1.00  0.00           H  
ATOM   2475 HG22 VAL A 160      66.699  76.047  61.503  1.00  0.00           H  
ATOM   2476 HG23 VAL A 160      65.246  75.865  62.684  1.00  0.00           H  
ATOM   2477  C   VAL A 160      63.121  73.378  60.153  1.00  0.00           C  
ATOM   2478  O   VAL A 160      63.448  72.464  59.453  1.00  0.00           O  
ATOM   2479  N   GLU A 161      61.972  74.046  59.856  1.00  0.00           N  
ATOM   2480  H   GLU A 161      61.701  74.892  60.338  1.00  0.00           H  
ATOM   2481  CA  GLU A 161      60.897  73.523  58.948  1.00  0.00           C  
ATOM   2482  HA  GLU A 161      61.012  72.447  58.812  1.00  0.00           H  
ATOM   2483  CB  GLU A 161      59.552  73.725  59.601  1.00  0.00           C  
ATOM   2484  HB2 GLU A 161      59.654  73.474  60.656  1.00  0.00           H  
ATOM   2485  HB3 GLU A 161      59.355  74.796  59.659  1.00  0.00           H  
ATOM   2486  CG  GLU A 161      58.384  72.978  58.985  1.00  0.00           C  
ATOM   2487  HG2 GLU A 161      57.516  73.596  59.214  1.00  0.00           H  
ATOM   2488  HG3 GLU A 161      58.512  73.151  57.916  1.00  0.00           H  
ATOM   2489  CD  GLU A 161      58.306  71.572  59.482  1.00  0.00           C  
ATOM   2490  OE1 GLU A 161      57.752  71.329  60.584  1.00  0.00           O  
ATOM   2491  OE2 GLU A 161      58.768  70.620  58.749  1.00  0.00           O  
ATOM   2492  C   GLU A 161      60.941  74.077  57.528  1.00  0.00           C  
ATOM   2493  O   GLU A 161      61.129  73.248  56.588  1.00  0.00           O  
ATOM   2494  OXT GLU A 161      60.529  75.232  57.296  1.00  0.00           O  
TER    2495      GLU   161 
ATOM   2495  N   GLN B 202      94.350  73.238  23.603  1.00  0.00           N  
ATOM   2496  H1  GLN B 202      95.007  73.135  22.843  1.00  0.00           H  
ATOM   2497  H2  GLN B 202      94.344  72.302  23.984  1.00  0.00           H  
ATOM   2498  H3  GLN B 202      94.602  74.032  24.173  1.00  0.00           H  
ATOM   2499  CA  GLN B 202      92.972  73.554  23.044  1.00  0.00           C  
ATOM   2500  HA  GLN B 202      92.723  72.641  22.505  1.00  0.00           H  
ATOM   2501  CB  GLN B 202      92.023  73.563  24.268  1.00  0.00           C  
ATOM   2502  HB2 GLN B 202      92.271  72.690  24.873  1.00  0.00           H  
ATOM   2503  HB3 GLN B 202      92.314  74.362  24.950  1.00  0.00           H  
ATOM   2504  CG  GLN B 202      90.542  73.756  24.005  1.00  0.00           C  
ATOM   2505  HG2 GLN B 202      90.365  74.745  23.581  1.00  0.00           H  
ATOM   2506  HG3 GLN B 202      90.131  72.907  23.460  1.00  0.00           H  
ATOM   2507  CD  GLN B 202      89.747  73.865  25.355  1.00  0.00           C  
ATOM   2508  OE1 GLN B 202      90.299  73.699  26.514  1.00  0.00           O  
ATOM   2509  NE2 GLN B 202      88.446  73.988  25.333  1.00  0.00           N  
ATOM   2510 HE21 GLN B 202      87.990  74.087  26.228  1.00  0.00           H  
ATOM   2511 HE22 GLN B 202      87.980  74.267  24.481  1.00  0.00           H  
ATOM   2512  C   GLN B 202      93.034  74.765  22.116  1.00  0.00           C  
ATOM   2513  O   GLN B 202      93.765  75.741  22.319  1.00  0.00           O  
ATOM   2514  N   THR B 203      92.164  74.792  21.025  1.00  0.00           N  
ATOM   2515  H   THR B 203      91.604  73.979  20.815  1.00  0.00           H  
ATOM   2516  CA  THR B 203      92.138  75.825  19.945  1.00  0.00           C  
ATOM   2517  HA  THR B 203      92.289  76.842  20.306  1.00  0.00           H  
ATOM   2518  CB  THR B 203      93.148  75.470  18.864  1.00  0.00           C  
ATOM   2519  HB  THR B 203      92.865  75.964  17.935  1.00  0.00           H  
ATOM   2520  CG2 THR B 203      94.604  75.704  19.304  1.00  0.00           C  
ATOM   2521 HG21 THR B 203      94.856  74.954  20.054  1.00  0.00           H  
ATOM   2522 HG22 THR B 203      95.308  75.681  18.473  1.00  0.00           H  
ATOM   2523 HG23 THR B 203      94.609  76.699  19.749  1.00  0.00           H  
ATOM   2524  OG1 THR B 203      93.064  74.058  18.754  1.00  0.00           O  
ATOM   2525  HG1 THR B 203      92.632  73.956  17.903  1.00  0.00           H  
ATOM   2526  C   THR B 203      90.726  75.898  19.380  1.00  0.00           C  
ATOM   2527  O   THR B 203      90.272  76.997  19.063  1.00  0.00           O  
ATOM   2528  N   GLU B 204      89.988  74.793  19.314  1.00  0.00           N  
ATOM   2529  H   GLU B 204      90.438  73.929  19.582  1.00  0.00           H  
ATOM   2530  CA  GLU B 204      88.636  74.742  18.766  1.00  0.00           C  
ATOM   2531  HA  GLU B 204      88.040  75.582  19.123  1.00  0.00           H  
ATOM   2532  CB  GLU B 204      88.725  74.952  17.236  1.00  0.00           C  
ATOM   2533  HB2 GLU B 204      87.778  75.287  16.811  1.00  0.00           H  
ATOM   2534  HB3 GLU B 204      89.475  75.719  17.041  1.00  0.00           H  
ATOM   2535  CG  GLU B 204      89.249  73.785  16.372  1.00  0.00           C  
ATOM   2536  HG2 GLU B 204      88.548  72.957  16.474  1.00  0.00           H  
ATOM   2537  HG3 GLU B 204      89.264  74.258  15.390  1.00  0.00           H  
ATOM   2538  CD  GLU B 204      90.608  73.291  16.770  1.00  0.00           C  
ATOM   2539  OE1 GLU B 204      90.935  72.134  17.153  1.00  0.00           O  
ATOM   2540  OE2 GLU B 204      91.624  74.016  16.451  1.00  0.00           O  
ATOM   2541  C   GLU B 204      87.938  73.447  19.175  1.00  0.00           C  
ATOM   2542  O   GLU B 204      88.567  72.381  19.253  1.00  0.00           O  
ATOM   2543  N   ARG B 205      86.613  73.514  19.329  1.00  0.00           N  
ATOM   2544  H   ARG B 205      86.182  74.427  19.284  1.00  0.00           H  
ATOM   2545  CA  ARG B 205      85.775  72.317  19.276  1.00  0.00           C  
ATOM   2546  HA  ARG B 205      86.027  71.522  19.977  1.00  0.00           H  
ATOM   2547  CB  ARG B 205      84.319  72.760  19.536  1.00  0.00           C  
ATOM   2548  HB2 ARG B 205      84.236  73.807  19.243  1.00  0.00           H  
ATOM   2549  HB3 ARG B 205      83.654  72.120  18.956  1.00  0.00           H  
ATOM   2550  CG  ARG B 205      84.067  72.788  21.101  1.00  0.00           C  
ATOM   2551  HG2 ARG B 205      84.282  71.729  21.244  1.00  0.00           H  
ATOM   2552  HG3 ARG B 205      84.757  73.409  21.671  1.00  0.00           H  
ATOM   2553  CD  ARG B 205      82.588  73.063  21.494  1.00  0.00           C  
ATOM   2554  HD2 ARG B 205      81.962  72.369  20.932  1.00  0.00           H  
ATOM   2555  HD3 ARG B 205      82.412  72.715  22.512  1.00  0.00           H  
ATOM   2556  NE  ARG B 205      82.209  74.420  21.248  1.00  0.00           N  
ATOM   2557  HE  ARG B 205      82.867  75.151  21.017  1.00  0.00           H  
ATOM   2558  CZ  ARG B 205      80.962  74.829  21.163  1.00  0.00           C  
ATOM   2559  NH1 ARG B 205      79.916  74.047  21.359  1.00  0.00           N  
ATOM   2560 HH11 ARG B 205      80.041  73.123  21.747  1.00  0.00           H  
ATOM   2561 HH12 ARG B 205      78.984  74.430  21.289  1.00  0.00           H  
ATOM   2562  NH2 ARG B 205      80.791  76.055  20.780  1.00  0.00           N  
ATOM   2563 HH21 ARG B 205      81.587  76.620  20.522  1.00  0.00           H  
ATOM   2564 HH22 ARG B 205      79.838  76.386  20.725  1.00  0.00           H  
ATOM   2565  C   ARG B 205      85.698  71.665  17.933  1.00  0.00           C  
ATOM   2566  O   ARG B 205      85.733  70.462  17.962  1.00  0.00           O  
ATOM   2567  N   GLU B 206      85.685  72.390  16.797  1.00  0.00           N  
ATOM   2568  H   GLU B 206      85.925  73.370  16.855  1.00  0.00           H  
ATOM   2569  CA  GLU B 206      85.602  71.646  15.471  1.00  0.00           C  
ATOM   2570  HA  GLU B 206      86.117  70.696  15.616  1.00  0.00           H  
ATOM   2571  CB  GLU B 206      84.075  71.438  15.316  1.00  0.00           C  
ATOM   2572  HB2 GLU B 206      83.803  70.786  16.147  1.00  0.00           H  
ATOM   2573  HB3 GLU B 206      83.476  72.340  15.436  1.00  0.00           H  
ATOM   2574  CG  GLU B 206      83.538  70.777  13.908  1.00  0.00           C  
ATOM   2575  HG2 GLU B 206      82.549  70.401  14.169  1.00  0.00           H  
ATOM   2576  HG3 GLU B 206      83.323  71.575  13.198  1.00  0.00           H  
ATOM   2577  CD  GLU B 206      84.392  69.547  13.453  1.00  0.00           C  
ATOM   2578  OE1 GLU B 206      85.480  69.815  13.014  1.00  0.00           O  
ATOM   2579  OE2 GLU B 206      83.873  68.400  13.594  1.00  0.00           O  
ATOM   2580  C   GLU B 206      86.131  72.453  14.260  1.00  0.00           C  
ATOM   2581  O   GLU B 206      85.539  73.430  13.910  1.00  0.00           O  
ATOM   2582  N   LYS B 207      87.261  72.137  13.706  1.00  0.00           N  
ATOM   2583  H   LYS B 207      87.738  71.329  14.081  1.00  0.00           H  
ATOM   2584  CA  LYS B 207      87.971  72.856  12.662  1.00  0.00           C  
ATOM   2585  HA  LYS B 207      88.219  73.846  13.045  1.00  0.00           H  
ATOM   2586  CB  LYS B 207      89.264  72.138  12.279  1.00  0.00           C  
ATOM   2587  HB2 LYS B 207      88.922  71.104  12.245  1.00  0.00           H  
ATOM   2588  HB3 LYS B 207      89.679  72.477  11.330  1.00  0.00           H  
ATOM   2589  CG  LYS B 207      90.402  72.209  13.323  1.00  0.00           C  
ATOM   2590  HG2 LYS B 207      90.782  73.230  13.276  1.00  0.00           H  
ATOM   2591  HG3 LYS B 207      90.048  72.010  14.334  1.00  0.00           H  
ATOM   2592  CD  LYS B 207      91.544  71.098  13.040  1.00  0.00           C  
ATOM   2593  HD2 LYS B 207      91.126  70.096  13.134  1.00  0.00           H  
ATOM   2594  HD3 LYS B 207      91.857  71.170  11.998  1.00  0.00           H  
ATOM   2595  CE  LYS B 207      92.681  71.229  13.960  1.00  0.00           C  
ATOM   2596  HE2 LYS B 207      93.564  70.648  13.692  1.00  0.00           H  
ATOM   2597  HE3 LYS B 207      93.020  72.262  14.041  1.00  0.00           H  
ATOM   2598  NZ  LYS B 207      92.346  70.724  15.370  1.00  0.00           N  
ATOM   2599  HZ1 LYS B 207      91.880  71.464  15.874  1.00  0.00           H  
ATOM   2600  HZ2 LYS B 207      91.887  69.824  15.347  1.00  0.00           H  
ATOM   2601  HZ3 LYS B 207      93.261  70.630  15.786  1.00  0.00           H  
ATOM   2602  C   LYS B 207      87.104  72.969  11.378  1.00  0.00           C  
ATOM   2603  O   LYS B 207      86.905  74.054  10.846  1.00  0.00           O  
ATOM   2604  N   LYS B 208      86.406  71.899  11.074  1.00  0.00           N  
ATOM   2605  H   LYS B 208      86.480  71.128  11.722  1.00  0.00           H  
ATOM   2606  CA  LYS B 208      85.544  71.721   9.896  1.00  0.00           C  
ATOM   2607  HA  LYS B 208      86.167  71.984   9.042  1.00  0.00           H  
ATOM   2608  CB  LYS B 208      85.093  70.287   9.711  1.00  0.00           C  
ATOM   2609  HB2 LYS B 208      86.033  69.736   9.743  1.00  0.00           H  
ATOM   2610  HB3 LYS B 208      84.451  70.060  10.562  1.00  0.00           H  
ATOM   2611  CG  LYS B 208      84.347  69.975   8.394  1.00  0.00           C  
ATOM   2612  HG2 LYS B 208      83.526  70.691   8.366  1.00  0.00           H  
ATOM   2613  HG3 LYS B 208      85.034  70.187   7.574  1.00  0.00           H  
ATOM   2614  CD  LYS B 208      83.919  68.537   8.374  1.00  0.00           C  
ATOM   2615  HD2 LYS B 208      83.184  68.475   9.177  1.00  0.00           H  
ATOM   2616  HD3 LYS B 208      83.399  68.329   7.439  1.00  0.00           H  
ATOM   2617  CE  LYS B 208      84.976  67.424   8.649  1.00  0.00           C  
ATOM   2618  HE2 LYS B 208      85.264  67.355   9.698  1.00  0.00           H  
ATOM   2619  HE3 LYS B 208      84.422  66.510   8.436  1.00  0.00           H  
ATOM   2620  NZ  LYS B 208      86.157  67.497   7.844  1.00  0.00           N  
ATOM   2621  HZ1 LYS B 208      86.671  68.340   8.057  1.00  0.00           H  
ATOM   2622  HZ2 LYS B 208      86.822  66.754   8.006  1.00  0.00           H  
ATOM   2623  HZ3 LYS B 208      85.898  67.686   6.886  1.00  0.00           H  
ATOM   2624  C   LYS B 208      84.453  72.765   9.984  1.00  0.00           C  
ATOM   2625  O   LYS B 208      84.167  73.321   8.903  1.00  0.00           O  
ATOM   2626  N   LYS B 209      83.948  73.080  11.155  1.00  0.00           N  
ATOM   2627  H   LYS B 209      84.253  72.514  11.934  1.00  0.00           H  
ATOM   2628  CA  LYS B 209      82.783  73.998  11.320  1.00  0.00           C  
ATOM   2629  HA  LYS B 209      81.967  73.724  10.651  1.00  0.00           H  
ATOM   2630  CB  LYS B 209      82.197  73.993  12.734  1.00  0.00           C  
ATOM   2631  HB2 LYS B 209      81.916  72.986  13.044  1.00  0.00           H  
ATOM   2632  HB3 LYS B 209      82.914  74.325  13.483  1.00  0.00           H  
ATOM   2633  CG  LYS B 209      80.954  74.805  12.967  1.00  0.00           C  
ATOM   2634  HG2 LYS B 209      81.228  75.851  13.101  1.00  0.00           H  
ATOM   2635  HG3 LYS B 209      80.185  74.617  12.218  1.00  0.00           H  
ATOM   2636  CD  LYS B 209      80.459  74.563  14.445  1.00  0.00           C  
ATOM   2637  HD2 LYS B 209      79.566  75.154  14.646  1.00  0.00           H  
ATOM   2638  HD3 LYS B 209      80.109  73.546  14.621  1.00  0.00           H  
ATOM   2639  CE  LYS B 209      81.429  74.894  15.537  1.00  0.00           C  
ATOM   2640  HE2 LYS B 209      82.411  74.457  15.357  1.00  0.00           H  
ATOM   2641  HE3 LYS B 209      81.684  75.954  15.522  1.00  0.00           H  
ATOM   2642  NZ  LYS B 209      80.907  74.532  16.887  1.00  0.00           N  
ATOM   2643  HZ1 LYS B 209      81.574  74.966  17.509  1.00  0.00           H  
ATOM   2644  HZ2 LYS B 209      80.026  74.940  17.167  1.00  0.00           H  
ATOM   2645  HZ3 LYS B 209      80.917  73.549  17.118  1.00  0.00           H  
ATOM   2646  C   LYS B 209      83.143  75.489  10.933  1.00  0.00           C  
ATOM   2647  O   LYS B 209      82.212  76.258  10.611  1.00  0.00           O  
ATOM   2648  N   LYS B 210      84.468  75.789  10.935  1.00  0.00           N  
ATOM   2649  H   LYS B 210      85.154  75.052  11.017  1.00  0.00           H  
ATOM   2650  CA  LYS B 210      85.064  77.090  10.442  1.00  0.00           C  
ATOM   2651  HA  LYS B 210      84.201  77.755  10.438  1.00  0.00           H  
ATOM   2652  CB  LYS B 210      86.043  77.648  11.483  1.00  0.00           C  
ATOM   2653  HB2 LYS B 210      85.517  77.807  12.424  1.00  0.00           H  
ATOM   2654  HB3 LYS B 210      86.710  76.824  11.735  1.00  0.00           H  
ATOM   2655  CG  LYS B 210      86.785  78.858  11.005  1.00  0.00           C  
ATOM   2656  HG2 LYS B 210      87.418  78.654  10.142  1.00  0.00           H  
ATOM   2657  HG3 LYS B 210      86.054  79.610  10.707  1.00  0.00           H  
ATOM   2658  CD  LYS B 210      87.789  79.517  12.047  1.00  0.00           C  
ATOM   2659  HD2 LYS B 210      87.390  79.677  13.048  1.00  0.00           H  
ATOM   2660  HD3 LYS B 210      88.593  78.795  12.188  1.00  0.00           H  
ATOM   2661  CE  LYS B 210      88.518  80.707  11.449  1.00  0.00           C  
ATOM   2662  HE2 LYS B 210      89.570  80.424  11.426  1.00  0.00           H  
ATOM   2663  HE3 LYS B 210      88.098  80.857  10.455  1.00  0.00           H  
ATOM   2664  NZ  LYS B 210      88.302  81.884  12.309  1.00  0.00           N  
ATOM   2665  HZ1 LYS B 210      87.320  82.027  12.496  1.00  0.00           H  
ATOM   2666  HZ2 LYS B 210      88.757  81.795  13.206  1.00  0.00           H  
ATOM   2667  HZ3 LYS B 210      88.708  82.718  11.908  1.00  0.00           H  
ATOM   2668  C   LYS B 210      85.634  77.077   8.981  1.00  0.00           C  
ATOM   2669  O   LYS B 210      85.501  78.061   8.308  1.00  0.00           O  
ATOM   2670  N   ILE B 211      86.297  76.030   8.509  1.00  0.00           N  
ATOM   2671  H   ILE B 211      86.547  75.274   9.130  1.00  0.00           H  
ATOM   2672  CA  ILE B 211      86.722  75.878   7.057  1.00  0.00           C  
ATOM   2673  HA  ILE B 211      87.337  76.727   6.757  1.00  0.00           H  
ATOM   2674  CB  ILE B 211      87.606  74.625   6.857  1.00  0.00           C  
ATOM   2675  HB  ILE B 211      86.956  73.817   7.191  1.00  0.00           H  
ATOM   2676  CG2 ILE B 211      87.947  74.347   5.362  1.00  0.00           C  
ATOM   2677 HG21 ILE B 211      88.498  73.419   5.209  1.00  0.00           H  
ATOM   2678 HG22 ILE B 211      87.000  74.137   4.864  1.00  0.00           H  
ATOM   2679 HG23 ILE B 211      88.451  75.152   4.827  1.00  0.00           H  
ATOM   2680  CG1 ILE B 211      88.903  74.680   7.691  1.00  0.00           C  
ATOM   2681 HG12 ILE B 211      89.766  75.155   7.224  1.00  0.00           H  
ATOM   2682 HG13 ILE B 211      88.755  75.203   8.636  1.00  0.00           H  
ATOM   2683  CD1 ILE B 211      89.281  73.183   7.987  1.00  0.00           C  
ATOM   2684 HD11 ILE B 211      90.054  73.052   8.745  1.00  0.00           H  
ATOM   2685 HD12 ILE B 211      88.496  72.638   8.512  1.00  0.00           H  
ATOM   2686 HD13 ILE B 211      89.560  72.563   7.135  1.00  0.00           H  
ATOM   2687  C   ILE B 211      85.536  75.794   6.102  1.00  0.00           C  
ATOM   2688  O   ILE B 211      85.615  76.376   4.991  1.00  0.00           O  
ATOM   2689  N   LEU B 212      84.412  75.210   6.515  1.00  0.00           N  
ATOM   2690  H   LEU B 212      84.422  74.767   7.422  1.00  0.00           H  
ATOM   2691  CA  LEU B 212      83.176  74.985   5.830  1.00  0.00           C  
ATOM   2692  HA  LEU B 212      83.436  75.200   4.794  1.00  0.00           H  
ATOM   2693  CB  LEU B 212      82.792  73.435   5.771  1.00  0.00           C  
ATOM   2694  HB2 LEU B 212      82.798  73.106   6.810  1.00  0.00           H  
ATOM   2695  HB3 LEU B 212      81.798  73.311   5.340  1.00  0.00           H  
ATOM   2696  CG  LEU B 212      83.732  72.582   4.951  1.00  0.00           C  
ATOM   2697  HG  LEU B 212      84.700  72.758   5.420  1.00  0.00           H  
ATOM   2698  CD1 LEU B 212      83.293  71.152   5.092  1.00  0.00           C  
ATOM   2699 HD11 LEU B 212      83.928  70.549   4.443  1.00  0.00           H  
ATOM   2700 HD12 LEU B 212      83.366  70.786   6.117  1.00  0.00           H  
ATOM   2701 HD13 LEU B 212      82.293  71.085   4.664  1.00  0.00           H  
ATOM   2702  CD2 LEU B 212      83.708  73.117   3.478  1.00  0.00           C  
ATOM   2703 HD21 LEU B 212      84.141  72.407   2.773  1.00  0.00           H  
ATOM   2704 HD22 LEU B 212      82.673  73.281   3.177  1.00  0.00           H  
ATOM   2705 HD23 LEU B 212      84.328  74.012   3.457  1.00  0.00           H  
ATOM   2706  C   LEU B 212      82.036  75.848   6.310  1.00  0.00           C  
ATOM   2707  O   LEU B 212      80.850  75.629   5.925  1.00  0.00           O  
ATOM   2708  N   ALA B 213      82.269  76.956   6.925  1.00  0.00           N  
ATOM   2709  H   ALA B 213      83.196  77.164   7.268  1.00  0.00           H  
ATOM   2710  CA  ALA B 213      81.231  77.922   7.361  1.00  0.00           C  
ATOM   2711  HA  ALA B 213      80.617  77.388   8.086  1.00  0.00           H  
ATOM   2712  CB  ALA B 213      82.010  79.070   8.114  1.00  0.00           C  
ATOM   2713  HB1 ALA B 213      82.605  78.531   8.851  1.00  0.00           H  
ATOM   2714  HB2 ALA B 213      82.737  79.607   7.505  1.00  0.00           H  
ATOM   2715  HB3 ALA B 213      81.294  79.742   8.587  1.00  0.00           H  
ATOM   2716  C   ALA B 213      80.383  78.456   6.162  1.00  0.00           C  
ATOM   2717  O   ALA B 213      79.196  78.701   6.330  1.00  0.00           O  
ATOM   2718  N   GLU B 214      80.999  78.761   5.022  1.00  0.00           N  
ATOM   2719  H   GLU B 214      82.007  78.697   4.997  1.00  0.00           H  
ATOM   2720  CA  GLU B 214      80.217  79.085   3.856  1.00  0.00           C  
ATOM   2721  HA  GLU B 214      79.457  79.826   4.101  1.00  0.00           H  
ATOM   2722  CB  GLU B 214      81.162  79.637   2.736  1.00  0.00           C  
ATOM   2723  HB2 GLU B 214      81.617  80.511   3.201  1.00  0.00           H  
ATOM   2724  HB3 GLU B 214      81.946  78.904   2.547  1.00  0.00           H  
ATOM   2725  CG  GLU B 214      80.545  80.035   1.440  1.00  0.00           C  
ATOM   2726  HG2 GLU B 214      81.344  80.397   0.793  1.00  0.00           H  
ATOM   2727  HG3 GLU B 214      80.080  79.209   0.902  1.00  0.00           H  
ATOM   2728  CD  GLU B 214      79.464  81.113   1.565  1.00  0.00           C  
ATOM   2729  OE1 GLU B 214      78.320  81.042   0.921  1.00  0.00           O  
ATOM   2730  OE2 GLU B 214      79.686  82.139   2.346  1.00  0.00           O  
ATOM   2731  C   GLU B 214      79.411  77.881   3.308  1.00  0.00           C  
ATOM   2732  O   GLU B 214      78.290  78.070   2.977  1.00  0.00           O  
ATOM   2733  N   ARG B 215      79.905  76.625   3.453  1.00  0.00           N  
ATOM   2734  H   ARG B 215      80.770  76.419   3.933  1.00  0.00           H  
ATOM   2735  CA  ARG B 215      79.110  75.505   3.096  1.00  0.00           C  
ATOM   2736  HA  ARG B 215      78.653  75.492   2.106  1.00  0.00           H  
ATOM   2737  CB  ARG B 215      80.069  74.231   3.030  1.00  0.00           C  
ATOM   2738  HB2 ARG B 215      80.666  74.509   2.161  1.00  0.00           H  
ATOM   2739  HB3 ARG B 215      80.551  74.204   4.008  1.00  0.00           H  
ATOM   2740  CG  ARG B 215      79.300  72.878   2.890  1.00  0.00           C  
ATOM   2741  HG2 ARG B 215      80.118  72.162   2.973  1.00  0.00           H  
ATOM   2742  HG3 ARG B 215      78.755  72.636   3.803  1.00  0.00           H  
ATOM   2743  CD  ARG B 215      78.706  72.594   1.481  1.00  0.00           C  
ATOM   2744  HD2 ARG B 215      77.856  73.250   1.290  1.00  0.00           H  
ATOM   2745  HD3 ARG B 215      79.497  72.731   0.745  1.00  0.00           H  
ATOM   2746  NE  ARG B 215      78.237  71.213   1.419  1.00  0.00           N  
ATOM   2747  HE  ARG B 215      78.036  70.721   2.278  1.00  0.00           H  
ATOM   2748  CZ  ARG B 215      78.050  70.498   0.323  1.00  0.00           C  
ATOM   2749  NH1 ARG B 215      78.146  70.947  -0.864  1.00  0.00           N  
ATOM   2750 HH11 ARG B 215      78.499  71.893  -0.903  1.00  0.00           H  
ATOM   2751 HH12 ARG B 215      77.914  70.480  -1.729  1.00  0.00           H  
ATOM   2752  NH2 ARG B 215      77.845  69.204   0.476  1.00  0.00           N  
ATOM   2753 HH21 ARG B 215      77.592  68.953   1.421  1.00  0.00           H  
ATOM   2754 HH22 ARG B 215      77.884  68.643  -0.363  1.00  0.00           H  
ATOM   2755  C   ARG B 215      77.903  75.201   3.967  1.00  0.00           C  
ATOM   2756  O   ARG B 215      76.793  74.894   3.479  1.00  0.00           O  
ATOM   2757  N   ARG B 216      78.098  75.452   5.194  1.00  0.00           N  
ATOM   2758  H   ARG B 216      79.061  75.704   5.367  1.00  0.00           H  
ATOM   2759  CA  ARG B 216      77.086  75.548   6.224  1.00  0.00           C  
ATOM   2760  HA  ARG B 216      76.580  74.586   6.302  1.00  0.00           H  
ATOM   2761  CB  ARG B 216      77.811  75.895   7.529  1.00  0.00           C  
ATOM   2762  HB2 ARG B 216      78.606  76.634   7.435  1.00  0.00           H  
ATOM   2763  HB3 ARG B 216      77.064  76.309   8.207  1.00  0.00           H  
ATOM   2764  CG  ARG B 216      78.312  74.556   8.163  1.00  0.00           C  
ATOM   2765  HG2 ARG B 216      77.547  73.817   8.398  1.00  0.00           H  
ATOM   2766  HG3 ARG B 216      78.981  74.040   7.475  1.00  0.00           H  
ATOM   2767  CD  ARG B 216      79.059  74.745   9.567  1.00  0.00           C  
ATOM   2768  HD2 ARG B 216      79.263  73.770  10.010  1.00  0.00           H  
ATOM   2769  HD3 ARG B 216      79.981  75.305   9.412  1.00  0.00           H  
ATOM   2770  NE  ARG B 216      78.222  75.519  10.490  1.00  0.00           N  
ATOM   2771  HE  ARG B 216      77.238  75.291  10.493  1.00  0.00           H  
ATOM   2772  CZ  ARG B 216      78.444  76.634  11.180  1.00  0.00           C  
ATOM   2773  NH1 ARG B 216      79.470  77.385  11.021  1.00  0.00           N  
ATOM   2774 HH11 ARG B 216      80.348  77.052  10.648  1.00  0.00           H  
ATOM   2775 HH12 ARG B 216      79.558  78.255  11.527  1.00  0.00           H  
ATOM   2776  NH2 ARG B 216      77.431  77.117  11.836  1.00  0.00           N  
ATOM   2777 HH21 ARG B 216      76.541  76.650  11.933  1.00  0.00           H  
ATOM   2778 HH22 ARG B 216      77.690  77.926  12.382  1.00  0.00           H  
ATOM   2779  C   ARG B 216      75.967  76.533   5.937  1.00  0.00           C  
ATOM   2780  O   ARG B 216      74.769  76.158   5.900  1.00  0.00           O  
ATOM   2781  N   LYS B 217      76.291  77.787   5.708  1.00  0.00           N  
ATOM   2782  H   LYS B 217      77.269  78.036   5.682  1.00  0.00           H  
ATOM   2783  CA  LYS B 217      75.342  78.775   5.241  1.00  0.00           C  
ATOM   2784  HA  LYS B 217      74.524  78.941   5.943  1.00  0.00           H  
ATOM   2785  CB  LYS B 217      76.138  80.072   5.014  1.00  0.00           C  
ATOM   2786  HB2 LYS B 217      77.093  79.924   4.511  1.00  0.00           H  
ATOM   2787  HB3 LYS B 217      75.634  80.798   4.376  1.00  0.00           H  
ATOM   2788  CG  LYS B 217      76.563  80.872   6.220  1.00  0.00           C  
ATOM   2789  HG2 LYS B 217      75.636  81.247   6.653  1.00  0.00           H  
ATOM   2790  HG3 LYS B 217      77.200  80.339   6.926  1.00  0.00           H  
ATOM   2791  CD  LYS B 217      77.339  82.121   5.855  1.00  0.00           C  
ATOM   2792  HD2 LYS B 217      78.100  81.871   5.116  1.00  0.00           H  
ATOM   2793  HD3 LYS B 217      76.681  82.866   5.409  1.00  0.00           H  
ATOM   2794  CE  LYS B 217      78.129  82.575   7.096  1.00  0.00           C  
ATOM   2795  HE2 LYS B 217      77.418  82.708   7.912  1.00  0.00           H  
ATOM   2796  HE3 LYS B 217      78.902  81.868   7.397  1.00  0.00           H  
ATOM   2797  NZ  LYS B 217      78.919  83.868   6.934  1.00  0.00           N  
ATOM   2798  HZ1 LYS B 217      79.485  84.015   7.757  1.00  0.00           H  
ATOM   2799  HZ2 LYS B 217      79.546  83.821   6.144  1.00  0.00           H  
ATOM   2800  HZ3 LYS B 217      78.315  84.676   6.900  1.00  0.00           H  
ATOM   2801  C   LYS B 217      74.635  78.488   3.927  1.00  0.00           C  
ATOM   2802  O   LYS B 217      73.435  78.617   3.897  1.00  0.00           O  
ATOM   2803  N   VAL B 218      75.411  78.029   2.943  1.00  0.00           N  
ATOM   2804  H   VAL B 218      76.404  78.051   3.128  1.00  0.00           H  
ATOM   2805  CA  VAL B 218      74.837  77.521   1.675  1.00  0.00           C  
ATOM   2806  HA  VAL B 218      74.382  78.443   1.316  1.00  0.00           H  
ATOM   2807  CB  VAL B 218      75.869  77.090   0.667  1.00  0.00           C  
ATOM   2808  HB  VAL B 218      76.701  76.614   1.185  1.00  0.00           H  
ATOM   2809  CG1 VAL B 218      75.358  76.145  -0.421  1.00  0.00           C  
ATOM   2810 HG11 VAL B 218      76.211  75.895  -1.052  1.00  0.00           H  
ATOM   2811 HG12 VAL B 218      75.021  75.284   0.156  1.00  0.00           H  
ATOM   2812 HG13 VAL B 218      74.624  76.650  -1.050  1.00  0.00           H  
ATOM   2813  CG2 VAL B 218      76.454  78.373   0.066  1.00  0.00           C  
ATOM   2814 HG21 VAL B 218      76.940  78.903   0.885  1.00  0.00           H  
ATOM   2815 HG22 VAL B 218      77.295  78.031  -0.538  1.00  0.00           H  
ATOM   2816 HG23 VAL B 218      75.671  78.884  -0.494  1.00  0.00           H  
ATOM   2817  C   VAL B 218      73.739  76.478   1.955  1.00  0.00           C  
ATOM   2818  O   VAL B 218      72.695  76.701   1.358  1.00  0.00           O  
ATOM   2819  N   LEU B 219      73.981  75.460   2.749  1.00  0.00           N  
ATOM   2820  H   LEU B 219      74.849  75.385   3.261  1.00  0.00           H  
ATOM   2821  CA  LEU B 219      73.050  74.314   2.926  1.00  0.00           C  
ATOM   2822  HA  LEU B 219      72.836  73.919   1.933  1.00  0.00           H  
ATOM   2823  CB  LEU B 219      73.793  73.196   3.672  1.00  0.00           C  
ATOM   2824  HB2 LEU B 219      74.382  73.637   4.476  1.00  0.00           H  
ATOM   2825  HB3 LEU B 219      73.050  72.518   4.091  1.00  0.00           H  
ATOM   2826  CG  LEU B 219      74.791  72.247   2.858  1.00  0.00           C  
ATOM   2827  HG  LEU B 219      75.642  72.848   2.534  1.00  0.00           H  
ATOM   2828  CD1 LEU B 219      75.292  71.162   3.839  1.00  0.00           C  
ATOM   2829 HD11 LEU B 219      75.829  70.347   3.354  1.00  0.00           H  
ATOM   2830 HD12 LEU B 219      76.027  71.667   4.465  1.00  0.00           H  
ATOM   2831 HD13 LEU B 219      74.491  70.703   4.417  1.00  0.00           H  
ATOM   2832  CD2 LEU B 219      74.082  71.600   1.685  1.00  0.00           C  
ATOM   2833 HD21 LEU B 219      74.027  72.266   0.824  1.00  0.00           H  
ATOM   2834 HD22 LEU B 219      74.648  70.688   1.497  1.00  0.00           H  
ATOM   2835 HD23 LEU B 219      73.140  71.126   1.962  1.00  0.00           H  
ATOM   2836  C   LEU B 219      71.836  74.853   3.697  1.00  0.00           C  
ATOM   2837  O   LEU B 219      70.653  74.552   3.396  1.00  0.00           O  
ATOM   2838  N   ALA B 220      72.056  75.705   4.786  1.00  0.00           N  
ATOM   2839  H   ALA B 220      73.026  75.919   4.969  1.00  0.00           H  
ATOM   2840  CA  ALA B 220      70.950  76.046   5.692  1.00  0.00           C  
ATOM   2841  HA  ALA B 220      70.204  75.251   5.709  1.00  0.00           H  
ATOM   2842  CB  ALA B 220      71.418  76.179   7.197  1.00  0.00           C  
ATOM   2843  HB1 ALA B 220      70.544  76.461   7.783  1.00  0.00           H  
ATOM   2844  HB2 ALA B 220      71.830  75.232   7.548  1.00  0.00           H  
ATOM   2845  HB3 ALA B 220      72.111  77.005   7.355  1.00  0.00           H  
ATOM   2846  C   ALA B 220      70.086  77.323   5.278  1.00  0.00           C  
ATOM   2847  O   ALA B 220      69.145  77.701   5.935  1.00  0.00           O  
ATOM   2848  N   ILE B 221      70.520  78.013   4.209  1.00  0.00           N  
ATOM   2849  H   ILE B 221      71.248  77.646   3.614  1.00  0.00           H  
ATOM   2850  CA  ILE B 221      69.958  79.245   3.796  1.00  0.00           C  
ATOM   2851  HA  ILE B 221      69.002  79.341   4.310  1.00  0.00           H  
ATOM   2852  CB  ILE B 221      70.786  80.481   4.306  1.00  0.00           C  
ATOM   2853  HB  ILE B 221      71.692  80.607   3.713  1.00  0.00           H  
ATOM   2854  CG2 ILE B 221      70.028  81.816   4.116  1.00  0.00           C  
ATOM   2855 HG21 ILE B 221      69.448  82.105   4.992  1.00  0.00           H  
ATOM   2856 HG22 ILE B 221      70.772  82.608   4.030  1.00  0.00           H  
ATOM   2857 HG23 ILE B 221      69.360  81.722   3.260  1.00  0.00           H  
ATOM   2858  CG1 ILE B 221      71.296  80.309   5.782  1.00  0.00           C  
ATOM   2859 HG12 ILE B 221      70.428  80.359   6.439  1.00  0.00           H  
ATOM   2860 HG13 ILE B 221      71.813  79.359   5.921  1.00  0.00           H  
ATOM   2861  CD1 ILE B 221      72.233  81.435   6.163  1.00  0.00           C  
ATOM   2862 HD11 ILE B 221      73.150  81.414   5.574  1.00  0.00           H  
ATOM   2863 HD12 ILE B 221      71.727  82.398   6.102  1.00  0.00           H  
ATOM   2864 HD13 ILE B 221      72.614  81.407   7.184  1.00  0.00           H  
ATOM   2865  C   ILE B 221      69.571  79.397   2.360  1.00  0.00           C  
ATOM   2866  O   ILE B 221      68.385  79.563   2.040  1.00  0.00           O  
ATOM   2867  N   ASP B 222      70.528  79.333   1.422  1.00  0.00           N  
ATOM   2868  H   ASP B 222      71.455  79.173   1.790  1.00  0.00           H  
ATOM   2869  CA  ASP B 222      70.434  79.863   0.106  1.00  0.00           C  
ATOM   2870  HA  ASP B 222      70.021  80.871   0.118  1.00  0.00           H  
ATOM   2871  CB  ASP B 222      71.790  79.724  -0.491  1.00  0.00           C  
ATOM   2872  HB2 ASP B 222      72.173  78.715  -0.337  1.00  0.00           H  
ATOM   2873  HB3 ASP B 222      71.748  79.851  -1.573  1.00  0.00           H  
ATOM   2874  CG  ASP B 222      72.750  80.847  -0.114  1.00  0.00           C  
ATOM   2875  OD1 ASP B 222      73.695  81.038  -0.861  1.00  0.00           O  
ATOM   2876  OD2 ASP B 222      72.424  81.576   0.895  1.00  0.00           O  
ATOM   2877  C   ASP B 222      69.408  79.184  -0.854  1.00  0.00           C  
ATOM   2878  O   ASP B 222      69.160  79.672  -1.964  1.00  0.00           O  
ATOM   2879  N   HIE B 223      68.785  78.004  -0.532  1.00  0.00           N  
ATOM   2880  H   HIE B 223      69.004  77.523   0.328  1.00  0.00           H  
ATOM   2881  CA  HIE B 223      67.736  77.415  -1.283  1.00  0.00           C  
ATOM   2882  HA  HIE B 223      67.808  77.733  -2.323  1.00  0.00           H  
ATOM   2883  CB  HIE B 223      67.924  75.920  -1.331  1.00  0.00           C  
ATOM   2884  HB2 HIE B 223      67.188  75.556  -2.048  1.00  0.00           H  
ATOM   2885  HB3 HIE B 223      68.914  75.516  -1.542  1.00  0.00           H  
ATOM   2886  CG  HIE B 223      67.609  75.259   0.014  1.00  0.00           C  
ATOM   2887  ND1 HIE B 223      68.187  75.565   1.211  1.00  0.00           N  
ATOM   2888  CE1 HIE B 223      67.490  74.865   2.165  1.00  0.00           C  
ATOM   2889  HE1 HIE B 223      67.939  74.780   3.144  1.00  0.00           H  
ATOM   2890  NE2 HIE B 223      66.526  74.173   1.584  1.00  0.00           N  
ATOM   2891  HE2 HIE B 223      66.131  73.360   2.034  1.00  0.00           H  
ATOM   2892  CD2 HIE B 223      66.591  74.353   0.251  1.00  0.00           C  
ATOM   2893  HD2 HIE B 223      65.946  73.976  -0.529  1.00  0.00           H  
ATOM   2894  C   HIE B 223      66.237  77.733  -0.757  1.00  0.00           C  
ATOM   2895  O   HIE B 223      65.326  77.307  -1.420  1.00  0.00           O  
ATOM   2896  N   LEU B 224      66.066  78.416   0.422  1.00  0.00           N  
ATOM   2897  H   LEU B 224      66.881  78.469   1.016  1.00  0.00           H  
ATOM   2898  CA  LEU B 224      64.779  78.766   0.925  1.00  0.00           C  
ATOM   2899  HA  LEU B 224      64.209  77.839   0.859  1.00  0.00           H  
ATOM   2900  CB  LEU B 224      64.890  79.239   2.422  1.00  0.00           C  
ATOM   2901  HB2 LEU B 224      65.479  80.157   2.416  1.00  0.00           H  
ATOM   2902  HB3 LEU B 224      63.847  79.412   2.687  1.00  0.00           H  
ATOM   2903  CG  LEU B 224      65.529  78.271   3.413  1.00  0.00           C  
ATOM   2904  HG  LEU B 224      66.558  78.065   3.118  1.00  0.00           H  
ATOM   2905  CD1 LEU B 224      65.652  78.886   4.744  1.00  0.00           C  
ATOM   2906 HD11 LEU B 224      64.668  79.121   5.151  1.00  0.00           H  
ATOM   2907 HD12 LEU B 224      66.258  78.191   5.324  1.00  0.00           H  
ATOM   2908 HD13 LEU B 224      66.274  79.777   4.660  1.00  0.00           H  
ATOM   2909  CD2 LEU B 224      64.782  76.878   3.380  1.00  0.00           C  
ATOM   2910 HD21 LEU B 224      65.048  76.290   2.501  1.00  0.00           H  
ATOM   2911 HD22 LEU B 224      65.186  76.273   4.192  1.00  0.00           H  
ATOM   2912 HD23 LEU B 224      63.703  77.028   3.422  1.00  0.00           H  
ATOM   2913  C   LEU B 224      64.128  79.884  -0.006  1.00  0.00           C  
ATOM   2914  O   LEU B 224      64.811  80.796  -0.444  1.00  0.00           O  
ATOM   2915  N   ASN B 225      62.782  79.723  -0.114  1.00  0.00           N  
ATOM   2916  H   ASN B 225      62.402  78.997   0.476  1.00  0.00           H  
ATOM   2917  CA  ASN B 225      61.995  80.759  -0.667  1.00  0.00           C  
ATOM   2918  HA  ASN B 225      62.352  81.094  -1.641  1.00  0.00           H  
ATOM   2919  CB  ASN B 225      60.659  80.128  -1.084  1.00  0.00           C  
ATOM   2920  HB2 ASN B 225      60.415  80.167  -2.146  1.00  0.00           H  
ATOM   2921  HB3 ASN B 225      60.703  79.040  -1.034  1.00  0.00           H  
ATOM   2922  CG  ASN B 225      59.399  80.524  -0.380  1.00  0.00           C  
ATOM   2923  OD1 ASN B 225      59.092  80.150   0.779  1.00  0.00           O  
ATOM   2924  ND2 ASN B 225      58.490  81.358  -0.963  1.00  0.00           N  
ATOM   2925 HD21 ASN B 225      57.783  81.702  -0.329  1.00  0.00           H  
ATOM   2926 HD22 ASN B 225      58.630  81.711  -1.899  1.00  0.00           H  
ATOM   2927  C   ASN B 225      61.717  81.942   0.321  1.00  0.00           C  
ATOM   2928  O   ASN B 225      62.188  81.849   1.501  1.00  0.00           O  
ATOM   2929  N   GLU B 226      61.243  83.133  -0.195  1.00  0.00           N  
ATOM   2930  H   GLU B 226      60.819  83.121  -1.112  1.00  0.00           H  
ATOM   2931  CA  GLU B 226      61.193  84.335   0.635  1.00  0.00           C  
ATOM   2932  HA  GLU B 226      62.235  84.467   0.925  1.00  0.00           H  
ATOM   2933  CB  GLU B 226      60.808  85.549  -0.209  1.00  0.00           C  
ATOM   2934  HB2 GLU B 226      61.460  85.581  -1.082  1.00  0.00           H  
ATOM   2935  HB3 GLU B 226      59.846  85.362  -0.687  1.00  0.00           H  
ATOM   2936  CG  GLU B 226      60.765  86.912   0.504  1.00  0.00           C  
ATOM   2937  HG2 GLU B 226      60.244  86.843   1.459  1.00  0.00           H  
ATOM   2938  HG3 GLU B 226      61.804  87.148   0.733  1.00  0.00           H  
ATOM   2939  CD  GLU B 226      60.182  87.995  -0.339  1.00  0.00           C  
ATOM   2940  OE1 GLU B 226      59.442  88.852   0.295  1.00  0.00           O  
ATOM   2941  OE2 GLU B 226      60.429  88.074  -1.535  1.00  0.00           O  
ATOM   2942  C   GLU B 226      60.309  84.149   1.957  1.00  0.00           C  
ATOM   2943  O   GLU B 226      60.609  84.704   3.021  1.00  0.00           O  
ATOM   2944  N   ASP B 227      59.219  83.396   1.937  1.00  0.00           N  
ATOM   2945  H   ASP B 227      58.942  83.186   0.989  1.00  0.00           H  
ATOM   2946  CA  ASP B 227      58.356  83.130   3.069  1.00  0.00           C  
ATOM   2947  HA  ASP B 227      58.172  84.143   3.427  1.00  0.00           H  
ATOM   2948  CB  ASP B 227      57.017  82.407   2.486  1.00  0.00           C  
ATOM   2949  HB2 ASP B 227      57.190  81.348   2.681  1.00  0.00           H  
ATOM   2950  HB3 ASP B 227      56.246  82.683   3.206  1.00  0.00           H  
ATOM   2951  CG  ASP B 227      56.550  82.528   1.111  1.00  0.00           C  
ATOM   2952  OD1 ASP B 227      57.038  83.454   0.410  1.00  0.00           O  
ATOM   2953  OD2 ASP B 227      55.887  81.559   0.631  1.00  0.00           O  
ATOM   2954  C   ASP B 227      58.978  82.340   4.156  1.00  0.00           C  
ATOM   2955  O   ASP B 227      58.730  82.534   5.353  1.00  0.00           O  
ATOM   2956  N   GLN B 228      59.725  81.393   3.825  1.00  0.00           N  
ATOM   2957  H   GLN B 228      59.892  81.210   2.846  1.00  0.00           H  
ATOM   2958  CA  GLN B 228      60.622  80.674   4.696  1.00  0.00           C  
ATOM   2959  HA  GLN B 228      60.106  80.318   5.587  1.00  0.00           H  
ATOM   2960  CB  GLN B 228      61.155  79.510   3.837  1.00  0.00           C  
ATOM   2961  HB2 GLN B 228      61.803  79.898   3.051  1.00  0.00           H  
ATOM   2962  HB3 GLN B 228      61.807  78.923   4.484  1.00  0.00           H  
ATOM   2963  CG  GLN B 228      60.043  78.480   3.398  1.00  0.00           C  
ATOM   2964  HG2 GLN B 228      59.792  77.851   4.252  1.00  0.00           H  
ATOM   2965  HG3 GLN B 228      59.085  78.948   3.173  1.00  0.00           H  
ATOM   2966  CD  GLN B 228      60.482  77.669   2.182  1.00  0.00           C  
ATOM   2967  OE1 GLN B 228      61.559  77.691   1.622  1.00  0.00           O  
ATOM   2968  NE2 GLN B 228      59.588  76.794   1.710  1.00  0.00           N  
ATOM   2969 HE21 GLN B 228      59.804  76.503   0.767  1.00  0.00           H  
ATOM   2970 HE22 GLN B 228      58.634  76.806   2.041  1.00  0.00           H  
ATOM   2971  C   GLN B 228      61.768  81.602   5.198  1.00  0.00           C  
ATOM   2972  O   GLN B 228      62.130  81.420   6.325  1.00  0.00           O  
ATOM   2973  N   LEU B 229      62.250  82.618   4.407  1.00  0.00           N  
ATOM   2974  H   LEU B 229      61.856  82.663   3.478  1.00  0.00           H  
ATOM   2975  CA  LEU B 229      63.303  83.515   4.977  1.00  0.00           C  
ATOM   2976  HA  LEU B 229      64.021  82.845   5.450  1.00  0.00           H  
ATOM   2977  CB  LEU B 229      64.017  84.390   4.011  1.00  0.00           C  
ATOM   2978  HB2 LEU B 229      63.249  84.877   3.409  1.00  0.00           H  
ATOM   2979  HB3 LEU B 229      64.565  85.191   4.506  1.00  0.00           H  
ATOM   2980  CG  LEU B 229      64.886  83.641   2.968  1.00  0.00           C  
ATOM   2981  HG  LEU B 229      64.354  82.796   2.533  1.00  0.00           H  
ATOM   2982  CD1 LEU B 229      65.340  84.491   1.798  1.00  0.00           C  
ATOM   2983 HD11 LEU B 229      64.499  85.101   1.469  1.00  0.00           H  
ATOM   2984 HD12 LEU B 229      66.252  84.987   2.130  1.00  0.00           H  
ATOM   2985 HD13 LEU B 229      65.766  83.889   0.995  1.00  0.00           H  
ATOM   2986  CD2 LEU B 229      66.142  83.033   3.563  1.00  0.00           C  
ATOM   2987 HD21 LEU B 229      65.982  82.102   4.108  1.00  0.00           H  
ATOM   2988 HD22 LEU B 229      66.988  83.049   2.875  1.00  0.00           H  
ATOM   2989 HD23 LEU B 229      66.380  83.712   4.381  1.00  0.00           H  
ATOM   2990  C   LEU B 229      62.748  84.390   6.119  1.00  0.00           C  
ATOM   2991  O   LEU B 229      63.393  84.668   7.099  1.00  0.00           O  
ATOM   2992  N   ARG B 230      61.486  84.855   5.969  1.00  0.00           N  
ATOM   2993  H   ARG B 230      60.996  84.710   5.098  1.00  0.00           H  
ATOM   2994  CA  ARG B 230      60.815  85.602   7.057  1.00  0.00           C  
ATOM   2995  HA  ARG B 230      61.427  86.468   7.309  1.00  0.00           H  
ATOM   2996  CB  ARG B 230      59.497  86.116   6.532  1.00  0.00           C  
ATOM   2997  HB2 ARG B 230      59.065  85.244   6.042  1.00  0.00           H  
ATOM   2998  HB3 ARG B 230      58.778  86.418   7.295  1.00  0.00           H  
ATOM   2999  CG  ARG B 230      59.735  87.331   5.564  1.00  0.00           C  
ATOM   3000  HG2 ARG B 230      59.939  88.223   6.157  1.00  0.00           H  
ATOM   3001  HG3 ARG B 230      60.521  87.111   4.842  1.00  0.00           H  
ATOM   3002  CD  ARG B 230      58.422  87.518   4.677  1.00  0.00           C  
ATOM   3003  HD2 ARG B 230      58.332  86.521   4.245  1.00  0.00           H  
ATOM   3004  HD3 ARG B 230      57.604  87.789   5.345  1.00  0.00           H  
ATOM   3005  NE  ARG B 230      58.586  88.446   3.548  1.00  0.00           N  
ATOM   3006  HE  ARG B 230      58.444  88.105   2.608  1.00  0.00           H  
ATOM   3007  CZ  ARG B 230      58.840  89.772   3.581  1.00  0.00           C  
ATOM   3008  NH1 ARG B 230      58.484  90.348   4.709  1.00  0.00           N  
ATOM   3009 HH11 ARG B 230      58.287  89.784   5.523  1.00  0.00           H  
ATOM   3010 HH12 ARG B 230      58.751  91.318   4.789  1.00  0.00           H  
ATOM   3011  NH2 ARG B 230      59.225  90.426   2.635  1.00  0.00           N  
ATOM   3012 HH21 ARG B 230      59.380  90.030   1.719  1.00  0.00           H  
ATOM   3013 HH22 ARG B 230      59.492  91.387   2.791  1.00  0.00           H  
ATOM   3014  C   ARG B 230      60.682  84.905   8.380  1.00  0.00           C  
ATOM   3015  O   ARG B 230      60.786  85.512   9.403  1.00  0.00           O  
ATOM   3016  N   GLU B 231      60.419  83.645   8.264  1.00  0.00           N  
ATOM   3017  H   GLU B 231      60.300  83.203   7.364  1.00  0.00           H  
ATOM   3018  CA  GLU B 231      60.521  82.635   9.399  1.00  0.00           C  
ATOM   3019  HA  GLU B 231      60.208  83.197  10.279  1.00  0.00           H  
ATOM   3020  CB  GLU B 231      59.421  81.467   9.183  1.00  0.00           C  
ATOM   3021  HB2 GLU B 231      59.755  80.879   8.328  1.00  0.00           H  
ATOM   3022  HB3 GLU B 231      59.484  80.829  10.065  1.00  0.00           H  
ATOM   3023  CG  GLU B 231      57.956  81.739   8.899  1.00  0.00           C  
ATOM   3024  HG2 GLU B 231      57.852  82.439   8.071  1.00  0.00           H  
ATOM   3025  HG3 GLU B 231      57.466  80.801   8.638  1.00  0.00           H  
ATOM   3026  CD  GLU B 231      57.217  82.430  10.067  1.00  0.00           C  
ATOM   3027  OE1 GLU B 231      56.464  83.365   9.826  1.00  0.00           O  
ATOM   3028  OE2 GLU B 231      57.197  81.900  11.218  1.00  0.00           O  
ATOM   3029  C   GLU B 231      61.937  82.159   9.772  1.00  0.00           C  
ATOM   3030  O   GLU B 231      62.244  81.968  10.959  1.00  0.00           O  
ATOM   3031  N   LYS B 232      62.881  81.987   8.882  1.00  0.00           N  
ATOM   3032  H   LYS B 232      62.687  82.138   7.902  1.00  0.00           H  
ATOM   3033  CA  LYS B 232      64.295  81.784   9.193  1.00  0.00           C  
ATOM   3034  HA  LYS B 232      64.361  80.928   9.864  1.00  0.00           H  
ATOM   3035  CB  LYS B 232      65.081  81.535   7.883  1.00  0.00           C  
ATOM   3036  HB2 LYS B 232      64.591  80.689   7.400  1.00  0.00           H  
ATOM   3037  HB3 LYS B 232      65.115  82.421   7.250  1.00  0.00           H  
ATOM   3038  CG  LYS B 232      66.555  81.040   8.086  1.00  0.00           C  
ATOM   3039  HG2 LYS B 232      67.110  80.972   7.150  1.00  0.00           H  
ATOM   3040  HG3 LYS B 232      67.076  81.863   8.575  1.00  0.00           H  
ATOM   3041  CD  LYS B 232      66.444  79.692   8.852  1.00  0.00           C  
ATOM   3042  HD2 LYS B 232      66.094  79.887   9.866  1.00  0.00           H  
ATOM   3043  HD3 LYS B 232      65.738  78.981   8.421  1.00  0.00           H  
ATOM   3044  CE  LYS B 232      67.900  79.116   8.895  1.00  0.00           C  
ATOM   3045  HE2 LYS B 232      68.231  78.842   7.893  1.00  0.00           H  
ATOM   3046  HE3 LYS B 232      68.535  79.907   9.294  1.00  0.00           H  
ATOM   3047  NZ  LYS B 232      68.141  77.961   9.808  1.00  0.00           N  
ATOM   3048  HZ1 LYS B 232      69.131  77.772   9.880  1.00  0.00           H  
ATOM   3049  HZ2 LYS B 232      67.815  78.186  10.737  1.00  0.00           H  
ATOM   3050  HZ3 LYS B 232      67.695  77.126   9.456  1.00  0.00           H  
ATOM   3051  C   LYS B 232      64.900  82.861  10.055  1.00  0.00           C  
ATOM   3052  O   LYS B 232      65.474  82.528  11.076  1.00  0.00           O  
ATOM   3053  N   ALA B 233      64.811  84.149   9.729  1.00  0.00           N  
ATOM   3054  H   ALA B 233      64.401  84.478   8.867  1.00  0.00           H  
ATOM   3055  CA  ALA B 233      65.283  85.212  10.577  1.00  0.00           C  
ATOM   3056  HA  ALA B 233      66.371  85.148  10.615  1.00  0.00           H  
ATOM   3057  CB  ALA B 233      64.892  86.518   9.772  1.00  0.00           C  
ATOM   3058  HB1 ALA B 233      63.815  86.383   9.672  1.00  0.00           H  
ATOM   3059  HB2 ALA B 233      65.206  87.462  10.218  1.00  0.00           H  
ATOM   3060  HB3 ALA B 233      65.458  86.440   8.844  1.00  0.00           H  
ATOM   3061  C   ALA B 233      64.626  85.123  11.992  1.00  0.00           C  
ATOM   3062  O   ALA B 233      65.362  85.283  12.981  1.00  0.00           O  
ATOM   3063  N   LYS B 234      63.365  84.831  12.047  1.00  0.00           N  
ATOM   3064  H   LYS B 234      62.816  84.830  11.200  1.00  0.00           H  
ATOM   3065  CA  LYS B 234      62.672  84.643  13.352  1.00  0.00           C  
ATOM   3066  HA  LYS B 234      62.803  85.482  14.036  1.00  0.00           H  
ATOM   3067  CB  LYS B 234      61.110  84.393  13.028  1.00  0.00           C  
ATOM   3068  HB2 LYS B 234      61.136  83.857  12.079  1.00  0.00           H  
ATOM   3069  HB3 LYS B 234      60.596  83.914  13.862  1.00  0.00           H  
ATOM   3070  CG  LYS B 234      60.404  85.767  12.763  1.00  0.00           C  
ATOM   3071  HG2 LYS B 234      60.234  86.256  13.722  1.00  0.00           H  
ATOM   3072  HG3 LYS B 234      61.040  86.332  12.081  1.00  0.00           H  
ATOM   3073  CD  LYS B 234      59.047  85.660  12.098  1.00  0.00           C  
ATOM   3074  HD2 LYS B 234      58.607  86.607  11.785  1.00  0.00           H  
ATOM   3075  HD3 LYS B 234      59.032  85.101  11.163  1.00  0.00           H  
ATOM   3076  CE  LYS B 234      58.026  85.054  13.136  1.00  0.00           C  
ATOM   3077  HE2 LYS B 234      58.603  84.549  13.910  1.00  0.00           H  
ATOM   3078  HE3 LYS B 234      57.665  85.922  13.687  1.00  0.00           H  
ATOM   3079  NZ  LYS B 234      56.881  84.449  12.539  1.00  0.00           N  
ATOM   3080  HZ1 LYS B 234      57.246  83.793  11.863  1.00  0.00           H  
ATOM   3081  HZ2 LYS B 234      56.248  84.013  13.194  1.00  0.00           H  
ATOM   3082  HZ3 LYS B 234      56.298  85.105  12.039  1.00  0.00           H  
ATOM   3083  C   LYS B 234      63.219  83.428  14.140  1.00  0.00           C  
ATOM   3084  O   LYS B 234      63.491  83.662  15.330  1.00  0.00           O  
ATOM   3085  N   GLU B 235      63.448  82.295  13.533  1.00  0.00           N  
ATOM   3086  H   GLU B 235      63.295  82.175  12.542  1.00  0.00           H  
ATOM   3087  CA  GLU B 235      64.022  81.068  14.221  1.00  0.00           C  
ATOM   3088  HA  GLU B 235      63.451  80.949  15.141  1.00  0.00           H  
ATOM   3089  CB  GLU B 235      64.000  79.767  13.402  1.00  0.00           C  
ATOM   3090  HB2 GLU B 235      63.018  79.739  12.930  1.00  0.00           H  
ATOM   3091  HB3 GLU B 235      64.705  79.924  12.586  1.00  0.00           H  
ATOM   3092  CG  GLU B 235      64.434  78.550  14.299  1.00  0.00           C  
ATOM   3093  HG2 GLU B 235      64.593  77.701  13.634  1.00  0.00           H  
ATOM   3094  HG3 GLU B 235      65.380  78.752  14.802  1.00  0.00           H  
ATOM   3095  CD  GLU B 235      63.356  78.137  15.312  1.00  0.00           C  
ATOM   3096  OE1 GLU B 235      63.644  77.149  16.042  1.00  0.00           O  
ATOM   3097  OE2 GLU B 235      62.254  78.809  15.394  1.00  0.00           O  
ATOM   3098  C   GLU B 235      65.543  81.434  14.748  1.00  0.00           C  
ATOM   3099  O   GLU B 235      65.883  81.223  15.900  1.00  0.00           O  
ATOM   3100  N   LEU B 236      66.352  82.031  13.874  1.00  0.00           N  
ATOM   3101  H   LEU B 236      65.927  82.179  12.970  1.00  0.00           H  
ATOM   3102  CA  LEU B 236      67.759  82.389  14.193  1.00  0.00           C  
ATOM   3103  HA  LEU B 236      68.331  81.560  14.610  1.00  0.00           H  
ATOM   3104  CB  LEU B 236      68.506  83.003  12.946  1.00  0.00           C  
ATOM   3105  HB2 LEU B 236      67.939  83.871  12.611  1.00  0.00           H  
ATOM   3106  HB3 LEU B 236      69.506  83.378  13.166  1.00  0.00           H  
ATOM   3107  CG  LEU B 236      68.757  81.979  11.842  1.00  0.00           C  
ATOM   3108  HG  LEU B 236      67.816  81.450  11.689  1.00  0.00           H  
ATOM   3109  CD1 LEU B 236      69.200  82.571  10.445  1.00  0.00           C  
ATOM   3110 HD11 LEU B 236      69.569  81.781   9.791  1.00  0.00           H  
ATOM   3111 HD12 LEU B 236      68.314  83.153  10.191  1.00  0.00           H  
ATOM   3112 HD13 LEU B 236      70.013  83.280  10.601  1.00  0.00           H  
ATOM   3113  CD2 LEU B 236      69.767  80.891  12.270  1.00  0.00           C  
ATOM   3114 HD21 LEU B 236      70.721  81.367  12.497  1.00  0.00           H  
ATOM   3115 HD22 LEU B 236      69.434  80.542  13.248  1.00  0.00           H  
ATOM   3116 HD23 LEU B 236      69.876  80.150  11.478  1.00  0.00           H  
ATOM   3117  C   LEU B 236      67.727  83.443  15.296  1.00  0.00           C  
ATOM   3118  O   LEU B 236      68.305  83.204  16.324  1.00  0.00           O  
ATOM   3119  N   TRP B 237      66.974  84.575  15.120  1.00  0.00           N  
ATOM   3120  H   TRP B 237      66.464  84.666  14.252  1.00  0.00           H  
ATOM   3121  CA  TRP B 237      66.926  85.512  16.238  1.00  0.00           C  
ATOM   3122  HA  TRP B 237      67.914  85.970  16.283  1.00  0.00           H  
ATOM   3123  CB  TRP B 237      66.002  86.744  15.833  1.00  0.00           C  
ATOM   3124  HB2 TRP B 237      66.268  87.166  14.864  1.00  0.00           H  
ATOM   3125  HB3 TRP B 237      65.035  86.241  15.817  1.00  0.00           H  
ATOM   3126  CG  TRP B 237      65.923  87.735  16.911  1.00  0.00           C  
ATOM   3127  CD1 TRP B 237      66.770  88.798  16.913  1.00  0.00           C  
ATOM   3128  HD1 TRP B 237      67.476  89.059  16.138  1.00  0.00           H  
ATOM   3129  NE1 TRP B 237      66.622  89.551  18.051  1.00  0.00           N  
ATOM   3130  HE1 TRP B 237      67.192  90.356  18.270  1.00  0.00           H  
ATOM   3131  CE2 TRP B 237      65.678  88.988  18.904  1.00  0.00           C  
ATOM   3132  CZ2 TRP B 237      65.092  89.410  20.152  1.00  0.00           C  
ATOM   3133  HZ2 TRP B 237      65.459  90.282  20.671  1.00  0.00           H  
ATOM   3134  CH2 TRP B 237      64.139  88.587  20.707  1.00  0.00           C  
ATOM   3135  HH2 TRP B 237      63.677  88.849  21.647  1.00  0.00           H  
ATOM   3136  CZ3 TRP B 237      63.747  87.413  20.032  1.00  0.00           C  
ATOM   3137  HZ3 TRP B 237      63.060  86.740  20.523  1.00  0.00           H  
ATOM   3138  CE3 TRP B 237      64.206  87.088  18.810  1.00  0.00           C  
ATOM   3139  HE3 TRP B 237      63.782  86.223  18.323  1.00  0.00           H  
ATOM   3140  CD2 TRP B 237      65.160  87.879  18.176  1.00  0.00           C  
ATOM   3141  C   TRP B 237      66.419  84.929  17.625  1.00  0.00           C  
ATOM   3142  O   TRP B 237      66.991  85.270  18.671  1.00  0.00           O  
ATOM   3143  N   GLN B 238      65.329  84.107  17.697  1.00  0.00           N  
ATOM   3144  H   GLN B 238      64.825  83.978  16.832  1.00  0.00           H  
ATOM   3145  CA  GLN B 238      64.928  83.483  19.013  1.00  0.00           C  
ATOM   3146  HA  GLN B 238      64.633  84.236  19.743  1.00  0.00           H  
ATOM   3147  CB  GLN B 238      63.666  82.661  18.823  1.00  0.00           C  
ATOM   3148  HB2 GLN B 238      64.056  82.064  17.999  1.00  0.00           H  
ATOM   3149  HB3 GLN B 238      63.394  82.164  19.755  1.00  0.00           H  
ATOM   3150  CG  GLN B 238      62.437  83.510  18.374  1.00  0.00           C  
ATOM   3151  HG2 GLN B 238      62.179  84.187  19.188  1.00  0.00           H  
ATOM   3152  HG3 GLN B 238      62.651  84.214  17.569  1.00  0.00           H  
ATOM   3153  CD  GLN B 238      61.251  82.733  17.924  1.00  0.00           C  
ATOM   3154  OE1 GLN B 238      61.131  81.483  17.900  1.00  0.00           O  
ATOM   3155  NE2 GLN B 238      60.311  83.440  17.365  1.00  0.00           N  
ATOM   3156 HE21 GLN B 238      59.435  83.031  17.072  1.00  0.00           H  
ATOM   3157 HE22 GLN B 238      60.501  84.378  17.042  1.00  0.00           H  
ATOM   3158  C   GLN B 238      65.982  82.506  19.633  1.00  0.00           C  
ATOM   3159  O   GLN B 238      66.028  82.263  20.839  1.00  0.00           O  
ATOM   3160  N   SER B 239      66.773  81.885  18.739  1.00  0.00           N  
ATOM   3161  H   SER B 239      66.758  82.286  17.812  1.00  0.00           H  
ATOM   3162  CA  SER B 239      67.996  81.215  19.131  1.00  0.00           C  
ATOM   3163  HA  SER B 239      67.725  80.485  19.894  1.00  0.00           H  
ATOM   3164  CB  SER B 239      68.686  80.416  18.006  1.00  0.00           C  
ATOM   3165  HB2 SER B 239      69.044  81.066  17.208  1.00  0.00           H  
ATOM   3166  HB3 SER B 239      69.484  79.800  18.421  1.00  0.00           H  
ATOM   3167  OG  SER B 239      67.594  79.456  17.555  1.00  0.00           O  
ATOM   3168  HG  SER B 239      66.897  79.994  17.173  1.00  0.00           H  
ATOM   3169  C   SER B 239      69.053  82.127  19.793  1.00  0.00           C  
ATOM   3170  O   SER B 239      69.669  81.905  20.795  1.00  0.00           O  
ATOM   3171  N   ILE B 240      69.231  83.277  19.189  1.00  0.00           N  
ATOM   3172  H   ILE B 240      68.787  83.507  18.311  1.00  0.00           H  
ATOM   3173  CA  ILE B 240      70.328  84.179  19.652  1.00  0.00           C  
ATOM   3174  HA  ILE B 240      71.265  83.625  19.717  1.00  0.00           H  
ATOM   3175  CB  ILE B 240      70.579  85.368  18.734  1.00  0.00           C  
ATOM   3176  HB  ILE B 240      69.625  85.882  18.618  1.00  0.00           H  
ATOM   3177  CG2 ILE B 240      71.504  86.335  19.337  1.00  0.00           C  
ATOM   3178 HG21 ILE B 240      71.749  87.188  18.704  1.00  0.00           H  
ATOM   3179 HG22 ILE B 240      71.123  86.825  20.233  1.00  0.00           H  
ATOM   3180 HG23 ILE B 240      72.355  85.725  19.639  1.00  0.00           H  
ATOM   3181  CG1 ILE B 240      71.087  84.923  17.348  1.00  0.00           C  
ATOM   3182 HG12 ILE B 240      72.109  84.546  17.353  1.00  0.00           H  
ATOM   3183 HG13 ILE B 240      70.477  84.070  17.048  1.00  0.00           H  
ATOM   3184  CD1 ILE B 240      71.118  86.010  16.217  1.00  0.00           C  
ATOM   3185 HD11 ILE B 240      70.074  86.302  16.103  1.00  0.00           H  
ATOM   3186 HD12 ILE B 240      71.794  86.848  16.388  1.00  0.00           H  
ATOM   3187 HD13 ILE B 240      71.482  85.578  15.285  1.00  0.00           H  
ATOM   3188  C   ILE B 240      69.969  84.652  21.086  1.00  0.00           C  
ATOM   3189  O   ILE B 240      70.785  84.581  22.008  1.00  0.00           O  
ATOM   3190  N   TYR B 241      68.669  84.979  21.218  1.00  0.00           N  
ATOM   3191  H   TYR B 241      68.108  84.988  20.378  1.00  0.00           H  
ATOM   3192  CA  TYR B 241      68.020  85.383  22.450  1.00  0.00           C  
ATOM   3193  HA  TYR B 241      68.455  86.320  22.798  1.00  0.00           H  
ATOM   3194  CB  TYR B 241      66.612  85.659  22.158  1.00  0.00           C  
ATOM   3195  HB2 TYR B 241      66.594  86.478  21.439  1.00  0.00           H  
ATOM   3196  HB3 TYR B 241      66.223  84.848  21.543  1.00  0.00           H  
ATOM   3197  CG  TYR B 241      65.598  85.908  23.257  1.00  0.00           C  
ATOM   3198  CD1 TYR B 241      65.431  87.136  23.853  1.00  0.00           C  
ATOM   3199  HD1 TYR B 241      65.938  87.998  23.445  1.00  0.00           H  
ATOM   3200  CE1 TYR B 241      64.384  87.345  24.817  1.00  0.00           C  
ATOM   3201  HE1 TYR B 241      64.184  88.319  25.239  1.00  0.00           H  
ATOM   3202  CZ  TYR B 241      63.645  86.299  25.291  1.00  0.00           C  
ATOM   3203  OH  TYR B 241      62.632  86.375  26.240  1.00  0.00           O  
ATOM   3204  HH  TYR B 241      62.258  85.532  26.507  1.00  0.00           H  
ATOM   3205  CE2 TYR B 241      63.951  84.995  24.799  1.00  0.00           C  
ATOM   3206  HE2 TYR B 241      63.364  84.184  25.206  1.00  0.00           H  
ATOM   3207  CD2 TYR B 241      64.935  84.845  23.835  1.00  0.00           C  
ATOM   3208  HD2 TYR B 241      65.160  83.872  23.423  1.00  0.00           H  
ATOM   3209  C   TYR B 241      68.200  84.348  23.520  1.00  0.00           C  
ATOM   3210  O   TYR B 241      68.719  84.669  24.611  1.00  0.00           O  
ATOM   3211  N   ASN B 242      67.835  83.119  23.348  1.00  0.00           N  
ATOM   3212  H   ASN B 242      67.529  82.883  22.415  1.00  0.00           H  
ATOM   3213  CA  ASN B 242      68.112  82.011  24.271  1.00  0.00           C  
ATOM   3214  HA  ASN B 242      67.603  82.087  25.232  1.00  0.00           H  
ATOM   3215  CB  ASN B 242      67.349  80.860  23.605  1.00  0.00           C  
ATOM   3216  HB2 ASN B 242      66.309  81.077  23.362  1.00  0.00           H  
ATOM   3217  HB3 ASN B 242      67.904  80.616  22.700  1.00  0.00           H  
ATOM   3218  CG  ASN B 242      67.218  79.664  24.444  1.00  0.00           C  
ATOM   3219  OD1 ASN B 242      66.869  79.678  25.626  1.00  0.00           O  
ATOM   3220  ND2 ASN B 242      67.184  78.483  23.817  1.00  0.00           N  
ATOM   3221 HD21 ASN B 242      66.686  77.757  24.312  1.00  0.00           H  
ATOM   3222 HD22 ASN B 242      67.408  78.469  22.832  1.00  0.00           H  
ATOM   3223  C   ASN B 242      69.591  81.695  24.618  1.00  0.00           C  
ATOM   3224  O   ASN B 242      69.726  81.248  25.760  1.00  0.00           O  
ATOM   3225  N   LEU B 243      70.578  82.043  23.738  1.00  0.00           N  
ATOM   3226  H   LEU B 243      70.346  82.320  22.795  1.00  0.00           H  
ATOM   3227  CA  LEU B 243      71.878  81.883  24.105  1.00  0.00           C  
ATOM   3228  HA  LEU B 243      71.973  80.981  24.710  1.00  0.00           H  
ATOM   3229  CB  LEU B 243      72.735  81.729  22.788  1.00  0.00           C  
ATOM   3230  HB2 LEU B 243      72.468  82.650  22.270  1.00  0.00           H  
ATOM   3231  HB3 LEU B 243      73.787  81.802  23.063  1.00  0.00           H  
ATOM   3232  CG  LEU B 243      72.491  80.427  21.893  1.00  0.00           C  
ATOM   3233  HG  LEU B 243      71.427  80.221  21.770  1.00  0.00           H  
ATOM   3234  CD1 LEU B 243      73.120  80.538  20.451  1.00  0.00           C  
ATOM   3235 HD11 LEU B 243      72.758  81.468  20.012  1.00  0.00           H  
ATOM   3236 HD12 LEU B 243      74.208  80.470  20.470  1.00  0.00           H  
ATOM   3237 HD13 LEU B 243      72.879  79.715  19.778  1.00  0.00           H  
ATOM   3238  CD2 LEU B 243      73.008  79.117  22.499  1.00  0.00           C  
ATOM   3239 HD21 LEU B 243      74.063  79.125  22.773  1.00  0.00           H  
ATOM   3240 HD22 LEU B 243      72.398  78.910  23.378  1.00  0.00           H  
ATOM   3241 HD23 LEU B 243      73.025  78.351  21.723  1.00  0.00           H  
ATOM   3242  C   LEU B 243      72.380  83.089  24.976  1.00  0.00           C  
ATOM   3243  O   LEU B 243      73.075  82.762  25.953  1.00  0.00           O  
ATOM   3244  N   GLU B 244      71.822  84.342  24.791  1.00  0.00           N  
ATOM   3245  H   GLU B 244      71.142  84.425  24.049  1.00  0.00           H  
ATOM   3246  CA  GLU B 244      72.209  85.481  25.653  1.00  0.00           C  
ATOM   3247  HA  GLU B 244      73.283  85.511  25.840  1.00  0.00           H  
ATOM   3248  CB  GLU B 244      71.750  86.754  24.887  1.00  0.00           C  
ATOM   3249  HB2 GLU B 244      70.709  86.726  24.567  1.00  0.00           H  
ATOM   3250  HB3 GLU B 244      71.724  87.611  25.560  1.00  0.00           H  
ATOM   3251  CG  GLU B 244      72.618  87.159  23.623  1.00  0.00           C  
ATOM   3252  HG2 GLU B 244      72.842  86.267  23.037  1.00  0.00           H  
ATOM   3253  HG3 GLU B 244      71.985  87.873  23.097  1.00  0.00           H  
ATOM   3254  CD  GLU B 244      73.936  87.762  24.019  1.00  0.00           C  
ATOM   3255  OE1 GLU B 244      74.330  87.767  25.212  1.00  0.00           O  
ATOM   3256  OE2 GLU B 244      74.667  88.304  23.186  1.00  0.00           O  
ATOM   3257  C   GLU B 244      71.561  85.416  27.011  1.00  0.00           C  
ATOM   3258  O   GLU B 244      72.187  85.854  27.956  1.00  0.00           O  
ATOM   3259  N   ALA B 245      70.371  84.887  27.128  1.00  0.00           N  
ATOM   3260  H   ALA B 245      70.015  84.527  26.255  1.00  0.00           H  
ATOM   3261  CA  ALA B 245      69.773  84.438  28.322  1.00  0.00           C  
ATOM   3262  HA  ALA B 245      69.676  85.341  28.925  1.00  0.00           H  
ATOM   3263  CB  ALA B 245      68.373  83.802  28.103  1.00  0.00           C  
ATOM   3264  HB1 ALA B 245      67.744  84.256  28.869  1.00  0.00           H  
ATOM   3265  HB2 ALA B 245      67.834  84.018  27.181  1.00  0.00           H  
ATOM   3266  HB3 ALA B 245      68.410  82.750  28.387  1.00  0.00           H  
ATOM   3267  C   ALA B 245      70.584  83.412  29.133  1.00  0.00           C  
ATOM   3268  O   ALA B 245      70.608  83.473  30.370  1.00  0.00           O  
ATOM   3269  N   GLU B 246      71.190  82.434  28.500  1.00  0.00           N  
ATOM   3270  H   GLU B 246      71.072  82.394  27.498  1.00  0.00           H  
ATOM   3271  CA  GLU B 246      72.133  81.547  29.151  1.00  0.00           C  
ATOM   3272  HA  GLU B 246      71.750  81.168  30.099  1.00  0.00           H  
ATOM   3273  CB  GLU B 246      72.389  80.303  28.239  1.00  0.00           C  
ATOM   3274  HB2 GLU B 246      71.420  79.861  28.009  1.00  0.00           H  
ATOM   3275  HB3 GLU B 246      72.833  80.667  27.313  1.00  0.00           H  
ATOM   3276  CG  GLU B 246      73.247  79.253  28.916  1.00  0.00           C  
ATOM   3277  HG2 GLU B 246      74.303  79.481  28.768  1.00  0.00           H  
ATOM   3278  HG3 GLU B 246      72.982  79.213  29.972  1.00  0.00           H  
ATOM   3279  CD  GLU B 246      73.086  77.911  28.350  1.00  0.00           C  
ATOM   3280  OE1 GLU B 246      74.097  77.188  28.266  1.00  0.00           O  
ATOM   3281  OE2 GLU B 246      71.982  77.442  28.047  1.00  0.00           O  
ATOM   3282  C   GLU B 246      73.505  82.167  29.530  1.00  0.00           C  
ATOM   3283  O   GLU B 246      73.969  81.935  30.636  1.00  0.00           O  
ATOM   3284  N   LYS B 247      74.065  83.062  28.746  1.00  0.00           N  
ATOM   3285  H   LYS B 247      73.768  83.167  27.787  1.00  0.00           H  
ATOM   3286  CA  LYS B 247      75.097  83.931  29.299  1.00  0.00           C  
ATOM   3287  HA  LYS B 247      75.919  83.246  29.507  1.00  0.00           H  
ATOM   3288  CB  LYS B 247      75.535  84.907  28.224  1.00  0.00           C  
ATOM   3289  HB2 LYS B 247      74.663  85.521  27.996  1.00  0.00           H  
ATOM   3290  HB3 LYS B 247      76.344  85.550  28.570  1.00  0.00           H  
ATOM   3291  CG  LYS B 247      76.222  84.168  27.036  1.00  0.00           C  
ATOM   3292  HG2 LYS B 247      77.228  83.792  27.222  1.00  0.00           H  
ATOM   3293  HG3 LYS B 247      75.545  83.394  26.673  1.00  0.00           H  
ATOM   3294  CD  LYS B 247      76.396  85.199  25.814  1.00  0.00           C  
ATOM   3295  HD2 LYS B 247      76.915  84.717  24.986  1.00  0.00           H  
ATOM   3296  HD3 LYS B 247      75.379  85.335  25.445  1.00  0.00           H  
ATOM   3297  CE  LYS B 247      76.962  86.540  26.246  1.00  0.00           C  
ATOM   3298  HE2 LYS B 247      76.289  86.800  27.062  1.00  0.00           H  
ATOM   3299  HE3 LYS B 247      78.005  86.484  26.557  1.00  0.00           H  
ATOM   3300  NZ  LYS B 247      76.966  87.469  25.128  1.00  0.00           N  
ATOM   3301  HZ1 LYS B 247      77.529  87.151  24.352  1.00  0.00           H  
ATOM   3302  HZ2 LYS B 247      76.064  87.719  24.748  1.00  0.00           H  
ATOM   3303  HZ3 LYS B 247      77.391  88.377  25.255  1.00  0.00           H  
ATOM   3304  C   LYS B 247      74.779  84.665  30.595  1.00  0.00           C  
ATOM   3305  O   LYS B 247      75.726  84.967  31.331  1.00  0.00           O  
ATOM   3306  N   PHE B 248      73.518  84.979  30.975  1.00  0.00           N  
ATOM   3307  H   PHE B 248      72.772  84.783  30.323  1.00  0.00           H  
ATOM   3308  CA  PHE B 248      73.179  85.624  32.220  1.00  0.00           C  
ATOM   3309  HA  PHE B 248      74.086  86.188  32.439  1.00  0.00           H  
ATOM   3310  CB  PHE B 248      71.876  86.388  32.177  1.00  0.00           C  
ATOM   3311  HB2 PHE B 248      71.969  87.144  31.397  1.00  0.00           H  
ATOM   3312  HB3 PHE B 248      71.056  85.768  31.815  1.00  0.00           H  
ATOM   3313  CG  PHE B 248      71.653  87.200  33.467  1.00  0.00           C  
ATOM   3314  CD1 PHE B 248      72.043  88.536  33.541  1.00  0.00           C  
ATOM   3315  HD1 PHE B 248      72.569  89.077  32.769  1.00  0.00           H  
ATOM   3316  CE1 PHE B 248      71.931  89.181  34.790  1.00  0.00           C  
ATOM   3317  HE1 PHE B 248      72.048  90.253  34.851  1.00  0.00           H  
ATOM   3318  CZ  PHE B 248      71.261  88.664  35.929  1.00  0.00           C  
ATOM   3319  HZ  PHE B 248      70.916  89.185  36.810  1.00  0.00           H  
ATOM   3320  CE2 PHE B 248      70.832  87.280  35.855  1.00  0.00           C  
ATOM   3321  HE2 PHE B 248      70.355  86.848  36.722  1.00  0.00           H  
ATOM   3322  CD2 PHE B 248      71.051  86.614  34.645  1.00  0.00           C  
ATOM   3323  HD2 PHE B 248      70.802  85.569  34.538  1.00  0.00           H  
ATOM   3324  C   PHE B 248      73.107  84.591  33.323  1.00  0.00           C  
ATOM   3325  O   PHE B 248      73.749  84.743  34.384  1.00  0.00           O  
ATOM   3326  N   ASP B 249      72.563  83.380  33.029  1.00  0.00           N  
ATOM   3327  H   ASP B 249      72.163  83.209  32.118  1.00  0.00           H  
ATOM   3328  CA  ASP B 249      72.429  82.256  33.961  1.00  0.00           C  
ATOM   3329  HA  ASP B 249      71.867  82.594  34.832  1.00  0.00           H  
ATOM   3330  CB  ASP B 249      71.506  81.143  33.416  1.00  0.00           C  
ATOM   3331  HB2 ASP B 249      72.021  80.758  32.536  1.00  0.00           H  
ATOM   3332  HB3 ASP B 249      71.499  80.257  34.051  1.00  0.00           H  
ATOM   3333  CG  ASP B 249      70.103  81.490  33.133  1.00  0.00           C  
ATOM   3334  OD1 ASP B 249      69.583  82.378  33.859  1.00  0.00           O  
ATOM   3335  OD2 ASP B 249      69.454  80.751  32.326  1.00  0.00           O  
ATOM   3336  C   ASP B 249      73.750  81.788  34.397  1.00  0.00           C  
ATOM   3337  O   ASP B 249      74.068  81.708  35.616  1.00  0.00           O  
ATOM   3338  N   LEU B 250      74.630  81.619  33.426  1.00  0.00           N  
ATOM   3339  H   LEU B 250      74.380  81.738  32.454  1.00  0.00           H  
ATOM   3340  CA  LEU B 250      76.076  81.213  33.678  1.00  0.00           C  
ATOM   3341  HA  LEU B 250      76.062  80.394  34.396  1.00  0.00           H  
ATOM   3342  CB  LEU B 250      76.753  80.679  32.403  1.00  0.00           C  
ATOM   3343  HB2 LEU B 250      76.707  81.489  31.675  1.00  0.00           H  
ATOM   3344  HB3 LEU B 250      77.796  80.399  32.553  1.00  0.00           H  
ATOM   3345  CG  LEU B 250      76.121  79.394  31.860  1.00  0.00           C  
ATOM   3346  HG  LEU B 250      75.045  79.496  31.998  1.00  0.00           H  
ATOM   3347  CD1 LEU B 250      76.571  79.264  30.395  1.00  0.00           C  
ATOM   3348 HD11 LEU B 250      76.325  78.274  30.010  1.00  0.00           H  
ATOM   3349 HD12 LEU B 250      76.071  80.108  29.921  1.00  0.00           H  
ATOM   3350 HD13 LEU B 250      77.651  79.411  30.362  1.00  0.00           H  
ATOM   3351  CD2 LEU B 250      76.659  78.121  32.597  1.00  0.00           C  
ATOM   3352 HD21 LEU B 250      76.430  77.237  32.002  1.00  0.00           H  
ATOM   3353 HD22 LEU B 250      77.745  78.181  32.659  1.00  0.00           H  
ATOM   3354 HD23 LEU B 250      76.172  77.985  33.563  1.00  0.00           H  
ATOM   3355  C   LEU B 250      76.904  82.249  34.408  1.00  0.00           C  
ATOM   3356  O   LEU B 250      77.493  81.879  35.396  1.00  0.00           O  
ATOM   3357  N   GLN B 251      76.743  83.533  34.112  1.00  0.00           N  
ATOM   3358  H   GLN B 251      76.258  83.770  33.258  1.00  0.00           H  
ATOM   3359  CA  GLN B 251      77.349  84.526  34.952  1.00  0.00           C  
ATOM   3360  HA  GLN B 251      78.433  84.414  34.976  1.00  0.00           H  
ATOM   3361  CB  GLN B 251      77.233  85.864  34.109  1.00  0.00           C  
ATOM   3362  HB2 GLN B 251      77.674  85.700  33.126  1.00  0.00           H  
ATOM   3363  HB3 GLN B 251      76.174  86.052  33.934  1.00  0.00           H  
ATOM   3364  CG  GLN B 251      77.951  87.048  34.766  1.00  0.00           C  
ATOM   3365  HG2 GLN B 251      77.879  87.947  34.153  1.00  0.00           H  
ATOM   3366  HG3 GLN B 251      77.521  87.250  35.747  1.00  0.00           H  
ATOM   3367  CD  GLN B 251      79.466  86.834  34.878  1.00  0.00           C  
ATOM   3368  OE1 GLN B 251      80.085  86.449  33.854  1.00  0.00           O  
ATOM   3369  NE2 GLN B 251      80.064  87.054  36.044  1.00  0.00           N  
ATOM   3370 HE21 GLN B 251      81.065  86.923  36.061  1.00  0.00           H  
ATOM   3371 HE22 GLN B 251      79.488  87.149  36.868  1.00  0.00           H  
ATOM   3372  C   GLN B 251      76.772  84.581  36.420  1.00  0.00           C  
ATOM   3373  O   GLN B 251      77.538  84.634  37.335  1.00  0.00           O  
ATOM   3374  N   GLU B 252      75.522  84.278  36.624  1.00  0.00           N  
ATOM   3375  H   GLU B 252      75.000  83.976  35.813  1.00  0.00           H  
ATOM   3376  CA  GLU B 252      74.940  84.273  37.953  1.00  0.00           C  
ATOM   3377  HA  GLU B 252      75.293  85.130  38.527  1.00  0.00           H  
ATOM   3378  CB  GLU B 252      73.387  84.490  38.010  1.00  0.00           C  
ATOM   3379  HB2 GLU B 252      72.802  83.803  37.399  1.00  0.00           H  
ATOM   3380  HB3 GLU B 252      73.010  84.141  38.972  1.00  0.00           H  
ATOM   3381  CG  GLU B 252      72.909  85.975  37.698  1.00  0.00           C  
ATOM   3382  HG2 GLU B 252      73.184  86.278  36.688  1.00  0.00           H  
ATOM   3383  HG3 GLU B 252      71.822  85.947  37.768  1.00  0.00           H  
ATOM   3384  CD  GLU B 252      73.452  86.916  38.796  1.00  0.00           C  
ATOM   3385  OE1 GLU B 252      73.732  86.528  39.902  1.00  0.00           O  
ATOM   3386  OE2 GLU B 252      73.548  88.106  38.520  1.00  0.00           O  
ATOM   3387  C   GLU B 252      75.382  83.054  38.748  1.00  0.00           C  
ATOM   3388  O   GLU B 252      75.591  83.173  39.993  1.00  0.00           O  
ATOM   3389  N   LYS B 253      75.589  81.964  38.084  1.00  0.00           N  
ATOM   3390  H   LYS B 253      75.354  81.967  37.102  1.00  0.00           H  
ATOM   3391  CA  LYS B 253      76.150  80.726  38.739  1.00  0.00           C  
ATOM   3392  HA  LYS B 253      75.645  80.642  39.702  1.00  0.00           H  
ATOM   3393  CB  LYS B 253      75.823  79.510  37.840  1.00  0.00           C  
ATOM   3394  HB2 LYS B 253      74.737  79.518  37.747  1.00  0.00           H  
ATOM   3395  HB3 LYS B 253      76.176  79.636  36.817  1.00  0.00           H  
ATOM   3396  CG  LYS B 253      76.267  78.203  38.529  1.00  0.00           C  
ATOM   3397  HG2 LYS B 253      75.895  77.457  37.827  1.00  0.00           H  
ATOM   3398  HG3 LYS B 253      77.349  78.109  38.437  1.00  0.00           H  
ATOM   3399  CD  LYS B 253      75.771  78.034  39.959  1.00  0.00           C  
ATOM   3400  HD2 LYS B 253      76.227  78.796  40.591  1.00  0.00           H  
ATOM   3401  HD3 LYS B 253      74.690  78.093  40.080  1.00  0.00           H  
ATOM   3402  CE  LYS B 253      76.308  76.679  40.456  1.00  0.00           C  
ATOM   3403  HE2 LYS B 253      76.110  75.916  39.703  1.00  0.00           H  
ATOM   3404  HE3 LYS B 253      77.397  76.723  40.436  1.00  0.00           H  
ATOM   3405  NZ  LYS B 253      75.806  76.331  41.712  1.00  0.00           N  
ATOM   3406  HZ1 LYS B 253      74.820  76.143  41.601  1.00  0.00           H  
ATOM   3407  HZ2 LYS B 253      76.216  75.461  42.021  1.00  0.00           H  
ATOM   3408  HZ3 LYS B 253      75.927  77.131  42.316  1.00  0.00           H  
ATOM   3409  C   LYS B 253      77.677  80.797  38.964  1.00  0.00           C  
ATOM   3410  O   LYS B 253      78.098  80.365  40.032  1.00  0.00           O  
ATOM   3411  N   PHE B 254      78.502  81.465  38.099  1.00  0.00           N  
ATOM   3412  H   PHE B 254      78.137  81.840  37.235  1.00  0.00           H  
ATOM   3413  CA  PHE B 254      79.850  81.918  38.334  1.00  0.00           C  
ATOM   3414  HA  PHE B 254      80.534  81.083  38.485  1.00  0.00           H  
ATOM   3415  CB  PHE B 254      80.372  82.701  37.072  1.00  0.00           C  
ATOM   3416  HB2 PHE B 254      80.305  82.014  36.228  1.00  0.00           H  
ATOM   3417  HB3 PHE B 254      79.741  83.524  36.737  1.00  0.00           H  
ATOM   3418  CG  PHE B 254      81.758  83.211  37.182  1.00  0.00           C  
ATOM   3419  CD1 PHE B 254      82.872  82.414  36.780  1.00  0.00           C  
ATOM   3420  HD1 PHE B 254      82.738  81.407  36.412  1.00  0.00           H  
ATOM   3421  CE1 PHE B 254      84.222  82.909  36.937  1.00  0.00           C  
ATOM   3422  HE1 PHE B 254      85.038  82.255  36.666  1.00  0.00           H  
ATOM   3423  CZ  PHE B 254      84.467  84.198  37.425  1.00  0.00           C  
ATOM   3424  HZ  PHE B 254      85.495  84.527  37.440  1.00  0.00           H  
ATOM   3425  CE2 PHE B 254      83.328  85.083  37.699  1.00  0.00           C  
ATOM   3426  HE2 PHE B 254      83.573  86.088  38.007  1.00  0.00           H  
ATOM   3427  CD2 PHE B 254      82.106  84.544  37.550  1.00  0.00           C  
ATOM   3428  HD2 PHE B 254      81.272  85.134  37.901  1.00  0.00           H  
ATOM   3429  C   PHE B 254      80.031  82.865  39.534  1.00  0.00           C  
ATOM   3430  O   PHE B 254      80.782  82.630  40.465  1.00  0.00           O  
ATOM   3431  N   LYS B 255      79.081  83.806  39.722  1.00  0.00           N  
ATOM   3432  H   LYS B 255      78.417  83.929  38.971  1.00  0.00           H  
ATOM   3433  CA  LYS B 255      79.014  84.678  40.882  1.00  0.00           C  
ATOM   3434  HA  LYS B 255      79.981  85.164  41.012  1.00  0.00           H  
ATOM   3435  CB  LYS B 255      77.985  85.828  40.620  1.00  0.00           C  
ATOM   3436  HB2 LYS B 255      77.116  85.286  40.248  1.00  0.00           H  
ATOM   3437  HB3 LYS B 255      77.683  86.248  41.579  1.00  0.00           H  
ATOM   3438  CG  LYS B 255      78.456  86.838  39.604  1.00  0.00           C  
ATOM   3439  HG2 LYS B 255      79.147  87.581  40.002  1.00  0.00           H  
ATOM   3440  HG3 LYS B 255      78.849  86.326  38.726  1.00  0.00           H  
ATOM   3441  CD  LYS B 255      77.261  87.705  39.086  1.00  0.00           C  
ATOM   3442  HD2 LYS B 255      77.606  88.174  38.164  1.00  0.00           H  
ATOM   3443  HD3 LYS B 255      76.379  87.134  38.796  1.00  0.00           H  
ATOM   3444  CE  LYS B 255      76.804  88.691  40.129  1.00  0.00           C  
ATOM   3445  HE2 LYS B 255      76.621  88.090  41.019  1.00  0.00           H  
ATOM   3446  HE3 LYS B 255      77.580  89.444  40.276  1.00  0.00           H  
ATOM   3447  NZ  LYS B 255      75.586  89.319  39.810  1.00  0.00           N  
ATOM   3448  HZ1 LYS B 255      74.843  88.634  39.808  1.00  0.00           H  
ATOM   3449  HZ2 LYS B 255      75.375  90.130  40.373  1.00  0.00           H  
ATOM   3450  HZ3 LYS B 255      75.649  89.674  38.867  1.00  0.00           H  
ATOM   3451  C   LYS B 255      78.711  83.904  42.175  1.00  0.00           C  
ATOM   3452  O   LYS B 255      79.452  84.147  43.174  1.00  0.00           O  
ATOM   3453  N   GLN B 256      77.796  82.877  42.183  1.00  0.00           N  
ATOM   3454  H   GLN B 256      77.160  82.858  41.399  1.00  0.00           H  
ATOM   3455  CA  GLN B 256      77.549  82.058  43.395  1.00  0.00           C  
ATOM   3456  HA  GLN B 256      77.421  82.510  44.379  1.00  0.00           H  
ATOM   3457  CB  GLN B 256      76.216  81.349  43.211  1.00  0.00           C  
ATOM   3458  HB2 GLN B 256      75.448  82.116  43.116  1.00  0.00           H  
ATOM   3459  HB3 GLN B 256      76.359  80.755  42.308  1.00  0.00           H  
ATOM   3460  CG  GLN B 256      75.751  80.416  44.261  1.00  0.00           C  
ATOM   3461  HG2 GLN B 256      75.957  80.832  45.247  1.00  0.00           H  
ATOM   3462  HG3 GLN B 256      74.680  80.264  44.129  1.00  0.00           H  
ATOM   3463  CD  GLN B 256      76.420  79.080  44.266  1.00  0.00           C  
ATOM   3464  OE1 GLN B 256      76.568  78.490  43.222  1.00  0.00           O  
ATOM   3465  NE2 GLN B 256      76.988  78.678  45.387  1.00  0.00           N  
ATOM   3466 HE21 GLN B 256      77.514  77.830  45.227  1.00  0.00           H  
ATOM   3467 HE22 GLN B 256      76.920  79.272  46.201  1.00  0.00           H  
ATOM   3468  C   GLN B 256      78.746  81.118  43.742  1.00  0.00           C  
ATOM   3469  O   GLN B 256      79.140  80.912  44.867  1.00  0.00           O  
ATOM   3470  N   GLN B 257      79.353  80.595  42.715  1.00  0.00           N  
ATOM   3471  H   GLN B 257      79.058  80.816  41.775  1.00  0.00           H  
ATOM   3472  CA  GLN B 257      80.475  79.653  42.808  1.00  0.00           C  
ATOM   3473  HA  GLN B 257      80.205  78.915  43.563  1.00  0.00           H  
ATOM   3474  CB  GLN B 257      80.878  79.086  41.420  1.00  0.00           C  
ATOM   3475  HB2 GLN B 257      80.780  79.844  40.643  1.00  0.00           H  
ATOM   3476  HB3 GLN B 257      81.945  78.867  41.450  1.00  0.00           H  
ATOM   3477  CG  GLN B 257      80.080  77.815  41.093  1.00  0.00           C  
ATOM   3478  HG2 GLN B 257      80.269  77.045  41.841  1.00  0.00           H  
ATOM   3479  HG3 GLN B 257      79.021  78.036  41.224  1.00  0.00           H  
ATOM   3480  CD  GLN B 257      80.400  77.300  39.698  1.00  0.00           C  
ATOM   3481  OE1 GLN B 257      80.953  78.047  38.832  1.00  0.00           O  
ATOM   3482  NE2 GLN B 257      80.019  76.161  39.320  1.00  0.00           N  
ATOM   3483 HE21 GLN B 257      80.334  75.900  38.397  1.00  0.00           H  
ATOM   3484 HE22 GLN B 257      79.661  75.492  39.987  1.00  0.00           H  
ATOM   3485  C   GLN B 257      81.651  80.432  43.355  1.00  0.00           C  
ATOM   3486  O   GLN B 257      82.352  79.858  44.200  1.00  0.00           O  
ATOM   3487  N   LYS B 258      81.811  81.700  43.011  1.00  0.00           N  
ATOM   3488  H   LYS B 258      81.248  82.078  42.263  1.00  0.00           H  
ATOM   3489  CA  LYS B 258      82.998  82.516  43.419  1.00  0.00           C  
ATOM   3490  HA  LYS B 258      83.870  81.924  43.142  1.00  0.00           H  
ATOM   3491  CB  LYS B 258      82.968  83.847  42.673  1.00  0.00           C  
ATOM   3492  HB2 LYS B 258      83.044  83.648  41.604  1.00  0.00           H  
ATOM   3493  HB3 LYS B 258      82.043  84.406  42.820  1.00  0.00           H  
ATOM   3494  CG  LYS B 258      84.170  84.799  42.986  1.00  0.00           C  
ATOM   3495  HG2 LYS B 258      84.225  85.066  44.042  1.00  0.00           H  
ATOM   3496  HG3 LYS B 258      85.078  84.360  42.573  1.00  0.00           H  
ATOM   3497  CD  LYS B 258      84.109  86.087  42.137  1.00  0.00           C  
ATOM   3498  HD2 LYS B 258      84.085  85.863  41.070  1.00  0.00           H  
ATOM   3499  HD3 LYS B 258      83.325  86.773  42.456  1.00  0.00           H  
ATOM   3500  CE  LYS B 258      85.453  86.835  42.485  1.00  0.00           C  
ATOM   3501  HE2 LYS B 258      85.424  87.899  42.250  1.00  0.00           H  
ATOM   3502  HE3 LYS B 258      85.597  86.705  43.558  1.00  0.00           H  
ATOM   3503  NZ  LYS B 258      86.600  86.241  41.732  1.00  0.00           N  
ATOM   3504  HZ1 LYS B 258      86.621  85.241  41.875  1.00  0.00           H  
ATOM   3505  HZ2 LYS B 258      86.508  86.457  40.750  1.00  0.00           H  
ATOM   3506  HZ3 LYS B 258      87.483  86.590  42.079  1.00  0.00           H  
ATOM   3507  C   LYS B 258      82.992  82.700  44.912  1.00  0.00           C  
ATOM   3508  O   LYS B 258      83.986  82.587  45.647  1.00  0.00           O  
ATOM   3509  N   TYR B 259      81.774  82.909  45.420  1.00  0.00           N  
ATOM   3510  H   TYR B 259      81.039  83.313  44.857  1.00  0.00           H  
ATOM   3511  CA  TYR B 259      81.527  82.817  46.872  1.00  0.00           C  
ATOM   3512  HA  TYR B 259      82.100  83.610  47.352  1.00  0.00           H  
ATOM   3513  CB  TYR B 259      80.075  83.286  47.166  1.00  0.00           C  
ATOM   3514  HB2 TYR B 259      79.992  84.278  46.722  1.00  0.00           H  
ATOM   3515  HB3 TYR B 259      79.354  82.683  46.612  1.00  0.00           H  
ATOM   3516  CG  TYR B 259      79.850  83.295  48.628  1.00  0.00           C  
ATOM   3517  CD1 TYR B 259      79.298  82.155  49.295  1.00  0.00           C  
ATOM   3518  HD1 TYR B 259      79.077  81.345  48.615  1.00  0.00           H  
ATOM   3519  CE1 TYR B 259      79.181  82.223  50.691  1.00  0.00           C  
ATOM   3520  HE1 TYR B 259      78.739  81.335  51.117  1.00  0.00           H  
ATOM   3521  CZ  TYR B 259      79.578  83.279  51.501  1.00  0.00           C  
ATOM   3522  OH  TYR B 259      79.601  83.327  52.888  1.00  0.00           O  
ATOM   3523  HH  TYR B 259      79.759  84.252  53.090  1.00  0.00           H  
ATOM   3524  CE2 TYR B 259      80.022  84.403  50.792  1.00  0.00           C  
ATOM   3525  HE2 TYR B 259      80.220  85.319  51.329  1.00  0.00           H  
ATOM   3526  CD2 TYR B 259      80.130  84.430  49.388  1.00  0.00           C  
ATOM   3527  HD2 TYR B 259      80.526  85.260  48.822  1.00  0.00           H  
ATOM   3528  C   TYR B 259      81.878  81.453  47.470  1.00  0.00           C  
ATOM   3529  O   TYR B 259      82.638  81.298  48.382  1.00  0.00           O  
ATOM   3530  N   GLU B 260      81.414  80.330  46.858  1.00  0.00           N  
ATOM   3531  H   GLU B 260      80.935  80.450  45.977  1.00  0.00           H  
ATOM   3532  CA  GLU B 260      81.488  79.040  47.499  1.00  0.00           C  
ATOM   3533  HA  GLU B 260      81.057  79.142  48.495  1.00  0.00           H  
ATOM   3534  CB  GLU B 260      80.489  78.123  46.734  1.00  0.00           C  
ATOM   3535  HB2 GLU B 260      79.554  78.668  46.864  1.00  0.00           H  
ATOM   3536  HB3 GLU B 260      80.709  78.095  45.667  1.00  0.00           H  
ATOM   3537  CG  GLU B 260      80.438  76.736  47.178  1.00  0.00           C  
ATOM   3538  HG2 GLU B 260      81.266  76.238  46.673  1.00  0.00           H  
ATOM   3539  HG3 GLU B 260      80.518  76.591  48.255  1.00  0.00           H  
ATOM   3540  CD  GLU B 260      79.102  76.100  46.686  1.00  0.00           C  
ATOM   3541  OE1 GLU B 260      78.528  76.468  45.626  1.00  0.00           O  
ATOM   3542  OE2 GLU B 260      78.658  75.190  47.363  1.00  0.00           O  
ATOM   3543  C   GLU B 260      82.907  78.388  47.627  1.00  0.00           C  
ATOM   3544  O   GLU B 260      83.265  77.805  48.623  1.00  0.00           O  
ATOM   3545  N   ILE B 261      83.719  78.670  46.627  1.00  0.00           N  
ATOM   3546  H   ILE B 261      83.380  79.087  45.772  1.00  0.00           H  
ATOM   3547  CA  ILE B 261      85.099  78.279  46.530  1.00  0.00           C  
ATOM   3548  HA  ILE B 261      85.384  77.277  46.851  1.00  0.00           H  
ATOM   3549  CB  ILE B 261      85.716  78.597  45.095  1.00  0.00           C  
ATOM   3550  HB  ILE B 261      85.316  79.580  44.846  1.00  0.00           H  
ATOM   3551  CG2 ILE B 261      87.208  78.389  44.904  1.00  0.00           C  
ATOM   3552 HG21 ILE B 261      87.309  77.304  44.902  1.00  0.00           H  
ATOM   3553 HG22 ILE B 261      87.588  78.671  43.922  1.00  0.00           H  
ATOM   3554 HG23 ILE B 261      87.783  78.882  45.687  1.00  0.00           H  
ATOM   3555  CG1 ILE B 261      84.922  77.549  44.230  1.00  0.00           C  
ATOM   3556 HG12 ILE B 261      85.207  76.528  44.485  1.00  0.00           H  
ATOM   3557 HG13 ILE B 261      83.851  77.750  44.240  1.00  0.00           H  
ATOM   3558  CD1 ILE B 261      85.125  77.586  42.755  1.00  0.00           C  
ATOM   3559 HD11 ILE B 261      86.185  77.738  42.547  1.00  0.00           H  
ATOM   3560 HD12 ILE B 261      84.790  76.643  42.323  1.00  0.00           H  
ATOM   3561 HD13 ILE B 261      84.555  78.353  42.232  1.00  0.00           H  
ATOM   3562  C   ILE B 261      85.851  78.995  47.656  1.00  0.00           C  
ATOM   3563  O   ILE B 261      86.816  78.517  48.268  1.00  0.00           O  
ATOM   3564  N   ASN B 262      85.531  80.291  47.971  1.00  0.00           N  
ATOM   3565  H   ASN B 262      84.728  80.595  47.439  1.00  0.00           H  
ATOM   3566  CA  ASN B 262      86.133  81.064  49.013  1.00  0.00           C  
ATOM   3567  HA  ASN B 262      87.221  81.115  48.989  1.00  0.00           H  
ATOM   3568  CB  ASN B 262      85.702  82.598  48.940  1.00  0.00           C  
ATOM   3569  HB2 ASN B 262      84.682  82.682  48.565  1.00  0.00           H  
ATOM   3570  HB3 ASN B 262      85.847  83.068  49.913  1.00  0.00           H  
ATOM   3571  CG  ASN B 262      86.558  83.392  47.968  1.00  0.00           C  
ATOM   3572  OD1 ASN B 262      87.294  82.887  47.087  1.00  0.00           O  
ATOM   3573  ND2 ASN B 262      86.379  84.707  47.970  1.00  0.00           N  
ATOM   3574 HD21 ASN B 262      86.836  85.253  47.253  1.00  0.00           H  
ATOM   3575 HD22 ASN B 262      85.754  85.110  48.653  1.00  0.00           H  
ATOM   3576  C   ASN B 262      85.762  80.401  50.399  1.00  0.00           C  
ATOM   3577  O   ASN B 262      86.661  80.184  51.165  1.00  0.00           O  
ATOM   3578  N   VAL B 263      84.487  80.027  50.611  1.00  0.00           N  
ATOM   3579  H   VAL B 263      83.845  80.243  49.862  1.00  0.00           H  
ATOM   3580  CA  VAL B 263      84.076  79.406  51.900  1.00  0.00           C  
ATOM   3581  HA  VAL B 263      84.254  80.117  52.707  1.00  0.00           H  
ATOM   3582  CB  VAL B 263      82.567  79.114  51.953  1.00  0.00           C  
ATOM   3583  HB  VAL B 263      82.462  78.462  51.086  1.00  0.00           H  
ATOM   3584  CG1 VAL B 263      82.029  78.535  53.259  1.00  0.00           C  
ATOM   3585 HG11 VAL B 263      82.612  77.643  53.490  1.00  0.00           H  
ATOM   3586 HG12 VAL B 263      82.083  79.253  54.077  1.00  0.00           H  
ATOM   3587 HG13 VAL B 263      80.997  78.225  53.096  1.00  0.00           H  
ATOM   3588  CG2 VAL B 263      81.764  80.369  51.546  1.00  0.00           C  
ATOM   3589 HG21 VAL B 263      80.807  79.990  51.188  1.00  0.00           H  
ATOM   3590 HG22 VAL B 263      81.812  81.050  52.395  1.00  0.00           H  
ATOM   3591 HG23 VAL B 263      82.129  80.919  50.679  1.00  0.00           H  
ATOM   3592  C   VAL B 263      84.870  78.129  52.174  1.00  0.00           C  
ATOM   3593  O   VAL B 263      85.602  78.102  53.176  1.00  0.00           O  
ATOM   3594  N   LEU B 264      84.929  77.187  51.237  1.00  0.00           N  
ATOM   3595  H   LEU B 264      84.477  77.373  50.353  1.00  0.00           H  
ATOM   3596  CA  LEU B 264      85.537  75.832  51.266  1.00  0.00           C  
ATOM   3597  HA  LEU B 264      85.132  75.365  52.164  1.00  0.00           H  
ATOM   3598  CB  LEU B 264      85.273  75.068  49.981  1.00  0.00           C  
ATOM   3599  HB2 LEU B 264      85.507  75.737  49.153  1.00  0.00           H  
ATOM   3600  HB3 LEU B 264      85.947  74.237  49.775  1.00  0.00           H  
ATOM   3601  CG  LEU B 264      83.856  74.517  49.821  1.00  0.00           C  
ATOM   3602  HG  LEU B 264      83.073  75.124  50.275  1.00  0.00           H  
ATOM   3603  CD1 LEU B 264      83.427  74.201  48.362  1.00  0.00           C  
ATOM   3604 HD11 LEU B 264      83.489  75.189  47.905  1.00  0.00           H  
ATOM   3605 HD12 LEU B 264      84.076  73.396  48.017  1.00  0.00           H  
ATOM   3606 HD13 LEU B 264      82.419  73.788  48.383  1.00  0.00           H  
ATOM   3607  CD2 LEU B 264      83.802  73.186  50.660  1.00  0.00           C  
ATOM   3608 HD21 LEU B 264      82.785  72.793  50.632  1.00  0.00           H  
ATOM   3609 HD22 LEU B 264      84.452  72.419  50.239  1.00  0.00           H  
ATOM   3610 HD23 LEU B 264      84.195  73.474  51.635  1.00  0.00           H  
ATOM   3611  C   LEU B 264      86.985  75.862  51.573  1.00  0.00           C  
ATOM   3612  O   LEU B 264      87.447  75.030  52.342  1.00  0.00           O  
ATOM   3613  N   ARG B 265      87.713  76.834  50.834  1.00  0.00           N  
ATOM   3614  H   ARG B 265      87.286  77.418  50.129  1.00  0.00           H  
ATOM   3615  CA  ARG B 265      89.122  77.075  51.159  1.00  0.00           C  
ATOM   3616  HA  ARG B 265      89.710  76.169  51.011  1.00  0.00           H  
ATOM   3617  CB  ARG B 265      89.793  78.074  50.147  1.00  0.00           C  
ATOM   3618  HB2 ARG B 265      89.072  78.878  50.000  1.00  0.00           H  
ATOM   3619  HB3 ARG B 265      90.780  78.377  50.496  1.00  0.00           H  
ATOM   3620  CG  ARG B 265      89.889  77.369  48.758  1.00  0.00           C  
ATOM   3621  HG2 ARG B 265      90.397  76.416  48.905  1.00  0.00           H  
ATOM   3622  HG3 ARG B 265      88.909  77.097  48.364  1.00  0.00           H  
ATOM   3623  CD  ARG B 265      90.516  78.382  47.698  1.00  0.00           C  
ATOM   3624  HD2 ARG B 265      89.883  79.265  47.610  1.00  0.00           H  
ATOM   3625  HD3 ARG B 265      91.489  78.662  48.100  1.00  0.00           H  
ATOM   3626  NE  ARG B 265      90.723  77.860  46.332  1.00  0.00           N  
ATOM   3627  HE  ARG B 265      90.821  76.860  46.231  1.00  0.00           H  
ATOM   3628  CZ  ARG B 265      91.022  78.566  45.260  1.00  0.00           C  
ATOM   3629  NH1 ARG B 265      91.143  79.824  45.247  1.00  0.00           N  
ATOM   3630 HH11 ARG B 265      91.074  80.394  46.079  1.00  0.00           H  
ATOM   3631 HH12 ARG B 265      91.305  80.278  44.359  1.00  0.00           H  
ATOM   3632  NH2 ARG B 265      91.260  77.941  44.115  1.00  0.00           N  
ATOM   3633 HH21 ARG B 265      91.191  76.933  44.105  1.00  0.00           H  
ATOM   3634 HH22 ARG B 265      91.397  78.499  43.284  1.00  0.00           H  
ATOM   3635  C   ARG B 265      89.278  77.498  52.674  1.00  0.00           C  
ATOM   3636  O   ARG B 265      90.229  76.947  53.256  1.00  0.00           O  
ATOM   3637  N   ASN B 266      88.410  78.282  53.259  1.00  0.00           N  
ATOM   3638  H   ASN B 266      87.613  78.506  52.681  1.00  0.00           H  
ATOM   3639  CA  ASN B 266      88.471  78.425  54.747  1.00  0.00           C  
ATOM   3640  HA  ASN B 266      89.507  78.560  55.058  1.00  0.00           H  
ATOM   3641  CB  ASN B 266      87.803  79.771  55.155  1.00  0.00           C  
ATOM   3642  HB2 ASN B 266      86.738  79.862  54.943  1.00  0.00           H  
ATOM   3643  HB3 ASN B 266      87.832  79.834  56.243  1.00  0.00           H  
ATOM   3644  CG  ASN B 266      88.555  80.890  54.530  1.00  0.00           C  
ATOM   3645  OD1 ASN B 266      89.605  81.342  55.092  1.00  0.00           O  
ATOM   3646  ND2 ASN B 266      88.169  81.509  53.459  1.00  0.00           N  
ATOM   3647 HD21 ASN B 266      88.767  82.228  53.078  1.00  0.00           H  
ATOM   3648 HD22 ASN B 266      87.498  81.099  52.825  1.00  0.00           H  
ATOM   3649  C   ASN B 266      88.013  77.142  55.477  1.00  0.00           C  
ATOM   3650  O   ASN B 266      88.734  76.767  56.424  1.00  0.00           O  
ATOM   3651  N   ARG B 267      86.930  76.486  55.048  1.00  0.00           N  
ATOM   3652  H   ARG B 267      86.363  76.851  54.295  1.00  0.00           H  
ATOM   3653  CA  ARG B 267      86.497  75.248  55.765  1.00  0.00           C  
ATOM   3654  HA  ARG B 267      86.135  75.515  56.758  1.00  0.00           H  
ATOM   3655  CB  ARG B 267      85.201  74.753  55.136  1.00  0.00           C  
ATOM   3656  HB2 ARG B 267      85.339  74.577  54.070  1.00  0.00           H  
ATOM   3657  HB3 ARG B 267      84.884  73.838  55.636  1.00  0.00           H  
ATOM   3658  CG  ARG B 267      83.967  75.596  55.359  1.00  0.00           C  
ATOM   3659  HG2 ARG B 267      83.718  75.628  56.420  1.00  0.00           H  
ATOM   3660  HG3 ARG B 267      84.160  76.618  55.035  1.00  0.00           H  
ATOM   3661  CD  ARG B 267      82.823  74.950  54.628  1.00  0.00           C  
ATOM   3662  HD2 ARG B 267      82.026  75.660  54.408  1.00  0.00           H  
ATOM   3663  HD3 ARG B 267      83.155  74.513  53.686  1.00  0.00           H  
ATOM   3664  NE  ARG B 267      82.286  73.767  55.379  1.00  0.00           N  
ATOM   3665  HE  ARG B 267      82.414  73.700  56.379  1.00  0.00           H  
ATOM   3666  CZ  ARG B 267      81.549  72.840  54.800  1.00  0.00           C  
ATOM   3667  NH1 ARG B 267      81.279  72.669  53.546  1.00  0.00           N  
ATOM   3668 HH11 ARG B 267      81.183  73.471  52.940  1.00  0.00           H  
ATOM   3669 HH12 ARG B 267      80.897  71.770  53.289  1.00  0.00           H  
ATOM   3670  NH2 ARG B 267      81.208  71.837  55.477  1.00  0.00           N  
ATOM   3671 HH21 ARG B 267      81.351  71.752  56.473  1.00  0.00           H  
ATOM   3672 HH22 ARG B 267      80.729  71.102  54.978  1.00  0.00           H  
ATOM   3673  C   ARG B 267      87.529  74.202  55.988  1.00  0.00           C  
ATOM   3674  O   ARG B 267      87.476  73.508  57.034  1.00  0.00           O  
ATOM   3675  N   ILE B 268      88.435  73.917  54.996  1.00  0.00           N  
ATOM   3676  H   ILE B 268      88.364  74.530  54.196  1.00  0.00           H  
ATOM   3677  CA  ILE B 268      89.460  72.908  55.246  1.00  0.00           C  
ATOM   3678  HA  ILE B 268      88.960  71.956  55.422  1.00  0.00           H  
ATOM   3679  CB  ILE B 268      90.312  72.627  53.968  1.00  0.00           C  
ATOM   3680  HB  ILE B 268      90.541  73.631  53.611  1.00  0.00           H  
ATOM   3681  CG2 ILE B 268      91.609  71.871  54.273  1.00  0.00           C  
ATOM   3682 HG21 ILE B 268      92.319  71.709  53.461  1.00  0.00           H  
ATOM   3683 HG22 ILE B 268      92.258  72.332  55.017  1.00  0.00           H  
ATOM   3684 HG23 ILE B 268      91.348  70.855  54.569  1.00  0.00           H  
ATOM   3685  CG1 ILE B 268      89.506  71.902  52.902  1.00  0.00           C  
ATOM   3686 HG12 ILE B 268      89.507  70.863  53.230  1.00  0.00           H  
ATOM   3687 HG13 ILE B 268      88.507  72.320  52.775  1.00  0.00           H  
ATOM   3688  CD1 ILE B 268      90.047  72.012  51.453  1.00  0.00           C  
ATOM   3689 HD11 ILE B 268      89.435  71.571  50.667  1.00  0.00           H  
ATOM   3690 HD12 ILE B 268      90.194  73.061  51.195  1.00  0.00           H  
ATOM   3691 HD13 ILE B 268      91.055  71.615  51.335  1.00  0.00           H  
ATOM   3692  C   ILE B 268      90.330  73.238  56.440  1.00  0.00           C  
ATOM   3693  O   ILE B 268      90.615  72.400  57.362  1.00  0.00           O  
ATOM   3694  N   ASN B 269      90.761  74.455  56.481  1.00  0.00           N  
ATOM   3695  H   ASN B 269      90.452  75.134  55.800  1.00  0.00           H  
ATOM   3696  CA  ASN B 269      91.563  75.087  57.527  1.00  0.00           C  
ATOM   3697  HA  ASN B 269      92.356  74.354  57.675  1.00  0.00           H  
ATOM   3698  CB  ASN B 269      92.104  76.452  56.992  1.00  0.00           C  
ATOM   3699  HB2 ASN B 269      91.288  77.175  56.990  1.00  0.00           H  
ATOM   3700  HB3 ASN B 269      92.813  76.747  57.767  1.00  0.00           H  
ATOM   3701  CG  ASN B 269      92.865  76.453  55.712  1.00  0.00           C  
ATOM   3702  OD1 ASN B 269      93.079  75.437  55.057  1.00  0.00           O  
ATOM   3703  ND2 ASN B 269      93.308  77.559  55.329  1.00  0.00           N  
ATOM   3704 HD21 ASN B 269      93.823  77.466  54.465  1.00  0.00           H  
ATOM   3705 HD22 ASN B 269      93.093  78.510  55.594  1.00  0.00           H  
ATOM   3706  C   ASN B 269      90.718  75.219  58.845  1.00  0.00           C  
ATOM   3707  O   ASN B 269      91.191  74.810  59.908  1.00  0.00           O  
ATOM   3708  N   ASP B 270      89.461  75.618  58.822  1.00  0.00           N  
ATOM   3709  H   ASP B 270      89.116  76.041  57.972  1.00  0.00           H  
ATOM   3710  CA  ASP B 270      88.681  75.723  60.013  1.00  0.00           C  
ATOM   3711  HA  ASP B 270      89.343  76.236  60.711  1.00  0.00           H  
ATOM   3712  CB  ASP B 270      87.364  76.466  59.777  1.00  0.00           C  
ATOM   3713  HB2 ASP B 270      86.987  76.185  58.794  1.00  0.00           H  
ATOM   3714  HB3 ASP B 270      86.530  76.130  60.392  1.00  0.00           H  
ATOM   3715  CG  ASP B 270      87.502  77.966  59.751  1.00  0.00           C  
ATOM   3716  OD1 ASP B 270      86.398  78.633  59.742  1.00  0.00           O  
ATOM   3717  OD2 ASP B 270      88.550  78.480  60.084  1.00  0.00           O  
ATOM   3718  C   ASP B 270      88.420  74.383  60.718  1.00  0.00           C  
ATOM   3719  O   ASP B 270      88.566  74.242  61.941  1.00  0.00           O  
ATOM   3720  N   ASN B 271      88.125  73.324  59.998  1.00  0.00           N  
ATOM   3721  H   ASN B 271      88.174  73.519  59.008  1.00  0.00           H  
ATOM   3722  CA  ASN B 271      87.951  71.958  60.389  1.00  0.00           C  
ATOM   3723  HA  ASN B 271      87.332  71.905  61.285  1.00  0.00           H  
ATOM   3724  CB  ASN B 271      87.055  71.349  59.306  1.00  0.00           C  
ATOM   3725  HB2 ASN B 271      87.514  71.525  58.334  1.00  0.00           H  
ATOM   3726  HB3 ASN B 271      87.021  70.279  59.514  1.00  0.00           H  
ATOM   3727  CG  ASN B 271      85.615  71.817  59.321  1.00  0.00           C  
ATOM   3728  OD1 ASN B 271      84.874  71.430  60.194  1.00  0.00           O  
ATOM   3729  ND2 ASN B 271      85.262  72.781  58.462  1.00  0.00           N  
ATOM   3730 HD21 ASN B 271      84.304  73.100  58.444  1.00  0.00           H  
ATOM   3731 HD22 ASN B 271      85.878  73.206  57.785  1.00  0.00           H  
ATOM   3732  C   ASN B 271      89.362  71.343  60.689  1.00  0.00           C  
ATOM   3733  O   ASN B 271      89.490  70.415  61.527  1.00  0.00           O  
ATOM   3734  N   GLN B 272      90.443  71.854  60.135  1.00  0.00           N  
ATOM   3735  H   GLN B 272      90.377  72.660  59.531  1.00  0.00           H  
ATOM   3736  CA  GLN B 272      91.824  71.309  60.599  1.00  0.00           C  
ATOM   3737  HA  GLN B 272      91.858  70.220  60.588  1.00  0.00           H  
ATOM   3738  CB  GLN B 272      92.945  71.764  59.582  1.00  0.00           C  
ATOM   3739  HB2 GLN B 272      92.640  71.488  58.572  1.00  0.00           H  
ATOM   3740  HB3 GLN B 272      92.960  72.853  59.574  1.00  0.00           H  
ATOM   3741  CG  GLN B 272      94.333  71.218  59.932  1.00  0.00           C  
ATOM   3742  HG2 GLN B 272      95.061  71.519  59.179  1.00  0.00           H  
ATOM   3743  HG3 GLN B 272      94.711  71.587  60.885  1.00  0.00           H  
ATOM   3744  CD  GLN B 272      94.425  69.664  59.897  1.00  0.00           C  
ATOM   3745  OE1 GLN B 272      93.593  69.022  59.374  1.00  0.00           O  
ATOM   3746  NE2 GLN B 272      95.406  68.958  60.347  1.00  0.00           N  
ATOM   3747 HE21 GLN B 272      95.426  67.987  60.069  1.00  0.00           H  
ATOM   3748 HE22 GLN B 272      96.228  69.421  60.707  1.00  0.00           H  
ATOM   3749  C   GLN B 272      92.180  71.676  62.053  1.00  0.00           C  
ATOM   3750  O   GLN B 272      92.739  70.923  62.838  1.00  0.00           O  
ATOM   3751  N   LYS B 273      91.754  72.890  62.425  1.00  0.00           N  
ATOM   3752  H   LYS B 273      91.596  73.585  61.709  1.00  0.00           H  
ATOM   3753  CA  LYS B 273      91.841  73.427  63.778  1.00  0.00           C  
ATOM   3754  HA  LYS B 273      92.876  73.275  64.083  1.00  0.00           H  
ATOM   3755  CB  LYS B 273      91.472  74.866  63.867  1.00  0.00           C  
ATOM   3756  HB2 LYS B 273      90.470  74.976  63.452  1.00  0.00           H  
ATOM   3757  HB3 LYS B 273      91.407  75.174  64.911  1.00  0.00           H  
ATOM   3758  CG  LYS B 273      92.505  75.726  63.111  1.00  0.00           C  
ATOM   3759  HG2 LYS B 273      93.446  75.585  63.644  1.00  0.00           H  
ATOM   3760  HG3 LYS B 273      92.627  75.316  62.108  1.00  0.00           H  
ATOM   3761  CD  LYS B 273      92.289  77.256  62.980  1.00  0.00           C  
ATOM   3762  HD2 LYS B 273      91.822  77.661  63.878  1.00  0.00           H  
ATOM   3763  HD3 LYS B 273      93.243  77.770  62.867  1.00  0.00           H  
ATOM   3764  CE  LYS B 273      91.193  77.668  61.836  1.00  0.00           C  
ATOM   3765  HE2 LYS B 273      91.478  77.440  60.809  1.00  0.00           H  
ATOM   3766  HE3 LYS B 273      90.357  77.032  62.126  1.00  0.00           H  
ATOM   3767  NZ  LYS B 273      90.665  79.079  61.887  1.00  0.00           N  
ATOM   3768  HZ1 LYS B 273      90.199  79.289  62.759  1.00  0.00           H  
ATOM   3769  HZ2 LYS B 273      91.447  79.714  61.815  1.00  0.00           H  
ATOM   3770  HZ3 LYS B 273      89.962  79.300  61.197  1.00  0.00           H  
ATOM   3771  C   LYS B 273      90.900  72.551  64.649  1.00  0.00           C  
ATOM   3772  O   LYS B 273      91.386  72.047  65.639  1.00  0.00           O  
ATOM   3773  N   VAL B 274      89.682  72.249  64.204  1.00  0.00           N  
ATOM   3774  H   VAL B 274      89.381  72.829  63.434  1.00  0.00           H  
ATOM   3775  CA  VAL B 274      88.780  71.406  65.034  1.00  0.00           C  
ATOM   3776  HA  VAL B 274      88.813  71.699  66.083  1.00  0.00           H  
ATOM   3777  CB  VAL B 274      87.298  71.372  64.550  1.00  0.00           C  
ATOM   3778  HB  VAL B 274      87.247  70.884  63.576  1.00  0.00           H  
ATOM   3779  CG1 VAL B 274      86.442  70.553  65.604  1.00  0.00           C  
ATOM   3780 HG11 VAL B 274      85.378  70.441  65.396  1.00  0.00           H  
ATOM   3781 HG12 VAL B 274      86.916  69.572  65.619  1.00  0.00           H  
ATOM   3782 HG13 VAL B 274      86.605  71.011  66.579  1.00  0.00           H  
ATOM   3783  CG2 VAL B 274      86.730  72.756  64.538  1.00  0.00           C  
ATOM   3784 HG21 VAL B 274      87.354  73.336  63.859  1.00  0.00           H  
ATOM   3785 HG22 VAL B 274      85.724  72.808  64.122  1.00  0.00           H  
ATOM   3786 HG23 VAL B 274      86.638  73.148  65.550  1.00  0.00           H  
ATOM   3787  C   VAL B 274      89.269  69.957  65.147  1.00  0.00           C  
ATOM   3788  O   VAL B 274      89.368  69.363  66.223  1.00  0.00           O  
ATOM   3789  N   SER B 275      89.607  69.391  63.984  1.00  0.00           N  
ATOM   3790  H   SER B 275      89.438  69.872  63.112  1.00  0.00           H  
ATOM   3791  CA  SER B 275      90.239  68.084  64.004  1.00  0.00           C  
ATOM   3792  HA  SER B 275      89.485  67.298  63.958  1.00  0.00           H  
ATOM   3793  CB  SER B 275      90.886  67.852  62.606  1.00  0.00           C  
ATOM   3794  HB2 SER B 275      90.213  68.064  61.775  1.00  0.00           H  
ATOM   3795  HB3 SER B 275      91.785  68.430  62.392  1.00  0.00           H  
ATOM   3796  OG  SER B 275      91.258  66.547  62.354  1.00  0.00           O  
ATOM   3797  HG  SER B 275      91.868  66.599  61.614  1.00  0.00           H  
ATOM   3798  C   SER B 275      91.317  67.815  65.010  1.00  0.00           C  
ATOM   3799  O   SER B 275      91.346  66.777  65.723  1.00  0.00           O  
ATOM   3800  N   LYS B 276      92.292  68.753  65.200  1.00  0.00           N  
ATOM   3801  H   LYS B 276      92.313  69.508  64.529  1.00  0.00           H  
ATOM   3802  CA  LYS B 276      93.416  68.603  66.139  1.00  0.00           C  
ATOM   3803  HA  LYS B 276      93.467  67.527  66.303  1.00  0.00           H  
ATOM   3804  CB  LYS B 276      94.730  69.008  65.483  1.00  0.00           C  
ATOM   3805  HB2 LYS B 276      94.656  70.082  65.310  1.00  0.00           H  
ATOM   3806  HB3 LYS B 276      95.511  68.911  66.237  1.00  0.00           H  
ATOM   3807  CG  LYS B 276      95.134  68.085  64.337  1.00  0.00           C  
ATOM   3808  HG2 LYS B 276      95.028  67.050  64.661  1.00  0.00           H  
ATOM   3809  HG3 LYS B 276      94.537  68.192  63.431  1.00  0.00           H  
ATOM   3810  CD  LYS B 276      96.544  68.409  63.853  1.00  0.00           C  
ATOM   3811  HD2 LYS B 276      96.674  69.369  63.353  1.00  0.00           H  
ATOM   3812  HD3 LYS B 276      97.289  68.358  64.648  1.00  0.00           H  
ATOM   3813  CE  LYS B 276      97.022  67.272  62.825  1.00  0.00           C  
ATOM   3814  HE2 LYS B 276      96.651  66.298  63.145  1.00  0.00           H  
ATOM   3815  HE3 LYS B 276      96.513  67.476  61.883  1.00  0.00           H  
ATOM   3816  NZ  LYS B 276      98.422  67.200  62.494  1.00  0.00           N  
ATOM   3817  HZ1 LYS B 276      98.921  68.078  62.538  1.00  0.00           H  
ATOM   3818  HZ2 LYS B 276      99.000  66.525  62.974  1.00  0.00           H  
ATOM   3819  HZ3 LYS B 276      98.483  66.703  61.617  1.00  0.00           H  
ATOM   3820  C   LYS B 276      93.228  69.237  67.555  1.00  0.00           C  
ATOM   3821  O   LYS B 276      93.969  69.043  68.536  1.00  0.00           O  
ATOM   3822  N   THR B 277      92.301  70.163  67.703  1.00  0.00           N  
ATOM   3823  H   THR B 277      91.864  70.509  66.861  1.00  0.00           H  
ATOM   3824  CA  THR B 277      91.840  70.683  69.016  1.00  0.00           C  
ATOM   3825  HA  THR B 277      92.605  70.419  69.746  1.00  0.00           H  
ATOM   3826  CB  THR B 277      91.758  72.159  69.041  1.00  0.00           C  
ATOM   3827  HB  THR B 277      91.630  72.527  70.059  1.00  0.00           H  
ATOM   3828  CG2 THR B 277      92.993  72.907  68.468  1.00  0.00           C  
ATOM   3829 HG21 THR B 277      92.902  72.950  67.383  1.00  0.00           H  
ATOM   3830 HG22 THR B 277      93.048  73.910  68.892  1.00  0.00           H  
ATOM   3831 HG23 THR B 277      93.940  72.375  68.564  1.00  0.00           H  
ATOM   3832  OG1 THR B 277      90.690  72.584  68.099  1.00  0.00           O  
ATOM   3833  HG1 THR B 277      91.042  72.552  67.207  1.00  0.00           H  
ATOM   3834  C   THR B 277      90.576  70.061  69.586  1.00  0.00           C  
ATOM   3835  O   THR B 277      90.447  70.226  70.788  1.00  0.00           O  
ATOM   3836  N   ARG B 278      89.746  69.258  68.907  1.00  0.00           N  
ATOM   3837  H   ARG B 278      89.678  69.418  67.912  1.00  0.00           H  
ATOM   3838  CA  ARG B 278      88.572  68.542  69.570  1.00  0.00           C  
ATOM   3839  HA  ARG B 278      88.828  68.524  70.629  1.00  0.00           H  
ATOM   3840  CB  ARG B 278      87.331  69.408  69.355  1.00  0.00           C  
ATOM   3841  HB2 ARG B 278      87.109  69.398  68.288  1.00  0.00           H  
ATOM   3842  HB3 ARG B 278      86.452  68.978  69.834  1.00  0.00           H  
ATOM   3843  CG  ARG B 278      87.217  71.020  69.672  1.00  0.00           C  
ATOM   3844  HG2 ARG B 278      87.949  71.606  69.116  1.00  0.00           H  
ATOM   3845  HG3 ARG B 278      86.262  71.326  69.245  1.00  0.00           H  
ATOM   3846  CD  ARG B 278      87.157  71.294  71.176  1.00  0.00           C  
ATOM   3847  HD2 ARG B 278      86.184  70.972  71.548  1.00  0.00           H  
ATOM   3848  HD3 ARG B 278      87.966  70.739  71.651  1.00  0.00           H  
ATOM   3849  NE  ARG B 278      87.329  72.749  71.517  1.00  0.00           N  
ATOM   3850  HE  ARG B 278      86.484  73.283  71.662  1.00  0.00           H  
ATOM   3851  CZ  ARG B 278      88.425  73.422  71.621  1.00  0.00           C  
ATOM   3852  NH1 ARG B 278      89.556  72.837  71.405  1.00  0.00           N  
ATOM   3853 HH11 ARG B 278      89.647  71.838  71.284  1.00  0.00           H  
ATOM   3854 HH12 ARG B 278      90.446  73.305  71.501  1.00  0.00           H  
ATOM   3855  NH2 ARG B 278      88.365  74.624  72.020  1.00  0.00           N  
ATOM   3856 HH21 ARG B 278      87.477  75.103  72.068  1.00  0.00           H  
ATOM   3857 HH22 ARG B 278      89.264  75.031  72.234  1.00  0.00           H  
ATOM   3858  C   ARG B 278      88.502  67.182  69.022  1.00  0.00           C  
ATOM   3859  O   ARG B 278      88.346  66.208  69.694  1.00  0.00           O  
ATOM   3860  N   GLY B 279      88.529  67.126  67.705  1.00  0.00           N  
ATOM   3861  H   GLY B 279      88.689  68.015  67.253  1.00  0.00           H  
ATOM   3862  CA  GLY B 279      88.161  65.990  66.799  1.00  0.00           C  
ATOM   3863  HA2 GLY B 279      87.119  65.678  66.877  1.00  0.00           H  
ATOM   3864  HA3 GLY B 279      88.419  66.199  65.761  1.00  0.00           H  
ATOM   3865  C   GLY B 279      89.038  64.695  67.041  1.00  0.00           C  
ATOM   3866  O   GLY B 279      88.691  63.644  66.408  1.00  0.00           O  
ATOM   3867  N   LYS B 280      89.917  64.667  67.969  1.00  0.00           N  
ATOM   3868  H   LYS B 280      90.012  65.543  68.462  1.00  0.00           H  
ATOM   3869  CA  LYS B 280      90.785  63.486  68.350  1.00  0.00           C  
ATOM   3870  HA  LYS B 280      90.150  62.601  68.322  1.00  0.00           H  
ATOM   3871  CB  LYS B 280      91.998  63.136  67.395  1.00  0.00           C  
ATOM   3872  HB2 LYS B 280      92.202  62.081  67.577  1.00  0.00           H  
ATOM   3873  HB3 LYS B 280      91.588  63.052  66.388  1.00  0.00           H  
ATOM   3874  CG  LYS B 280      93.209  63.951  67.404  1.00  0.00           C  
ATOM   3875  HG2 LYS B 280      93.202  64.879  66.833  1.00  0.00           H  
ATOM   3876  HG3 LYS B 280      93.421  64.215  68.440  1.00  0.00           H  
ATOM   3877  CD  LYS B 280      94.502  63.180  67.081  1.00  0.00           C  
ATOM   3878  HD2 LYS B 280      94.809  62.476  67.855  1.00  0.00           H  
ATOM   3879  HD3 LYS B 280      94.234  62.627  66.181  1.00  0.00           H  
ATOM   3880  CE  LYS B 280      95.606  64.125  66.786  1.00  0.00           C  
ATOM   3881  HE2 LYS B 280      95.586  64.715  65.870  1.00  0.00           H  
ATOM   3882  HE3 LYS B 280      95.566  64.750  67.678  1.00  0.00           H  
ATOM   3883  NZ  LYS B 280      96.976  63.506  67.008  1.00  0.00           N  
ATOM   3884  HZ1 LYS B 280      97.046  62.659  66.462  1.00  0.00           H  
ATOM   3885  HZ2 LYS B 280      97.731  64.099  66.695  1.00  0.00           H  
ATOM   3886  HZ3 LYS B 280      97.068  63.398  68.008  1.00  0.00           H  
ATOM   3887  C   LYS B 280      91.194  63.556  69.871  1.00  0.00           C  
ATOM   3888  O   LYS B 280      92.088  62.844  70.253  1.00  0.00           O  
ATOM   3889  N   ALA B 281      90.513  64.267  70.753  1.00  0.00           N  
ATOM   3890  H   ALA B 281      89.692  64.690  70.343  1.00  0.00           H  
ATOM   3891  CA  ALA B 281      90.591  64.300  72.240  1.00  0.00           C  
ATOM   3892  HA  ALA B 281      91.607  64.501  72.579  1.00  0.00           H  
ATOM   3893  CB  ALA B 281      89.749  65.417  72.816  1.00  0.00           C  
ATOM   3894  HB1 ALA B 281      88.731  65.281  72.450  1.00  0.00           H  
ATOM   3895  HB2 ALA B 281      89.775  65.448  73.905  1.00  0.00           H  
ATOM   3896  HB3 ALA B 281      90.209  66.334  72.447  1.00  0.00           H  
ATOM   3897  C   ALA B 281      90.006  63.017  72.839  1.00  0.00           C  
ATOM   3898  O   ALA B 281      88.885  62.620  72.459  1.00  0.00           O  
ATOM   3899  N   LYS B 282      90.777  62.322  73.605  1.00  0.00           N  
ATOM   3900  H   LYS B 282      91.730  62.627  73.742  1.00  0.00           H  
ATOM   3901  CA  LYS B 282      90.395  61.199  74.401  1.00  0.00           C  
ATOM   3902  HA  LYS B 282      91.318  60.792  74.816  1.00  0.00           H  
ATOM   3903  CB  LYS B 282      89.503  61.590  75.581  1.00  0.00           C  
ATOM   3904  HB2 LYS B 282      88.608  62.076  75.192  1.00  0.00           H  
ATOM   3905  HB3 LYS B 282      89.012  60.691  75.951  1.00  0.00           H  
ATOM   3906  CG  LYS B 282      90.085  62.339  76.748  1.00  0.00           C  
ATOM   3907  HG2 LYS B 282      89.845  61.903  77.717  1.00  0.00           H  
ATOM   3908  HG3 LYS B 282      91.151  62.111  76.716  1.00  0.00           H  
ATOM   3909  CD  LYS B 282      89.831  63.863  76.662  1.00  0.00           C  
ATOM   3910  HD2 LYS B 282      90.341  64.304  75.805  1.00  0.00           H  
ATOM   3911  HD3 LYS B 282      88.775  64.127  76.592  1.00  0.00           H  
ATOM   3912  CE  LYS B 282      90.431  64.414  77.968  1.00  0.00           C  
ATOM   3913  HE2 LYS B 282      89.914  63.962  78.814  1.00  0.00           H  
ATOM   3914  HE3 LYS B 282      91.518  64.362  78.030  1.00  0.00           H  
ATOM   3915  NZ  LYS B 282      90.308  65.870  77.992  1.00  0.00           N  
ATOM   3916  HZ1 LYS B 282      90.630  66.251  77.113  1.00  0.00           H  
ATOM   3917  HZ2 LYS B 282      89.336  66.107  78.129  1.00  0.00           H  
ATOM   3918  HZ3 LYS B 282      90.883  66.284  78.711  1.00  0.00           H  
ATOM   3919  C   LYS B 282      89.722  60.138  73.529  1.00  0.00           C  
ATOM   3920  O   LYS B 282      88.551  59.865  73.738  1.00  0.00           O  
ATOM   3921  N   VAL B 283      90.421  59.604  72.513  1.00  0.00           N  
ATOM   3922  H   VAL B 283      91.333  60.027  72.418  1.00  0.00           H  
ATOM   3923  CA  VAL B 283      90.030  58.535  71.582  1.00  0.00           C  
ATOM   3924  HA  VAL B 283      89.170  58.811  70.972  1.00  0.00           H  
ATOM   3925  CB  VAL B 283      91.229  58.169  70.596  1.00  0.00           C  
ATOM   3926  HB  VAL B 283      91.986  57.599  71.136  1.00  0.00           H  
ATOM   3927  CG1 VAL B 283      90.777  57.203  69.495  1.00  0.00           C  
ATOM   3928 HG11 VAL B 283      89.854  57.688  69.179  1.00  0.00           H  
ATOM   3929 HG12 VAL B 283      91.414  57.122  68.615  1.00  0.00           H  
ATOM   3930 HG13 VAL B 283      90.428  56.295  69.988  1.00  0.00           H  
ATOM   3931  CG2 VAL B 283      91.771  59.468  69.859  1.00  0.00           C  
ATOM   3932 HG21 VAL B 283      92.216  59.113  68.929  1.00  0.00           H  
ATOM   3933 HG22 VAL B 283      90.932  60.096  69.559  1.00  0.00           H  
ATOM   3934 HG23 VAL B 283      92.544  60.002  70.412  1.00  0.00           H  
ATOM   3935  C   VAL B 283      89.606  57.350  72.440  1.00  0.00           C  
ATOM   3936  O   VAL B 283      90.353  56.868  73.277  1.00  0.00           O  
ATOM   3937  N   THR B 284      88.366  56.844  72.235  1.00  0.00           N  
ATOM   3938  H   THR B 284      87.825  57.092  71.420  1.00  0.00           H  
ATOM   3939  CA  THR B 284      87.775  55.862  73.035  1.00  0.00           C  
ATOM   3940  HA  THR B 284      87.878  56.070  74.100  1.00  0.00           H  
ATOM   3941  CB  THR B 284      86.264  55.661  72.738  1.00  0.00           C  
ATOM   3942  HB  THR B 284      85.849  54.975  73.477  1.00  0.00           H  
ATOM   3943  CG2 THR B 284      85.500  56.982  72.927  1.00  0.00           C  
ATOM   3944 HG21 THR B 284      85.683  57.643  72.079  1.00  0.00           H  
ATOM   3945 HG22 THR B 284      84.421  56.863  73.024  1.00  0.00           H  
ATOM   3946 HG23 THR B 284      85.835  57.521  73.813  1.00  0.00           H  
ATOM   3947  OG1 THR B 284      85.956  55.101  71.462  1.00  0.00           O  
ATOM   3948  HG1 THR B 284      85.061  55.391  71.267  1.00  0.00           H  
ATOM   3949  C   THR B 284      88.500  54.511  72.871  1.00  0.00           C  
ATOM   3950  O   THR B 284      89.144  54.213  71.844  1.00  0.00           O  
ATOM   3951  N   GLY B 285      88.589  53.763  73.951  1.00  0.00           N  
ATOM   3952  H   GLY B 285      88.067  54.137  74.731  1.00  0.00           H  
ATOM   3953  CA  GLY B 285      89.214  52.505  74.075  1.00  0.00           C  
ATOM   3954  HA2 GLY B 285      89.264  51.998  73.111  1.00  0.00           H  
ATOM   3955  HA3 GLY B 285      90.263  52.571  74.363  1.00  0.00           H  
ATOM   3956  C   GLY B 285      88.548  51.686  75.186  1.00  0.00           C  
ATOM   3957  O   GLY B 285      87.354  51.851  75.484  1.00  0.00           O  
ATOM   3958  N   ARG B 286      89.203  50.712  75.696  1.00  0.00           N  
ATOM   3959  H   ARG B 286      90.194  50.634  75.514  1.00  0.00           H  
ATOM   3960  CA  ARG B 286      88.597  49.729  76.702  1.00  0.00           C  
ATOM   3961  HA  ARG B 286      87.853  50.293  77.264  1.00  0.00           H  
ATOM   3962  CB  ARG B 286      87.936  48.606  75.950  1.00  0.00           C  
ATOM   3963  HB2 ARG B 286      87.908  48.806  74.879  1.00  0.00           H  
ATOM   3964  HB3 ARG B 286      88.604  47.746  75.898  1.00  0.00           H  
ATOM   3965  CG  ARG B 286      86.492  48.126  76.453  1.00  0.00           C  
ATOM   3966  HG2 ARG B 286      86.563  47.902  77.517  1.00  0.00           H  
ATOM   3967  HG3 ARG B 286      85.752  48.925  76.470  1.00  0.00           H  
ATOM   3968  CD  ARG B 286      85.827  46.927  75.772  1.00  0.00           C  
ATOM   3969  HD2 ARG B 286      86.512  46.080  75.723  1.00  0.00           H  
ATOM   3970  HD3 ARG B 286      84.899  46.709  76.300  1.00  0.00           H  
ATOM   3971  NE  ARG B 286      85.558  47.195  74.354  1.00  0.00           N  
ATOM   3972  HE  ARG B 286      85.924  48.034  73.926  1.00  0.00           H  
ATOM   3973  CZ  ARG B 286      84.935  46.377  73.546  1.00  0.00           C  
ATOM   3974  NH1 ARG B 286      84.449  45.236  73.841  1.00  0.00           N  
ATOM   3975 HH11 ARG B 286      84.544  44.831  74.761  1.00  0.00           H  
ATOM   3976 HH12 ARG B 286      84.063  44.605  73.153  1.00  0.00           H  
ATOM   3977  NH2 ARG B 286      84.804  46.856  72.393  1.00  0.00           N  
ATOM   3978 HH21 ARG B 286      85.232  47.759  72.250  1.00  0.00           H  
ATOM   3979 HH22 ARG B 286      84.393  46.324  71.638  1.00  0.00           H  
ATOM   3980  C   ARG B 286      89.751  49.208  77.586  1.00  0.00           C  
ATOM   3981  O   ARG B 286      90.932  49.386  77.285  1.00  0.00           O  
ATOM   3982  N   TRP B 287      89.336  48.523  78.642  1.00  0.00           N  
ATOM   3983  H   TRP B 287      88.373  48.220  78.674  1.00  0.00           H  
ATOM   3984  CA  TRP B 287      90.327  47.919  79.556  1.00  0.00           C  
ATOM   3985  HA  TRP B 287      89.820  47.646  80.481  1.00  0.00           H  
ATOM   3986  CB  TRP B 287      90.948  46.664  78.920  1.00  0.00           C  
ATOM   3987  HB2 TRP B 287      91.717  46.996  78.223  1.00  0.00           H  
ATOM   3988  HB3 TRP B 287      91.475  46.092  79.684  1.00  0.00           H  
ATOM   3989  CG  TRP B 287      90.037  45.813  78.114  1.00  0.00           C  
ATOM   3990  CD1 TRP B 287      90.100  45.632  76.835  1.00  0.00           C  
ATOM   3991  HD1 TRP B 287      90.807  46.191  76.241  1.00  0.00           H  
ATOM   3992  NE1 TRP B 287      89.216  44.680  76.416  1.00  0.00           N  
ATOM   3993  HE1 TRP B 287      89.088  44.532  75.425  1.00  0.00           H  
ATOM   3994  CE2 TRP B 287      88.608  44.086  77.543  1.00  0.00           C  
ATOM   3995  CZ2 TRP B 287      87.690  43.038  77.720  1.00  0.00           C  
ATOM   3996  HZ2 TRP B 287      87.419  42.431  76.869  1.00  0.00           H  
ATOM   3997  CH2 TRP B 287      87.234  42.684  79.038  1.00  0.00           C  
ATOM   3998  HH2 TRP B 287      86.720  41.752  79.219  1.00  0.00           H  
ATOM   3999  CZ3 TRP B 287      87.796  43.377  80.141  1.00  0.00           C  
ATOM   4000  HZ3 TRP B 287      87.644  43.093  81.172  1.00  0.00           H  
ATOM   4001  CE3 TRP B 287      88.630  44.449  79.920  1.00  0.00           C  
ATOM   4002  HE3 TRP B 287      88.905  45.021  80.794  1.00  0.00           H  
ATOM   4003  CD2 TRP B 287      89.125  44.793  78.662  1.00  0.00           C  
ATOM   4004  C   TRP B 287      91.342  48.840  80.193  1.00  0.00           C  
ATOM   4005  O   TRP B 287      92.400  48.420  80.620  1.00  0.00           O  
ATOM   4006  N   LYS B 288      90.995  50.083  80.415  1.00  0.00           N  
ATOM   4007  H   LYS B 288      90.126  50.381  79.995  1.00  0.00           H  
ATOM   4008  CA  LYS B 288      91.671  51.097  81.298  1.00  0.00           C  
ATOM   4009  HA  LYS B 288      92.649  50.660  81.500  1.00  0.00           H  
ATOM   4010  CB  LYS B 288      91.704  52.453  80.582  1.00  0.00           C  
ATOM   4011  HB2 LYS B 288      92.129  52.522  79.581  1.00  0.00           H  
ATOM   4012  HB3 LYS B 288      90.739  52.959  80.570  1.00  0.00           H  
ATOM   4013  CG  LYS B 288      92.759  53.377  81.396  1.00  0.00           C  
ATOM   4014  HG2 LYS B 288      92.509  53.517  82.448  1.00  0.00           H  
ATOM   4015  HG3 LYS B 288      93.780  53.009  81.302  1.00  0.00           H  
ATOM   4016  CD  LYS B 288      92.673  54.722  80.768  1.00  0.00           C  
ATOM   4017  HD2 LYS B 288      93.356  54.675  79.920  1.00  0.00           H  
ATOM   4018  HD3 LYS B 288      91.694  55.019  80.390  1.00  0.00           H  
ATOM   4019  CE  LYS B 288      93.175  55.779  81.714  1.00  0.00           C  
ATOM   4020  HE2 LYS B 288      92.975  56.756  81.274  1.00  0.00           H  
ATOM   4021  HE3 LYS B 288      92.619  55.743  82.651  1.00  0.00           H  
ATOM   4022  NZ  LYS B 288      94.617  55.714  81.969  1.00  0.00           N  
ATOM   4023  HZ1 LYS B 288      95.156  55.894  81.134  1.00  0.00           H  
ATOM   4024  HZ2 LYS B 288      94.860  56.404  82.666  1.00  0.00           H  
ATOM   4025  HZ3 LYS B 288      94.887  54.800  82.301  1.00  0.00           H  
ATOM   4026  C   LYS B 288      90.966  51.242  82.675  1.00  0.00           C  
ATOM   4027  O   LYS B 288      91.638  51.024  83.705  1.00  0.00           O  
ATOM   4028  OXT LYS B 288      89.745  51.388  82.749  1.00  0.00           O  
TER    4029      LYS   288 
ATOM   4029  N   MET C   0      51.765  52.405  90.303  1.00  0.00           N  
ATOM   4030  H1  MET C   0      51.175  51.587  90.343  1.00  0.00           H  
ATOM   4031  H2  MET C   0      52.685  52.332  90.714  1.00  0.00           H  
ATOM   4032  H3  MET C   0      51.258  53.105  90.826  1.00  0.00           H  
ATOM   4033  CA  MET C   0      51.990  52.665  88.874  1.00  0.00           C  
ATOM   4034  HA  MET C   0      50.996  52.797  88.448  1.00  0.00           H  
ATOM   4035  CB  MET C   0      52.618  54.100  88.603  1.00  0.00           C  
ATOM   4036  HB2 MET C   0      52.054  54.975  88.925  1.00  0.00           H  
ATOM   4037  HB3 MET C   0      53.546  54.081  89.175  1.00  0.00           H  
ATOM   4038  CG  MET C   0      52.932  54.264  87.087  1.00  0.00           C  
ATOM   4039  HG2 MET C   0      53.597  53.485  86.715  1.00  0.00           H  
ATOM   4040  HG3 MET C   0      51.994  54.041  86.579  1.00  0.00           H  
ATOM   4041  SD  MET C   0      53.774  55.765  86.477  1.00  0.00           S  
ATOM   4042  CE  MET C   0      52.501  56.956  87.055  1.00  0.00           C  
ATOM   4043  HE1 MET C   0      52.785  57.962  86.748  1.00  0.00           H  
ATOM   4044  HE2 MET C   0      51.529  56.756  86.604  1.00  0.00           H  
ATOM   4045  HE3 MET C   0      52.394  57.042  88.136  1.00  0.00           H  
ATOM   4046  C   MET C   0      52.776  51.490  88.267  1.00  0.00           C  
ATOM   4047  O   MET C   0      52.032  50.638  87.773  1.00  0.00           O  
ATOM   4048  N   ALA C   1      54.107  51.385  88.186  1.00  0.00           N  
ATOM   4049  H   ALA C   1      54.657  52.183  88.472  1.00  0.00           H  
ATOM   4050  CA  ALA C   1      54.730  50.257  87.538  1.00  0.00           C  
ATOM   4051  HA  ALA C   1      54.523  50.367  86.473  1.00  0.00           H  
ATOM   4052  CB  ALA C   1      56.282  50.431  87.699  1.00  0.00           C  
ATOM   4053  HB1 ALA C   1      56.609  51.469  87.639  1.00  0.00           H  
ATOM   4054  HB2 ALA C   1      56.568  50.063  88.685  1.00  0.00           H  
ATOM   4055  HB3 ALA C   1      56.763  49.802  86.950  1.00  0.00           H  
ATOM   4056  C   ALA C   1      54.196  48.933  88.123  1.00  0.00           C  
ATOM   4057  O   ALA C   1      53.870  48.034  87.396  1.00  0.00           O  
ATOM   4058  N   ASP C   2      54.117  48.808  89.454  1.00  0.00           N  
ATOM   4059  H   ASP C   2      54.193  49.558  90.126  1.00  0.00           H  
ATOM   4060  CA  ASP C   2      53.748  47.633  90.020  1.00  0.00           C  
ATOM   4061  HA  ASP C   2      54.393  46.909  89.521  1.00  0.00           H  
ATOM   4062  CB  ASP C   2      54.231  47.600  91.485  1.00  0.00           C  
ATOM   4063  HB2 ASP C   2      54.130  46.560  91.793  1.00  0.00           H  
ATOM   4064  HB3 ASP C   2      55.302  47.790  91.554  1.00  0.00           H  
ATOM   4065  CG  ASP C   2      53.435  48.659  92.383  1.00  0.00           C  
ATOM   4066  OD1 ASP C   2      53.947  48.709  93.596  1.00  0.00           O  
ATOM   4067  OD2 ASP C   2      52.412  49.280  92.027  1.00  0.00           O  
ATOM   4068  C   ASP C   2      52.250  47.242  89.906  1.00  0.00           C  
ATOM   4069  O   ASP C   2      51.931  46.142  90.364  1.00  0.00           O  
ATOM   4070  N   GLY C   3      51.398  48.007  89.252  1.00  0.00           N  
ATOM   4071  H   GLY C   3      51.790  48.911  89.028  1.00  0.00           H  
ATOM   4072  CA  GLY C   3      50.036  47.694  88.985  1.00  0.00           C  
ATOM   4073  HA2 GLY C   3      49.860  48.053  87.971  1.00  0.00           H  
ATOM   4074  HA3 GLY C   3      49.910  46.612  89.014  1.00  0.00           H  
ATOM   4075  C   GLY C   3      49.058  48.286  89.986  1.00  0.00           C  
ATOM   4076  O   GLY C   3      47.810  48.160  89.829  1.00  0.00           O  
ATOM   4077  N   SER C   4      49.482  48.902  91.075  1.00  0.00           N  
ATOM   4078  H   SER C   4      50.480  48.877  91.224  1.00  0.00           H  
ATOM   4079  CA  SER C   4      48.694  49.756  91.963  1.00  0.00           C  
ATOM   4080  HA  SER C   4      47.758  49.270  92.239  1.00  0.00           H  
ATOM   4081  CB  SER C   4      49.434  50.156  93.252  1.00  0.00           C  
ATOM   4082  HB2 SER C   4      48.763  50.771  93.851  1.00  0.00           H  
ATOM   4083  HB3 SER C   4      49.713  49.227  93.749  1.00  0.00           H  
ATOM   4084  OG  SER C   4      50.658  50.877  92.972  1.00  0.00           O  
ATOM   4085  HG  SER C   4      51.419  50.321  92.788  1.00  0.00           H  
ATOM   4086  C   SER C   4      48.362  51.067  91.253  1.00  0.00           C  
ATOM   4087  O   SER C   4      49.015  51.387  90.205  1.00  0.00           O  
ATOM   4088  N   SER C   5      47.526  51.939  91.777  1.00  0.00           N  
ATOM   4089  H   SER C   5      47.046  51.602  92.599  1.00  0.00           H  
ATOM   4090  CA  SER C   5      47.177  53.355  91.503  1.00  0.00           C  
ATOM   4091  HA  SER C   5      46.202  53.282  91.021  1.00  0.00           H  
ATOM   4092  CB  SER C   5      46.997  54.131  92.813  1.00  0.00           C  
ATOM   4093  HB2 SER C   5      47.869  54.037  93.460  1.00  0.00           H  
ATOM   4094  HB3 SER C   5      46.778  55.191  92.681  1.00  0.00           H  
ATOM   4095  OG  SER C   5      45.853  53.579  93.450  1.00  0.00           O  
ATOM   4096  HG  SER C   5      45.845  54.001  94.313  1.00  0.00           H  
ATOM   4097  C   SER C   5      48.238  54.147  90.666  1.00  0.00           C  
ATOM   4098  O   SER C   5      49.378  54.391  91.104  1.00  0.00           O  
ATOM   4099  N   ASP C   6      47.798  54.762  89.589  1.00  0.00           N  
ATOM   4100  H   ASP C   6      46.798  54.903  89.583  1.00  0.00           H  
ATOM   4101  CA  ASP C   6      48.565  55.815  88.874  1.00  0.00           C  
ATOM   4102  HA  ASP C   6      49.461  55.286  88.550  1.00  0.00           H  
ATOM   4103  CB  ASP C   6      47.788  56.063  87.617  1.00  0.00           C  
ATOM   4104  HB2 ASP C   6      48.383  56.750  87.016  1.00  0.00           H  
ATOM   4105  HB3 ASP C   6      47.626  55.079  87.177  1.00  0.00           H  
ATOM   4106  CG  ASP C   6      46.364  56.719  87.745  1.00  0.00           C  
ATOM   4107  OD1 ASP C   6      45.783  57.164  88.778  1.00  0.00           O  
ATOM   4108  OD2 ASP C   6      45.840  56.647  86.617  1.00  0.00           O  
ATOM   4109  C   ASP C   6      49.044  57.101  89.608  1.00  0.00           C  
ATOM   4110  O   ASP C   6      49.898  57.856  89.118  1.00  0.00           O  
ATOM   4111  N   ALA C   7      48.470  57.295  90.786  1.00  0.00           N  
ATOM   4112  H   ALA C   7      47.679  56.706  91.005  1.00  0.00           H  
ATOM   4113  CA  ALA C   7      48.792  58.511  91.612  1.00  0.00           C  
ATOM   4114  HA  ALA C   7      48.862  59.419  91.013  1.00  0.00           H  
ATOM   4115  CB  ALA C   7      47.696  58.684  92.782  1.00  0.00           C  
ATOM   4116  HB1 ALA C   7      47.896  59.544  93.421  1.00  0.00           H  
ATOM   4117  HB2 ALA C   7      46.692  58.737  92.359  1.00  0.00           H  
ATOM   4118  HB3 ALA C   7      47.768  57.834  93.460  1.00  0.00           H  
ATOM   4119  C   ALA C   7      50.209  58.316  92.299  1.00  0.00           C  
ATOM   4120  O   ALA C   7      50.726  59.343  92.695  1.00  0.00           O  
ATOM   4121  N   ALA C   8      50.583  57.074  92.475  1.00  0.00           N  
ATOM   4122  H   ALA C   8      50.142  56.297  92.006  1.00  0.00           H  
ATOM   4123  CA  ALA C   8      51.875  56.768  93.156  1.00  0.00           C  
ATOM   4124  HA  ALA C   8      52.153  57.695  93.656  1.00  0.00           H  
ATOM   4125  CB  ALA C   8      51.741  55.710  94.238  1.00  0.00           C  
ATOM   4126  HB1 ALA C   8      51.556  54.707  93.852  1.00  0.00           H  
ATOM   4127  HB2 ALA C   8      52.703  55.536  94.721  1.00  0.00           H  
ATOM   4128  HB3 ALA C   8      51.049  55.958  95.042  1.00  0.00           H  
ATOM   4129  C   ALA C   8      52.978  56.339  92.145  1.00  0.00           C  
ATOM   4130  O   ALA C   8      52.705  55.767  91.089  1.00  0.00           O  
ATOM   4131  N   ARG C   9      54.191  56.692  92.556  1.00  0.00           N  
ATOM   4132  H   ARG C   9      54.397  57.371  93.274  1.00  0.00           H  
ATOM   4133  CA  ARG C   9      55.391  56.034  91.976  1.00  0.00           C  
ATOM   4134  HA  ARG C   9      55.146  55.267  91.241  1.00  0.00           H  
ATOM   4135  CB  ARG C   9      56.466  57.057  91.446  1.00  0.00           C  
ATOM   4136  HB2 ARG C   9      56.767  57.670  92.296  1.00  0.00           H  
ATOM   4137  HB3 ARG C   9      57.288  56.498  90.998  1.00  0.00           H  
ATOM   4138  CG  ARG C   9      55.772  57.993  90.385  1.00  0.00           C  
ATOM   4139  HG2 ARG C   9      55.130  57.337  89.797  1.00  0.00           H  
ATOM   4140  HG3 ARG C   9      55.243  58.786  90.913  1.00  0.00           H  
ATOM   4141  CD  ARG C   9      56.911  58.625  89.604  1.00  0.00           C  
ATOM   4142  HD2 ARG C   9      57.153  59.519  90.179  1.00  0.00           H  
ATOM   4143  HD3 ARG C   9      57.765  57.973  89.421  1.00  0.00           H  
ATOM   4144  NE  ARG C   9      56.393  59.028  88.265  1.00  0.00           N  
ATOM   4145  HE  ARG C   9      56.587  58.422  87.480  1.00  0.00           H  
ATOM   4146  CZ  ARG C   9      55.693  60.108  88.040  1.00  0.00           C  
ATOM   4147  NH1 ARG C   9      55.276  61.075  88.908  1.00  0.00           N  
ATOM   4148 HH11 ARG C   9      55.339  60.867  89.894  1.00  0.00           H  
ATOM   4149 HH12 ARG C   9      54.624  61.781  88.597  1.00  0.00           H  
ATOM   4150  NH2 ARG C   9      55.426  60.308  86.785  1.00  0.00           N  
ATOM   4151 HH21 ARG C   9      55.755  59.634  86.108  1.00  0.00           H  
ATOM   4152 HH22 ARG C   9      54.851  61.076  86.470  1.00  0.00           H  
ATOM   4153  C   ARG C   9      56.194  55.116  92.971  1.00  0.00           C  
ATOM   4154  O   ARG C   9      56.046  55.133  94.177  1.00  0.00           O  
ATOM   4155  N   GLU C  10      56.850  54.139  92.316  1.00  0.00           N  
ATOM   4156  H   GLU C  10      56.956  54.134  91.312  1.00  0.00           H  
ATOM   4157  CA  GLU C  10      57.597  53.182  92.956  1.00  0.00           C  
ATOM   4158  HA  GLU C  10      57.040  52.749  93.786  1.00  0.00           H  
ATOM   4159  CB  GLU C  10      57.815  51.908  92.118  1.00  0.00           C  
ATOM   4160  HB2 GLU C  10      58.514  52.168  91.323  1.00  0.00           H  
ATOM   4161  HB3 GLU C  10      58.342  51.185  92.741  1.00  0.00           H  
ATOM   4162  CG  GLU C  10      56.474  51.242  91.679  1.00  0.00           C  
ATOM   4163  HG2 GLU C  10      56.771  50.290  91.237  1.00  0.00           H  
ATOM   4164  HG3 GLU C  10      55.968  51.077  92.630  1.00  0.00           H  
ATOM   4165  CD  GLU C  10      55.474  51.971  90.808  1.00  0.00           C  
ATOM   4166  OE1 GLU C  10      55.777  52.798  89.959  1.00  0.00           O  
ATOM   4167  OE2 GLU C  10      54.257  51.707  90.984  1.00  0.00           O  
ATOM   4168  C   GLU C  10      58.835  53.695  93.606  1.00  0.00           C  
ATOM   4169  O   GLU C  10      59.385  54.697  93.180  1.00  0.00           O  
ATOM   4170  N   PRO C  11      59.523  53.076  94.579  1.00  0.00           N  
ATOM   4171  CD  PRO C  11      59.210  51.768  95.098  1.00  0.00           C  
ATOM   4172  HD2 PRO C  11      59.529  50.960  94.439  1.00  0.00           H  
ATOM   4173  HD3 PRO C  11      58.123  51.709  95.147  1.00  0.00           H  
ATOM   4174  CG  PRO C  11      59.851  51.732  96.478  1.00  0.00           C  
ATOM   4175  HG2 PRO C  11      60.141  50.716  96.743  1.00  0.00           H  
ATOM   4176  HG3 PRO C  11      59.158  52.136  97.216  1.00  0.00           H  
ATOM   4177  CB  PRO C  11      61.125  52.607  96.310  1.00  0.00           C  
ATOM   4178  HB2 PRO C  11      61.949  52.027  95.895  1.00  0.00           H  
ATOM   4179  HB3 PRO C  11      61.422  53.039  97.266  1.00  0.00           H  
ATOM   4180  CA  PRO C  11      60.669  53.661  95.232  1.00  0.00           C  
ATOM   4181  HA  PRO C  11      60.205  54.551  95.657  1.00  0.00           H  
ATOM   4182  C   PRO C  11      61.881  54.006  94.343  1.00  0.00           C  
ATOM   4183  O   PRO C  11      62.414  53.155  93.568  1.00  0.00           O  
ATOM   4184  N   ARG C  12      62.552  55.133  94.667  1.00  0.00           N  
ATOM   4185  H   ARG C  12      62.176  55.863  95.256  1.00  0.00           H  
ATOM   4186  CA  ARG C  12      64.013  55.312  94.435  1.00  0.00           C  
ATOM   4187  HA  ARG C  12      64.211  55.319  93.363  1.00  0.00           H  
ATOM   4188  CB  ARG C  12      64.538  56.664  94.796  1.00  0.00           C  
ATOM   4189  HB2 ARG C  12      64.707  56.786  95.866  1.00  0.00           H  
ATOM   4190  HB3 ARG C  12      65.451  56.758  94.207  1.00  0.00           H  
ATOM   4191  CG  ARG C  12      63.517  57.802  94.354  1.00  0.00           C  
ATOM   4192  HG2 ARG C  12      63.453  57.758  93.267  1.00  0.00           H  
ATOM   4193  HG3 ARG C  12      62.583  57.595  94.876  1.00  0.00           H  
ATOM   4194  CD  ARG C  12      63.975  59.200  94.677  1.00  0.00           C  
ATOM   4195  HD2 ARG C  12      63.081  59.821  94.613  1.00  0.00           H  
ATOM   4196  HD3 ARG C  12      64.360  59.212  95.697  1.00  0.00           H  
ATOM   4197  NE  ARG C  12      64.947  59.811  93.789  1.00  0.00           N  
ATOM   4198  HE  ARG C  12      64.986  59.454  92.845  1.00  0.00           H  
ATOM   4199  CZ  ARG C  12      65.584  60.972  93.959  1.00  0.00           C  
ATOM   4200  NH1 ARG C  12      65.764  61.491  95.135  1.00  0.00           N  
ATOM   4201 HH11 ARG C  12      65.293  61.123  95.949  1.00  0.00           H  
ATOM   4202 HH12 ARG C  12      66.190  62.402  95.227  1.00  0.00           H  
ATOM   4203  NH2 ARG C  12      65.983  61.566  92.962  1.00  0.00           N  
ATOM   4204 HH21 ARG C  12      66.146  60.983  92.154  1.00  0.00           H  
ATOM   4205 HH22 ARG C  12      66.427  62.468  93.062  1.00  0.00           H  
ATOM   4206  C   ARG C  12      64.936  54.227  95.076  1.00  0.00           C  
ATOM   4207  O   ARG C  12      64.745  54.050  96.296  1.00  0.00           O  
ATOM   4208  N   PRO C  13      65.798  53.595  94.393  1.00  0.00           N  
ATOM   4209  CD  PRO C  13      66.042  53.468  92.955  1.00  0.00           C  
ATOM   4210  HD2 PRO C  13      66.779  54.182  92.588  1.00  0.00           H  
ATOM   4211  HD3 PRO C  13      65.070  53.471  92.462  1.00  0.00           H  
ATOM   4212  CG  PRO C  13      66.624  52.111  92.813  1.00  0.00           C  
ATOM   4213  HG2 PRO C  13      67.210  52.027  91.897  1.00  0.00           H  
ATOM   4214  HG3 PRO C  13      65.940  51.285  93.006  1.00  0.00           H  
ATOM   4215  CB  PRO C  13      67.582  52.111  93.981  1.00  0.00           C  
ATOM   4216  HB2 PRO C  13      68.466  52.686  93.705  1.00  0.00           H  
ATOM   4217  HB3 PRO C  13      67.828  51.099  94.302  1.00  0.00           H  
ATOM   4218  CA  PRO C  13      66.870  52.773  95.143  1.00  0.00           C  
ATOM   4219  HA  PRO C  13      66.460  52.095  95.891  1.00  0.00           H  
ATOM   4220  C   PRO C  13      67.794  53.796  95.841  1.00  0.00           C  
ATOM   4221  O   PRO C  13      67.869  54.969  95.462  1.00  0.00           O  
ATOM   4222  N   ALA C  14      68.646  53.274  96.754  1.00  0.00           N  
ATOM   4223  H   ALA C  14      68.595  52.300  97.018  1.00  0.00           H  
ATOM   4224  CA  ALA C  14      69.494  54.192  97.511  1.00  0.00           C  
ATOM   4225  HA  ALA C  14      68.977  55.140  97.661  1.00  0.00           H  
ATOM   4226  CB  ALA C  14      69.680  53.451  98.897  1.00  0.00           C  
ATOM   4227  HB1 ALA C  14      70.360  52.603  98.808  1.00  0.00           H  
ATOM   4228  HB2 ALA C  14      70.123  54.112  99.642  1.00  0.00           H  
ATOM   4229  HB3 ALA C  14      68.697  53.210  99.299  1.00  0.00           H  
ATOM   4230  C   ALA C  14      70.805  54.513  96.797  1.00  0.00           C  
ATOM   4231  O   ALA C  14      71.417  53.643  96.178  1.00  0.00           O  
ATOM   4232  N   PRO C  15      71.396  55.711  97.127  1.00  0.00           N  
ATOM   4233  CD  PRO C  15      70.636  56.894  97.579  1.00  0.00           C  
ATOM   4234  HD2 PRO C  15      70.544  56.712  98.650  1.00  0.00           H  
ATOM   4235  HD3 PRO C  15      69.686  56.880  97.046  1.00  0.00           H  
ATOM   4236  CG  PRO C  15      71.527  58.133  97.310  1.00  0.00           C  
ATOM   4237  HG2 PRO C  15      71.456  58.966  98.010  1.00  0.00           H  
ATOM   4238  HG3 PRO C  15      71.209  58.490  96.330  1.00  0.00           H  
ATOM   4239  CB  PRO C  15      72.906  57.547  97.252  1.00  0.00           C  
ATOM   4240  HB2 PRO C  15      73.396  57.603  98.224  1.00  0.00           H  
ATOM   4241  HB3 PRO C  15      73.536  58.135  96.585  1.00  0.00           H  
ATOM   4242  CA  PRO C  15      72.698  56.152  96.671  1.00  0.00           C  
ATOM   4243  HA  PRO C  15      72.604  56.294  95.594  1.00  0.00           H  
ATOM   4244  C   PRO C  15      73.812  55.115  96.969  1.00  0.00           C  
ATOM   4245  O   PRO C  15      73.861  54.503  98.060  1.00  0.00           O  
ATOM   4246  N   ALA C  16      74.690  54.877  95.956  1.00  0.00           N  
ATOM   4247  H   ALA C  16      74.489  55.334  95.078  1.00  0.00           H  
ATOM   4248  CA  ALA C  16      75.671  53.776  95.868  1.00  0.00           C  
ATOM   4249  HA  ALA C  16      75.159  52.870  96.192  1.00  0.00           H  
ATOM   4250  CB  ALA C  16      76.020  53.513  94.403  1.00  0.00           C  
ATOM   4251  HB1 ALA C  16      76.581  52.580  94.352  1.00  0.00           H  
ATOM   4252  HB2 ALA C  16      75.048  53.288  93.964  1.00  0.00           H  
ATOM   4253  HB3 ALA C  16      76.466  54.277  93.767  1.00  0.00           H  
ATOM   4254  C   ALA C  16      76.950  54.118  96.652  1.00  0.00           C  
ATOM   4255  O   ALA C  16      77.252  55.350  96.882  1.00  0.00           O  
ATOM   4256  N   PRO C  17      77.734  53.136  97.197  1.00  0.00           N  
ATOM   4257  CD  PRO C  17      77.397  51.722  97.292  1.00  0.00           C  
ATOM   4258  HD2 PRO C  17      77.095  51.373  96.304  1.00  0.00           H  
ATOM   4259  HD3 PRO C  17      76.566  51.691  97.997  1.00  0.00           H  
ATOM   4260  CG  PRO C  17      78.611  50.931  97.736  1.00  0.00           C  
ATOM   4261  HG2 PRO C  17      79.124  50.418  96.923  1.00  0.00           H  
ATOM   4262  HG3 PRO C  17      78.399  50.147  98.462  1.00  0.00           H  
ATOM   4263  CB  PRO C  17      79.477  52.033  98.409  1.00  0.00           C  
ATOM   4264  HB2 PRO C  17      80.462  51.852  97.978  1.00  0.00           H  
ATOM   4265  HB3 PRO C  17      79.570  51.964  99.493  1.00  0.00           H  
ATOM   4266  CA  PRO C  17      78.933  53.409  97.992  1.00  0.00           C  
ATOM   4267  HA  PRO C  17      78.636  53.915  98.910  1.00  0.00           H  
ATOM   4268  C   PRO C  17      80.065  54.143  97.293  1.00  0.00           C  
ATOM   4269  O   PRO C  17      80.153  54.008  96.111  1.00  0.00           O  
ATOM   4270  N   ILE C  18      80.905  54.906  97.987  1.00  0.00           N  
ATOM   4271  H   ILE C  18      80.750  55.142  98.957  1.00  0.00           H  
ATOM   4272  CA  ILE C  18      82.010  55.749  97.348  1.00  0.00           C  
ATOM   4273  HA  ILE C  18      81.549  56.242  96.492  1.00  0.00           H  
ATOM   4274  CB  ILE C  18      82.575  56.774  98.376  1.00  0.00           C  
ATOM   4275  HB  ILE C  18      82.889  56.292  99.302  1.00  0.00           H  
ATOM   4276  CG2 ILE C  18      83.786  57.588  97.805  1.00  0.00           C  
ATOM   4277 HG21 ILE C  18      83.508  57.984  96.828  1.00  0.00           H  
ATOM   4278 HG22 ILE C  18      84.026  58.533  98.292  1.00  0.00           H  
ATOM   4279 HG23 ILE C  18      84.720  57.026  97.804  1.00  0.00           H  
ATOM   4280  CG1 ILE C  18      81.544  57.854  98.743  1.00  0.00           C  
ATOM   4281 HG12 ILE C  18      82.011  58.533  99.457  1.00  0.00           H  
ATOM   4282 HG13 ILE C  18      80.671  57.369  99.180  1.00  0.00           H  
ATOM   4283  CD1 ILE C  18      80.953  58.693  97.640  1.00  0.00           C  
ATOM   4284 HD11 ILE C  18      81.758  59.116  97.039  1.00  0.00           H  
ATOM   4285 HD12 ILE C  18      80.254  58.065  97.088  1.00  0.00           H  
ATOM   4286 HD13 ILE C  18      80.405  59.542  98.047  1.00  0.00           H  
ATOM   4287  C   ILE C  18      83.199  54.870  96.938  1.00  0.00           C  
ATOM   4288  O   ILE C  18      83.729  54.192  97.851  1.00  0.00           O  
ATOM   4289  N   ARG C  19      83.574  55.024  95.614  1.00  0.00           N  
ATOM   4290  H   ARG C  19      82.998  55.641  95.059  1.00  0.00           H  
ATOM   4291  CA  ARG C  19      84.816  54.490  95.004  1.00  0.00           C  
ATOM   4292  HA  ARG C  19      85.075  53.617  95.603  1.00  0.00           H  
ATOM   4293  CB  ARG C  19      84.655  54.241  93.502  1.00  0.00           C  
ATOM   4294  HB2 ARG C  19      84.663  55.159  92.914  1.00  0.00           H  
ATOM   4295  HB3 ARG C  19      85.532  53.629  93.288  1.00  0.00           H  
ATOM   4296  CG  ARG C  19      83.354  53.429  93.103  1.00  0.00           C  
ATOM   4297  HG2 ARG C  19      83.093  52.644  93.814  1.00  0.00           H  
ATOM   4298  HG3 ARG C  19      82.526  54.137  93.132  1.00  0.00           H  
ATOM   4299  CD  ARG C  19      83.682  52.942  91.608  1.00  0.00           C  
ATOM   4300  HD2 ARG C  19      84.357  52.088  91.653  1.00  0.00           H  
ATOM   4301  HD3 ARG C  19      82.718  52.509  91.342  1.00  0.00           H  
ATOM   4302  NE  ARG C  19      84.034  54.007  90.665  1.00  0.00           N  
ATOM   4303  HE  ARG C  19      83.688  54.929  90.890  1.00  0.00           H  
ATOM   4304  CZ  ARG C  19      84.702  53.846  89.568  1.00  0.00           C  
ATOM   4305  NH1 ARG C  19      84.947  52.670  89.055  1.00  0.00           N  
ATOM   4306 HH11 ARG C  19      84.569  51.855  89.516  1.00  0.00           H  
ATOM   4307 HH12 ARG C  19      85.439  52.570  88.179  1.00  0.00           H  
ATOM   4308  NH2 ARG C  19      85.205  54.904  88.935  1.00  0.00           N  
ATOM   4309 HH21 ARG C  19      84.859  55.801  89.245  1.00  0.00           H  
ATOM   4310 HH22 ARG C  19      85.615  54.754  88.024  1.00  0.00           H  
ATOM   4311  C   ARG C  19      86.040  55.368  95.309  1.00  0.00           C  
ATOM   4312  O   ARG C  19      85.996  56.589  95.406  1.00  0.00           O  
ATOM   4313  N   ARG C  20      87.250  54.781  95.372  1.00  0.00           N  
ATOM   4314  H   ARG C  20      87.255  53.776  95.271  1.00  0.00           H  
ATOM   4315  CA  ARG C  20      88.574  55.479  95.372  1.00  0.00           C  
ATOM   4316  HA  ARG C  20      88.405  56.455  95.827  1.00  0.00           H  
ATOM   4317  CB  ARG C  20      89.524  54.689  96.346  1.00  0.00           C  
ATOM   4318  HB2 ARG C  20      89.157  54.689  97.372  1.00  0.00           H  
ATOM   4319  HB3 ARG C  20      89.628  53.646  96.048  1.00  0.00           H  
ATOM   4320  CG  ARG C  20      90.990  55.317  96.489  1.00  0.00           C  
ATOM   4321  HG2 ARG C  20      91.576  55.165  95.583  1.00  0.00           H  
ATOM   4322  HG3 ARG C  20      91.021  56.389  96.686  1.00  0.00           H  
ATOM   4323  CD  ARG C  20      91.758  54.675  97.645  1.00  0.00           C  
ATOM   4324  HD2 ARG C  20      92.596  55.324  97.901  1.00  0.00           H  
ATOM   4325  HD3 ARG C  20      91.079  54.558  98.490  1.00  0.00           H  
ATOM   4326  NE  ARG C  20      92.268  53.326  97.323  1.00  0.00           N  
ATOM   4327  HE  ARG C  20      91.989  52.985  96.414  1.00  0.00           H  
ATOM   4328  CZ  ARG C  20      93.022  52.547  98.039  1.00  0.00           C  
ATOM   4329  NH1 ARG C  20      93.370  51.366  97.640  1.00  0.00           N  
ATOM   4330 HH11 ARG C  20      92.897  51.066  96.800  1.00  0.00           H  
ATOM   4331 HH12 ARG C  20      94.190  50.835  97.898  1.00  0.00           H  
ATOM   4332  NH2 ARG C  20      93.488  52.913  99.167  1.00  0.00           N  
ATOM   4333 HH21 ARG C  20      93.243  53.853  99.445  1.00  0.00           H  
ATOM   4334 HH22 ARG C  20      94.128  52.317  99.672  1.00  0.00           H  
ATOM   4335  C   ARG C  20      89.172  55.801  93.963  1.00  0.00           C  
ATOM   4336  O   ARG C  20      90.026  56.646  93.860  1.00  0.00           O  
ATOM   4337  N   ARG C  21      88.716  55.179  92.892  1.00  0.00           N  
ATOM   4338  H   ARG C  21      87.936  54.582  93.125  1.00  0.00           H  
ATOM   4339  CA  ARG C  21      89.035  55.556  91.460  1.00  0.00           C  
ATOM   4340  HA  ARG C  21      90.096  55.802  91.507  1.00  0.00           H  
ATOM   4341  CB  ARG C  21      88.908  54.311  90.590  1.00  0.00           C  
ATOM   4342  HB2 ARG C  21      89.677  53.595  90.879  1.00  0.00           H  
ATOM   4343  HB3 ARG C  21      87.937  53.906  90.873  1.00  0.00           H  
ATOM   4344  CG  ARG C  21      88.905  54.381  88.999  1.00  0.00           C  
ATOM   4345  HG2 ARG C  21      88.052  54.940  88.614  1.00  0.00           H  
ATOM   4346  HG3 ARG C  21      89.760  54.947  88.630  1.00  0.00           H  
ATOM   4347  CD  ARG C  21      88.792  53.024  88.281  1.00  0.00           C  
ATOM   4348  HD2 ARG C  21      89.733  52.504  88.454  1.00  0.00           H  
ATOM   4349  HD3 ARG C  21      87.966  52.488  88.749  1.00  0.00           H  
ATOM   4350  NE  ARG C  21      88.422  53.044  86.857  1.00  0.00           N  
ATOM   4351  HE  ARG C  21      87.436  53.166  86.673  1.00  0.00           H  
ATOM   4352  CZ  ARG C  21      89.154  52.791  85.728  1.00  0.00           C  
ATOM   4353  NH1 ARG C  21      90.351  52.248  85.743  1.00  0.00           N  
ATOM   4354 HH11 ARG C  21      90.810  51.982  86.602  1.00  0.00           H  
ATOM   4355 HH12 ARG C  21      90.860  52.294  84.872  1.00  0.00           H  
ATOM   4356  NH2 ARG C  21      88.760  53.199  84.546  1.00  0.00           N  
ATOM   4357 HH21 ARG C  21      87.805  53.499  84.415  1.00  0.00           H  
ATOM   4358 HH22 ARG C  21      89.217  52.762  83.758  1.00  0.00           H  
ATOM   4359  C   ARG C  21      88.261  56.662  90.826  1.00  0.00           C  
ATOM   4360  O   ARG C  21      87.071  56.769  91.061  1.00  0.00           O  
ATOM   4361  N   SEP C  22      88.924  57.393  89.967  1.00  0.00           N  
ATOM   4362  H   SEP C  22      89.920  57.241  89.891  1.00  0.00           H  
ATOM   4363  CA  SEP C  22      88.359  58.289  88.981  1.00  0.00           C  
ATOM   4364  HA  SEP C  22      87.283  58.408  89.107  1.00  0.00           H  
ATOM   4365  CB  SEP C  22      89.081  59.659  89.123  1.00  0.00           C  
ATOM   4366  HB2 SEP C  22      90.117  59.599  88.787  1.00  0.00           H  
ATOM   4367  HB3 SEP C  22      88.600  60.389  88.472  1.00  0.00           H  
ATOM   4368  OG  SEP C  22      88.899  60.231  90.405  1.00  0.00           O  
ATOM   4369  P   SEP C  22      89.433  61.686  90.654  1.00  0.00           P  
ATOM   4370  O1P SEP C  22      88.731  62.625  89.695  1.00  0.00           O  
ATOM   4371  O2P SEP C  22      90.894  61.581  90.402  1.00  0.00           O  
ATOM   4372  O3P SEP C  22      89.093  61.960  92.019  1.00  0.00           O  
ATOM   4373  C   SEP C  22      88.506  57.850  87.527  1.00  0.00           C  
ATOM   4374  O   SEP C  22      89.523  57.397  87.141  1.00  0.00           O  
ATOM   4375  N   SEP C  23      87.476  58.053  86.677  1.00  0.00           N  
ATOM   4376  H   SEP C  23      86.616  58.514  86.938  1.00  0.00           H  
ATOM   4377  CA  SEP C  23      87.420  57.677  85.254  1.00  0.00           C  
ATOM   4378  HA  SEP C  23      88.300  57.049  85.116  1.00  0.00           H  
ATOM   4379  CB  SEP C  23      86.259  56.727  84.921  1.00  0.00           C  
ATOM   4380  HB2 SEP C  23      85.343  57.296  85.082  1.00  0.00           H  
ATOM   4381  HB3 SEP C  23      86.369  56.603  83.844  1.00  0.00           H  
ATOM   4382  OG  SEP C  23      86.338  55.437  85.624  1.00  0.00           O  
ATOM   4383  P   SEP C  23      85.417  54.275  85.154  1.00  0.00           P  
ATOM   4384  O1P SEP C  23      85.984  53.848  83.894  1.00  0.00           O  
ATOM   4385  O2P SEP C  23      84.077  54.860  85.059  1.00  0.00           O  
ATOM   4386  O3P SEP C  23      85.581  53.364  86.287  1.00  0.00           O  
ATOM   4387  C   SEP C  23      87.439  58.903  84.359  1.00  0.00           C  
ATOM   4388  O   SEP C  23      86.618  58.999  83.426  1.00  0.00           O  
ATOM   4389  N   ASN C  24      88.341  59.904  84.585  1.00  0.00           N  
ATOM   4390  H   ASN C  24      89.154  59.746  85.164  1.00  0.00           H  
ATOM   4391  CA  ASN C  24      88.287  61.169  83.852  1.00  0.00           C  
ATOM   4392  HA  ASN C  24      87.267  61.538  83.956  1.00  0.00           H  
ATOM   4393  CB  ASN C  24      89.256  62.128  84.496  1.00  0.00           C  
ATOM   4394  HB2 ASN C  24      90.233  61.705  84.730  1.00  0.00           H  
ATOM   4395  HB3 ASN C  24      89.483  62.999  83.882  1.00  0.00           H  
ATOM   4396  CG  ASN C  24      88.725  62.755  85.856  1.00  0.00           C  
ATOM   4397  OD1 ASN C  24      87.931  63.637  85.936  1.00  0.00           O  
ATOM   4398  ND2 ASN C  24      89.413  62.337  86.846  1.00  0.00           N  
ATOM   4399 HD21 ASN C  24      89.090  62.610  87.764  1.00  0.00           H  
ATOM   4400 HD22 ASN C  24      90.081  61.591  86.718  1.00  0.00           H  
ATOM   4401  C   ASN C  24      88.596  61.162  82.336  1.00  0.00           C  
ATOM   4402  O   ASN C  24      88.138  62.026  81.646  1.00  0.00           O  
ATOM   4403  N   TYR C  25      89.315  60.131  81.848  1.00  0.00           N  
ATOM   4404  H   TYR C  25      89.539  59.435  82.545  1.00  0.00           H  
ATOM   4405  CA  TYR C  25      89.515  59.776  80.425  1.00  0.00           C  
ATOM   4406  HA  TYR C  25      89.976  60.601  79.883  1.00  0.00           H  
ATOM   4407  CB  TYR C  25      90.257  58.463  80.255  1.00  0.00           C  
ATOM   4408  HB2 TYR C  25      90.675  58.370  79.253  1.00  0.00           H  
ATOM   4409  HB3 TYR C  25      91.174  58.640  80.818  1.00  0.00           H  
ATOM   4410  CG  TYR C  25      89.433  57.246  80.641  1.00  0.00           C  
ATOM   4411  CD1 TYR C  25      88.728  56.636  79.629  1.00  0.00           C  
ATOM   4412  HD1 TYR C  25      88.688  57.061  78.637  1.00  0.00           H  
ATOM   4413  CE1 TYR C  25      88.101  55.380  79.900  1.00  0.00           C  
ATOM   4414  HE1 TYR C  25      87.426  55.015  79.140  1.00  0.00           H  
ATOM   4415  CZ  TYR C  25      87.989  54.980  81.220  1.00  0.00           C  
ATOM   4416  OH  TYR C  25      87.385  53.823  81.492  1.00  0.00           O  
ATOM   4417  HH  TYR C  25      86.974  53.855  82.359  1.00  0.00           H  
ATOM   4418  CE2 TYR C  25      88.629  55.665  82.251  1.00  0.00           C  
ATOM   4419  HE2 TYR C  25      88.524  55.247  83.242  1.00  0.00           H  
ATOM   4420  CD2 TYR C  25      89.492  56.700  81.944  1.00  0.00           C  
ATOM   4421  HD2 TYR C  25      90.094  57.207  82.683  1.00  0.00           H  
ATOM   4422  C   TYR C  25      88.160  59.626  79.683  1.00  0.00           C  
ATOM   4423  O   TYR C  25      88.213  59.771  78.480  1.00  0.00           O  
ATOM   4424  N   ARG C  26      86.950  59.369  80.318  1.00  0.00           N  
ATOM   4425  H   ARG C  26      86.929  59.161  81.306  1.00  0.00           H  
ATOM   4426  CA  ARG C  26      85.665  59.335  79.580  1.00  0.00           C  
ATOM   4427  HA  ARG C  26      85.690  58.606  78.770  1.00  0.00           H  
ATOM   4428  CB  ARG C  26      84.471  58.931  80.489  1.00  0.00           C  
ATOM   4429  HB2 ARG C  26      84.539  59.470  81.434  1.00  0.00           H  
ATOM   4430  HB3 ARG C  26      83.520  59.145  80.001  1.00  0.00           H  
ATOM   4431  CG  ARG C  26      84.505  57.509  80.768  1.00  0.00           C  
ATOM   4432  HG2 ARG C  26      84.259  56.834  79.948  1.00  0.00           H  
ATOM   4433  HG3 ARG C  26      85.497  57.240  81.130  1.00  0.00           H  
ATOM   4434  CD  ARG C  26      83.638  57.021  81.887  1.00  0.00           C  
ATOM   4435  HD2 ARG C  26      83.880  57.473  82.849  1.00  0.00           H  
ATOM   4436  HD3 ARG C  26      82.598  57.221  81.628  1.00  0.00           H  
ATOM   4437  NE  ARG C  26      83.799  55.569  82.116  1.00  0.00           N  
ATOM   4438  HE  ARG C  26      84.401  55.296  82.879  1.00  0.00           H  
ATOM   4439  CZ  ARG C  26      83.363  54.579  81.447  1.00  0.00           C  
ATOM   4440  NH1 ARG C  26      83.713  53.449  81.880  1.00  0.00           N  
ATOM   4441 HH11 ARG C  26      84.274  53.359  82.715  1.00  0.00           H  
ATOM   4442 HH12 ARG C  26      83.646  52.676  81.233  1.00  0.00           H  
ATOM   4443  NH2 ARG C  26      82.558  54.690  80.425  1.00  0.00           N  
ATOM   4444 HH21 ARG C  26      82.189  55.585  80.137  1.00  0.00           H  
ATOM   4445 HH22 ARG C  26      82.236  53.812  80.044  1.00  0.00           H  
ATOM   4446  C   ARG C  26      85.259  60.633  78.962  1.00  0.00           C  
ATOM   4447  O   ARG C  26      84.594  60.662  77.950  1.00  0.00           O  
ATOM   4448  N   ALA C  27      85.717  61.742  79.544  1.00  0.00           N  
ATOM   4449  H   ALA C  27      86.198  61.640  80.426  1.00  0.00           H  
ATOM   4450  CA  ALA C  27      85.542  63.270  79.051  1.00  0.00           C  
ATOM   4451  HA  ALA C  27      84.492  63.546  79.150  1.00  0.00           H  
ATOM   4452  CB  ALA C  27      86.433  64.149  79.940  1.00  0.00           C  
ATOM   4453  HB1 ALA C  27      87.472  63.830  79.864  1.00  0.00           H  
ATOM   4454  HB2 ALA C  27      86.411  65.226  79.772  1.00  0.00           H  
ATOM   4455  HB3 ALA C  27      86.124  64.086  80.983  1.00  0.00           H  
ATOM   4456  C   ALA C  27      85.925  63.441  77.593  1.00  0.00           C  
ATOM   4457  O   ALA C  27      86.605  62.656  76.939  1.00  0.00           O  
ATOM   4458  N   TYR C  28      85.482  64.545  76.998  1.00  0.00           N  
ATOM   4459  H   TYR C  28      84.790  65.081  77.502  1.00  0.00           H  
ATOM   4460  CA  TYR C  28      85.710  64.997  75.647  1.00  0.00           C  
ATOM   4461  HA  TYR C  28      86.607  64.495  75.285  1.00  0.00           H  
ATOM   4462  CB  TYR C  28      84.555  64.455  74.769  1.00  0.00           C  
ATOM   4463  HB2 TYR C  28      84.592  63.373  74.899  1.00  0.00           H  
ATOM   4464  HB3 TYR C  28      83.556  64.731  75.107  1.00  0.00           H  
ATOM   4465  CG  TYR C  28      84.622  64.748  73.335  1.00  0.00           C  
ATOM   4466  CD1 TYR C  28      85.682  64.217  72.605  1.00  0.00           C  
ATOM   4467  HD1 TYR C  28      86.257  63.450  73.104  1.00  0.00           H  
ATOM   4468  CE1 TYR C  28      85.991  64.629  71.291  1.00  0.00           C  
ATOM   4469  HE1 TYR C  28      86.786  64.229  70.679  1.00  0.00           H  
ATOM   4470  CZ  TYR C  28      85.190  65.622  70.712  1.00  0.00           C  
ATOM   4471  OH  TYR C  28      85.375  65.986  69.383  1.00  0.00           O  
ATOM   4472  HH  TYR C  28      85.755  65.170  69.047  1.00  0.00           H  
ATOM   4473  CE2 TYR C  28      84.083  66.121  71.356  1.00  0.00           C  
ATOM   4474  HE2 TYR C  28      83.431  66.895  70.979  1.00  0.00           H  
ATOM   4475  CD2 TYR C  28      83.799  65.686  72.713  1.00  0.00           C  
ATOM   4476  HD2 TYR C  28      82.952  66.088  73.249  1.00  0.00           H  
ATOM   4477  C   TYR C  28      85.765  66.532  75.538  1.00  0.00           C  
ATOM   4478  O   TYR C  28      85.102  67.176  76.288  1.00  0.00           O  
ATOM   4479  N   ALA C  29      86.563  67.041  74.575  1.00  0.00           N  
ATOM   4480  H   ALA C  29      86.973  66.429  73.883  1.00  0.00           H  
ATOM   4481  CA  ALA C  29      86.787  68.448  74.642  1.00  0.00           C  
ATOM   4482  HA  ALA C  29      87.080  68.747  75.649  1.00  0.00           H  
ATOM   4483  CB  ALA C  29      87.958  68.763  73.731  1.00  0.00           C  
ATOM   4484  HB1 ALA C  29      87.764  68.604  72.670  1.00  0.00           H  
ATOM   4485  HB2 ALA C  29      88.272  69.792  73.905  1.00  0.00           H  
ATOM   4486  HB3 ALA C  29      88.802  68.111  73.957  1.00  0.00           H  
ATOM   4487  C   ALA C  29      85.548  69.315  74.303  1.00  0.00           C  
ATOM   4488  O   ALA C  29      85.025  69.397  73.134  1.00  0.00           O  
ATOM   4489  N   THR C  30      85.111  70.182  75.177  1.00  0.00           N  
ATOM   4490  H   THR C  30      85.551  70.211  76.085  1.00  0.00           H  
ATOM   4491  CA  THR C  30      83.985  71.069  75.025  1.00  0.00           C  
ATOM   4492  HA  THR C  30      83.889  71.247  73.954  1.00  0.00           H  
ATOM   4493  CB  THR C  30      82.594  70.441  75.457  1.00  0.00           C  
ATOM   4494  HB  THR C  30      82.666  70.220  76.522  1.00  0.00           H  
ATOM   4495  CG2 THR C  30      82.257  69.235  74.611  1.00  0.00           C  
ATOM   4496 HG21 THR C  30      81.331  68.823  75.012  1.00  0.00           H  
ATOM   4497 HG22 THR C  30      82.077  69.569  73.589  1.00  0.00           H  
ATOM   4498 HG23 THR C  30      82.997  68.439  74.703  1.00  0.00           H  
ATOM   4499  OG1 THR C  30      81.485  71.304  75.191  1.00  0.00           O  
ATOM   4500  HG1 THR C  30      80.737  71.086  75.752  1.00  0.00           H  
ATOM   4501  C   THR C  30      84.253  72.506  75.544  1.00  0.00           C  
ATOM   4502  O   THR C  30      85.153  72.671  76.299  1.00  0.00           O  
ATOM   4503  N   GLU C  31      83.629  73.479  75.014  1.00  0.00           N  
ATOM   4504  H   GLU C  31      82.834  73.161  74.477  1.00  0.00           H  
ATOM   4505  CA  GLU C  31      83.798  74.922  75.278  1.00  0.00           C  
ATOM   4506  HA  GLU C  31      84.876  75.084  75.262  1.00  0.00           H  
ATOM   4507  CB  GLU C  31      83.276  75.895  74.154  1.00  0.00           C  
ATOM   4508  HB2 GLU C  31      82.211  76.100  74.264  1.00  0.00           H  
ATOM   4509  HB3 GLU C  31      83.784  76.851  74.281  1.00  0.00           H  
ATOM   4510  CG  GLU C  31      83.437  75.530  72.685  1.00  0.00           C  
ATOM   4511  HG2 GLU C  31      83.046  74.522  72.547  1.00  0.00           H  
ATOM   4512  HG3 GLU C  31      82.832  76.210  72.084  1.00  0.00           H  
ATOM   4513  CD  GLU C  31      84.887  75.417  72.283  1.00  0.00           C  
ATOM   4514  OE1 GLU C  31      85.239  74.605  71.398  1.00  0.00           O  
ATOM   4515  OE2 GLU C  31      85.745  76.128  72.819  1.00  0.00           O  
ATOM   4516  C   GLU C  31      83.240  75.346  76.604  1.00  0.00           C  
ATOM   4517  O   GLU C  31      82.110  74.938  76.883  1.00  0.00           O  
ATOM   4518  N   PRO C  32      83.749  76.250  77.383  1.00  0.00           N  
ATOM   4519  CD  PRO C  32      85.125  76.822  77.209  1.00  0.00           C  
ATOM   4520  HD2 PRO C  32      85.197  77.426  76.305  1.00  0.00           H  
ATOM   4521  HD3 PRO C  32      85.904  76.063  77.278  1.00  0.00           H  
ATOM   4522  CG  PRO C  32      85.254  77.888  78.292  1.00  0.00           C  
ATOM   4523  HG2 PRO C  32      84.917  78.835  77.870  1.00  0.00           H  
ATOM   4524  HG3 PRO C  32      86.255  77.976  78.715  1.00  0.00           H  
ATOM   4525  CB  PRO C  32      84.374  77.318  79.407  1.00  0.00           C  
ATOM   4526  HB2 PRO C  32      84.132  78.087  80.142  1.00  0.00           H  
ATOM   4527  HB3 PRO C  32      84.905  76.555  79.976  1.00  0.00           H  
ATOM   4528  CA  PRO C  32      83.213  76.519  78.722  1.00  0.00           C  
ATOM   4529  HA  PRO C  32      83.058  75.601  79.289  1.00  0.00           H  
ATOM   4530  C   PRO C  32      81.745  77.240  78.821  1.00  0.00           C  
ATOM   4531  O   PRO C  32      81.042  77.076  79.861  1.00  0.00           O  
ATOM   4532  N   HIE C  33      81.395  77.950  77.729  1.00  0.00           N  
ATOM   4533  H   HIE C  33      82.140  78.307  77.148  1.00  0.00           H  
ATOM   4534  CA  HIE C  33      80.127  78.578  77.481  1.00  0.00           C  
ATOM   4535  HA  HIE C  33      79.655  78.745  78.450  1.00  0.00           H  
ATOM   4536  CB  HIE C  33      80.238  79.813  76.707  1.00  0.00           C  
ATOM   4537  HB2 HIE C  33      79.214  80.082  76.445  1.00  0.00           H  
ATOM   4538  HB3 HIE C  33      80.530  80.660  77.327  1.00  0.00           H  
ATOM   4539  CG  HIE C  33      80.927  79.623  75.351  1.00  0.00           C  
ATOM   4540  ND1 HIE C  33      82.283  79.573  75.085  1.00  0.00           N  
ATOM   4541  CE1 HIE C  33      82.464  79.143  73.847  1.00  0.00           C  
ATOM   4542  HE1 HIE C  33      83.430  79.037  73.375  1.00  0.00           H  
ATOM   4543  NE2 HIE C  33      81.275  78.943  73.178  1.00  0.00           N  
ATOM   4544  HE2 HIE C  33      81.017  78.444  72.338  1.00  0.00           H  
ATOM   4545  CD2 HIE C  33      80.338  79.236  74.159  1.00  0.00           C  
ATOM   4546  HD2 HIE C  33      79.280  79.052  74.041  1.00  0.00           H  
ATOM   4547  C   HIE C  33      79.174  77.560  76.721  1.00  0.00           C  
ATOM   4548  O   HIE C  33      77.946  77.869  76.606  1.00  0.00           O  
ATOM   4549  N   ALA C  34      79.656  76.366  76.256  1.00  0.00           N  
ATOM   4550  H   ALA C  34      80.619  76.079  76.358  1.00  0.00           H  
ATOM   4551  CA  ALA C  34      78.771  75.529  75.383  1.00  0.00           C  
ATOM   4552  HA  ALA C  34      78.753  76.097  74.453  1.00  0.00           H  
ATOM   4553  CB  ALA C  34      79.468  74.205  75.018  1.00  0.00           C  
ATOM   4554  HB1 ALA C  34      79.453  73.462  75.815  1.00  0.00           H  
ATOM   4555  HB2 ALA C  34      78.888  73.712  74.237  1.00  0.00           H  
ATOM   4556  HB3 ALA C  34      80.522  74.244  74.743  1.00  0.00           H  
ATOM   4557  C   ALA C  34      77.380  75.249  76.031  1.00  0.00           C  
ATOM   4558  O   ALA C  34      76.356  75.337  75.340  1.00  0.00           O  
ATOM   4559  N   LYS C  35      77.320  74.894  77.259  1.00  0.00           N  
ATOM   4560  H   LYS C  35      78.186  74.916  77.779  1.00  0.00           H  
ATOM   4561  CA  LYS C  35      76.014  74.438  77.935  1.00  0.00           C  
ATOM   4562  HA  LYS C  35      75.417  74.015  77.128  1.00  0.00           H  
ATOM   4563  CB  LYS C  35      76.425  73.347  78.974  1.00  0.00           C  
ATOM   4564  HB2 LYS C  35      77.179  72.688  78.544  1.00  0.00           H  
ATOM   4565  HB3 LYS C  35      76.794  73.726  79.927  1.00  0.00           H  
ATOM   4566  CG  LYS C  35      75.163  72.460  79.340  1.00  0.00           C  
ATOM   4567  HG2 LYS C  35      74.352  73.014  79.813  1.00  0.00           H  
ATOM   4568  HG3 LYS C  35      74.694  72.096  78.425  1.00  0.00           H  
ATOM   4569  CD  LYS C  35      75.663  71.265  80.166  1.00  0.00           C  
ATOM   4570  HD2 LYS C  35      76.470  70.653  79.763  1.00  0.00           H  
ATOM   4571  HD3 LYS C  35      75.986  71.566  81.162  1.00  0.00           H  
ATOM   4572  CE  LYS C  35      74.397  70.402  80.399  1.00  0.00           C  
ATOM   4573  HE2 LYS C  35      73.689  71.081  80.873  1.00  0.00           H  
ATOM   4574  HE3 LYS C  35      74.063  70.018  79.435  1.00  0.00           H  
ATOM   4575  NZ  LYS C  35      74.727  69.415  81.471  1.00  0.00           N  
ATOM   4576  HZ1 LYS C  35      75.467  68.827  81.116  1.00  0.00           H  
ATOM   4577  HZ2 LYS C  35      75.082  69.885  82.291  1.00  0.00           H  
ATOM   4578  HZ3 LYS C  35      73.948  68.818  81.711  1.00  0.00           H  
ATOM   4579  C   LYS C  35      75.124  75.553  78.478  1.00  0.00           C  
ATOM   4580  O   LYS C  35      74.011  75.311  78.940  1.00  0.00           O  
ATOM   4581  N   LYS C  36      75.595  76.830  78.509  1.00  0.00           N  
ATOM   4582  H   LYS C  36      76.463  77.023  78.030  1.00  0.00           H  
ATOM   4583  CA  LYS C  36      74.811  77.895  78.994  1.00  0.00           C  
ATOM   4584  HA  LYS C  36      74.722  77.856  80.080  1.00  0.00           H  
ATOM   4585  CB  LYS C  36      75.696  79.187  78.692  1.00  0.00           C  
ATOM   4586  HB2 LYS C  36      76.689  79.121  79.136  1.00  0.00           H  
ATOM   4587  HB3 LYS C  36      75.684  79.413  77.625  1.00  0.00           H  
ATOM   4588  CG  LYS C  36      75.043  80.493  79.323  1.00  0.00           C  
ATOM   4589  HG2 LYS C  36      74.095  80.824  78.899  1.00  0.00           H  
ATOM   4590  HG3 LYS C  36      74.977  80.261  80.386  1.00  0.00           H  
ATOM   4591  CD  LYS C  36      76.165  81.592  79.095  1.00  0.00           C  
ATOM   4592  HD2 LYS C  36      75.818  82.472  79.637  1.00  0.00           H  
ATOM   4593  HD3 LYS C  36      77.126  81.218  79.449  1.00  0.00           H  
ATOM   4594  CE  LYS C  36      76.305  82.014  77.636  1.00  0.00           C  
ATOM   4595  HE2 LYS C  36      76.680  81.151  77.086  1.00  0.00           H  
ATOM   4596  HE3 LYS C  36      75.358  82.342  77.205  1.00  0.00           H  
ATOM   4597  NZ  LYS C  36      77.342  83.136  77.563  1.00  0.00           N  
ATOM   4598  HZ1 LYS C  36      76.950  83.911  78.079  1.00  0.00           H  
ATOM   4599  HZ2 LYS C  36      78.139  82.953  78.157  1.00  0.00           H  
ATOM   4600  HZ3 LYS C  36      77.648  83.428  76.646  1.00  0.00           H  
ATOM   4601  C   LYS C  36      73.453  77.870  78.239  1.00  0.00           C  
ATOM   4602  O   LYS C  36      73.428  77.831  76.979  1.00  0.00           O  
ATOM   4603  N   LYS C  37      72.345  78.029  78.915  1.00  0.00           N  
ATOM   4604  H   LYS C  37      72.459  78.044  79.918  1.00  0.00           H  
ATOM   4605  CA  LYS C  37      71.052  78.490  78.321  1.00  0.00           C  
ATOM   4606  HA  LYS C  37      70.972  78.137  77.292  1.00  0.00           H  
ATOM   4607  CB  LYS C  37      69.949  77.754  79.093  1.00  0.00           C  
ATOM   4608  HB2 LYS C  37      70.310  76.729  79.012  1.00  0.00           H  
ATOM   4609  HB3 LYS C  37      70.083  78.021  80.142  1.00  0.00           H  
ATOM   4610  CG  LYS C  37      68.483  77.805  78.600  1.00  0.00           C  
ATOM   4611  HG2 LYS C  37      68.099  78.823  78.662  1.00  0.00           H  
ATOM   4612  HG3 LYS C  37      68.476  77.590  77.532  1.00  0.00           H  
ATOM   4613  CD  LYS C  37      67.583  76.681  79.233  1.00  0.00           C  
ATOM   4614  HD2 LYS C  37      68.149  75.750  79.259  1.00  0.00           H  
ATOM   4615  HD3 LYS C  37      67.318  77.052  80.224  1.00  0.00           H  
ATOM   4616  CE  LYS C  37      66.245  76.335  78.654  1.00  0.00           C  
ATOM   4617  HE2 LYS C  37      66.402  75.993  77.631  1.00  0.00           H  
ATOM   4618  HE3 LYS C  37      65.835  75.516  79.245  1.00  0.00           H  
ATOM   4619  NZ  LYS C  37      65.310  77.473  78.682  1.00  0.00           N  
ATOM   4620  HZ1 LYS C  37      64.432  77.132  78.316  1.00  0.00           H  
ATOM   4621  HZ2 LYS C  37      65.085  77.900  79.570  1.00  0.00           H  
ATOM   4622  HZ3 LYS C  37      65.585  78.119  77.956  1.00  0.00           H  
ATOM   4623  C   LYS C  37      70.828  79.977  78.423  1.00  0.00           C  
ATOM   4624  O   LYS C  37      71.608  80.671  79.096  1.00  0.00           O  
ATOM   4625  N   SER C  38      69.800  80.525  77.755  1.00  0.00           N  
ATOM   4626  H   SER C  38      69.210  79.895  77.230  1.00  0.00           H  
ATOM   4627  CA  SER C  38      69.361  81.906  77.703  1.00  0.00           C  
ATOM   4628  HA  SER C  38      70.264  82.502  77.838  1.00  0.00           H  
ATOM   4629  CB  SER C  38      68.776  82.186  76.347  1.00  0.00           C  
ATOM   4630  HB2 SER C  38      69.606  82.011  75.662  1.00  0.00           H  
ATOM   4631  HB3 SER C  38      67.886  81.568  76.226  1.00  0.00           H  
ATOM   4632  OG  SER C  38      68.506  83.535  76.168  1.00  0.00           O  
ATOM   4633  HG  SER C  38      69.333  83.949  75.910  1.00  0.00           H  
ATOM   4634  C   SER C  38      68.318  82.225  78.743  1.00  0.00           C  
ATOM   4635  O   SER C  38      67.535  81.390  79.221  1.00  0.00           O  
ATOM   4636  N   LYS C  39      68.291  83.539  79.136  1.00  0.00           N  
ATOM   4637  H   LYS C  39      69.081  84.126  78.908  1.00  0.00           H  
ATOM   4638  CA  LYS C  39      67.132  84.242  79.773  1.00  0.00           C  
ATOM   4639  HA  LYS C  39      66.791  83.899  80.749  1.00  0.00           H  
ATOM   4640  CB  LYS C  39      67.537  85.697  79.993  1.00  0.00           C  
ATOM   4641  HB2 LYS C  39      66.745  86.193  80.554  1.00  0.00           H  
ATOM   4642  HB3 LYS C  39      68.459  85.698  80.575  1.00  0.00           H  
ATOM   4643  CG  LYS C  39      67.738  86.482  78.667  1.00  0.00           C  
ATOM   4644  HG2 LYS C  39      68.407  85.933  78.004  1.00  0.00           H  
ATOM   4645  HG3 LYS C  39      66.784  86.493  78.139  1.00  0.00           H  
ATOM   4646  CD  LYS C  39      68.300  87.833  78.898  1.00  0.00           C  
ATOM   4647  HD2 LYS C  39      68.167  88.358  77.952  1.00  0.00           H  
ATOM   4648  HD3 LYS C  39      67.658  88.273  79.661  1.00  0.00           H  
ATOM   4649  CE  LYS C  39      69.784  87.812  79.299  1.00  0.00           C  
ATOM   4650  HE2 LYS C  39      69.901  87.043  80.062  1.00  0.00           H  
ATOM   4651  HE3 LYS C  39      70.379  87.538  78.428  1.00  0.00           H  
ATOM   4652  NZ  LYS C  39      70.219  89.241  79.670  1.00  0.00           N  
ATOM   4653  HZ1 LYS C  39      69.522  89.802  80.139  1.00  0.00           H  
ATOM   4654  HZ2 LYS C  39      71.017  89.147  80.283  1.00  0.00           H  
ATOM   4655  HZ3 LYS C  39      70.456  89.709  78.807  1.00  0.00           H  
ATOM   4656  C   LYS C  39      65.828  84.096  78.901  1.00  0.00           C  
ATOM   4657  O   LYS C  39      64.825  84.611  79.280  1.00  0.00           O  
ATOM   4658  N   ILE C  40      65.949  83.674  77.636  1.00  0.00           N  
ATOM   4659  H   ILE C  40      66.857  83.400  77.289  1.00  0.00           H  
ATOM   4660  CA  ILE C  40      64.821  83.564  76.702  1.00  0.00           C  
ATOM   4661  HA  ILE C  40      63.905  83.998  77.105  1.00  0.00           H  
ATOM   4662  CB  ILE C  40      65.110  84.297  75.393  1.00  0.00           C  
ATOM   4663  HB  ILE C  40      66.148  84.194  75.078  1.00  0.00           H  
ATOM   4664  CG2 ILE C  40      64.200  83.845  74.197  1.00  0.00           C  
ATOM   4665 HG21 ILE C  40      64.312  84.461  73.305  1.00  0.00           H  
ATOM   4666 HG22 ILE C  40      64.521  82.851  73.886  1.00  0.00           H  
ATOM   4667 HG23 ILE C  40      63.177  83.760  74.564  1.00  0.00           H  
ATOM   4668  CG1 ILE C  40      64.782  85.773  75.589  1.00  0.00           C  
ATOM   4669 HG12 ILE C  40      63.719  85.844  75.821  1.00  0.00           H  
ATOM   4670 HG13 ILE C  40      65.410  86.059  76.433  1.00  0.00           H  
ATOM   4671  CD1 ILE C  40      65.124  86.787  74.573  1.00  0.00           C  
ATOM   4672 HD11 ILE C  40      66.202  86.925  74.499  1.00  0.00           H  
ATOM   4673 HD12 ILE C  40      64.827  86.540  73.553  1.00  0.00           H  
ATOM   4674 HD13 ILE C  40      64.731  87.694  75.032  1.00  0.00           H  
ATOM   4675  C   ILE C  40      64.548  82.084  76.465  1.00  0.00           C  
ATOM   4676  O   ILE C  40      65.462  81.279  76.376  1.00  0.00           O  
ATOM   4677  N   SER C  41      63.268  81.740  76.366  1.00  0.00           N  
ATOM   4678  H   SER C  41      62.694  82.531  76.618  1.00  0.00           H  
ATOM   4679  CA  SER C  41      62.757  80.347  76.146  1.00  0.00           C  
ATOM   4680  HA  SER C  41      62.967  79.744  77.029  1.00  0.00           H  
ATOM   4681  CB  SER C  41      61.283  80.561  75.967  1.00  0.00           C  
ATOM   4682  HB2 SER C  41      60.786  80.679  76.930  1.00  0.00           H  
ATOM   4683  HB3 SER C  41      61.073  81.428  75.340  1.00  0.00           H  
ATOM   4684  OG  SER C  41      60.751  79.483  75.224  1.00  0.00           O  
ATOM   4685  HG  SER C  41      60.713  78.751  75.843  1.00  0.00           H  
ATOM   4686  C   SER C  41      63.430  79.637  74.962  1.00  0.00           C  
ATOM   4687  O   SER C  41      63.538  80.238  73.862  1.00  0.00           O  
ATOM   4688  N   ALA C  42      63.679  78.308  75.088  1.00  0.00           N  
ATOM   4689  H   ALA C  42      63.559  77.884  75.997  1.00  0.00           H  
ATOM   4690  CA  ALA C  42      64.165  77.597  73.895  1.00  0.00           C  
ATOM   4691  HA  ALA C  42      65.001  78.109  73.417  1.00  0.00           H  
ATOM   4692  CB  ALA C  42      64.770  76.240  74.334  1.00  0.00           C  
ATOM   4693  HB1 ALA C  42      65.263  75.862  73.439  1.00  0.00           H  
ATOM   4694  HB2 ALA C  42      65.540  76.636  74.996  1.00  0.00           H  
ATOM   4695  HB3 ALA C  42      64.071  75.655  74.933  1.00  0.00           H  
ATOM   4696  C   ALA C  42      63.019  77.420  72.914  1.00  0.00           C  
ATOM   4697  O   ALA C  42      63.250  77.425  71.709  1.00  0.00           O  
ATOM   4698  N   SER C  43      61.813  77.283  73.377  1.00  0.00           N  
ATOM   4699  H   SER C  43      61.631  77.323  74.370  1.00  0.00           H  
ATOM   4700  CA  SER C  43      60.554  77.350  72.546  1.00  0.00           C  
ATOM   4701  HA  SER C  43      60.683  76.490  71.889  1.00  0.00           H  
ATOM   4702  CB  SER C  43      59.291  77.210  73.372  1.00  0.00           C  
ATOM   4703  HB2 SER C  43      59.309  76.347  74.037  1.00  0.00           H  
ATOM   4704  HB3 SER C  43      59.325  78.117  73.977  1.00  0.00           H  
ATOM   4705  OG  SER C  43      58.164  77.120  72.508  1.00  0.00           O  
ATOM   4706  HG  SER C  43      58.148  76.173  72.346  1.00  0.00           H  
ATOM   4707  C   SER C  43      60.604  78.579  71.552  1.00  0.00           C  
ATOM   4708  O   SER C  43      60.319  78.465  70.343  1.00  0.00           O  
ATOM   4709  N   ARG C  44      60.822  79.770  72.123  1.00  0.00           N  
ATOM   4710  H   ARG C  44      61.112  79.724  73.090  1.00  0.00           H  
ATOM   4711  CA  ARG C  44      60.881  81.111  71.542  1.00  0.00           C  
ATOM   4712  HA  ARG C  44      60.024  81.204  70.875  1.00  0.00           H  
ATOM   4713  CB  ARG C  44      60.788  82.122  72.647  1.00  0.00           C  
ATOM   4714  HB2 ARG C  44      59.939  81.830  73.265  1.00  0.00           H  
ATOM   4715  HB3 ARG C  44      61.717  82.088  73.215  1.00  0.00           H  
ATOM   4716  CG  ARG C  44      60.586  83.597  72.077  1.00  0.00           C  
ATOM   4717  HG2 ARG C  44      61.510  83.990  71.651  1.00  0.00           H  
ATOM   4718  HG3 ARG C  44      59.807  83.712  71.324  1.00  0.00           H  
ATOM   4719  CD  ARG C  44      60.288  84.523  73.343  1.00  0.00           C  
ATOM   4720  HD2 ARG C  44      59.332  84.171  73.732  1.00  0.00           H  
ATOM   4721  HD3 ARG C  44      61.031  84.237  74.087  1.00  0.00           H  
ATOM   4722  NE  ARG C  44      60.155  85.933  72.996  1.00  0.00           N  
ATOM   4723  HE  ARG C  44      60.839  86.312  72.356  1.00  0.00           H  
ATOM   4724  CZ  ARG C  44      59.528  86.905  73.624  1.00  0.00           C  
ATOM   4725  NH1 ARG C  44      58.699  86.707  74.605  1.00  0.00           N  
ATOM   4726 HH11 ARG C  44      58.404  85.751  74.740  1.00  0.00           H  
ATOM   4727 HH12 ARG C  44      58.268  87.508  75.044  1.00  0.00           H  
ATOM   4728  NH2 ARG C  44      59.861  88.138  73.375  1.00  0.00           N  
ATOM   4729 HH21 ARG C  44      60.483  88.382  72.617  1.00  0.00           H  
ATOM   4730 HH22 ARG C  44      59.200  88.836  73.684  1.00  0.00           H  
ATOM   4731  C   ARG C  44      62.137  81.351  70.760  1.00  0.00           C  
ATOM   4732  O   ARG C  44      62.109  81.948  69.673  1.00  0.00           O  
ATOM   4733  N   LYS C  45      63.256  80.734  71.105  1.00  0.00           N  
ATOM   4734  H   LYS C  45      63.305  80.274  72.003  1.00  0.00           H  
ATOM   4735  CA  LYS C  45      64.435  80.768  70.214  1.00  0.00           C  
ATOM   4736  HA  LYS C  45      64.687  81.814  70.037  1.00  0.00           H  
ATOM   4737  CB  LYS C  45      65.745  80.145  70.782  1.00  0.00           C  
ATOM   4738  HB2 LYS C  45      65.649  79.077  70.978  1.00  0.00           H  
ATOM   4739  HB3 LYS C  45      66.421  80.260  69.934  1.00  0.00           H  
ATOM   4740  CG  LYS C  45      66.449  80.709  71.990  1.00  0.00           C  
ATOM   4741  HG2 LYS C  45      65.725  81.067  72.722  1.00  0.00           H  
ATOM   4742  HG3 LYS C  45      67.019  79.845  72.332  1.00  0.00           H  
ATOM   4743  CD  LYS C  45      67.343  81.860  71.589  1.00  0.00           C  
ATOM   4744  HD2 LYS C  45      67.850  81.568  70.669  1.00  0.00           H  
ATOM   4745  HD3 LYS C  45      66.727  82.748  71.448  1.00  0.00           H  
ATOM   4746  CE  LYS C  45      68.338  82.200  72.718  1.00  0.00           C  
ATOM   4747  HE2 LYS C  45      69.038  82.857  72.201  1.00  0.00           H  
ATOM   4748  HE3 LYS C  45      67.917  82.698  73.591  1.00  0.00           H  
ATOM   4749  NZ  LYS C  45      69.186  81.114  73.053  1.00  0.00           N  
ATOM   4750  HZ1 LYS C  45      69.909  81.513  73.635  1.00  0.00           H  
ATOM   4751  HZ2 LYS C  45      68.731  80.536  73.745  1.00  0.00           H  
ATOM   4752  HZ3 LYS C  45      69.596  80.562  72.313  1.00  0.00           H  
ATOM   4753  C   LYS C  45      64.126  80.107  68.858  1.00  0.00           C  
ATOM   4754  O   LYS C  45      64.447  80.567  67.760  1.00  0.00           O  
ATOM   4755  N   LEU C  46      63.371  79.021  68.878  1.00  0.00           N  
ATOM   4756  H   LEU C  46      63.005  78.783  69.789  1.00  0.00           H  
ATOM   4757  CA  LEU C  46      62.949  78.282  67.672  1.00  0.00           C  
ATOM   4758  HA  LEU C  46      63.817  78.092  67.041  1.00  0.00           H  
ATOM   4759  CB  LEU C  46      62.332  76.946  67.978  1.00  0.00           C  
ATOM   4760  HB2 LEU C  46      63.031  76.375  68.589  1.00  0.00           H  
ATOM   4761  HB3 LEU C  46      61.444  77.244  68.536  1.00  0.00           H  
ATOM   4762  CG  LEU C  46      62.085  76.114  66.662  1.00  0.00           C  
ATOM   4763  HG  LEU C  46      61.688  76.720  65.848  1.00  0.00           H  
ATOM   4764  CD1 LEU C  46      63.354  75.481  66.178  1.00  0.00           C  
ATOM   4765 HD11 LEU C  46      64.111  76.241  65.984  1.00  0.00           H  
ATOM   4766 HD12 LEU C  46      63.800  74.744  66.847  1.00  0.00           H  
ATOM   4767 HD13 LEU C  46      63.139  75.028  65.211  1.00  0.00           H  
ATOM   4768  CD2 LEU C  46      61.094  74.954  66.932  1.00  0.00           C  
ATOM   4769 HD21 LEU C  46      60.589  74.590  66.036  1.00  0.00           H  
ATOM   4770 HD22 LEU C  46      61.542  74.109  67.454  1.00  0.00           H  
ATOM   4771 HD23 LEU C  46      60.354  75.253  67.675  1.00  0.00           H  
ATOM   4772  C   LEU C  46      62.003  79.090  66.862  1.00  0.00           C  
ATOM   4773  O   LEU C  46      62.259  79.295  65.688  1.00  0.00           O  
ATOM   4774  N   GLN C  47      61.102  79.811  67.455  1.00  0.00           N  
ATOM   4775  H   GLN C  47      61.084  79.620  68.446  1.00  0.00           H  
ATOM   4776  CA  GLN C  47      60.289  80.867  66.859  1.00  0.00           C  
ATOM   4777  HA  GLN C  47      59.683  80.411  66.077  1.00  0.00           H  
ATOM   4778  CB  GLN C  47      59.131  81.235  67.816  1.00  0.00           C  
ATOM   4779  HB2 GLN C  47      58.549  80.375  68.147  1.00  0.00           H  
ATOM   4780  HB3 GLN C  47      59.546  81.696  68.712  1.00  0.00           H  
ATOM   4781  CG  GLN C  47      58.247  82.178  67.124  1.00  0.00           C  
ATOM   4782  HG2 GLN C  47      57.418  82.379  67.802  1.00  0.00           H  
ATOM   4783  HG3 GLN C  47      58.729  83.151  67.018  1.00  0.00           H  
ATOM   4784  CD  GLN C  47      57.729  81.905  65.675  1.00  0.00           C  
ATOM   4785  OE1 GLN C  47      57.113  80.926  65.491  1.00  0.00           O  
ATOM   4786  NE2 GLN C  47      57.637  82.711  64.694  1.00  0.00           N  
ATOM   4787 HE21 GLN C  47      57.193  82.395  63.844  1.00  0.00           H  
ATOM   4788 HE22 GLN C  47      57.719  83.694  64.910  1.00  0.00           H  
ATOM   4789  C   GLN C  47      61.098  82.057  66.241  1.00  0.00           C  
ATOM   4790  O   GLN C  47      60.875  82.400  65.114  1.00  0.00           O  
ATOM   4791  N   LEU C  48      62.176  82.576  66.867  1.00  0.00           N  
ATOM   4792  H   LEU C  48      62.403  82.273  67.804  1.00  0.00           H  
ATOM   4793  CA  LEU C  48      63.001  83.634  66.396  1.00  0.00           C  
ATOM   4794  HA  LEU C  48      62.307  84.355  65.964  1.00  0.00           H  
ATOM   4795  CB  LEU C  48      63.841  84.252  67.495  1.00  0.00           C  
ATOM   4796  HB2 LEU C  48      64.504  83.503  67.927  1.00  0.00           H  
ATOM   4797  HB3 LEU C  48      64.458  84.983  66.972  1.00  0.00           H  
ATOM   4798  CG  LEU C  48      63.097  85.030  68.618  1.00  0.00           C  
ATOM   4799  HG  LEU C  48      62.406  84.413  69.193  1.00  0.00           H  
ATOM   4800  CD1 LEU C  48      64.033  85.538  69.711  1.00  0.00           C  
ATOM   4801 HD11 LEU C  48      63.369  85.865  70.511  1.00  0.00           H  
ATOM   4802 HD12 LEU C  48      64.525  84.692  70.192  1.00  0.00           H  
ATOM   4803 HD13 LEU C  48      64.866  86.097  69.284  1.00  0.00           H  
ATOM   4804  CD2 LEU C  48      62.152  86.130  67.956  1.00  0.00           C  
ATOM   4805 HD21 LEU C  48      62.516  86.590  67.037  1.00  0.00           H  
ATOM   4806 HD22 LEU C  48      61.212  85.646  67.690  1.00  0.00           H  
ATOM   4807 HD23 LEU C  48      62.014  86.997  68.602  1.00  0.00           H  
ATOM   4808  C   LEU C  48      63.910  83.153  65.274  1.00  0.00           C  
ATOM   4809  O   LEU C  48      64.073  83.861  64.290  1.00  0.00           O  
ATOM   4810  N   LYS C  49      64.389  81.911  65.229  1.00  0.00           N  
ATOM   4811  H   LYS C  49      64.235  81.357  66.059  1.00  0.00           H  
ATOM   4812  CA  LYS C  49      65.167  81.325  64.153  1.00  0.00           C  
ATOM   4813  HA  LYS C  49      65.958  82.021  63.874  1.00  0.00           H  
ATOM   4814  CB  LYS C  49      65.761  80.024  64.672  1.00  0.00           C  
ATOM   4815  HB2 LYS C  49      66.340  80.126  65.590  1.00  0.00           H  
ATOM   4816  HB3 LYS C  49      64.920  79.344  64.812  1.00  0.00           H  
ATOM   4817  CG  LYS C  49      66.702  79.267  63.694  1.00  0.00           C  
ATOM   4818  HG2 LYS C  49      66.091  79.073  62.812  1.00  0.00           H  
ATOM   4819  HG3 LYS C  49      67.501  79.926  63.352  1.00  0.00           H  
ATOM   4820  CD  LYS C  49      67.179  77.941  64.233  1.00  0.00           C  
ATOM   4821  HD2 LYS C  49      66.261  77.462  64.573  1.00  0.00           H  
ATOM   4822  HD3 LYS C  49      67.574  77.503  63.317  1.00  0.00           H  
ATOM   4823  CE  LYS C  49      68.343  78.050  65.213  1.00  0.00           C  
ATOM   4824  HE2 LYS C  49      69.213  78.416  64.668  1.00  0.00           H  
ATOM   4825  HE3 LYS C  49      67.983  78.813  65.904  1.00  0.00           H  
ATOM   4826  NZ  LYS C  49      68.637  76.762  65.965  1.00  0.00           N  
ATOM   4827  HZ1 LYS C  49      69.418  76.939  66.581  1.00  0.00           H  
ATOM   4828  HZ2 LYS C  49      67.861  76.542  66.572  1.00  0.00           H  
ATOM   4829  HZ3 LYS C  49      68.677  75.992  65.313  1.00  0.00           H  
ATOM   4830  C   LYS C  49      64.160  81.076  62.960  1.00  0.00           C  
ATOM   4831  O   LYS C  49      64.436  81.280  61.766  1.00  0.00           O  
ATOM   4832  N   THR C  50      62.938  80.619  63.235  1.00  0.00           N  
ATOM   4833  H   THR C  50      62.628  80.442  64.180  1.00  0.00           H  
ATOM   4834  CA  THR C  50      61.885  80.342  62.261  1.00  0.00           C  
ATOM   4835  HA  THR C  50      62.176  79.634  61.486  1.00  0.00           H  
ATOM   4836  CB  THR C  50      60.810  79.497  63.038  1.00  0.00           C  
ATOM   4837  HB  THR C  50      60.488  80.053  63.919  1.00  0.00           H  
ATOM   4838  CG2 THR C  50      59.579  79.339  62.188  1.00  0.00           C  
ATOM   4839 HG21 THR C  50      59.871  78.978  61.202  1.00  0.00           H  
ATOM   4840 HG22 THR C  50      58.922  78.576  62.604  1.00  0.00           H  
ATOM   4841 HG23 THR C  50      59.013  80.265  62.095  1.00  0.00           H  
ATOM   4842  OG1 THR C  50      61.335  78.267  63.462  1.00  0.00           O  
ATOM   4843  HG1 THR C  50      61.718  78.500  64.312  1.00  0.00           H  
ATOM   4844  C   THR C  50      61.297  81.473  61.583  1.00  0.00           C  
ATOM   4845  O   THR C  50      61.065  81.385  60.327  1.00  0.00           O  
ATOM   4846  N   LEU C  51      61.019  82.547  62.248  1.00  0.00           N  
ATOM   4847  H   LEU C  51      61.311  82.519  63.214  1.00  0.00           H  
ATOM   4848  CA  LEU C  51      60.541  83.926  61.810  1.00  0.00           C  
ATOM   4849  HA  LEU C  51      59.787  83.762  61.040  1.00  0.00           H  
ATOM   4850  CB  LEU C  51      60.096  84.724  62.982  1.00  0.00           C  
ATOM   4851  HB2 LEU C  51      59.204  84.254  63.398  1.00  0.00           H  
ATOM   4852  HB3 LEU C  51      60.870  84.643  63.745  1.00  0.00           H  
ATOM   4853  CG  LEU C  51      59.892  86.176  62.545  1.00  0.00           C  
ATOM   4854  HG  LEU C  51      60.718  86.548  61.939  1.00  0.00           H  
ATOM   4855  CD1 LEU C  51      58.600  86.276  61.698  1.00  0.00           C  
ATOM   4856 HD11 LEU C  51      58.431  87.269  61.283  1.00  0.00           H  
ATOM   4857 HD12 LEU C  51      58.712  85.720  60.767  1.00  0.00           H  
ATOM   4858 HD13 LEU C  51      57.680  85.938  62.175  1.00  0.00           H  
ATOM   4859  CD2 LEU C  51      59.794  86.990  63.767  1.00  0.00           C  
ATOM   4860 HD21 LEU C  51      59.791  88.039  63.470  1.00  0.00           H  
ATOM   4861 HD22 LEU C  51      58.935  86.815  64.414  1.00  0.00           H  
ATOM   4862 HD23 LEU C  51      60.718  86.956  64.345  1.00  0.00           H  
ATOM   4863  C   LEU C  51      61.741  84.597  61.058  1.00  0.00           C  
ATOM   4864  O   LEU C  51      61.529  85.119  59.942  1.00  0.00           O  
ATOM   4865  N   LEU C  52      63.010  84.401  61.520  1.00  0.00           N  
ATOM   4866  H   LEU C  52      63.064  84.093  62.481  1.00  0.00           H  
ATOM   4867  CA  LEU C  52      64.170  84.842  60.746  1.00  0.00           C  
ATOM   4868  HA  LEU C  52      64.104  85.916  60.572  1.00  0.00           H  
ATOM   4869  CB  LEU C  52      65.407  84.789  61.625  1.00  0.00           C  
ATOM   4870  HB2 LEU C  52      65.321  85.274  62.598  1.00  0.00           H  
ATOM   4871  HB3 LEU C  52      65.584  83.761  61.942  1.00  0.00           H  
ATOM   4872  CG  LEU C  52      66.680  85.394  60.861  1.00  0.00           C  
ATOM   4873  HG  LEU C  52      66.786  84.926  59.882  1.00  0.00           H  
ATOM   4874  CD1 LEU C  52      66.728  86.927  60.633  1.00  0.00           C  
ATOM   4875 HD11 LEU C  52      65.701  87.272  60.517  1.00  0.00           H  
ATOM   4876 HD12 LEU C  52      66.965  87.559  61.488  1.00  0.00           H  
ATOM   4877 HD13 LEU C  52      67.344  87.173  59.768  1.00  0.00           H  
ATOM   4878  CD2 LEU C  52      68.028  84.970  61.596  1.00  0.00           C  
ATOM   4879 HD21 LEU C  52      68.157  85.371  62.602  1.00  0.00           H  
ATOM   4880 HD22 LEU C  52      68.145  83.893  61.718  1.00  0.00           H  
ATOM   4881 HD23 LEU C  52      68.925  85.281  61.060  1.00  0.00           H  
ATOM   4882  C   LEU C  52      64.351  84.199  59.416  1.00  0.00           C  
ATOM   4883  O   LEU C  52      64.715  84.847  58.421  1.00  0.00           O  
ATOM   4884  N   LEU C  53      64.080  82.861  59.283  1.00  0.00           N  
ATOM   4885  H   LEU C  53      64.023  82.399  60.179  1.00  0.00           H  
ATOM   4886  CA  LEU C  53      64.284  82.131  58.101  1.00  0.00           C  
ATOM   4887  HA  LEU C  53      65.306  82.438  57.882  1.00  0.00           H  
ATOM   4888  CB  LEU C  53      64.304  80.633  58.438  1.00  0.00           C  
ATOM   4889  HB2 LEU C  53      65.042  80.280  59.158  1.00  0.00           H  
ATOM   4890  HB3 LEU C  53      63.346  80.484  58.936  1.00  0.00           H  
ATOM   4891  CG  LEU C  53      64.289  79.736  57.180  1.00  0.00           C  
ATOM   4892  HG  LEU C  53      63.500  79.996  56.474  1.00  0.00           H  
ATOM   4893  CD1 LEU C  53      65.660  79.931  56.381  1.00  0.00           C  
ATOM   4894 HD11 LEU C  53      65.827  80.994  56.204  1.00  0.00           H  
ATOM   4895 HD12 LEU C  53      66.544  79.737  56.989  1.00  0.00           H  
ATOM   4896 HD13 LEU C  53      65.601  79.336  55.470  1.00  0.00           H  
ATOM   4897  CD2 LEU C  53      64.125  78.343  57.575  1.00  0.00           C  
ATOM   4898 HD21 LEU C  53      64.943  77.958  58.185  1.00  0.00           H  
ATOM   4899 HD22 LEU C  53      63.225  78.218  58.177  1.00  0.00           H  
ATOM   4900 HD23 LEU C  53      64.108  77.778  56.644  1.00  0.00           H  
ATOM   4901  C   LEU C  53      63.202  82.521  57.079  1.00  0.00           C  
ATOM   4902  O   LEU C  53      63.477  82.712  55.935  1.00  0.00           O  
ATOM   4903  N   GLN C  54      61.984  82.889  57.596  1.00  0.00           N  
ATOM   4904  H   GLN C  54      61.893  82.862  58.602  1.00  0.00           H  
ATOM   4905  CA  GLN C  54      60.899  83.511  56.876  1.00  0.00           C  
ATOM   4906  HA  GLN C  54      60.597  82.855  56.060  1.00  0.00           H  
ATOM   4907  CB  GLN C  54      59.682  83.566  57.817  1.00  0.00           C  
ATOM   4908  HB2 GLN C  54      59.635  82.684  58.454  1.00  0.00           H  
ATOM   4909  HB3 GLN C  54      59.665  84.450  58.455  1.00  0.00           H  
ATOM   4910  CG  GLN C  54      58.434  83.684  56.970  1.00  0.00           C  
ATOM   4911  HG2 GLN C  54      58.545  84.625  56.431  1.00  0.00           H  
ATOM   4912  HG3 GLN C  54      58.441  82.875  56.239  1.00  0.00           H  
ATOM   4913  CD  GLN C  54      57.203  83.813  57.858  1.00  0.00           C  
ATOM   4914  OE1 GLN C  54      57.037  83.114  58.861  1.00  0.00           O  
ATOM   4915  NE2 GLN C  54      56.290  84.658  57.411  1.00  0.00           N  
ATOM   4916 HE21 GLN C  54      55.504  84.910  57.995  1.00  0.00           H  
ATOM   4917 HE22 GLN C  54      56.460  85.232  56.597  1.00  0.00           H  
ATOM   4918  C   GLN C  54      61.232  84.861  56.354  1.00  0.00           C  
ATOM   4919  O   GLN C  54      60.662  85.297  55.342  1.00  0.00           O  
ATOM   4920  N   ILE C  55      62.172  85.610  56.957  1.00  0.00           N  
ATOM   4921  H   ILE C  55      62.416  85.370  57.907  1.00  0.00           H  
ATOM   4922  CA  ILE C  55      62.681  86.928  56.308  1.00  0.00           C  
ATOM   4923  HA  ILE C  55      61.847  87.457  55.847  1.00  0.00           H  
ATOM   4924  CB  ILE C  55      63.350  87.897  57.483  1.00  0.00           C  
ATOM   4925  HB  ILE C  55      64.012  87.311  58.120  1.00  0.00           H  
ATOM   4926  CG2 ILE C  55      64.141  89.115  56.978  1.00  0.00           C  
ATOM   4927 HG21 ILE C  55      65.017  88.680  56.496  1.00  0.00           H  
ATOM   4928 HG22 ILE C  55      63.626  89.666  56.191  1.00  0.00           H  
ATOM   4929 HG23 ILE C  55      64.412  89.758  57.815  1.00  0.00           H  
ATOM   4930  CG1 ILE C  55      62.190  88.388  58.363  1.00  0.00           C  
ATOM   4931 HG12 ILE C  55      61.483  89.062  57.880  1.00  0.00           H  
ATOM   4932 HG13 ILE C  55      61.641  87.481  58.617  1.00  0.00           H  
ATOM   4933  CD1 ILE C  55      62.510  89.069  59.686  1.00  0.00           C  
ATOM   4934 HD11 ILE C  55      63.116  89.961  59.531  1.00  0.00           H  
ATOM   4935 HD12 ILE C  55      61.561  89.373  60.127  1.00  0.00           H  
ATOM   4936 HD13 ILE C  55      63.067  88.408  60.350  1.00  0.00           H
[truncated: 152,562 more chars]
