# Supplementary material for: Modulation of Structure and Dynamics of Cardiac Troponin by Phosphorylation and Mutations Revealed by Molecular Dynamics Simulations
Source: J Phys Chem B. 2023 Oct 4;127(41):8736–48. doi: 10.1021/acs.jpcb.3c02337 (PMC10591477; doi:10.1021/acs.jpcb.3c02337)
Supplement: Supplementary file 6 — jp3c02337_si_006.zip [file jp3c02337_si_006.zip › supplement dataset/Arpeggio_Hbond.xlsx]

## Sheet: Sheet1
			WT_uP	WT_SEP	G159D_uP	G159D_SEP
TnC MET1	TnC ASP3	5	3145	2822	1331	2018
TnC MET1	TnC ILE4	5	0	0	0	8
TnC MET1	TnC LYS6	5	13703	14923	9613	12664
TnC MET1	TnC ALA7	5	0	0	0	3
TnC MET1	TnC GLU63	5	0	0	11	7
TnC MET1	TnC VAL64	5	0	0	1	5
TnC MET1	TnC ASP65	5	0	0	1	1
TnC MET1	TnC GLU66	5	13060	14896	16205	11340
TnC MET1	TnC ASP75	5	0	0	0	165
TnC MET1	TnC ARG83	5	3	40	9	5
TnC MET1	TnC GLU126	5	0	0	0	17
TnC MET1	TnC LYS138	5	991	24	0	0
TnC MET1	TnC ASP139	5	27655	24524	33593	28113
TnC MET1	TnC GLY140	5	1	0	1	0
TnC MET1	TnC ASP141	5	706	0	0	0
TnC MET1	TnC LYS142	5	970	1496	816	714
TnC MET1	TnC ASN144	5	831	0	0	0
TnC MET1	TnC GLU155	5	15	189	60	16
TnC MET1	TnC PHE156	5	20	14	36	32
TnC MET1	TnC LYS158	5	47	46	228	50
TnC MET1	TnT ARG286	5	421	0	0	8
TnC MET1	TnT LYS288	5	2	0	0	0
TnC MET1	TnI TYR28	5	8	0	0	0
TnC MET1	TnI THR30	5	3	5	0	0
TnC MET1	TnI HIE33	5	4268	364	44	4
TnC MET1	TnI ALA34	5	2928	6850	879	1557
TnC MET1	TnI LYS35	5	23	11	34	14
TnC MET1	TnI LYS36	5	684	244	76	22
TnC MET1	TnI LYS37	5	17	23	10	32
TnC MET1	TnI SER38	5	118	7	2	45
TnC MET1	TnI LYS39	5	0	0	0	1
TnC MET1	TnI SER41	5	0	0	0	522
TnC MET1	TnI ALA42	5	0	0	0	1149
TnC MET1	TnI SER43	5	0	0	0	362
TnC MET1	TnI ARG44	5	0	0	0	13
TnC MET1	TnI LYS45	5	1	0	13	262
TnC MET1	TnI GLN47	5	0	0	0	15
TnC MET1	TnI LYS49	5	3087	4146	4938	4740
TnC MET1	TnI ARG145	5	0	0	0	1
TnC ASP2	TnC ILE4	5	22	0	0	337
TnC ASP2	TnC TYR5	5	0	0	0	280
TnC ASP2	TnC LYS6	5	18135	19796	25412	21162
TnC ASP2	TnC GLU66	5	0	16	0	311
TnC ASP2	TnC ASP139	5	33433	34755	36348	31553
TnC ASP2	TnC LYS142	5	509	1	0	30
TnC ASP2	TnC LYS158	5	0	1	0	32
TnC ASP2	TnT ARG286	5	22	0	0	0
TnC ASP2	TnI LYS35	5	0	0	171	1
TnC ASP2	TnI LYS36	5	4	102	60	894
TnC ASP2	TnI LYS37	5	1091	1132	1121	2207
TnC ASP2	TnI SER38	5	422	1483	556	241
TnC ASP2	TnI LYS39	5	0	0	200	14
TnC ASP2	TnI SER41	5	0	0	0	186
TnC ASP2	TnI ALA42	5	0	0	0	405
TnC ASP2	TnI SER43	5	0	0	0	81
TnC ASP2	TnI LYS45	5	35586	35315	35672	32937
TnC ASP2	TnI GLN47	5	0	0	0	17
TnC ASP2	TnI LYS49	5	20274	19335	28668	25672
TnC ASP2	TnI GLN54	5	0	0	0	3
TnC ASP3	TnC TYR5	5	27870	27344	26780	28593
TnC ASP3	TnC LYS6	5	36715	36908	37267	37023
TnC ASP3	TnC ALA7	5	36567	37171	35911	34566
TnC ASP3	TnC ALA8	5	0	0	0	3
TnC ASP3	TnC GLN11	5	0	0	0	132
TnC ASP3	TnC GLU66	5	0	0	0	95
TnC ASP3	TnC ARG83	5	6848	10173	15847	16655
TnC ASP3	TnC LYS86	5	0	0	0	4
TnC ASP3	TnC SER89	5	9	12	0	0
TnC ASP3	TnC LYS142	5	130	473	0	0
TnC ASP3	TnC LYS158	5	2229	1206	1742	2161
TnC ASP3	TnC GLY159	5	0	15	0	0
TnC ASP3	TnT ARG286	5	7	0	0	0
TnC ASP3	TnI LYS36	5	0	0	0	20
TnC ASP3	TnI LYS37	5	0	0	0	203
TnC ASP3	TnI SER43	5	0	0	0	51
TnC ASP3	TnI LYS45	5	0	0	0	58
TnC ASP3	TnI GLN47	5	0	0	0	16
TnC ASP3	TnI LYS49	5	303	1612	199	4
TnC ILE4	TnC LYS6	5	216	129	225	372
TnC ILE4	TnC ALA7	5	8403	8511	9145	10374
TnC ILE4	TnC ALA8	5	32654	33779	33003	30485
TnC ILE4	TnC GLN11	5	0	0	0	36
TnC ILE4	TnC LYS86	5	149	118	93	99
TnC ILE4	TnC GLU155	5	1	0	0	0
TnC ILE4	TnC LYS158	5	143	130	0	6
TnC ILE4	TnC GLY159	5	12214	14171	12281	13071
TnC ILE4	TnI SER43	5	0	0	0	2
TnC TYR5	TnC ALA7	5	41	35	66	206
TnC TYR5	TnC ALA8	5	22473	21562	21833	21995
TnC TYR5	TnC VAL9	5	30541	30480	27637	27069
TnC TYR5	TnC GLU66	5	0	0	0	8
TnC TYR5	TnC ARG83	5	934	1052	486	610
TnC TYR5	TnC LYS86	5	323	2337	2264	2203
TnC TYR5	TnC ASP87	5	23136	24612	18389	19838
TnC TYR5	TnC ASP88	5	1025	1989	517	1147
TnC TYR5	TnC SER89	5	12629	11224	13349	8629
TnC TYR5	TnC LYS90	5	42	1025	6	4
TnC TYR5	TnC GLY91	5	0	53	0	0
TnC TYR5	TnC GLU155	5	1	100	0	0
TnC TYR5	TnC LYS158	5	112	646	79	4
TnC TYR5	TnC GLY159	5	3	1	6110	6588
TnC TYR5	TnC GLU161	5	0	1	1	41
TnC TYR5	TnI SER43	5	0	0	0	32
TnC TYR5	TnI GLN47	5	0	0	0	1
TnC TYR5	TnI THR50	5	0	0	0	40
TnC TYR5	TnI GLN54	5	0	0	0	2
TnC TYR5	TnI ARG144	5	9	0	0	0
TnC TYR5	TnI ARG145	5	3	0	1	1
TnC TYR5	TnI ARG147	5	17	47	14	321
TnC LYS6	TnC ALA8	5	290	221	500	521
TnC LYS6	TnC VAL9	5	22321	22498	22082	21329
TnC LYS6	TnC GLU10	5	24624	24200	14030	13777
TnC LYS6	TnC GLN11	5	0	0	0	96
TnC LYS6	TnC GLU63	5	9	39	335	1372
TnC LYS6	TnC VAL64	5	13	372	190	372
TnC LYS6	TnC ASP65	5	0	139	11	67
TnC LYS6	TnC GLU66	5	28265	32137	27643	27536
TnC LYS6	TnC ASP75	5	642	448	723	1157
TnC LYS6	TnI ALA34	5	2460	26	5	2
TnC LYS6	TnI LYS35	5	19	52	1	0
TnC LYS6	TnI LYS36	5	125	9	1	0
TnC LYS6	TnI LYS37	5	4	0	2	1
TnC LYS6	TnI SER38	5	22	225	97	26
TnC LYS6	TnI SER41	5	0	0	0	1
TnC LYS6	TnI SER43	5	0	0	0	3
TnC ALA7	TnC VAL9	5	787	747	1728	1919
TnC ALA7	TnC GLU10	5	21323	21906	23176	23699
TnC ALA7	TnC GLN11	5	16515	16063	8659	8568
TnC ALA7	TnI SER43	5	108	65	46	60
TnC ALA8	TnC GLU10	5	199	217	748	897
TnC ALA8	TnC GLN11	5	31758	31847	34234	34084
TnC ALA8	TnC LEU12	5	8456	8810	6021	5656
TnC ALA8	TnC LYS86	5	0	0	2	3
TnC VAL9	TnC GLN11	5	6588	6902	7913	8128
TnC VAL9	TnC LEU12	5	34516	34407	34636	34364
TnC VAL9	TnC LYS17	5	2749	1941	2169	1797
TnC VAL9	TnI MET0	5	1	0	0	0
TnC GLU10	TnC LEU12	5	1502	1532	1721	1799
TnC GLU10	TnC LYS17	5	1177	530	820	1519
TnC GLU10	TnT ARG286	5	0	0	0	102
TnC GLU10	TnI MET0	5	66	0	0	9
TnC GLU10	TnI LYS36	5	0	0	0	2
TnC GLU10	TnI LYS37	5	2393	3110	910	1225
TnC GLU10	TnI LYS39	5	1	16	15	0
TnC GLU10	TnI SER41	5	13822	16385	8465	4692
TnC GLU10	TnI ALA42	5	24469	26035	14455	13794
TnC GLU10	TnI SER43	5	25619	27176	15606	15088
TnC GLU10	TnI ARG44	5	1	0	2	0
TnC GLN11	TnC THR13	5	86	85	81	58
TnC GLN11	TnC GLN16	5	2	3	6	3
TnC GLN11	TnC MET85	5	2	1	6	9
TnC GLN11	TnC LYS86	5	0	0	0	44
TnC GLN11	TnC ASP87	5	0	0	0	30
TnC GLN11	TnC GLU161	5	1	1	0	2
TnC GLN11	TnI MET0	5	2	0	0	289
TnC GLN11	TnI SER41	5	0	0	1	0
TnC GLN11	TnI ALA42	5	1	0	0	0
TnC GLN11	TnI SER43	5	7401	7147	2602	3277
TnC GLN11	TnI LEU168	5	0	0	0	1
TnC GLN11	TnI ARG169	5	0	0	0	3
TnC GLN11	TnI ALA170	5	0	2	0	2
TnC LEU12	TnC GLU14	5	0	1	1	1
TnC LEU12	TnC LYS17	5	4686	4408	4558	4326
TnC LEU12	TnI MET0	5	109	0	0	1
TnC THR13	TnC GLU15	5	6795	6616	6184	7392
TnC THR13	TnC GLN16	5	36241	36313	36024	36125
TnC THR13	TnC LYS17	5	37294	37340	37265	37317
TnC THR13	TnC MET85	5	0	0	0	6
TnC THR13	TnI MET0	5	261	2	56	307
TnC THR13	TnI ALA1	5	412	51	78	208
TnC THR13	TnI ASP2	5	580	245	41	376
TnC THR13	TnI GLY3	5	4	24	0	12
TnC THR13	TnI SER4	5	1	0	0	32
TnC THR13	TnI SER5	5	0	0	0	1
TnC THR13	TnI ASP6	5	0	0	0	2
TnC THR13	TnI ARG169	5	0	2	0	147
TnC THR13	TnI ALA170	5	0	0	0	209
TnC GLU14	TnC GLN16	5	197	190	227	171
TnC GLU14	TnC LYS17	5	30261	30089	30361	29988
TnC GLU14	TnC ASN18	5	37002	37029	37039	36974
TnC GLU14	TnC LYS21	5	0	2	2	4
TnC GLU14	TnT ARG286	5	0	0	0	27
TnC GLU14	TnI MET0	5	175	25	265	283
TnC GLU14	TnI ALA1	5	169	2	69	150
TnC GLU14	TnI ASP2	5	63	7	94	154
TnC GLU14	TnI GLY3	5	6	91	13	113
TnC GLU14	TnI SER4	5	61	13	17	16
TnC GLU14	TnI SER5	5	43	33	0	33
TnC GLU14	TnI ASP6	5	1	0	0	0
TnC GLU14	TnI ARG9	5	140	14	1	7
TnC GLU15	TnC LYS17	5	26	17	22	11
TnC GLU15	TnC ASN18	5	17284	15694	16767	14900
TnC GLU15	TnC GLU19	5	33286	33405	33945	34334
TnC GLU15	TnI MET0	5	767	1319	868	1126
TnC GLU15	TnI ALA1	5	993	345	376	562
TnC GLU15	TnI ASP2	5	1174	765	455	186
TnC GLU15	TnI GLY3	5	1626	857	121	322
TnC GLU15	TnI SER4	5	1256	696	633	1189
TnC GLU15	TnI SER5	5	644	113	238	3195
TnC GLU15	TnI ASP6	5	98	35	536	44
TnC GLU15	TnI ALA7	5	101	4	12	4
TnC GLU15	TnI ALA8	5	0	0	0	2
TnC GLU15	TnI ARG9	5	18463	18165	20870	14340
TnC GLU15	TnI GLU10	5	0	0	0	6
TnC GLU15	TnI ARG12	5	287	0	727	3737
TnC GLU15	TnI ARG161	5	92	0	0	1
TnC GLU15	TnI LYS163	5	0	0	0	10
TnC GLU15	TnI ARG169	5	1219	58	1	2030
TnC GLU15	TnI ALA170	5	0	0	0	12
TnC GLN16	TnC ASN18	5	52	58	55	63
TnC GLN16	TnC GLU19	5	21147	23166	21337	22118
TnC GLN16	TnC PHE20	5	34817	36202	36451	36644
TnC GLN16	TnC MET81	5	3	3	1	1
TnC GLN16	TnC CYS84	5	0	0	0	2
TnC GLN16	TnC MET85	5	198	190	455	445
TnC GLN16	TnI MET0	5	332	192	216	535
TnC GLN16	TnI ALA1	5	1085	285	307	1605
TnC GLN16	TnI ASP2	5	598	45	68	896
TnC GLN16	TnI GLY3	5	380	0	8	69
TnC GLN16	TnI SER4	5	4	0	0	255
TnC GLN16	TnI SER5	5	0	0	0	64
TnC GLN16	TnI ASP6	5	0	0	0	25
TnC GLN16	TnI ASP151	5	0	0	2	0
TnC GLN16	TnI MET153	5	7	0	0	0
TnC GLN16	TnI MET154	5	303	58	333	94
TnC GLN16	TnI LYS163	5	0	0	0	1
TnC GLN16	TnI SER165	5	0	3	0	0
TnC GLN16	TnI LEU166	5	0	0	0	228
TnC GLN16	TnI ASP167	5	0	2641	0	22
TnC GLN16	TnI LEU168	5	0	705	0	0
TnC GLN16	TnI ARG169	5	0	122	0	76
TnC GLN16	TnI ALA170	5	1	778	0	68
TnC LYS17	TnC GLU19	5	74	63	36	50
TnC LYS17	TnC PHE20	5	13947	11405	11255	11324
TnC LYS17	TnC LYS21	5	37219	37276	37231	37125
TnC LYS17	TnC ASP75	5	3	13	3	2
TnC LYS17	TnI MET0	5	4	0	4	42
TnC LYS17	TnI ALA1	5	56	0	0	2
TnC LYS17	TnI ASP2	5	10	0	3	27
TnC LYS17	TnI GLY3	5	4	0	0	0
TnC LYS17	TnI SER4	5	12	0	0	19
TnC LYS17	TnI SER5	5	47	0	0	3
TnC LYS17	TnI ASP6	5	70	0	0	0
TnC ASN18	TnC PHE20	5	28	13	6	2
TnC ASN18	TnC LYS21	5	14082	13537	13870	14579
TnC ASN18	TnC ALA22	5	36994	36835	36769	36802
TnC ASN18	TnI MET0	5	162	153	173	869
TnC ASN18	TnI ALA1	5	375	0	671	67
TnC ASN18	TnI ASP2	5	98	122	226	110
TnC ASN18	TnI GLY3	5	56	7	482	140
TnC ASN18	TnI SER4	5	586	42	223	189
TnC ASN18	TnI SER5	5	210	50	761	492
TnC ASN18	TnI ASP6	5	485	723	667	1431
TnC ASN18	TnI ALA7	5	64	44	48	15
TnC ASN18	TnI ALA8	5	30	1	103	192
TnC ASN18	TnI ARG9	5	4568	2719	1998	1749
TnC ASN18	TnI GLU10	5	116	14	1	222
TnC ASN18	TnI ARG12	5	1424	1464	1331	3780
TnC ASN18	TnI ARG161	5	0	0	0	1
TnC ASN18	TnI ASP167	5	0	1	0	0
TnC ASN18	TnI ALA170	5	0	0	0	10
TnC GLU19	TnC LYS21	5	22	44	43	38
TnC GLU19	TnC ALA22	5	14509	18606	18692	18441
TnC GLU19	TnC ALA23	5	29930	34811	34639	35067
TnC GLU19	TnI MET0	5	1131	1831	316	3906
TnC GLU19	TnI ALA1	5	761	325	226	2770
TnC GLU19	TnI ASP2	5	204	5	31	1700
TnC GLU19	TnI GLY3	5	216	16	42	201
TnC GLU19	TnI SER4	5	1675	160	574	86
TnC GLU19	TnI SER5	5	1324	14	1418	482
TnC GLU19	TnI ASP6	5	9	0	2	0
TnC GLU19	TnI ALA7	5	5	1	0	0
TnC GLU19	TnI ALA8	5	0	0	1	99
TnC GLU19	TnI ARG9	5	26094	25621	28270	18285
TnC GLU19	TnI GLU10	5	0	0	6	64
TnC GLU19	TnI ARG12	5	437	53	1056	4994
TnC GLU19	TnI GLY159	5	0	11	0	0
TnC GLU19	TnI ARG161	5	31791	30181	25228	32305
TnC GLU19	TnI LYS163	5	0	0	0	12
TnC GLU19	TnI SER165	5	0	3053	0	0
TnC GLU19	TnI ARG169	5	1474	0	6	2677
TnC PHE20	TnC ALA22	5	16	4	9	7
TnC PHE20	TnC ALA23	5	21253	18482	17477	17179
TnC PHE20	TnC PHE24	5	37240	37381	37390	37258
TnC LYS21	TnC ALA23	5	819	426	414	327
TnC LYS21	TnC PHE24	5	18008	17227	15905	17375
TnC LYS21	TnC ASP25	5	37452	37242	37407	37391
TnC LYS21	TnC GLY30	5	1	4	0	1
TnC LYS21	TnC ALA31	5	15	4	6	11
TnC LYS21	TnC GLU32	5	17755	20595	19312	18680
TnC LYS21	TnC PHE74	5	0	0	0	11
TnC LYS21	TnC ASP75	5	0	0	0	23
TnC LYS21	TnI MET0	5	5	0	9	10
TnC LYS21	TnI ALA1	5	0	0	204	3
TnC LYS21	TnI ASP2	5	55	84	287	7
TnC LYS21	TnI GLY3	5	0	1	63	5
TnC LYS21	TnI SER5	5	0	0	4	43
TnC LYS21	TnI ASP6	5	203	0	425	247
TnC LYS21	TnI ARG9	5	1	4	2	8
TnC LYS21	TnI GLU10	5	6	2	0	0
TnC LYS21	TnI ARG12	5	36	47	104	75
TnC LYS21	TnI PRO15	5	0	0	5	0
TnC ALA22	TnC PHE24	5	53	48	35	96
TnC ALA22	TnC ASP25	5	1651	2714	2499	2742
TnC ALA22	TnC ILE26	5	15150	16759	18720	19311
TnC ALA22	TnI SER5	5	0	0	0	14
TnC ALA22	TnI ARG9	5	2	5	6	1
TnC ALA22	TnI ARG12	5	475	477	35	76
TnC ALA22	TnI ARG161	5	929	389	284	674
TnC ALA23	TnC ASP25	5	6	2	4	3
TnC ALA23	TnC ILE26	5	27913	28915	28273	26671
TnC ALA23	TnC PHE27	5	22130	22327	25408	22104
TnC PHE24	TnC ILE26	5	3311	3291	2783	3020
TnC PHE24	TnC PHE27	5	33414	33379	33333	34096
TnC PHE24	TnC VAL28	5	36197	36807	37048	35850
TnC ASP25	TnC PHE27	5	146	84	97	69
TnC ASP25	TnC VAL28	5	5066	3091	3206	4981
TnC ASP25	TnC LEU29	5	16682	19367	19047	17350
TnC ASP25	TnC GLY30	5	37291	35227	34151	37123
TnC ASP25	TnC ALA31	5	12	13	17	3
TnC ASP25	TnI MET0	5	0	0	99	260
TnC ASP25	TnI GLY3	5	0	0	245	0
TnC ASP25	TnI SER4	5	0	1	37	0
TnC ASP25	TnI SER5	5	0	1	288	0
TnC ASP25	TnI ASP6	5	0	9	47	0
TnC ASP25	TnI ARG9	5	193	679	701	2342
TnC ASP25	TnI GLU10	5	0	10	0	0
TnC ASP25	TnI ARG12	5	22857	26876	27404	21723
TnC ASP25	TnI ALA14	5	0	0	0	74
TnC ASP25	TnI ARG19	5	0	0	1	0
TnC ASP25	TnI ARG20	5	0	0	8	0
TnC ASP25	TnI ARG161	5	0	6	0	0
TnC ASP25	TnI SER165	5	71	0	0	0
TnC ASP25	TnI ARG169	5	36	0	0	0
TnC ILE26	TnC VAL28	5	196	82	96	154
TnC ILE26	TnC LEU29	5	23637	20442	20328	20440
TnC ILE26	TnC GLY30	5	1	0	760	0
TnC ILE26	TnC LYS43	5	110	194	155	156
TnC ILE26	TnI ARG12	5	3	0	0	0
TnC ILE26	TnI ALA14	5	0	0	0	6
TnC ILE26	TnI LYS163	5	69	21	0	0
TnC ILE26	TnI SER165	5	65	0	0	0
TnC ILE26	TnI LEU166	5	215	0	0	0
TnC ILE26	TnI ASP167	5	0	1	0	0
TnC ILE26	TnI ARG169	5	1328	0	0	0
TnC ILE26	TnI ALA170	5	46	0	0	0
TnC PHE27	TnC LEU29	5	9169	9526	9502	9900
TnC PHE27	TnC GLY30	5	0	0	763	0
TnC PHE27	TnC ALA31	5	0	0	455	0
TnC PHE27	TnC LYS43	5	331	507	310	401
TnC PHE27	TnI ARG19	5	31	22	112	2
TnC PHE27	TnI ARG20	5	21	0	354	0
TnC PHE27	TnI ARG21	5	32	0	27	0
TnC PHE27	TnI LYS163	5	10	0	0	0
TnC PHE27	TnI ARG169	5	196	0	0	0
TnC PHE27	TnI ALA170	5	3	0	0	0
TnC VAL28	TnC GLY30	5	771	571	711	1046
TnC VAL28	TnC ALA31	5	31617	31586	31783	32067
TnC VAL28	TnI ALA16	5	0	47	4	0
TnC VAL28	TnI ILE18	5	2	288	0	0
TnC VAL28	TnI ARG19	5	294	28	39	19
TnC VAL28	TnI ARG20	5	276	1	148	0
TnC VAL28	TnI ARG21	5	0	0	140	0
TnC VAL28	TnI ARG169	5	0	1	0	0
TnC LEU29	TnC ALA31	5	15148	17456	16032	15389
TnC LEU29	TnC GLU32	5	0	1	0	0
TnC LEU29	TnC LYS43	5	0	0	26	0
TnC LEU29	TnI MET0	5	2	10	0	0
TnC LEU29	TnI ALA1	5	0	7	0	0
TnC LEU29	TnI GLY3	5	0	4	74	0
TnC LEU29	TnI SER4	5	0	1	4	0
TnC LEU29	TnI SER5	5	0	3	1	0
TnC LEU29	TnI ARG12	5	20	52	23	7
TnC LEU29	TnI ALA14	5	60	2	1	143
TnC LEU29	TnI ALA16	5	7119	12448	9394	10189
TnC LEU29	TnI ILE18	5	0	0	120	2236
TnC LEU29	TnI ARG19	5	608	2	561	8
TnC LEU29	TnI ARG20	5	28	2	25	0
TnC LEU29	TnI ARG21	5	0	0	104	0
TnC LEU29	TnI ARG169	5	39	0	0	28
TnC GLY30	TnC GLU32	5	823	1105	1115	1200
TnC GLY30	TnC LYS39	5	0	0	63	0
TnC GLY30	TnC LYS43	5	0	0	126	0
TnC GLY30	TnI MET0	5	0	3	28	20
TnC GLY30	TnI ALA1	5	0	87	0	0
TnC GLY30	TnI GLY3	5	0	1	11	0
TnC GLY30	TnI SER4	5	0	0	34	0
TnC GLY30	TnI SER5	5	0	3	8	0
TnC GLY30	TnI ARG9	5	0	1	0	0
TnC GLY30	TnI ARG12	5	2658	3659	3245	2297
TnC GLY30	TnI PRO13	5	0	0	17	0
TnC GLY30	TnI ALA14	5	410	6	14	2
TnC GLY30	TnI ALA16	5	6416	3942	4517	5093
TnC GLY30	TnI ILE18	5	0	0	0	118
TnC GLY30	TnI ARG19	5	98	0	208	2
TnC GLY30	TnI ARG20	5	0	1	3	0
TnC GLY30	TnI SER165	5	1	0	0	0
TnC GLY30	TnI ARG169	5	3	0	0	0
TnC ALA31	TnC ASP33	5	1213	2048	1545	1325
TnC ALA31	TnC GLY34	5	24580	27337	28938	27584
TnC ALA31	TnC CYS35	5	1	0	0	0
TnC ALA31	TnI ARG12	5	545	615	709	479
TnC ALA31	TnI ALA16	5	0	4	97	0
TnC ALA31	TnI ARG19	5	0	0	290	0
TnC ALA31	TnI ARG20	5	68	0	31	0
TnC ALA31	TnI ARG21	5	3	0	0	0
TnC GLU32	TnC GLY34	5	6561	6125	6434	6171
TnC GLU32	TnC CYS35	5	25	0	0	2
TnC GLU32	TnC LYS39	5	0	0	478	0
TnC GLU32	TnC GLU40	5	0	0	1052	0
TnC GLU32	TnC LYS43	5	0	0	228	0
TnC GLU32	TnT LYS282	5	0	90	0	3
TnC GLU32	TnT THR284	5	0	0	0	1
TnC GLU32	TnT ARG286	5	1	0	0	67
TnC GLU32	TnT TRP287	5	0	0	0	8
TnC GLU32	TnT LYS288	5	0	0	2	144
TnC GLU32	TnI MET0	5	236	81	195	33
TnC GLU32	TnI ALA1	5	15	0	14	5
TnC GLU32	TnI ASP2	5	2	0	0	0
TnC GLU32	TnI GLY3	5	1	0	1	5
TnC GLU32	TnI SER4	5	0	0	19	0
TnC GLU32	TnI SER5	5	0	5	15	0
TnC GLU32	TnI ASP6	5	0	0	8	0
TnC GLU32	TnI ARG9	5	3	188	0	206
TnC GLU32	TnI ARG12	5	15268	20692	19295	11708
TnC GLU32	TnI ALA14	5	21	0	0	6
TnC GLU32	TnI PRO15	5	14	0	0	0
TnC GLU32	TnI ALA16	5	4882	1630	2018	1499
TnC GLU32	TnI PRO17	5	1241	202	311	70
TnC GLU32	TnI ILE18	5	499	34	99	201
TnC GLU32	TnI ARG19	5	810	59	2128	214
TnC GLU32	TnI ARG20	5	28	1242	813	0
TnC GLU32	TnI ARG21	5	775	0	2599	0
TnC GLU32	TnI SER22	5	1	0	0	0
TnC GLU32	TnI HIE33	5	0	0	2	0
TnC GLU32	TnI LYS35	5	0	0	0	1
TnC ASP33	TnC CYS35	5	2212	5097	5998	2026
TnC ASP33	TnC SER37	5	0	0	460	0
TnC ASP33	TnC LYS39	5	0	8	806	0
TnC ASP33	TnC GLU40	5	0	0	64	0
TnC ASP33	TnC THR71	5	0	0	37	0
TnC ASP33	TnC PHE74	5	0	2	0	0
TnC ASP33	TnT LYS280	5	0	0	0	1
TnC ASP33	TnT LYS282	5	0	135	0	108
TnC ASP33	TnT VAL283	5	0	14	0	3
TnC ASP33	TnT THR284	5	0	0	0	749
TnC ASP33	TnT GLY285	5	0	0	0	488
TnC ASP33	TnT ARG286	5	3	5063	3	3472
TnC ASP33	TnT TRP287	5	0	0	0	616
TnC ASP33	TnT LYS288	5	33	31	438	681
TnC ASP33	TnI ASP2	5	14	0	0	0
TnC ASP33	TnI ALA16	5	0	2	0	21
TnC ASP33	TnI PRO17	5	98	0	0	58
TnC ASP33	TnI ILE18	5	5194	1	131	57
TnC ASP33	TnI ARG19	5	21977	3667	13000	4621
TnC ASP33	TnI ARG20	5	14097	4695	16120	12482
TnC ASP33	TnI ARG21	5	6721	333	8007	1
TnC ASP33	TnI SER22	5	609	0	1365	0
TnC ASP33	TnI SER23	5	44	0	594	1
TnC ASP33	TnI ASN24	5	0	1	5	3
TnC ASP33	TnI TYR25	5	0	0	172	0
TnC ASP33	TnI ARG26	5	0	0	714	0
TnC ASP33	TnI ALA27	5	0	0	0	1
TnC ASP33	TnI TYR28	5	0	0	2	6
TnC GLY34	TnC ILE36	5	2	14	0	0
TnC GLY34	TnC PHE74	5	2	38	10	0
TnC GLY34	TnT LYS282	5	0	107	0	37
TnC GLY34	TnT ARG286	5	0	0	0	38
TnC GLY34	TnT LYS288	5	7	2	0	12
TnC GLY34	TnI ILE18	5	0	0	2	0
TnC GLY34	TnI ARG19	5	149	0	503	108
TnC GLY34	TnI ARG20	5	195	0	644	47
TnC GLY34	TnI ARG21	5	947	1	472	0
TnC GLY34	TnI SER22	5	3	0	1	0
TnC GLY34	TnI SER23	5	0	0	2	0
TnC GLY34	TnI ARG26	5	0	0	0	36
TnC CYS35	TnC SER37	5	421	226	685	279
TnC CYS35	TnC GLU40	5	4	0	0	0
TnC CYS35	TnC THR71	5	1799	1789	1466	1287
TnC CYS35	TnC VAL72	5	862	971	809	1176
TnC CYS35	TnC ASP73	5	3076	2126	3114	3296
TnC CYS35	TnT LYS280	5	0	1	0	3
TnC CYS35	TnT ALA281	5	0	5	0	0
TnC CYS35	TnT LYS282	5	0	72	0	54
TnC CYS35	TnT THR284	5	0	0	0	75
TnC CYS35	TnT ARG286	5	0	0	0	6
TnC CYS35	TnT TRP287	5	0	0	0	2
TnC CYS35	TnT LYS288	5	8	0	10	4
TnC CYS35	TnI PRO17	5	907	0	0	0
TnC CYS35	TnI ILE18	5	4	0	1	0
TnC CYS35	TnI ARG19	5	1045	4353	2025	97
TnC CYS35	TnI ARG20	5	841	46	3961	272
TnC CYS35	TnI ARG21	5	4258	573	5269	2
TnC CYS35	TnI SER22	5	781	748	833	6
TnC CYS35	TnI SER23	5	769	0	472	0
TnC CYS35	TnI ASN24	5	53	0	111	0
TnC CYS35	TnI TYR25	5	1	0	2	0
TnC CYS35	TnI ARG26	5	1	0	47	6550
TnC ILE36	TnC THR71	5	950	123	2	135
TnC ILE36	TnC VAL72	5	37455	37500	37492	37500
TnC SER37	TnC LYS39	5	33468	33247	34740	27742
TnC SER37	TnC GLU40	5	37381	37356	37438	37067
TnC SER37	TnC LEU41	5	37211	36817	36916	36909
TnC SER37	TnC GLY70	5	26	8	6	4
TnC SER37	TnI ARG19	5	370	727	211	148
TnC SER37	TnI ARG20	5	605	0	774	0
TnC SER37	TnI ARG21	5	1823	518	2664	2862
TnC SER37	TnI SER22	5	11	0	47	0
TnC SER37	TnI SER23	5	0	561	1	9359
TnC SER37	TnI ASN24	5	5	0	264	0
TnC SER37	TnI TYR25	5	26	0	1	114
TnC SER37	TnI ARG26	5	26	107	21	1957
TnC THR38	TnC GLU40	5	83	93	39	97
TnC THR38	TnC LEU41	5	3224	3653	3305	3964
TnC THR38	TnC GLY42	5	36604	36815	36649	36970
TnC THR38	TnC PRO54	5	749	922	736	560
TnC THR38	TnC GLU55	5	0	142	15	972
TnC THR38	TnC LEU57	5	25	1	3	3
TnC THR38	TnC GLN58	5	646	41	12	278
TnC THR38	TnC GLY70	5	19	5	170	25
TnC THR38	TnT LYS280	5	0	0	0	1
TnC THR38	TnT LYS282	5	0	0	0	17
TnC THR38	TnT ARG286	5	0	12	0	0
TnC THR38	TnT TRP287	5	0	0	0	7
TnC THR38	TnT LYS288	5	0	9	6	0
TnC THR38	TnI ARG19	5	0	0	2	0
TnC THR38	TnI ARG21	5	12	0	145	0
TnC THR38	TnI SER22	5	0	0	1	0
TnC THR38	TnI SER23	5	0	140	2	30
TnC THR38	TnI ASN24	5	32	0	224	0
TnC THR38	TnI TYR25	5	148	0	140	0
TnC THR38	TnI ARG26	5	1224	13441	1096	17848
TnC THR38	TnI LYS137	5	0	0	0	5
TnC LYS39	TnC LEU41	5	5	9	11	2
TnC LYS39	TnC GLY42	5	14166	13671	14449	12409
TnC LYS39	TnC LYS43	5	25383	25614	27669	24524
TnC LYS39	TnC ARG46	5	43	89	90	44
TnC LYS39	TnC GLU55	5	0	18	0	13
TnC LYS39	TnT VAL283	5	0	0	1255	0
TnC LYS39	TnT THR284	5	0	0	29	0
TnC LYS39	TnT GLY285	5	1	0	1270	0
TnC LYS39	TnT ARG286	5	0	1	16	0
TnC LYS39	TnT TRP287	5	1	46	24	5
TnC LYS39	TnT LYS288	5	39	174	1348	17
TnC LYS39	TnI ASP6	5	11	0	0	0
TnC LYS39	TnI ALA14	5	3	0	0	0
TnC LYS39	TnI PRO15	5	38	0	0	0
TnC LYS39	TnI ALA16	5	0	4	0	0
TnC LYS39	TnI PRO17	5	0	172	0	0
TnC LYS39	TnI ILE18	5	0	0	122	0
TnC LYS39	TnI ARG19	5	0	1	593	0
TnC LYS39	TnI ARG20	5	18	3	20	0
TnC LYS39	TnI ARG21	5	72	259	64	3
TnC LYS39	TnI SER22	5	87	4445	191	0
TnC LYS39	TnI SER23	5	62	24665	167	33642
TnC LYS39	TnI ASN24	5	6	0	24	0
TnC LYS39	TnI TYR25	5	502	6	382	706
TnC LYS39	TnI ARG169	5	2	0	0	0
TnC LYS39	TnI ALA170	5	263	23	0	0
TnC GLU40	TnC GLY42	5	219	208	263	203
TnC GLU40	TnC LYS43	5	29763	27862	27956	28720
TnC GLU40	TnC VAL44	5	28183	24582	25857	24010
TnC GLU40	TnI ARG19	5	2027	2365	1417	793
TnC GLU40	TnI ARG20	5	2361	0	4653	2
TnC GLU40	TnI ARG21	5	8273	800	10804	15978
TnC GLU40	TnI SER22	5	26	0	397	0
TnC GLU40	TnI SER23	5	2	0	2	0
TnC GLU40	TnI ARG26	5	0	0	0	6941
TnC GLU40	TnI LYS163	5	166	0	0	0
TnC GLU40	TnI ARG169	5	130	0	0	0
TnC LEU41	TnC LYS43	5	367	519	620	435
TnC LEU41	TnC VAL44	5	24126	25207	24758	26150
TnC LEU41	TnC MET45	5	36831	35791	36165	36549
TnC LEU41	TnC ARG46	5	0	0	0	1
TnC LEU41	TnC ASN51	5	0	2	336	1
TnC GLY42	TnC VAL44	5	122	138	137	193
TnC GLY42	TnC MET45	5	12206	14055	12919	12963
TnC GLY42	TnC ARG46	5	36926	36841	36100	36851
TnC GLY42	TnC ASN51	5	965	631	1306	824
TnC LYS43	TnC MET45	5	7	7	60	6
TnC LYS43	TnC ARG46	5	11129	10345	10427	9407
TnC LYS43	TnC MET47	5	32059	33125	31933	30609
TnC LYS43	TnC ASN51	5	0	1	0	0
TnC LYS43	TnT LYS288	5	0	0	2	0
TnC LYS43	TnI MET0	5	2	1	0	0
TnC LYS43	TnI ALA1	5	0	6	0	0
TnC LYS43	TnI ASP2	5	0	2	0	0
TnC LYS43	TnI SER4	5	5	0	0	0
TnC LYS43	TnI SER5	5	2	0	0	0
TnC LYS43	TnI ASP6	5	41	0	0	0
TnC LYS43	TnI GLU10	5	0	0	16	0
TnC LYS43	TnI ALA14	5	0	0	0	1
TnC LYS43	TnI GLN155	5	0	1	31	0
TnC LYS43	TnI ALA156	5	0	0	17	2
TnC LYS43	TnI GLY159	5	0	0	1	0
TnC LYS43	TnI ALA160	5	1	0	1	0
TnC LYS43	TnI LYS163	5	7	5	1	1
TnC LYS43	TnI GLU164	5	6145	597	783	6838
TnC LYS43	TnI SER165	5	40	44	0	0
TnC LYS43	TnI LEU166	5	22	0	0	0
TnC LYS43	TnI ASP167	5	1267	257	21	331
TnC LYS43	TnI LEU168	5	267	0	0	0
TnC LYS43	TnI ARG169	5	3129	0	0	0
TnC LYS43	TnI ALA170	5	4492	11	0	5
TnC VAL44	TnC ARG46	5	191	262	761	240
TnC VAL44	TnC MET47	5	25668	24471	23243	25749
TnC VAL44	TnC LEU48	5	32589	33238	32034	32844
TnC VAL44	TnC ASN51	5	0	0	50	0
TnC VAL44	TnI GLN155	5	18	30	58	28
TnC MET45	TnC MET47	5	488	371	772	799
TnC MET45	TnC LEU48	5	26901	25446	26185	24479
TnC MET45	TnC GLY49	5	25530	23885	23991	24120
TnC MET45	TnC GLN50	5	32314	34106	31659	31370
TnC MET45	TnC ASN51	5	620	859	1085	1574
TnC MET45	TnC THR53	5	524	1014	395	639
TnC MET45	TnC CYS84	5	1	0	0	0
TnC MET45	TnI ARG144	5	1	0	0	0
TnC MET45	TnI ARG145	5	70	0	0	0
TnC MET45	TnI ARG147	5	0	0	1	29
TnC MET45	TnI SER149	5	4	0	7	2
TnC ARG46	TnC LEU48	5	695	559	664	513
TnC ARG46	TnC GLY49	5	29356	31556	30264	29225
TnC ARG46	TnC GLN50	5	1772	2545	1801	2157
TnC ARG46	TnC ASN51	5	3739	4442	4734	3690
TnC ARG46	TnC PRO52	5	30	171	53	143
TnC ARG46	TnT LYS288	5	0	0	1	0
TnC ARG46	TnI MET0	5	6	0	0	0
TnC ARG46	TnI ASP2	5	10	0	0	0
TnC ARG46	TnI SER4	5	38	0	0	0
TnC ARG46	TnI SER5	5	3	0	0	0
TnC ARG46	TnI ASP6	5	1	0	0	0
TnC ARG46	TnI ALA156	5	0	13	0	8
TnC ARG46	TnI GLY159	5	1	1	0	1
TnC ARG46	TnI ALA160	5	1	0	0	1
TnC ARG46	TnI LYS163	5	19	42	219	1
TnC ARG46	TnI GLU164	5	2220	614	18	1298
TnC ARG46	TnI SER165	5	6	0	0	0
TnC ARG46	TnI LEU166	5	47	0	0	0
TnC ARG46	TnI ASP167	5	1297	12	0	7
TnC ARG46	TnI LEU168	5	1213	0	0	0
TnC ARG46	TnI ARG169	5	274	9	0	0
TnC ARG46	TnI ALA170	5	5870	118	0	0
TnC MET47	TnC GLY49	5	3953	5270	4904	4857
TnC MET47	TnI MET0	5	95	3	0	25
TnC MET47	TnI ALA1	5	3255	0	0	61
TnC MET47	TnI ASP2	5	0	0	0	4
TnC MET47	TnI GLY3	5	10	0	0	1
TnC MET47	TnI SER5	5	2	0	0	0
TnC MET47	TnI SER149	5	0	0	81	0
TnC MET47	TnI ALA152	5	0	0	1	0
TnC MET47	TnI GLN155	5	775	550	571	757
TnC MET47	TnI ALA156	5	19	52	43	18
TnC MET47	TnI LEU157	5	0	0	1	0
TnC MET47	TnI GLY159	5	2	1	3	1
TnC MET47	TnI ALA160	5	234	71	22	82
TnC MET47	TnI ALA162	5	0	0	1	0
TnC MET47	TnI LYS163	5	371	203	604	251
TnC MET47	TnI GLU164	5	4	1	0	0
TnC MET47	TnI SER165	5	24	0	0	4
TnC MET47	TnI ARG169	5	14	2	0	0
TnC LEU48	TnC GLN50	5	6915	7633	6693	7002
TnC LEU48	TnC ASN51	5	295	26	57	551
TnC LEU48	TnI MET0	5	1667	0	0	27
TnC LEU48	TnI ALA1	5	0	0	0	4
TnC LEU48	TnI ARG147	5	0	1	38	0
TnC LEU48	TnI SER149	5	51	0	0	0
TnC LEU48	TnI ALA152	5	0	0	0	1
TnC LEU48	TnI GLN155	5	128	22	0	34
TnC LEU48	TnI LYS163	5	0	0	37	0
TnC LEU48	TnI ARG169	5	0	0	3	0
TnC GLY49	TnC ASN51	5	778	768	744	1022
TnC GLY49	TnI ARG144	5	0	0	1	0
TnC GLY49	TnI ARG147	5	33	0	0	0
TnC GLY49	TnI LYS163	5	0	0	8	0
TnC GLY49	TnI ARG169	5	4	0	0	0
TnC GLN50	TnC THR53	5	0	4	0	3
TnC GLN50	TnC GLU56	5	55	1	3	10
TnC GLN50	TnC MET60	5	38	0	0	0
TnC GLN50	TnC CYS84	5	26	0	0	0
TnC GLN50	TnT LYS288	5	1	0	6	0
TnC GLN50	TnI ARG144	5	0	1	21	2
TnC GLN50	TnI ARG145	5	43	0	0	0
TnC GLN50	TnI VAL146	5	75	1	114	0
TnC GLN50	TnI ARG147	5	2037	1083	1074	1482
TnC GLN50	TnI SER149	5	66	28	20	156
TnC GLN50	TnI ASP151	5	2	0	0	33
TnC GLN50	TnI ALA152	5	0	23	0	8
TnC GLN50	TnI ASP167	5	0	0	1	0
TnC GLN50	TnI ARG169	5	0	0	4	0
TnC GLN50	TnI ALA170	5	0	0	54	0
TnC ASN51	TnC THR53	5	2892	2614	2953	4464
TnC ASN51	TnC GLU56	5	185	91	70	73
TnC ASN51	TnT ARG286	5	0	36	2	37
TnC ASN51	TnT TRP287	5	0	95	0	0
TnC ASN51	TnT LYS288	5	2	8	5	24
TnC ASN51	TnI LEU143	5	0	0	2	0
TnC ASN51	TnI ARG144	5	294	114	134	59
TnC ASN51	TnI ARG145	5	587	0	0	0
TnC ASN51	TnI ARG147	5	1	42	0	2
TnC ASN51	TnI ARG169	5	4	0	0	0
TnC ASN51	TnI ALA170	5	18	0	0	0
TnC PRO52	TnT ARG286	5	0	2	0	0
TnC PRO52	TnT TRP287	5	1	22	0	0
TnC PRO52	TnI ARG145	5	1	0	0	0
TnC THR53	TnC GLU55	5	9842	10085	10072	10752
TnC THR53	TnC GLU56	5	35329	35144	35898	35569
TnC THR53	TnC LEU57	5	35313	34227	32046	34557
TnC THR53	TnT LYS280	5	0	0	1	0
TnC THR53	TnT LYS282	5	2	1	2	0
TnC THR53	TnT ARG286	5	268	320	132	69
TnC THR53	TnT TRP287	5	1	20	13	147
TnC THR53	TnT LYS288	5	18	58	0	0
TnC THR53	TnI ARG135	5	0	0	6	0
TnC THR53	TnI LYS137	5	1	0	9	0
TnC THR53	TnI PHE138	5	0	0	1	0
TnC THR53	TnI LYS139	5	0	0	240	0
TnC THR53	TnI ARG140	5	0	0	0	4
TnC THR53	TnI THR142	5	0	0	1	1
TnC THR53	TnI ARG144	5	75	42	18	7
TnC THR53	TnI ARG145	5	47	0	0	0
TnC THR53	TnI ARG147	5	0	3	0	0
TnC PRO54	TnC GLU56	5	254	174	321	318
TnC PRO54	TnC LEU57	5	14169	14555	17992	11984
TnC PRO54	TnC GLN58	5	36232	35861	36146	35019
TnC PRO54	TnC GLU59	5	0	0	2	0
TnC PRO54	TnT ARG286	5	0	4	0	0
TnC PRO54	TnI ARG21	5	0	0	5	0
TnC PRO54	TnI TYR25	5	10	0	37	0
TnC PRO54	TnI ARG26	5	192	87	135	17
TnC GLU55	TnC LEU57	5	86	108	126	106
TnC GLU55	TnC GLN58	5	15013	16296	15165	15772
TnC GLU55	TnC GLU59	5	30883	31562	31665	30616
TnC GLU55	TnT LYS276	5	0	316	21	0
TnC GLU55	TnT THR277	5	0	23	0	0
TnC GLU55	TnT ARG278	5	0	1677	1803	1157
TnC GLU55	TnT LYS280	5	211	102	99	0
TnC GLU55	TnT LYS282	5	234	186	0	379
TnC GLU55	TnT THR284	5	59	112	0	1784
TnC GLU55	TnT GLY285	5	1	106	0	0
TnC GLU55	TnT ARG286	5	2440	6271	6	1028
TnC GLU55	TnT TRP287	5	182	132	31	105
TnC GLU55	TnT LYS288	5	1051	861	114	57
TnC GLU55	TnI ARG12	5	8	0	0	0
TnC GLU55	TnI ARG21	5	0	0	663	0
TnC GLU55	TnI TYR25	5	582	16	452	21
TnC GLU55	TnI ARG26	5	24141	10788	25209	2434
TnC GLU55	TnI TYR28	5	0	0	4	0
TnC GLU55	TnI ARG135	5	0	0	146	4
TnC GLU55	TnI LYS137	5	136	36	1989	684
TnC GLU55	TnI PHE138	5	0	0	2	0
TnC GLU55	TnI LYS139	5	1717	2081	198	4755
TnC GLU55	TnI ARG140	5	2384	973	8784	798
TnC GLU55	TnI THR142	5	7	180	4	1
TnC GLU55	TnI LEU143	5	0	6	0	0
TnC GLU55	TnI ARG144	5	31	0	0	0
TnC GLU55	TnI ARG145	5	9	0	0	0
TnC GLU56	TnC GLN58	5	108	144	98	439
TnC GLU56	TnC GLU59	5	14775	14627	12854	18233
TnC GLU56	TnC MET60	5	27624	29636	26439	31421
TnC GLU56	TnT ARG278	5	0	0	0	5
TnC GLU56	TnT LYS282	5	39	0	0	0
TnC GLU56	TnT ARG286	5	2312	216	563	380
TnC GLU56	TnT TRP287	5	2	17	0	196
TnC GLU56	TnT LYS288	5	112	172	1	4
TnC GLU56	TnI ARG135	5	0	0	130	0
TnC GLU56	TnI LYS137	5	0	0	2847	0
TnC GLU56	TnI LYS139	5	0	0	11	138
TnC GLU56	TnI ARG140	5	0	0	6	6716
TnC GLU56	TnI THR142	5	36	0	7227	226
TnC GLU56	TnI LEU143	5	0	0	5023	119
TnC GLU56	TnI ARG144	5	21088	15018	10000	13058
TnC GLU56	TnI ARG145	5	3695	13	5	0
TnC GLU56	TnI VAL146	5	7389	14380	8079	5435
TnC GLU56	TnI ARG147	5	102	1519	10	1143
TnC LEU57	TnC GLU59	5	80	72	98	79
TnC LEU57	TnC MET60	5	27914	25751	26830	22840
TnC LEU57	TnC ILE61	5	33556	34111	33209	32916
TnC GLN58	TnC MET60	5	437	333	409	166
TnC GLN58	TnC ILE61	5	29111	28293	27886	26981
TnC GLN58	TnC ASP62	5	37230	37276	37228	35589
TnC GLN58	TnC GLY68	5	0	0	5	0
TnC GLN58	TnC SER69	5	0	1	0	0
TnC GLN58	TnC GLY70	5	28156	31371	32208	34753
TnC GLN58	TnT VAL274	5	0	0	1	0
TnC GLN58	TnT THR277	5	0	1	0	0
TnC GLN58	TnT ARG278	5	0	136	0	0
TnC GLN58	TnT LYS282	5	12	0	0	0
TnC GLN58	TnT VAL283	5	0	0	0	1
TnC GLN58	TnT THR284	5	0	0	1	117
TnC GLN58	TnT ARG286	5	0	0	0	34
TnC GLN58	TnI SER22	5	0	0	3	0
TnC GLN58	TnI SER23	5	1	141	0	0
TnC GLN58	TnI ASN24	5	1	0	15	0
TnC GLN58	TnI TYR25	5	69	0	2	2
TnC GLN58	TnI ARG26	5	814	637	400	39
TnC GLN58	TnI ALA27	5	0	0	4	0
TnC GLN58	TnI TYR28	5	0	5	106	4
TnC GLN58	TnI ARG135	5	0	0	3	0
TnC GLN58	TnI LYS137	5	0	0	1	0
TnC GLN58	TnI ARG140	5	180	98	388	35
TnC GLN58	TnI THR142	5	0	1	0	0
TnC GLU59	TnC ILE61	5	100	100	111	186
TnC GLU59	TnC ASP62	5	2076	2304	2699	5707
TnC GLU59	TnC GLU63	5	20510	21211	17892	24695
TnC GLU59	TnC LYS90	5	0	0	13	0
TnC GLU59	TnC LYS92	5	0	0	176	0
TnC GLU59	TnC LYS142	5	1	0	2	1
TnC GLU59	TnT THR277	5	0	308	0	0
TnC GLU59	TnT ARG278	5	112	2170	0	0
TnC GLU59	TnT LYS280	5	195	0	0	0
TnC GLU59	TnT LYS282	5	1695	0	0	0
TnC GLU59	TnT ARG286	5	0	0	51	4628
TnC GLU59	TnT LYS288	5	17	16	0	0
TnC GLU59	TnI ARG26	5	22	0	225	0
TnC GLU59	TnI TYR28	5	1	10	2	0
TnC GLU59	TnI ARG135	5	2	1	699	4
TnC GLU59	TnI LYS137	5	1	0	1072	0
TnC GLU59	TnI LYS139	5	350	0	0	22
TnC GLU59	TnI ARG140	5	11903	8004	27748	10051
TnC GLU59	TnI THR142	5	23028	22448	11086	18623
TnC GLU59	TnI LEU143	5	18618	20586	10378	17524
TnC GLU59	TnI ARG144	5	424	235	44	0
TnC GLU59	TnI ARG145	5	12233	15099	19779	18695
TnC GLU59	TnI ARG147	5	1	5	0	0
TnC MET60	TnC ASP62	5	0	10	0	9
TnC MET60	TnC GLU63	5	9960	11915	13270	10853
TnC MET60	TnC VAL64	5	638	496	498	432
TnC MET60	TnC ARG83	5	0	10	0	2
TnC MET60	TnC CYS84	5	26	4	123	0
TnC MET60	TnI THR142	5	0	0	1	0
TnC MET60	TnI ARG144	5	17	0	0	0
TnC MET60	TnI ARG145	5	60	433	252	1
TnC MET60	TnI VAL146	5	141	151	642	196
TnC MET60	TnI ARG147	5	462	162	309	176
TnC MET60	TnI ILE148	5	25	31	495	60
TnC MET60	TnI SER149	5	1	0	0	0
TnC ILE61	TnC GLU63	5	9731	9486	11448	7925
TnC ILE61	TnC VAL64	5	37397	37401	37337	37346
TnC ILE61	TnC ASP65	5	37433	37429	37390	37397
TnC ASP62	TnC VAL64	5	1129	1125	696	1115
TnC ASP62	TnC ASP65	5	892	881	867	1232
TnC ASP62	TnC LYS92	5	0	0	56	0
TnC ASP62	TnC LYS142	5	3566	3317	7526	1913
TnC ASP62	TnC LYS158	5	2	1	1	8
TnC ASP62	TnT LYS276	5	1	0	0	0
TnC ASP62	TnT THR277	5	0	21	0	0
TnC ASP62	TnT ARG278	5	14	3697	116	2341
TnC ASP62	TnT LYS280	5	143	0	0	0
TnC ASP62	TnT LYS282	5	4424	0	0	41
TnC ASP62	TnT THR284	5	0	0	0	3
TnC ASP62	TnT ARG286	5	976	15	0	2420
TnC ASP62	TnT TRP287	5	0	0	1	81
TnC ASP62	TnT LYS288	5	1865	29	1	0
TnC ASP62	TnI ASN24	5	0	0	9	0
TnC ASP62	TnI TYR25	5	6	0	0	0
TnC ASP62	TnI ARG26	5	7194	1	5618	0
TnC ASP62	TnI TYR28	5	6231	7735	6506	13512
TnC ASP62	TnI THR30	5	0	6	0	0
TnC ASP62	TnI LYS35	5	0	0	116	26
TnC ASP62	TnI LYS36	5	0	0	0	8
TnC ASP62	TnI ARG135	5	0	0	78	0
TnC ASP62	TnI LYS137	5	2	0	19	50
TnC ASP62	TnI LYS139	5	6	0	0	0
TnC ASP62	TnI ARG140	5	28304	31941	30448	27540
TnC ASP62	TnI ARG145	5	55	362	782	1985
TnC GLU63	TnC ARG83	5	14525	12333	7234	5908
TnC GLU63	TnC CYS84	5	0	0	1444	0
TnC GLU63	TnC SER89	5	5	10	0	7
TnC GLU63	TnC LYS90	5	63	9	336	100
TnC GLU63	TnC LYS92	5	1	0	169	0
TnC GLU63	TnC LYS142	5	5	692	1	30
TnC GLU63	TnC LYS158	5	1620	4218	11460	21032
TnC GLU63	TnT ARG286	5	15	0	0	0
TnC GLU63	TnT LYS288	5	426	0	0	0
TnC GLU63	TnI LYS35	5	0	0	0	10
TnC GLU63	TnI LYS36	5	0	0	0	1
TnC GLU63	TnI LYS139	5	1	0	0	0
TnC GLU63	TnI ARG140	5	2249	22	322	410
TnC GLU63	TnI ARG144	5	1028	10	4	0
TnC GLU63	TnI ARG145	5	23223	20377	28605	27920
TnC GLU63	TnI VAL146	5	0	0	0	1
TnC GLU63	TnI ARG147	5	25210	24988	24743	26341
TnC VAL64	TnC GLU66	5	12833	11101	10878	7983
TnC VAL64	TnT ARG286	5	4	0	0	0
TnC VAL64	TnT LYS288	5	3	0	0	0
TnC ASP65	TnC ASP67	5	7421	9231	8181	9561
TnC ASP65	TnC GLY68	5	28895	27974	28371	28755
TnC ASP65	TnC SER69	5	31105	30191	28797	28920
TnC ASP65	TnC GLY70	5	37364	37421	37025	37425
TnC ASP65	TnC THR71	5	21040	20254	17589	18438
TnC ASP65	TnC LYS142	5	786	195	4218	598
TnC ASP65	TnT LYS282	5	2360	0	0	0
TnC ASP65	TnT ARG286	5	131	0	0	1
TnC ASP65	TnT LYS288	5	1612	0	0	0
TnC ASP65	TnI ARG26	5	97	0	622	0
TnC ASP65	TnI TYR28	5	212	112	247	124
TnC ASP65	TnI THR30	5	0	23	0	0
TnC ASP65	TnI LYS35	5	1	0	538	45
TnC ASP65	TnI LYS36	5	0	0	16	18
TnC ASP65	TnI ARG140	5	0	0	0	1
TnC GLU66	TnC GLY68	5	1434	1246	1142	1276
TnC GLU66	TnC GLU76	5	34502	34849	34848	35677
TnC GLU66	TnC LYS142	5	1920	1099	2598	1417
TnC GLU66	TnC ASN144	5	0	1	0	0
TnC GLU66	TnC LYS158	5	290	0	1	79
TnC GLU66	TnT LYS276	5	14	0	0	0
TnC GLU66	TnT ARG278	5	39	0	0	0
TnC GLU66	TnT ARG286	5	2271	0	0	1
TnC GLU66	TnT LYS288	5	97	0	0	24
TnC GLU66	TnI TYR28	5	22	0	229	0
TnC GLU66	TnI THR30	5	1188	6040	483	54
TnC GLU66	TnI GLU31	5	17	7	0	0
TnC GLU66	TnI HIE33	5	80	3	214	440
TnC GLU66	TnI ALA34	5	70	1	0	1
TnC GLU66	TnI LYS35	5	3132	2025	3014	2142
TnC GLU66	TnI LYS36	5	6	8	1738	1649
TnC GLU66	TnI LYS37	5	1585	3267	3191	4066
TnC GLU66	TnI SER38	5	41	1327	808	25
TnC GLU66	TnI LYS39	5	0	1	72	0
TnC ASP67	TnC SER69	5	18935	18754	23457	24442
TnC ASP67	TnC GLU76	5	8458	10039	12026	12337
TnC ASP67	TnC LYS142	5	8	9	45	201
TnC ASP67	TnT ARG278	5	272	5375	0	4884
TnC ASP67	TnT LYS280	5	43	0	0	2
TnC ASP67	TnT ALA281	5	0	0	0	1
TnC ASP67	TnT LYS282	5	4	1	0	511
TnC ASP67	TnT THR284	5	0	0	0	11
TnC ASP67	TnT ARG286	5	1396	40	0	15
TnC ASP67	TnT LYS288	5	115	4	0	290
TnC ASP67	TnI ARG20	5	387	0	213	0
TnC ASP67	TnI ARG21	5	3256	0	323	0
TnC ASP67	TnI SER22	5	65	0	1	0
TnC ASP67	TnI SER23	5	10	0	87	0
TnC ASP67	TnI ASN24	5	130	3639	564	0
TnC ASP67	TnI ARG26	5	0	0	3	0
TnC ASP67	TnI TYR28	5	1597	203	2598	1230
TnC ASP67	TnI ALA29	5	7	0	975	256
TnC ASP67	TnI THR30	5	9681	8248	5331	8522
TnC ASP67	TnI GLU31	5	6141	15	4460	5713
TnC ASP67	TnI HIE33	5	0	0	26	338
TnC ASP67	TnI ALA34	5	0	0	1057	0
TnC ASP67	TnI LYS35	5	5746	12475	8946	5923
TnC ASP67	TnI LYS36	5	68	0	143	16
TnC ASP67	TnI LYS37	5	363	879	553	70
TnC ASP67	TnI LYS137	5	0	0	4	0
TnC GLY68	TnC GLY70	5	7592	6699	7028	6344
TnC GLY68	TnT LYS276	5	0	0	1	0
TnC GLY68	TnT ARG278	5	18	610	686	1484
TnC GLY68	TnT LYS282	5	9	0	0	104
TnC GLY68	TnT THR284	5	0	0	0	5
TnC GLY68	TnT GLY285	5	0	0	0	7
TnC GLY68	TnT ARG286	5	195	18	0	43
TnC GLY68	TnT TRP287	5	0	0	0	10
TnC GLY68	TnT LYS288	5	0	0	0	336
TnC GLY68	TnI ARG21	5	134	0	44	0
TnC GLY68	TnI SER22	5	1	0	0	0
TnC GLY68	TnI SER23	5	1	0	1	0
TnC GLY68	TnI ASN24	5	192	52	280	0
TnC GLY68	TnI TYR25	5	14	1	0	0
TnC GLY68	TnI ARG26	5	1618	15	2491	0
TnC GLY68	TnI ALA27	5	37	249	59	0
TnC GLY68	TnI TYR28	5	28458	30047	19399	26036
TnC GLY68	TnI ALA29	5	3469	322	2978	121
TnC GLY68	TnI THR30	5	335	14	220	426
TnC GLY68	TnI GLU31	5	0	0	15	9
TnC GLY68	TnI HIE33	5	0	0	3	2
TnC GLY68	TnI ALA34	5	0	0	19	0
TnC GLY68	TnI LYS35	5	227	322	88	33
TnC GLY68	TnI ARG135	5	0	0	1	0
TnC GLY68	TnI LYS137	5	0	0	5	0
TnC GLY68	TnI ARG140	5	0	53	1	36
TnC SER69	TnC THR71	5	34525	33325	36648	36903
TnC SER69	TnC ASP73	5	1	1	4	1
TnC SER69	TnT ARG278	5	0	1	12	0
TnC SER69	TnT LYS280	5	0	0	0	4
TnC SER69	TnT LYS282	5	0	0	0	75
TnC SER69	TnT THR284	5	0	0	0	218
TnC SER69	TnT GLY285	5	0	0	0	5
TnC SER69	TnT ARG286	5	1	0	0	9
TnC SER69	TnT TRP287	5	0	0	0	4
TnC SER69	TnT LYS288	5	0	9	0	3
TnC SER69	TnI ARG19	5	1	332	17	0
TnC SER69	TnI ARG20	5	9	0	23	0
TnC SER69	TnI ARG21	5	39	684	19	0
TnC SER69	TnI SER22	5	1340	4896	2740	0
TnC SER69	TnI SER23	5	3646	1246	3780	0
TnC SER69	TnI ASN24	5	6500	79	8206	20
TnC SER69	TnI TYR25	5	5490	0	3304	1
TnC SER69	TnI ARG26	5	5113	74	4215	242
TnC SER69	TnI ALA27	5	61	0	69	31
TnC SER69	TnI TYR28	5	2	10	409	24
TnC SER69	TnI ALA29	5	0	0	0	1
TnC SER69	TnI THR30	5	1	2	11	0
TnC SER69	TnI GLU31	5	0	0	53	0
TnC SER69	TnI PRO32	5	0	0	1	0
TnC SER69	TnI LYS35	5	89	403	0	0
TnC GLY70	TnT LYS282	5	0	0	0	1
TnC GLY70	TnI ARG19	5	0	51	0	0
TnC GLY70	TnI ARG21	5	0	22	5	0
TnC GLY70	TnI SER22	5	1	0	17	0
TnC GLY70	TnI SER23	5	22	0	16	0
TnC GLY70	TnI ASN24	5	277	0	332	0
TnC GLY70	TnI TYR25	5	1	0	14	0
TnC GLY70	TnI ARG26	5	27	0	52	18
TnC THR71	TnC ASP73	5	145	113	168	104
TnC THR71	TnT LYS280	5	0	0	0	2
TnC THR71	TnT LYS282	5	0	0	0	1
TnC THR71	TnT LYS288	5	0	5	0	0
TnC THR71	TnI ARG19	5	1	250	20	0
TnC THR71	TnI ARG20	5	64	0	2828	2
TnC THR71	TnI ARG21	5	1124	135	277	0
TnC THR71	TnI SER22	5	1847	2303	5376	0
TnC THR71	TnI SER23	5	5018	0	4234	0
TnC THR71	TnI ASN24	5	399	0	1653	10
TnC THR71	TnI TYR25	5	9	0	20	26
TnC THR71	TnI ARG26	5	25	0	115	1336
TnC THR71	TnI ALA27	5	0	0	2	0
TnC THR71	TnI ALA29	5	0	0	0	5
TnC THR71	TnI GLU31	5	0	0	2	0
TnC VAL72	TnI ARG20	5	0	0	1	0
TnC ASP73	TnC ASP75	5	258	964	214	416
TnC ASP73	TnC GLU76	5	37499	37500	37500	37500
TnC ASP73	TnC PHE77	5	37500	37497	37500	37498
TnC ASP73	TnT LYS282	5	0	490	0	536
TnC ASP73	TnT THR284	5	0	0	0	120
TnC ASP73	TnT ARG286	5	0	0	0	101
TnC ASP73	TnT LYS288	5	116	12	0	124
TnC ASP73	TnI ARG19	5	2415	0	1332	0
TnC ASP73	TnI ARG20	5	2233	0	3228	139
TnC ASP73	TnI ARG21	5	4905	0	826	0
TnC ASP73	TnI SER22	5	244	0	5	0
TnC ASP73	TnI SER23	5	7	0	12	0
TnC ASP73	TnI ASN24	5	0	0	16	0
TnC ASP73	TnI TYR28	5	0	0	0	131
TnC ASP73	TnI HIE33	5	0	0	0	1
TnC ASP73	TnI LYS35	5	16259	17002	9188	10785
TnC ASP73	TnI LYS36	5	0	2	108	4
TnC ASP73	TnI LYS37	5	3283	5111	3576	110
TnC PHE74	TnC GLU76	5	3823	3783	4331	4110
TnC PHE74	TnC PHE77	5	25627	25972	25786	26021
TnC PHE74	TnC LEU78	5	37139	37022	37110	37067
TnC ASP75	TnC PHE77	5	0	1	0	4
TnC ASP75	TnC LEU78	5	2967	3127	2584	3139
TnC ASP75	TnC VAL79	5	11764	9915	7214	8370
TnC ASP75	TnT LYS282	5	0	2	0	5
TnC ASP75	TnT THR284	5	0	0	0	9
TnC ASP75	TnT ARG286	5	0	0	0	106
TnC ASP75	TnT TRP287	5	0	0	0	14
TnC ASP75	TnT LYS288	5	0	0	0	1
TnC ASP75	TnI MET0	5	5	0	12	60
TnC ASP75	TnI ALA1	5	0	0	0	84
TnC ASP75	TnI SER4	5	8	0	0	0
TnC ASP75	TnI ARG21	5	321	0	0	0
TnC ASP75	TnI HIE33	5	10	0	0	0
TnC ASP75	TnI LYS35	5	14898	9710	9286	9294
TnC ASP75	TnI LYS36	5	7	5	3	112
TnC ASP75	TnI LYS37	5	6221	8870	4748	2923
TnC ASP75	TnI LYS39	5	0	8	24	0
TnC GLU76	TnC LEU78	5	15	18	21	24
TnC GLU76	TnC VAL79	5	27415	28779	30283	29374
TnC GLU76	TnC MET80	5	37455	37431	37363	37130
TnC GLU76	TnT LYS282	5	0	0	0	1
TnC GLU76	TnT THR284	5	0	0	0	51
TnC GLU76	TnI LYS35	5	18787	19583	9080	12127
TnC GLU76	TnI LYS36	5	4	0	14	11
TnC GLU76	TnI LYS37	5	3011	4865	3735	111
TnC PHE77	TnC VAL79	5	46	52	104	85
TnC PHE77	TnC MET80	5	19149	18297	18673	18942
TnC PHE77	TnC MET81	5	37490	37481	37470	37473
TnC LEU78	TnC MET80	5	3	6	1	19
TnC LEU78	TnC MET81	5	9421	9444	8877	8802
TnC LEU78	TnC VAL82	5	36204	35780	33367	36410
TnC VAL79	TnC MET81	5	5	14	22	4
TnC VAL79	TnC VAL82	5	16584	16375	18727	15417
TnC VAL79	TnC ARG83	5	37424	37335	36945	36853
TnC VAL79	TnC CYS84	5	0	0	1	0
TnC VAL79	TnI ARG147	5	0	0	0	2
TnC MET80	TnC VAL82	5	73	102	1098	29
TnC MET80	TnC ARG83	5	15609	17310	17018	17434
TnC MET80	TnC CYS84	5	36610	36420	35321	36653
TnC MET80	TnC MET85	5	0	0	9	0
TnC MET80	TnI ARG145	5	0	0	1	0
TnC MET80	TnI ARG147	5	0	0	0	6
TnC MET80	TnI ILE148	5	0	0	0	1
TnC MET80	TnI SER149	5	0	2	0	0
TnC MET80	TnI ALA150	5	0	10	0	0
TnC MET81	TnC ARG83	5	24	33	70	136
TnC MET81	TnC CYS84	5	27142	27000	22915	28006
TnC MET81	TnC MET85	5	26764	27412	25898	31206
TnC MET81	TnC LYS86	5	0	0	0	1
TnC MET81	TnI SER149	5	0	2	0	0
TnC MET81	TnI ALA150	5	0	0	78	0
TnC MET81	TnI ASP151	5	0	7	0	0
TnC MET81	TnI LEU158	5	0	1	0	0
TnC VAL82	TnC CYS84	5	1679	1133	1131	1460
TnC VAL82	TnC MET85	5	28686	30861	26033	26817
TnC VAL82	TnC LYS86	5	31587	31452	25509	29133
TnC VAL82	TnC ASP87	5	0	3	0	246
TnC ARG83	TnC MET85	5	2810	2467	4454	1992
TnC ARG83	TnC LYS86	5	7756	9406	12241	9185
TnC ARG83	TnC ASP87	5	5302	5870	1188	3263
TnC ARG83	TnC ASP88	5	17212	10661	11159	11265
TnC ARG83	TnC SER89	5	159	2281	334	527
TnC ARG83	TnC LYS90	5	0	0	1	2
TnC ARG83	TnC GLU155	5	3770	214	7	8
TnC ARG83	TnC LYS158	5	4	1	0	0
TnC ARG83	TnC GLY159	5	0	0	29112	27959
TnC ARG83	TnC VAL160	5	0	0	0	1
TnC ARG83	TnC GLU161	5	0	0	0	457
TnC ARG83	TnI LEU143	5	81	0	0	0
TnC ARG83	TnI ARG144	5	30	0	0	0
TnC ARG83	TnI ARG145	5	64	57	153	1
TnC ARG83	TnI VAL146	5	1	12	0	21
TnC ARG83	TnI ARG147	5	1913	412	2919	4179
TnC ARG83	TnI ILE148	5	326	0	0	2
TnC ARG83	TnI MET153	5	0	0	0	2
TnC CYS84	TnC LYS86	5	1030	726	1767	1662
TnC CYS84	TnC ASP87	5	1162	17	349	84
TnC CYS84	TnC SER89	5	0	0	0	5
TnC CYS84	TnI ARG144	5	5	0	0	0
TnC CYS84	TnI ARG145	5	4	9	50	0
TnC CYS84	TnI VAL146	5	421	3	2	0
TnC CYS84	TnI ARG147	5	660	160	681	1887
TnC CYS84	TnI ILE148	5	8955	3738	8975	5405
TnC CYS84	TnI SER149	5	324	50	45	37
TnC CYS84	TnI ALA150	5	14188	22225	20756	19032
TnC CYS84	TnI ASP151	5	13	120	0	0
TnC CYS84	TnI ALA152	5	583	0	0	0
TnC CYS84	TnI MET153	5	1658	198	173	194
TnC CYS84	TnI MET154	5	0	11	0	48
TnC CYS84	TnI ARG169	5	0	0	0	2
TnC MET85	TnC ASP87	5	205	234	100	97
TnC MET85	TnC LYS90	5	0	23	0	0
TnC MET85	TnI MET0	5	10	0	22	66
TnC MET85	TnI ALA1	5	18	0	1	27
TnC MET85	TnI ASP2	5	2	0	0	15
TnC MET85	TnI GLY3	5	0	0	0	1
TnC MET85	TnI ARG147	5	730	15	102	328
TnC MET85	TnI ILE148	5	1	0	1	0
TnC MET85	TnI SER149	5	0	1	95	0
TnC MET85	TnI ALA150	5	59	28	174	2
TnC MET85	TnI ASP151	5	18	10	35	6
TnC MET85	TnI ALA152	5	1	0	0	0
TnC MET85	TnI MET153	5	9	0	0	7
TnC MET85	TnI MET154	5	2	1	0	4
TnC MET85	TnI LYS163	5	0	0	0	17
TnC MET85	TnI ARG169	5	0	61	0	71
TnC MET85	TnI ALA170	5	0	107	0	1
TnC LYS86	TnC ASP88	5	1788	2043	1688	599
TnC LYS86	TnC SER89	5	708	369	206	891
TnC LYS86	TnC LYS90	5	749	321	33	61
TnC LYS86	TnC GLY91	5	0	13	2	0
TnC LYS86	TnC GLY159	5	59	42	712	184
TnC LYS86	TnC VAL160	5	1	1	85	2
TnC LYS86	TnC GLU161	5	239	646	1555	397
TnC LYS86	TnI MET0	5	0	0	1	31
TnC LYS86	TnI ASP2	5	0	0	0	2
TnC LYS86	TnI ARG144	5	2	0	0	0
TnC LYS86	TnI ARG145	5	2	15	222	0
TnC LYS86	TnI ARG147	5	1743	312	5732	5268
TnC LYS86	TnI ILE148	5	0	0	0	1
TnC LYS86	TnI SER149	5	1	0	0	8
TnC LYS86	TnI ALA150	5	2	0	0	1
TnC LYS86	TnI ASP151	5	0	0	0	2
TnC LYS86	TnI ASP167	5	0	2	0	1
TnC LYS86	TnI ARG169	5	0	74	0	27
TnC LYS86	TnI ALA170	5	0	220	0	109
TnC ASP87	TnC SER89	5	11308	6350	7957	9146
TnC ASP87	TnC LYS90	5	2849	5030	2156	943
TnC ASP87	TnC LYS92	5	13	4	40	0
TnC ASP87	TnC LYS158	5	96	46	0	0
TnC ASP87	TnI ARG144	5	18	578	543	68
TnC ASP87	TnI ARG145	5	3388	5638	2527	27
TnC ASP87	TnI ARG147	5	3814	7389	2526	1897
TnC ASP87	TnI ILE148	5	1	3	84	288
TnC ASP87	TnI SER149	5	21	0	0	29
TnC ASP87	TnI ALA150	5	11	0	0	503
TnC ASP87	TnI ASP151	5	0	0	0	11
TnC ASP87	TnI ARG169	5	0	5	0	85
TnC ASP87	TnI ALA170	5	0	5	0	11
TnC ASP88	TnC LYS90	5	8451	10521	6194	10242
TnC ASP88	TnC GLY91	5	0	0	0	1
TnC ASP88	TnC LYS92	5	649	1644	2400	411
TnC ASP88	TnC SER93	5	0	77	0	0
TnC ASP88	TnC LYS158	5	2617	2784	5522	861
TnC ASP88	TnC GLY159	5	288	97	0	0
TnC ASP88	TnI LYS139	5	8	0	0	0
TnC ASP88	TnI ARG140	5	0	0	1	0
TnC ASP88	TnI ARG144	5	1571	297	4415	1627
TnC ASP88	TnI ARG145	5	6930	2604	6156	4879
TnC ASP88	TnI VAL146	5	955	0	0	0
TnC ASP88	TnI ARG147	5	21143	20300	18447	20368
TnC ASP88	TnI SER149	5	0	0	0	8
TnC ASP88	TnI ALA150	5	0	0	0	22
TnC SER89	TnC GLY91	5	37	58	37	42
TnC SER89	TnC LYS92	5	129	479	775	166
TnC SER89	TnC SER93	5	0	103	1	1
TnC SER89	TnC GLU94	5	1	2	0	8
TnC SER89	TnC GLU155	5	117	31	0	0
TnC SER89	TnC MET157	5	0	0	0	2
TnC SER89	TnC LYS158	5	1456	1395	144	22
TnC SER89	TnC GLY159	5	5992	10408	10971	5797
TnC SER89	TnC VAL160	5	1993	2270	1093	1113
TnC SER89	TnC GLU161	5	6966	7333	9514	6950
TnC SER89	TnI ARG144	5	9	37	899	202
TnC SER89	TnI ARG145	5	64	58	139	189
TnC SER89	TnI ARG147	5	53	674	37	212
TnC SER89	TnI ILE148	5	0	0	0	163
TnC SER89	TnI SER149	5	0	0	0	159
TnC SER89	TnI ALA150	5	0	0	0	339
TnC SER89	TnI ASP151	5	0	0	0	1
TnC LYS90	TnC LYS92	5	93	156	296	703
TnC LYS90	TnC SER93	5	1142	398	880	354
TnC LYS90	TnC GLU94	5	5036	3068	3781	5168
TnC LYS90	TnC GLU95	5	24	3	65	7
TnC LYS90	TnC GLU96	5	758	1235	161	283
TnC LYS90	TnC LEU154	5	31	13	0	0
TnC LYS90	TnC GLU155	5	92	27	0	0
TnC LYS90	TnC MET157	5	0	29	0	1
TnC LYS90	TnC LYS158	5	41	136	0	6
TnC LYS90	TnC GLY159	5	5468	3981	1191	2804
TnC LYS90	TnC VAL160	5	5214	6066	2718	1923
TnC LYS90	TnC GLU161	5	8437	7314	5250	4652
TnC LYS90	TnT TRP287	5	1	0	0	0
TnC LYS90	TnT LYS288	5	86	0	0	8
TnC LYS90	TnI LYS139	5	7	0	0	0
TnC LYS90	TnI ARG140	5	4	0	0	0
TnC LYS90	TnI PRO141	5	21	0	0	3
TnC LYS90	TnI THR142	5	1	0	2	0
TnC LYS90	TnI LEU143	5	211	0	22	36
TnC LYS90	TnI ARG144	5	99	23	220	60
TnC LYS90	TnI ARG145	5	773	19	64	461
TnC LYS90	TnI VAL146	5	0	0	3	0
TnC LYS90	TnI ARG147	5	0	0	10	222
TnC LYS90	TnI ILE148	5	0	0	0	13
TnC LYS90	TnI SER149	5	0	0	0	1
TnC LYS90	TnI ASP151	5	0	0	0	1
TnC GLY91	TnC SER93	5	6	9	138	2
TnC GLY91	TnC GLU94	5	0	3	7	0
TnC GLY91	TnC GLU96	5	1	1	2	8
TnC GLY91	TnC LEU154	5	0	22	0	0
TnC GLY91	TnC MET157	5	4882	6056	1984	1347
TnC GLY91	TnC LYS158	5	328	390	76	21
TnC GLY91	TnC GLY159	5	11891	14114	10885	4107
TnC GLY91	TnC VAL160	5	6025	11025	9757	2754
TnC GLY91	TnC GLU161	5	2714	3430	2833	2748
TnC GLY91	TnI LYS57	5	3	0	0	8
TnC GLY91	TnI LEU143	5	0	0	1	0
TnC GLY91	TnI ARG144	5	0	19	143	16
TnC GLY91	TnI ARG145	5	3	0	445	22
TnC GLY91	TnI ARG147	5	0	0	1	8
TnC LYS92	TnC GLU94	5	246	2136	347	141
TnC LYS92	TnC GLU95	5	1	217	134	42
TnC LYS92	TnC GLU96	5	9467	7917	7237	6581
TnC LYS92	TnC ASP99	5	1	1	0	20
TnC LYS92	TnC LEU154	5	3	1	8	15
TnC LYS92	TnC GLU155	5	34	2	403	0
TnC LYS92	TnC MET157	5	2095	5196	329	91
TnC LYS92	TnC LYS158	5	1084	1406	1266	610
TnC LYS92	TnC GLY159	5	2	80	655	27
TnC LYS92	TnC VAL160	5	719	1144	447	309
TnC LYS92	TnC GLU161	5	18594	16465	18416	16352
TnC LYS92	TnI THR50	5	0	5	0	0
TnC LYS92	TnI LEU53	5	0	46	0	0
TnC LYS92	TnI ALA56	5	3	0	0	0
TnC LYS92	TnI LYS57	5	0	9	0	27
TnC LYS92	TnI GLU61	5	0	0	0	12
TnC LYS92	TnI LYS139	5	37	0	0	0
TnC LYS92	TnI ARG140	5	155	0	0	0
TnC LYS92	TnI THR142	5	0	6	60	1
TnC LYS92	TnI LEU143	5	0	0	113	3
TnC LYS92	TnI ARG144	5	0	5	191	112
TnC LYS92	TnI ARG145	5	0	4	3	1
TnC LYS92	TnI ARG147	5	0	0	0	4
TnC SER93	TnC GLU95	5	23644	16250	24047	23088
TnC SER93	TnC GLU96	5	34690	26485	33204	35985
TnC SER93	TnC LEU97	5	28796	23974	30326	32411
TnC SER93	TnC TYR150	5	1	2	0	0
TnC SER93	TnC LEU154	5	0	22	0	0
TnC SER93	TnC GLU155	5	0	3	0	0
TnC SER93	TnC MET157	5	0	6	5	0
TnC SER93	TnC LYS158	5	0	138	1	1
TnC SER93	TnC GLY159	5	0	23	0	0
TnC SER93	TnC GLU161	5	83	803	9	70
TnC SER93	TnT ARG286	5	2	0	1	0
TnC SER93	TnT LYS288	5	0	0	2	0
TnC SER93	TnI LYS57	5	0	3	4	37
TnC SER93	TnI ARG135	5	0	8	0	0
TnC SER93	TnI LYS139	5	6	0	18	0
TnC SER93	TnI ARG140	5	9	0	4	0
TnC SER93	TnI THR142	5	0	0	5	0
TnC SER93	TnI ARG144	5	6	15	119	405
TnC SER93	TnI ARG145	5	0	0	0	14
TnC GLU94	TnC GLU96	5	1712	4885	1078	901
TnC GLU94	TnC LEU97	5	8943	8168	10066	11325
TnC GLU94	TnC SER98	5	29173	24482	33695	33498
TnC GLU94	TnC TYR150	5	15737	11705	7526	6908
TnC GLU94	TnC MET157	5	0	29	105	0
TnC GLU94	TnC LYS158	5	3415	2121	3873	3200
TnC GLU94	TnC GLY159	5	1	11	286	783
TnC GLU94	TnC GLU161	5	0	20	0	1
TnC GLU94	TnT ARG267	5	8652	3814	3793	368
TnC GLU94	TnT ARG286	5	37	1	22	68
TnC GLU94	TnT TRP287	5	1	0	21	0
TnC GLU94	TnT LYS288	5	68	8	137	4
TnC GLU94	TnI LYS57	5	0	2936	257	0
TnC GLU94	TnI ARG135	5	4561	2677	1989	172
TnC GLU94	TnI LYS137	5	1	0	0	0
TnC GLU94	TnI LYS139	5	585	0	2636	1
TnC GLU94	TnI ARG140	5	831	0	2379	3
TnC GLU94	TnI THR142	5	0	0	49	0
TnC GLU94	TnI ARG144	5	745	883	8330	8952
TnC GLU94	TnI ARG145	5	0	0	1	296
TnC GLU94	TnI ARG147	5	0	0	0	55
TnC GLU95	TnC LEU97	5	1622	3134	908	453
TnC GLU95	TnC SER98	5	13259	9347	10623	11445
TnC GLU95	TnC ASP99	5	11608	9404	17016	15327
TnC GLU95	TnC ARG102	5	166	164	2357	1407
TnC GLU95	TnC TYR150	5	18	2463	446	120
TnC GLU95	TnT GLN202	5	0	2	0	0
TnC GLU95	TnT LYS253	5	3013	2175	854	2962
TnC GLU95	TnT GLN256	5	1143	1461	1076	1507
TnC GLU95	TnT GLN257	5	0	0	0	1
TnC GLU95	TnT TYR259	5	6	0	0	0
TnC GLU95	TnT ARG267	5	10	2422	423	1
TnC GLU95	TnT ARG286	5	72	0	0	0
TnC GLU95	TnT TRP287	5	0	0	978	0
TnC GLU95	TnT LYS288	5	65	6	3972	0
TnC GLU95	TnI LYS57	5	0	609	8	0
TnC GLU95	TnI ARG135	5	0	1616	423	0
TnC GLU95	TnI LYS139	5	0	0	1401	0
TnC GLU95	TnI ARG140	5	33	0	0	0
TnC GLU95	TnI ARG144	5	0	51	68	1564
TnC GLU95	TnI ARG145	5	0	0	0	69
TnC GLU96	TnC SER98	5	617	6031	801	589
TnC GLU96	TnC ASP99	5	20720	21736	24206	25038
TnC GLU96	TnC LEU100	5	22863	23382	26641	25444
TnC GLU96	TnC TYR150	5	1	24	28	0
TnC GLU96	TnT LYS253	5	40	613	169	8
TnC GLU96	TnT GLN256	5	4	629	63	5
TnC GLU96	TnT ARG267	5	0	0	44	0
TnC GLU96	TnI LYS57	5	1090	1855	1833	721
TnC GLU96	TnI ARG147	5	0	0	0	2
TnC LEU97	TnC ASP99	5	368	534	451	556
TnC LEU97	TnC LEU100	5	19767	20418	20438	21997
TnC LEU97	TnC PHE101	5	37231	37198	36452	35191
TnC LEU97	TnC TYR150	5	1419	2287	414	6
TnC SER98	TnC LEU100	5	79	44	114	147
TnC SER98	TnC PHE101	5	6883	5692	7050	8517
TnC SER98	TnC ARG102	5	33595	33937	31536	33287
TnC SER98	TnC TYR150	5	3664	4239	2916	3442
TnC SER98	TnT GLN256	5	553	3892	655	875
TnC SER98	TnT TYR259	5	994	104	4402	245
TnC SER98	TnT GLU260	5	5595	6661	2231	4490
TnC SER98	TnT LYS288	5	0	0	2364	0
TnC SER98	TnI ARG144	5	0	0	0	1
TnC ASP99	TnC PHE101	5	18	11	41	98
TnC ASP99	TnC ARG102	5	26847	27172	24709	26545
TnC ASP99	TnC MET103	5	29776	30392	27935	30146
TnC ASP99	TnT LYS253	5	4	0	0	13
TnC ASP99	TnT GLN256	5	4941	4132	3267	2801
TnC ASP99	TnT TYR259	5	0	0	2	0
TnC ASP99	TnI ARG67	5	857	6709	1176	911
TnC LEU100	TnC ARG102	5	29	15	99	30
TnC LEU100	TnC MET103	5	31324	30982	31400	31369
TnC LEU100	TnC PHE104	5	32214	30626	30781	32581
TnC PHE101	TnC MET103	5	2431	2025	2520	2595
TnC PHE101	TnC PHE104	5	26499	27316	26656	26340
TnC PHE101	TnC ASP105	5	36858	36745	36527	36776
TnC PHE101	TnT TYR259	5	2	1	3	10
TnC ARG102	TnC PHE104	5	35	59	66	85
TnC ARG102	TnC ASP105	5	2222	4140	2408	2439
TnC ARG102	TnC LYS106	5	97	410	41	225
TnC ARG102	TnC TYR150	5	42	2	55	10
TnC ARG102	TnT GLU252	5	3760	2487	2213	1525
TnC ARG102	TnT LYS255	5	99	169	174	123
TnC ARG102	TnT GLN256	5	617	61	25	152
TnC ARG102	TnT TYR259	5	226	4	406	23
TnC ARG102	TnT GLU260	5	6856	604	2669	3543
TnC ARG102	TnI GLU59	5	0	1	0	0
TnC ARG102	TnI GLU63	5	5443	8343	7069	3864
TnC ARG102	TnI ARG67	5	13	0	0	1
TnC MET103	TnC ASP105	5	12	15	7	18
TnC MET103	TnC LYS106	5	20534	21535	22216	16376
TnC MET103	TnC GLN122	5	0	0	0	53
TnC MET103	TnI LEU60	5	97	66	56	83
TnC MET103	TnI ARG62	5	40	42	34	25
TnC MET103	TnI ARG67	5	4	0	1	0
TnC PHE104	TnC LYS106	5	26036	28393	27412	23297
TnC PHE104	TnC GLN122	5	0	0	0	64
TnC ASP105	TnC ASN107	5	8497	6187	5580	11606
TnC ASP105	TnC ALA108	5	34771	35367	34822	35673
TnC ASP105	TnC ASP109	5	30021	31358	31853	24780
TnC ASP105	TnC GLY110	5	35026	36348	37343	29034
TnC ASP105	TnC TYR111	5	10258	10240	10055	8211
TnC ASP105	TnT TYR259	5	27125	36631	31186	36706
TnC ASP105	TnT ASN262	5	0	0	3	0
TnC LYS106	TnC ALA108	5	1710	1797	1922	1563
TnC LYS106	TnC ASP113	5	6	2	0	33
TnC LYS106	TnC ASP115	5	323	212	193	791
TnC LYS106	TnC GLU116	5	29556	27868	29474	30630
TnC LYS106	TnC MET120	5	1634	2434	2496	1474
TnC LYS106	TnC GLN122	5	0	0	0	1
TnC LYS106	TnT LYS255	5	4	0	0	0
TnC LYS106	TnT TYR259	5	0	0	0	1
TnC LYS106	TnI GLU59	5	2593	1978	1755	2420
TnC LYS106	TnI GLU63	5	788	308	501	289
TnC LYS106	TnI GLU66	5	3	0	0	0
TnC ASN107	TnC ASP109	5	32361	32167	33535	34282
TnC ASN107	TnC ASP113	5	1096	1267	1062	828
TnC ASN107	TnC ASP115	5	2	1	0	0
TnC ASN107	TnC GLU116	5	26938	30305	29367	24276
TnC ASN107	TnT LYS258	5	309	0	2	0
TnC ASN107	TnT TYR259	5	17	0	0	156
TnC ASN107	TnT ASN262	5	7	0	0	0
TnC ASN107	TnT GLY285	5	1	0	0	0
TnC ASN107	TnT LYS288	5	6	0	0	2
TnC ALA108	TnC GLY110	5	1542	1543	1127	3647
TnC ALA108	TnT LYS258	5	125	0	1	0
TnC ALA108	TnT TYR259	5	619	20	6	3558
TnC ALA108	TnT ASN262	5	4856	2825	3251	3347
TnC ALA108	TnT ASN266	5	4191	847	215	6789
TnC ALA108	TnT LYS288	5	12	0	0	1
TnC ASP109	TnC TYR111	5	34969	34283	35173	34962
TnC ASP109	TnC ARG147	5	11166	8069	9359	10096
TnC ASP109	TnT TYR259	5	1	0	0	0
TnC ASP109	TnT ASN262	5	6456	11529	10919	8525
TnC ASP109	TnT ARG265	5	91	14	7	11
TnC ASP109	TnT ASN266	5	11709	21737	17650	15271
TnC ASP109	TnT ARG278	5	0	0	0	30
TnC ASP109	TnT LYS280	5	0	0	11	0
TnC ASP109	TnT THR284	5	2	0	0	0
TnC ASP109	TnT ARG286	5	2	0	0	0
TnC ASP109	TnT LYS288	5	0	0	10	0
TnC GLY110	TnC TYR150	5	3613	1067	1597	8471
TnC GLY110	TnT TYR259	5	66	74	54	48
TnC GLY110	TnT ASN262	5	2	0	1	0
TnC GLY110	TnT ASN266	5	9684	15663	10198	8887
TnC GLY110	TnT ARG267	5	6	0	0	64
TnC TYR111	TnC ASP113	5	415	352	439	376
TnC TYR111	TnC ASP145	5	4	0	3	0
TnC TYR111	TnC ARG147	5	411	2213	632	310
TnC TYR111	TnC ASP149	5	4	3	1	3
TnC TYR111	TnT ASN262	5	17	1	0	0
TnC TYR111	TnT ARG265	5	0	0	1	0
TnC TYR111	TnT ASN266	5	2480	1390	2359	1255
TnC TYR111	TnT ARG267	5	155	0	0	158
TnC TYR111	TnT ASN269	5	694	67	335	23
TnC TYR111	TnT ASP270	5	20956	27236	26647	18249
TnC TYR111	TnT ASN271	5	950	1	23	0
TnC TYR111	TnT LYS273	5	220	28	87	28
TnC TYR111	TnT LYS276	5	0	0	0	1
TnC TYR111	TnT ARG278	5	0	0	0	19
TnC TYR111	TnT GLY279	5	0	0	0	60
TnC TYR111	TnT LYS280	5	0	0	0	244
TnC TYR111	TnT LYS282	5	5	0	6	0
TnC TYR111	TnT ARG286	5	545	0	46	1
TnC TYR111	TnT TRP287	5	0	1	84	0
TnC TYR111	TnT LYS288	5	3	1	104	296
TnC TYR111	TnI LYS139	5	0	0	31	0
TnC ILE112	TnC ARG147	5	2	2	1	0
TnC ILE112	TnC ILE148	5	37497	37491	37401	37499
TnC ASP113	TnC ASP115	5	301	465	351	161
TnC ASP113	TnC GLU116	5	37493	37488	37491	37492
TnC ASP113	TnC LEU117	5	36615	36388	36349	36548
TnC ASP113	TnC ARG147	5	12097	8686	10206	10702
TnC ASP113	TnT ARG278	5	0	0	0	1
TnC ASP113	TnT LYS280	5	0	0	89	37
TnC ASP113	TnT ARG286	5	2	1	1	0
TnC ASP113	TnT TRP287	5	0	0	0	9
TnC ASP113	TnT LYS288	5	0	20	1	10
TnC LEU114	TnC GLU116	5	2772	2457	2601	3071
TnC LEU114	TnC LEU117	5	18361	18153	18308	18199
TnC LEU114	TnC LYS118	5	32998	33422	33667	33305
TnC LEU114	TnC MET137	5	75	50	38	55
TnC LEU114	TnC GLY146	5	2605	2270	1988	2553
TnC ASP115	TnC LEU117	5	39	41	51	46
TnC ASP115	TnC LYS118	5	17942	17223	17622	16737
TnC ASP115	TnC ILE119	5	18444	22397	19799	14480
TnC ASP115	TnC GLN122	5	4	6	23	930
TnC ASP115	TnC ARG147	5	0	0	0	7
TnC ASP115	TnT ARG278	5	0	0	0	4
TnC ASP115	TnT LYS280	5	0	0	22	2
TnC ASP115	TnT ARG286	5	0	19	0	0
TnC ASP115	TnT TRP287	5	0	0	0	3
TnC ASP115	TnT LYS288	5	0	0	0	58
TnC GLU116	TnC LYS118	5	668	502	459	657
TnC GLU116	TnC ILE119	5	16322	14183	14681	15115
TnC GLU116	TnC MET120	5	15273	19687	15877	10688
TnC GLU116	TnC GLN122	5	0	0	0	59
TnC LEU117	TnC ILE119	5	9044	6951	8227	12743
TnC LEU117	TnC MET120	5	24883	21810	23008	23907
TnC LEU117	TnC LEU121	5	17493	21201	19153	14366
TnC LEU117	TnC GLN122	5	6	4	3	0
TnC LYS118	TnC MET120	5	2256	1616	1878	2665
TnC LYS118	TnC LEU121	5	26342	24609	25349	28284
TnC LYS118	TnC GLN122	5	16539	21473	20719	15298
TnC LYS118	TnC ALA123	5	79	238	574	433
TnC LYS118	TnC THR127	5	1	0	1	0
TnC LYS118	TnC ILE128	5	27	68	21	9
TnC LYS118	TnC GLU130	5	12260	13864	14301	13913
TnC LYS118	TnC ASP131	5	5	5	4	0
TnC LYS118	TnC GLU134	5	1042	2075	832	1179
TnC LYS118	TnT LYS288	5	0	0	0	1
TnC ILE119	TnC LEU121	5	2621	1770	1581	3433
TnC ILE119	TnC GLN122	5	26288	22161	22198	26019
TnC ILE119	TnC ALA123	5	7471	16889	15567	13164
TnC ILE119	TnC THR124	5	1	286	823	42
TnC MET120	TnC GLN122	5	4962	3592	3442	4552
TnC MET120	TnC ALA123	5	28072	22170	21943	24913
TnC MET120	TnC THR124	5	5860	13193	12969	9261
TnC MET120	TnC GLY125	5	0	20	91	261
TnC MET120	TnC GLU126	5	0	0	0	13
TnC MET120	TnC THR127	5	1	0	0	0
TnC MET120	TnC ILE128	5	1	0	3	3
TnC MET120	TnI LEU52	5	45	45	50	58
TnC MET120	TnI ALA56	5	18	14	6	16
TnC MET120	TnI ARG62	5	1	0	1	0
TnC LEU121	TnC ALA123	5	5413	3583	3554	4013
TnC LEU121	TnC THR124	5	15884	18740	15446	12428
TnC LEU121	TnC GLY125	5	0	7340	3493	2105
TnC LEU121	TnC GLU126	5	0	7106	1776	1943
TnC LEU121	TnC THR127	5	212	62	134	51
TnC LEU121	TnC ILE128	5	516	703	2616	1314
TnC GLN122	TnC THR124	5	8144	7872	7006	6106
TnC GLN122	TnC GLY125	5	0	10969	3526	4483
TnC GLN122	TnC GLU126	5	1	65	26	5
TnC GLN122	TnC THR127	5	30	61	91	41
TnC GLN122	TnC ILE128	5	935	1306	2874	1763
TnC GLN122	TnC THR129	5	2	1	1	4
TnC GLN122	TnC GLU130	5	1846	2309	2912	2163
TnC GLN122	TnI GLN58	5	7	0	0	3
TnC GLN122	TnI GLU59	5	1240	1446	909	1116
TnC GLN122	TnI ARG62	5	1	0	0	6
TnC ALA123	TnC GLY125	5	283	870	369	855
TnC ALA123	TnC GLU126	5	1590	2258	365	1752
TnC ALA123	TnC THR127	5	3	585	1	0
TnC ALA123	TnC ILE128	5	0	836	0	0
TnC ALA123	TnI GLN54	5	228	1	9	189
TnC ALA123	TnI GLN58	5	93	78	118	48
TnC ALA123	TnI ARG62	5	277	90	141	94
TnC THR124	TnC GLU126	5	26228	21075	24994	22343
TnC THR124	TnC THR127	5	2551	3159	3406	2854
TnC THR124	TnC ILE128	5	278	225	251	221
TnC THR124	TnI ARG44	5	0	1	0	0
TnC THR124	TnI LEU51	5	59	9	18	54
TnC THR124	TnI GLN54	5	21	11	12	178
TnC THR124	TnI GLN58	5	15	3	6	69
TnC THR124	TnI GLU59	5	0	3	5	363
TnC THR124	TnI ARG62	5	3	2	41	317
TnC GLY125	TnC THR127	5	3815	3168	5182	4798
TnC GLY125	TnC ILE128	5	1	96	53	103
TnC GLY125	TnI GLN47	5	5	6	1	25
TnC GLY125	TnI GLN54	5	0	0	0	1
TnC GLY125	TnI GLN58	5	0	0	0	10
TnC GLU126	TnC ILE128	5	19886	19284	17860	18112
TnC GLU126	TnI ARG44	5	18957	19462	16736	18501
TnC GLU126	TnI GLN47	5	4522	3020	2992	4320
TnC GLU126	TnI GLN54	5	34	2	15	23
TnC GLU126	TnI GLN58	5	22	0	0	39
TnC GLU126	TnI ARG62	5	0	0	0	27
TnC THR127	TnC THR129	5	157	477	170	158
TnC THR127	TnC GLU130	5	0	111	0	2
TnC THR127	TnC ASP131	5	0	5	0	0
TnC THR127	TnC ASP132	5	0	33	0	0
TnC THR127	TnC ILE133	5	0	1	0	0
TnC THR127	TnI LYS39	5	0	1	0	0
TnC THR127	TnI ARG44	5	4291	3330	3783	4496
TnC THR127	TnI GLN47	5	3	0	6	15
TnC ILE128	TnC GLU130	5	266	555	156	591
TnC THR129	TnC ASP131	5	19153	18873	18040	17897
TnC THR129	TnC ASP132	5	36694	36446	36833	36017
TnC THR129	TnC ILE133	5	30056	29481	30630	29187
TnC THR129	TnI LYS36	5	0	0	2	0
TnC THR129	TnI LYS39	5	13	108	114	10
TnC THR129	TnI ARG44	5	264	399	167	439
TnC GLU130	TnC ASP132	5	427	453	493	475
TnC GLU130	TnC ILE133	5	16558	17580	16924	18206
TnC GLU130	TnC GLU134	5	34415	34432	34132	34027
TnC GLU130	TnT ARG286	5	0	0	0	292
TnC GLU130	TnT TRP287	5	0	0	0	2
TnC GLU130	TnT LYS288	5	0	0	0	12
TnC ASP131	TnC ILE133	5	62	64	74	112
TnC ASP131	TnC GLU134	5	7469	7365	7197	7129
TnC ASP131	TnC GLU135	5	32098	31502	29991	30308
TnC ASP131	TnT LYS282	5	2	0	0	0
TnC ASP131	TnT ARG286	5	0	0	3	516
TnC ASP131	TnT LYS288	5	3	0	0	95
TnC ASP131	TnI HIE33	5	0	38	0	0
TnC ASP131	TnI LYS35	5	0	0	3	0
TnC ASP131	TnI LYS36	5	0	50	724	0
TnC ASP131	TnI SER38	5	0	10	45	0
TnC ASP131	TnI LYS39	5	5853	4331	7343	5104
TnC ASP131	TnI ARG44	5	0	0	0	1
TnC ASP132	TnC GLU134	5	89	44	56	57
TnC ASP132	TnC GLU135	5	17715	16704	18432	18962
TnC ASP132	TnC LEU136	5	35928	35718	35707	36415
TnC ASP132	TnI LYS36	5	0	5	208	0
TnC ASP132	TnI SER38	5	0	39	371	0
TnC ASP132	TnI LYS39	5	2150	4209	2713	1885
TnC ASP132	TnI ILE40	5	0	0	5	0
TnC ASP132	TnI ARG44	5	10074	11222	12322	13549
TnC ILE133	TnC GLU135	5	70	95	79	71
TnC ILE133	TnC LEU136	5	16697	18098	17702	16558
TnC ILE133	TnC MET137	5	37271	37354	37328	37323
TnC GLU134	TnC LEU136	5	83	81	68	31
TnC GLU134	TnC MET137	5	15030	14908	14334	13266
TnC GLU134	TnC LYS138	5	36033	34904	36668	34920
TnC GLU134	TnC ASN144	5	9	58	3	8
TnC GLU134	TnT ARG278	5	0	0	1	0
TnC GLU134	TnT LYS282	5	30	0	0	171
TnC GLU134	TnT THR284	5	0	0	0	398
TnC GLU134	TnT ARG286	5	0	91	1	824
TnC GLU134	TnT TRP287	5	1308	0	0	0
TnC GLU134	TnT LYS288	5	597	56	0	73
TnC GLU134	TnI HIE33	5	0	46	2	0
TnC GLU134	TnI LYS35	5	0	0	96	6
TnC GLU134	TnI LYS36	5	0	153	1362	65
TnC GLU134	TnI SER38	5	0	0	3	0
TnC GLU134	TnI LYS39	5	276	373	770	377
TnC GLU135	TnC MET137	5	14	13	8	9
TnC GLU135	TnC LYS138	5	19215	18448	19026	21960
TnC GLU135	TnC ASP139	5	27855	24429	28930	24934
TnC GLU135	TnT TRP287	5	0	0	0	15
TnC GLU135	TnT LYS288	5	1	0	0	103
TnC GLU135	TnI HIE33	5	341	471	430	64
TnC GLU135	TnI LYS35	5	0	0	35	116
TnC GLU135	TnI LYS36	5	86	498	1349	92
TnC GLU135	TnI LYS37	5	0	3	3	19
TnC GLU135	TnI SER38	5	30649	31391	29795	32672
TnC GLU135	TnI LYS39	5	16838	14592	20112	24575
TnC GLU135	TnI ILE40	5	227	186	2690	418
TnC GLU135	TnI ARG44	5	1	1	112	0
TnC GLU135	TnI LYS45	5	5095	9342	5708	1550
TnC LEU136	TnC LYS138	5	165	269	70	442
TnC LEU136	TnC ASP139	5	27468	28751	28089	29985
TnC LEU136	TnC GLY140	5	25942	24060	22766	21496
TnC MET137	TnC ASP139	5	2780	3118	3221	3965
TnC MET137	TnC GLY140	5	31585	33158	33404	32545
TnC MET137	TnC ASP141	5	37144	37271	37283	36891
TnC MET137	TnC ASN144	5	1	0	0	0
TnC MET137	TnC ILE148	5	1567	1029	1063	3346
TnC MET137	TnT LYS282	5	0	0	0	8
TnC MET137	TnI HIE33	5	1	0	0	4
TnC MET137	TnI LYS35	5	0	0	92	0
TnC MET137	TnI LYS36	5	0	0	1	4
TnC LYS138	TnC GLY140	5	256	329	387	268
TnC LYS138	TnC ASP141	5	1769	3043	3515	2328
TnC LYS138	TnC LYS142	5	29	162	48	96
TnC LYS138	TnC ASN144	5	2864	3887	3741	2641
TnC LYS138	TnC GLY146	5	0	4	1	2
TnC LYS138	TnT THR284	5	13	0	0	2
TnC LYS138	TnT GLY285	5	10	0	0	0
TnC LYS138	TnT ARG286	5	11	0	0	138
TnC LYS138	TnT TRP287	5	1	0	0	234
TnC LYS138	TnT LYS288	5	77	148	0	727
TnC LYS138	TnI ALA29	5	0	14	0	0
TnC LYS138	TnI GLU31	5	29	1258	25	0
TnC LYS138	TnI PRO32	5	0	0	1	0
TnC LYS138	TnI HIE33	5	2538	6575	1834	2168
TnC LYS138	TnI ALA34	5	32	192	682	10
TnC LYS138	TnI LYS35	5	0	212	2192	1285
TnC LYS138	TnI LYS36	5	6545	1292	4434	4280
TnC LYS138	TnI LYS37	5	431	995	1578	1277
TnC LYS138	TnI SER38	5	45	37	348	120
TnC ASP139	TnC ASP141	5	10	7	4	15
TnC ASP139	TnC LYS142	5	1174	2895	272	1787
TnC ASP139	TnC LYS158	5	0	0	0	11
TnC ASP139	TnT ARG286	5	7	0	0	1
TnC ASP139	TnT LYS288	5	0	0	0	6
TnC ASP139	TnI HIE33	5	734	28	1	12
TnC ASP139	TnI LYS35	5	0	51	99	221
TnC ASP139	TnI LYS36	5	40	158	205	782
TnC ASP139	TnI LYS37	5	1	398	132	131
TnC ASP139	TnI SER38	5	1094	366	76	1854
TnC ASP139	TnI LYS39	5	27	0	1	0
TnC ASP139	TnI ILE40	5	22	0	0	0
TnC ASP139	TnI LYS45	5	29705	29238	22669	27986
TnC ASP139	TnI LYS49	5	12969	11471	14391	15808
TnC GLY140	TnC LYS142	5	15337	17690	17068	16644
TnC GLY140	TnI HIE33	5	1913	3	0	3
TnC GLY140	TnI LYS35	5	0	0	0	1
TnC GLY140	TnI LYS36	5	0	1	22	5
TnC ASP141	TnC ASN143	5	17497	16034	14415	16631
TnC ASP141	TnC ASN144	5	29868	31824	31307	30650
TnC ASP141	TnC ASP145	5	34850	35271	34574	35037
TnC ASP141	TnC GLY146	5	36959	37118	37069	37059
TnC ASP141	TnC ARG147	5	6785	6425	6074	6602
TnC ASP141	TnT ARG278	5	0	0	2	0
TnC ASP141	TnT LYS282	5	0	0	0	366
TnC ASP141	TnT THR284	5	221	0	0	0
TnC ASP141	TnT ARG286	5	6	0	0	19
TnC ASP141	TnT LYS288	5	0	0	0	23
TnC ASP141	TnI HIE33	5	2621	9629	2305	4506
TnC ASP141	TnI LYS35	5	0	193	2271	992
TnC ASP141	TnI LYS36	5	5609	372	3484	4890
TnC ASP141	TnI LYS37	5	0	537	16	377
TnC LYS142	TnC ASN144	5	2434	1728	2735	1846
TnC LYS142	TnC ASP149	5	18	7	13	3
TnC LYS142	TnC ASP151	5	392	91	186	93
TnC LYS142	TnC GLU152	5	32146	32436	33054	32866
TnC LYS142	TnC GLU155	5	4651	4282	4010	5260
TnC LYS142	TnT ASP270	5	13	1	0	0
TnC LYS142	TnT ASN271	5	3	0	0	0
TnC LYS142	TnT LYS273	5	1	0	1	0
TnC LYS142	TnT SER275	5	27	0	0	0
TnC LYS142	TnT LYS276	5	96	12	0	5
TnC LYS142	TnT THR277	5	1	0	0	0
TnC LYS142	TnT ARG278	5	38	214	8	81
TnC LYS142	TnT LYS280	5	1	0	0	0
TnC LYS142	TnT LYS282	5	0	3	0	44
TnC LYS142	TnT THR284	5	61	1	0	20
TnC LYS142	TnT GLY285	5	1197	0	0	0
TnC LYS142	TnT ARG286	5	634	0	0	108
TnC LYS142	TnT TRP287	5	25	0	0	7
TnC LYS142	TnT LYS288	5	143	0	0	1581
TnC LYS142	TnI TYR28	5	558	404	1395	516
TnC LYS142	TnI ALA29	5	5	207	100	198
TnC LYS142	TnI THR30	5	4570	1486	1296	229
TnC LYS142	TnI GLU31	5	1502	7420	362	2670
TnC LYS142	TnI HIE33	5	1093	1616	665	767
TnC LYS142	TnI ALA34	5	392	154	333	472
TnC LYS142	TnI LYS35	5	115	602	3272	592
TnC LYS142	TnI LYS36	5	425	12	692	896
TnC LYS142	TnI LYS37	5	0	2	11	80
TnC LYS142	TnI PHE138	5	0	0	19	0
TnC LYS142	TnI LYS139	5	0	0	12	0
TnC LYS142	TnI ARG140	5	56	7	88	5
TnC ASN143	TnC ASP145	5	26908	27652	29767	28768
TnC ASN143	TnC ASP149	5	1635	2785	2110	2333
TnC ASN143	TnC ASP151	5	0	0	0	1
TnC ASN143	TnC GLU152	5	19413	22017	22908	20076
TnC ASN143	TnT ASP270	5	1631	364	12	82
TnC ASN143	TnT LYS273	5	915	367	360	85
TnC ASN143	TnT VAL274	5	90	1	0	5
TnC ASN143	TnT SER275	5	1	0	0	136
TnC ASN143	TnT LYS276	5	300	546	57	363
TnC ASN143	TnT THR277	5	42	1	2	120
TnC ASN143	TnT ARG278	5	32	5	22	98
TnC ASN143	TnT GLY279	5	0	0	0	49
TnC ASN143	TnT LYS280	5	60	25	7	119
TnC ASN143	TnT ALA281	5	0	0	0	1599
TnC ASN143	TnT LYS282	5	68	21	0	5533
TnC ASN143	TnT VAL283	5	0	22	0	56
TnC ASN143	TnT THR284	5	67	31	167	92
TnC ASN143	TnT GLY285	5	0	83	2089	0
TnC ASN143	TnT ARG286	5	180	14	1024	250
TnC ASN143	TnT TRP287	5	7	3	157	720
TnC ASN143	TnT LYS288	5	466	11	22	1070
TnC ASN143	TnI TYR28	5	191	90	309	10
TnC ASN143	TnI ALA29	5	4	36	19	0
TnC ASN143	TnI THR30	5	108	8	658	100
TnC ASN143	TnI GLU31	5	694	38	2893	108
TnC ASN143	TnI HIE33	5	1009	91	193	633
TnC ASN143	TnI LYS35	5	0	0	0	1
TnC ASN143	TnI LYS36	5	0	0	0	2
TnC ASN143	TnI ARG135	5	10	0	0	0
TnC ASN143	TnI LYS139	5	1	0	31	0
TnC ASN144	TnC GLY146	5	549	446	651	476
TnC ASN144	TnT LYS273	5	586	23	7	14
TnC ASN144	TnT SER275	5	3	0	0	0
TnC ASN144	TnT LYS276	5	134	52	36	261
TnC ASN144	TnT THR277	5	8	0	5	21
TnC ASN144	TnT ARG278	5	39	2	64	43
TnC ASN144	TnT GLY279	5	17	0	12	6
TnC ASN144	TnT LYS280	5	47	24	3	435
TnC ASN144	TnT ALA281	5	0	0	0	5
TnC ASN144	TnT LYS282	5	176	26	23	4102
TnC ASN144	TnT VAL283	5	0	0	0	150
TnC ASN144	TnT THR284	5	768	23	7	154
TnC ASN144	TnT GLY285	5	84	87	0	539
TnC ASN144	TnT ARG286	5	136	156	1791	319
TnC ASN144	TnT TRP287	5	1273	24	206	90
TnC ASN144	TnT LYS288	5	200	233	23	1056
TnC ASN144	TnI TYR28	5	176	141	151	1
TnC ASN144	TnI ALA29	5	48	1891	175	0
TnC ASN144	TnI THR30	5	225	196	6591	9
TnC ASN144	TnI GLU31	5	6059	5850	5818	2870
TnC ASN144	TnI PRO32	5	2	18	47	73
TnC ASN144	TnI HIE33	5	7256	5686	4386	7249
TnC ASN144	TnI ALA34	5	206	229	566	1553
TnC ASN144	TnI LYS35	5	19	54	1752	1149
TnC ASN144	TnI LYS36	5	2187	403	2721	3868
TnC ASN144	TnI LYS37	5	0	155	40	920
TnC ASP145	TnC ARG147	5	36211	36588	36461	36730
TnC ASP145	TnT LYS273	5	667	2496	743	719
TnC ASP145	TnT SER275	5	0	0	0	41
TnC ASP145	TnT LYS276	5	128	0	0	37
TnC ASP145	TnT ARG278	5	0	0	6	0
TnC ASP145	TnT GLY279	5	0	0	22	0
TnC ASP145	TnT LYS280	5	0	0	6	930
TnC ASP145	TnT ALA281	5	0	0	0	2
TnC ASP145	TnT LYS282	5	25	0	6	40
TnC ASP145	TnT VAL283	5	0	0	0	99
TnC ASP145	TnT THR284	5	65	0	10	0
TnC ASP145	TnT GLY285	5	5	0	0	0
TnC ASP145	TnT ARG286	5	13	37	31	58
TnC ASP145	TnT TRP287	5	12	0	56	69
TnC ASP145	TnT LYS288	5	32	21	232	451
TnC ASP145	TnI HIE33	5	0	12	26	0
TnC ASP145	TnI LYS35	5	0	0	0	9
TnC GLY146	TnT LYS280	5	0	0	0	4
TnC GLY146	TnT LYS282	5	0	0	0	3
TnC GLY146	TnT ARG286	5	0	3	1	0
TnC GLY146	TnT LYS288	5	0	3	0	1
TnC GLY146	TnI LYS35	5	0	0	3	0
TnC ARG147	TnC ASP149	5	635	14135	2603	9458
TnC ARG147	TnT ASN266	5	7	2	0	1
TnC ARG147	TnT ASP270	5	3558	13663	2350	8562
TnC ARG147	TnT SER275	5	0	0	0	6
TnC ARG147	TnT ARG278	5	0	0	10	0
TnC ARG147	TnT GLY279	5	0	0	1	2029
TnC ARG147	TnT ALA281	5	0	0	2	0
TnC ARG147	TnT LYS282	5	2	0	0	0
TnC ARG147	TnT THR284	5	70	0	0	0
TnC ARG147	TnT GLY285	5	2	0	0	0
TnC ARG147	TnT TRP287	5	0	2	53	10
TnC ARG147	TnT LYS288	5	33	32	138	162
TnC ASP149	TnC ASP151	5	33	90	37	61
TnC ASP149	TnC GLU152	5	37500	37500	37500	37500
TnC ASP149	TnC PHE153	5	37499	37497	37499	37495
TnC ASP149	TnT ASN266	5	3458	196	0	0
TnC ASP149	TnT ARG267	5	4	0	0	1689
TnC ASP149	TnT ASN269	5	0	0	2	0
TnC ASP149	TnT LYS273	5	397	721	4411	438
TnC ASP149	TnT LYS276	5	1217	0	0	2
TnC ASP149	TnT LYS280	5	0	0	0	3708
TnC ASP149	TnT ARG286	5	0	0	1	0
TnC ASP149	TnT TRP287	5	0	0	0	1
TnC ASP149	TnT LYS288	5	0	0	0	1133
TnC ASP149	TnI TYR28	5	0	0	1	0
TnC ASP149	TnI ARG135	5	162	0	0	0
TnC ASP149	TnI LYS139	5	0	0	1119	0
TnC TYR150	TnC GLU152	5	3035	2736	3384	3277
TnC TYR150	TnC PHE153	5	20936	20824	20588	20943
TnC TYR150	TnC LEU154	5	36594	36575	36412	35559
TnC TYR150	TnT GLN256	5	0	0	0	2
TnC TYR150	TnT TYR259	5	39	1	134	0
TnC TYR150	TnT GLU260	5	321	363	279	3465
TnC TYR150	TnT ASN266	5	0	0	2	0
TnC TYR150	TnT ARG267	5	6	0	12	1
TnC TYR150	TnT ARG286	5	1	0	0	0
TnC TYR150	TnT LYS288	5	5	0	1883	0
TnC TYR150	TnI ARG140	5	0	0	3	0
TnC TYR150	TnI ARG144	5	0	0	0	2
TnC ASP151	TnC PHE153	5	1	0	0	1
TnC ASP151	TnC LEU154	5	936	1374	1106	1108
TnC ASP151	TnC GLU155	5	6444	9644	5665	5335
TnC ASP151	TnT ASN266	5	3	0	3	0
TnC ASP151	TnT ARG267	5	32791	36302	28300	35868
TnC ASP151	TnT ASP270	5	1	0	0	0
TnC ASP151	TnT ASN271	5	10008	10841	7101	2374
TnC ASP151	TnT LYS273	5	0	0	3290	0
TnC ASP151	TnT LYS276	5	1370	0	0	13
TnC ASP151	TnT ARG278	5	0	2	0	0
TnC ASP151	TnT ARG286	5	0	0	120	558
TnC ASP151	TnT TRP287	5	0	0	0	3411
TnC ASP151	TnT LYS288	5	7	0	0	0
TnC ASP151	TnI TYR28	5	0	1	28	0
TnC ASP151	TnI THR30	5	3	0	0	0
TnC ASP151	TnI HIE33	5	0	0	0	11
TnC ASP151	TnI ARG135	5	10260	12171	11352	16912
TnC ASP151	TnI LYS137	5	0	0	0	22
TnC ASP151	TnI LYS139	5	747	0	4233	0
TnC ASP151	TnI ARG140	5	287	0	2019	0
TnC ASP151	TnI ARG144	5	0	0	0	1
TnC GLU152	TnC LEU154	5	43	31	27	36
TnC GLU152	TnC GLU155	5	33018	31309	34264	33712
TnC GLU152	TnC PHE156	5	37387	37371	37267	37445
TnC GLU152	TnT LYS273	5	0	0	1031	0
TnC GLU152	TnT LYS276	5	838	0	0	0
TnC GLU152	TnT TRP287	5	0	0	0	174
TnC GLU152	TnI TYR28	5	0	0	1	0
TnC GLU152	TnI ARG135	5	48	0	0	0
TnC GLU152	TnI LYS139	5	0	0	14	0
TnC PHE153	TnC GLU155	5	3755	2779	6471	5820
TnC PHE153	TnC PHE156	5	16043	17494	16524	17018
TnC PHE153	TnC MET157	5	36979	36806	37311	37367
TnC PHE153	TnC LYS158	5	146	30	349	136
TnC LEU154	TnC PHE156	5	24	14	21	11
TnC LEU154	TnC MET157	5	2115	2532	808	1004
TnC LEU154	TnC LYS158	5	7640	7700	4163	4342
TnC LEU154	TnT ARG286	5	0	0	2	2
TnC LEU154	TnI LYS139	5	9	0	0	0
TnC LEU154	TnI ARG140	5	57	0	6	0
TnC LEU154	TnI ARG144	5	0	0	0	13
TnC LEU154	TnI ARG145	5	0	0	4	38
TnC GLU155	TnC MET157	5	411	407	164	151
TnC GLU155	TnC LYS158	5	33461	34998	28501	30536
TnC GLU155	TnT ARG267	5	20	0	0	0
TnC GLU155	TnT LYS276	5	83	0	0	0
TnC GLU155	TnT ARG278	5	0	4	0	0
TnC GLU155	TnT ARG286	5	38	0	338	598
TnC GLU155	TnT LYS288	5	387	0	0	0
TnC GLU155	TnI TYR28	5	4	1	1	7
TnC GLU155	TnI HIE33	5	8	0	0	15
TnC GLU155	TnI LYS36	5	0	0	0	3
TnC GLU155	TnI LYS37	5	0	0	0	13
TnC GLU155	TnI LYS49	5	1	135	106	3
TnC GLU155	TnI ARG135	5	15	10	106	108
TnC GLU155	TnI LYS139	5	847	0	40	0
TnC GLU155	TnI ARG140	5	337	9	3329	1495
TnC GLU155	TnI ARG144	5	4	13	8	1
TnC GLU155	TnI ARG145	5	7585	10354	19913	18365
TnC PHE156	TnC LYS158	5	7098	8842	4691	5249
TnC PHE156	TnC GLY159	5	1	0	0	0
TnC PHE156	TnI LYS49	5	28426	27020	28775	30311
TnC MET157	TnC GLY159	5	644	577	36	327
TnC MET157	TnC VAL160	5	14212	10690	3842	7113
TnC MET157	TnC GLU161	5	2942	3726	225	1007
TnC MET157	TnI LYS49	5	0	3	0	0
TnC MET157	TnI LEU53	5	1	0	1	0
TnC MET157	TnI LYS57	5	0	1	2	0
TnC LYS158	TnC VAL160	5	9700	6693	8609	9656
TnC LYS158	TnC GLU161	5	24	9	0	1
TnC LYS158	TnI ALA34	5	0	0	0	21
TnC LYS158	TnI LYS49	5	1025	2687	407	726
TnC LYS158	TnI ARG140	5	0	0	121	0
TnC LYS158	TnI PRO141	5	0	0	9	0
TnC LYS158	TnI ARG145	5	0	2	0	38
TnC GLY159	TnC GLU161	5	1088	730	250	674
TnC GLY159	TnI LYS37	5	0	0	0	8
TnC GLY159	TnI LYS45	5	0	0	0	1
TnC GLY159	TnI LYS49	5	28	188	249	36
TnC GLY159	TnI GLN54	5	0	1	0	0
TnC GLY159	TnI LYS57	5	0	15	0	0
TnC GLY159	TnI ARG144	5	0	0	15	10
TnC GLY159	TnI ARG145	5	0	0	175	5141
TnC GLY159	TnI ARG147	5	0	0	7	1288
TnC VAL160	TnI THR50	5	192	118	329	71
TnC VAL160	TnI GLN54	5	1	19	3	0
TnC VAL160	TnI LYS57	5	4	99	0	2
TnC VAL160	TnI ARG147	5	0	0	0	1
TnC GLU161	TnI GLN47	5	0	46	0	0
TnC GLU161	TnI THR50	5	74	687	172	169
TnC GLU161	TnI GLN54	5	1984	2193	3726	2781
TnC GLU161	TnI LYS57	5	21571	17545	21786	23464
TnC GLU161	TnI ARG147	5	0	0	0	124
TnT GLN202	TnT GLU204	5	18609	12893	13462	12529
TnT GLN202	TnT ARG205	5	16423	11877	15561	12505
TnT GLN202	TnT GLU206	5	13753	12824	14982	14363
TnT GLN202	TnT LYS207	5	1320	1747	790	1379
TnT GLN202	TnT LYS208	5	17	4	6	84
TnT GLN202	TnT LYS209	5	442	24	13	66
TnT GLN202	TnT LYS210	5	48	17	525	22
TnT GLN202	TnT ILE211	5	0	15	0	0
TnT GLN202	TnT GLU214	5	12	92	2	8
TnT GLN202	TnT ARG215	5	0	17	0	3
TnT GLN202	TnT ASP222	5	0	54	0	0
TnT GLN202	TnT ASN242	5	0	3	0	21
TnT GLN202	TnT GLU246	5	0	37	0	212
TnT GLN202	TnT ASP249	5	0	2	0	83
TnT GLN202	TnT LYS288	5	0	0	15	0
TnT GLN202	TnI ALA90	5	0	93	0	0
TnT GLN202	TnI GLU91	5	0	10	0	0
TnT GLN202	TnI ASP94	5	0	377	0	0
TnT GLN202	TnI ARG97	5	0	2	0	0
TnT GLN202	TnI GLN98	5	0	0	2	0
TnT GLN202	TnI ALA101	5	5	7	37	2
TnT GLN202	TnI ASP104	5	90	142	105	1
TnT GLN202	TnI LYS105	5	11	6	8	0
TnT GLN202	TnI ASP107	5	55	65	155	117
TnT GLN202	TnI GLU108	5	6423	1738	1734	5657
TnT GLN202	TnI GLU109	5	7	1	2	23
TnT GLN202	TnI ARG110	5	0	53	10	3
TnT GLN202	TnI TYR111	5	586	1106	1406	2185
TnT GLN202	TnI ASP112	5	426	461	708	1312
TnT GLN202	TnI GLU114	5	760	1907	3550	3167
TnT GLN202	TnI ALA115	5	0	29	70	62
TnT GLN202	TnI LYS116	5	0	0	9	0
TnT GLN202	TnI THR118	5	34	88	333	690
TnT GLN202	TnI LYS119	5	0	0	3	1
TnT GLN202	TnI THR122	5	0	8	9	22
TnT THR203	TnT ARG205	5	4741	6156	4336	5232
TnT THR203	TnT GLU206	5	24016	21049	19080	18193
TnT THR203	TnT LYS207	5	29150	23440	25105	24933
TnT THR203	TnT LYS208	5	85	126	66	277
TnT THR203	TnT LYS209	5	44	126	403	191
TnT THR203	TnT LYS210	5	187	150	119	34
TnT THR203	TnT ILE211	5	0	0	1	0
TnT THR203	TnT GLU214	5	0	1	0	0
TnT THR203	TnT ARG215	5	4	10	0	7
TnT THR203	TnT ARG216	5	5	0	6	3
TnT THR203	TnT GLU231	5	0	14	0	0
TnT THR203	TnT ASN242	5	0	0	0	10
TnT THR203	TnT GLU246	5	0	0	0	311
TnT THR203	TnT LYS288	5	0	0	1	0
TnT THR203	TnI ASP94	5	0	173	0	0
TnT THR203	TnI ARG97	5	0	6	0	0
TnT THR203	TnI GLN98	5	0	4	0	0
TnT THR203	TnI ASP104	5	295	8	40	6
TnT THR203	TnI LYS105	5	33	57	107	332
TnT THR203	TnI ASP107	5	43	945	40	1
TnT THR203	TnI GLU108	5	6792	363	570	189
TnT THR203	TnI ARG110	5	0	347	202	247
TnT THR203	TnI TYR111	5	346	1327	1668	1755
TnT THR203	TnI ASP112	5	0	250	674	1
TnT THR203	TnI GLU114	5	0	367	449	1022
TnT THR203	TnI ALA115	5	0	0	1	0
[truncated: 2,051 more rows]
