# Supplementary material for: Modulation of Structure and Dynamics of Cardiac Troponin by Phosphorylation and Mutations Revealed by Molecular Dynamics Simulations
Source: J Phys Chem B. 2023 Oct 4;127(41):8736–48. doi: 10.1021/acs.jpcb.3c02337 (PMC10591477; doi:10.1021/acs.jpcb.3c02337)
Supplement: Supplementary file 6 — jp3c02337_si_006.zip [file jp3c02337_si_006.zip › supplement dataset/Arpeggio_aromatic.xlsx]

## Sheet: Sheet1
			WT_uP	WT_SEP	G159D_uP	G159D_SEP
TnC PHE20	TnC PHE24	10	4	0	5	0
TnC PHE20	TnC PHE74	10	139	37	139	62
TnC PHE20	TnC PHE77	10	841	250	466	459
TnC PHE24	TnC PHE27	10	76	81	171	3
TnC PHE24	TnC PHE74	10	22233	22427	21592	20214
TnC PHE24	TnC PHE77	10	33530	34984	34552	34134
TnC PHE27	TnC PHE77	10	8350	13291	9926	10793
TnC PHE74	TnC PHE77	10	6053	6425	6378	5452
TnC PHE74	TnT TRP287	10	0	0	0	14
TnC PHE101	TnC PHE104	10	0	2	0	1
TnC PHE101	TnC TYR111	10	0	1	0	0
TnC PHE101	TnC TYR150	10	29480	27424	26376	25789
TnC PHE101	TnC PHE153	10	34927	35329	35878	34488
TnC PHE101	TnT TYR259	10	5538	3091	3428	2846
TnC PHE104	TnC PHE153	10	21490	21184	23464	22884
TnC PHE104	TnC PHE156	10	13	119	149	7
TnC TYR111	TnT TRP287	10	0	0	306	30
TnC TYR150	TnC PHE153	10	2469	2604	1443	1427
TnC TYR150	TnT TYR259	10	389	15	172	28
TnC TYR150	TnI PHE138	10	1	0	42	0
TnC PHE153	TnC PHE156	10	5597	5851	5687	5212
TnT HIE223	TnI PHE89	10	10	0	0	0
TnT TRP237	TnT TYR241	10	26272	26719	25243	26274
TnT PHE254	TnT TRP287	10	24	0	0	0
TnT TYR259	TnT TRP287	10	12	0	0	0
TnT TRP287	TnI TYR25	10	691	1590	51	555
TnT TRP287	TnI TYR28	10	880	108	102	91
TnT TRP287	TnI HIE33	10	14	65	12	843
TnT TRP287	TnI TYR111	10	4	0	0	0
TnT TRP287	TnI PHE132	10	1427	617	3949	87
TnT TRP287	TnI PHE138	10	453	505	171	4024
TnI TYR25	TnI TYR28	10	0	0	152	16
TnI TYR25	TnI PHE138	10	850	3240	951	1530
TnI TYR28	TnI HIE33	10	0	0	16	1
TnI TYR28	TnI PHE138	10	7121	2374	1033	12196
TnI HIE33	TnI PHE138	10	0	0	0	55
TnI PHE132	TnI PHE138	10	122	0	887	829
