# Supplementary material for: Modulation of Structure and Dynamics of Cardiac Troponin by Phosphorylation and Mutations Revealed by Molecular Dynamics Simulations
Source: J Phys Chem B. 2023 Oct 4;127(41):8736–48. doi: 10.1021/acs.jpcb.3c02337 (PMC10591477; doi:10.1021/acs.jpcb.3c02337)
Supplement: Supplementary file 6 — jp3c02337_si_006.zip [file jp3c02337_si_006.zip › supplement dataset/Arpeggio_VdW_clash.xlsx]

## Sheet: Sheet1
			WT_uP	WT_SEP	G159D_uP	G159D_SEP
TnC MET1	TnC ASP3	2	1932	1841	798	898
TnC MET1	TnC ILE4	2	0	0	0	43
TnC MET1	TnC TYR5	2	0	0	0	27
TnC MET1	TnC LYS6	2	11284	12365	7253	10013
TnC MET1	TnC ALA7	2	0	0	0	123
TnC MET1	TnC VAL9	2	0	0	0	4
TnC MET1	TnC GLU10	2	0	0	0	6
TnC MET1	TnC ASP62	2	1	0	8	0
TnC MET1	TnC GLU63	2	26	48	227	37
TnC MET1	TnC VAL64	2	16	31	85	26
TnC MET1	TnC ASP65	2	7	11	91	9
TnC MET1	TnC GLU66	2	12572	14309	15811	11107
TnC MET1	TnC ASP75	2	0	0	0	169
TnC MET1	TnC GLU76	2	0	0	0	3
TnC MET1	TnC LEU78	2	0	0	0	3
TnC MET1	TnC VAL79	2	0	0	0	51
TnC MET1	TnC ARG83	2	2	26	2	1
TnC MET1	TnC GLU126	2	0	0	0	14
TnC MET1	TnC LEU136	2	12	277	16	0
TnC MET1	TnC LYS138	2	1082	572	43	26
TnC MET1	TnC ASP139	2	30663	29674	35057	30017
TnC MET1	TnC GLY140	2	6143	4008	7180	6466
TnC MET1	TnC ASP141	2	694	80	33	17
TnC MET1	TnC LYS142	2	1863	2089	1855	1794
TnC MET1	TnC ASN144	2	712	1	0	0
TnC MET1	TnC ILE148	2	0	1	0	0
TnC MET1	TnC GLU152	2	843	821	880	933
TnC MET1	TnC GLU155	2	4143	3484	5232	4885
TnC MET1	TnC PHE156	2	2897	2561	2962	2944
TnC MET1	TnC LYS158	2	68	180	362	69
TnC MET1	TnC GLY159	2	0	0	3	0
TnC MET1	TnC VAL160	2	0	0	3	0
TnC MET1	TnT THR284	2	26	0	0	0
TnC MET1	TnT GLY285	2	34	0	0	0
TnC MET1	TnT ARG286	2	445	0	0	2
TnC MET1	TnT TRP287	2	2	0	0	0
TnC MET1	TnT LYS288	2	5	0	0	0
TnC MET1	TnI TYR28	2	16	0	0	0
TnC MET1	TnI THR30	2	23	45	0	0
TnC MET1	TnI GLU31	2	0	9	0	0
TnC MET1	TnI PRO32	2	3	25	0	2
TnC MET1	TnI HIE33	2	3746	399	33	9
TnC MET1	TnI ALA34	2	2838	6065	767	1442
TnC MET1	TnI LYS35	2	60	5	16	12
TnC MET1	TnI LYS36	2	611	157	54	52
TnC MET1	TnI LYS37	2	27	26	8	45
TnC MET1	TnI SER38	2	53	2	0	60
TnC MET1	TnI LYS39	2	0	0	0	14
TnC MET1	TnI ILE40	2	0	0	0	1
TnC MET1	TnI SER41	2	0	0	0	435
TnC MET1	TnI ALA42	2	0	0	0	831
TnC MET1	TnI SER43	2	0	0	0	213
TnC MET1	TnI ARG44	2	0	0	0	34
TnC MET1	TnI LYS45	2	1	54	7	206
TnC MET1	TnI GLN47	2	0	0	0	58
TnC MET1	TnI LYS49	2	1481	2059	2655	2485
TnC MET1	TnI THR50	2	0	0	0	1
TnC MET1	TnI LEU51	2	0	0	0	2
TnC MET1	TnI ARG145	2	0	0	0	2
TnC ASP2	TnC ILE4	2	8	0	0	374
TnC ASP2	TnC TYR5	2	0	0	0	94
TnC ASP2	TnC LYS6	2	17406	19173	24543	20385
TnC ASP2	TnC GLU66	2	131	421	517	608
TnC ASP2	TnC GLU135	2	0	8	0	0
TnC ASP2	TnC ASP139	2	29585	29628	32659	28167
TnC ASP2	TnC LYS142	2	472	1	0	26
TnC ASP2	TnC PHE156	2	11	0	0	1
TnC ASP2	TnC LYS158	2	0	2	4	32
TnC ASP2	TnC VAL160	2	0	0	2	0
TnC ASP2	TnT ARG286	2	22	0	0	0
TnC ASP2	TnI ALA34	2	3	0	0	0
TnC ASP2	TnI LYS35	2	0	0	161	1
TnC ASP2	TnI LYS36	2	3	95	58	846
TnC ASP2	TnI LYS37	2	1065	1097	1084	2146
TnC ASP2	TnI SER38	2	695	1984	563	245
TnC ASP2	TnI LYS39	2	0	0	190	15
TnC ASP2	TnI ILE40	2	3	5	3	55
TnC ASP2	TnI SER41	2	0	0	0	198
TnC ASP2	TnI ALA42	2	1184	1009	1245	1441
TnC ASP2	TnI SER43	2	0	0	0	67
TnC ASP2	TnI LYS45	2	34886	34614	34920	32140
TnC ASP2	TnI LEU46	2	5	7	48	49
TnC ASP2	TnI GLN47	2	0	0	0	15
TnC ASP2	TnI LYS49	2	16506	15568	22657	20010
TnC ASP2	TnI GLN54	2	0	0	0	3
TnC ASP3	TnC TYR5	2	28065	27680	28961	28020
TnC ASP3	TnC LYS6	2	29775	29671	30516	29174
TnC ASP3	TnC ALA7	2	26575	27880	24801	23789
TnC ASP3	TnC ALA8	2	0	0	0	1
TnC ASP3	TnC GLU10	2	0	0	0	3
TnC ASP3	TnC GLN11	2	0	0	0	125
TnC ASP3	TnC GLU63	2	5	1	61	80
TnC ASP3	TnC VAL64	2	0	0	0	1
TnC ASP3	TnC GLU66	2	29	0	0	72
TnC ASP3	TnC VAL79	2	32	7	8	109
TnC ASP3	TnC ARG83	2	5266	8183	12631	13897
TnC ASP3	TnC LYS86	2	0	0	0	2
TnC ASP3	TnC SER89	2	8	10	0	0
TnC ASP3	TnC LYS142	2	123	462	0	0
TnC ASP3	TnC GLU155	2	71	14	11	0
TnC ASP3	TnC PHE156	2	9	0	0	0
TnC ASP3	TnC LYS158	2	2857	1464	1769	2825
TnC ASP3	TnC GLY159	2	198	294	709	581
TnC ASP3	TnC VAL160	2	10	0	3	1
TnC ASP3	TnT ARG286	2	7	0	0	0
TnC ASP3	TnI LYS36	2	0	0	0	20
TnC ASP3	TnI LYS37	2	0	0	0	199
TnC ASP3	TnI ALA42	2	5	9	4	74
TnC ASP3	TnI SER43	2	0	0	0	53
TnC ASP3	TnI LYS45	2	0	0	0	48
TnC ASP3	TnI LEU46	2	41	105	151	108
TnC ASP3	TnI GLN47	2	0	0	0	15
TnC ASP3	TnI LYS49	2	251	1560	149	3
TnC ILE4	TnC LYS6	2	2512	2137	2722	3128
TnC ILE4	TnC ALA7	2	2040	1971	2516	2460
TnC ILE4	TnC ALA8	2	16358	18162	18598	16669
TnC ILE4	TnC GLN11	2	0	0	0	25
TnC ILE4	TnC ARG83	2	0	2	1	0
TnC ILE4	TnC MET85	2	0	12	13	0
TnC ILE4	TnC LYS86	2	311	223	160	157
TnC ILE4	TnC ASP87	2	0	1	0	0
TnC ILE4	TnC ASP88	2	1	7	0	0
TnC ILE4	TnC SER89	2	268	235	149	68
TnC ILE4	TnC LYS90	2	0	2	0	0
TnC ILE4	TnC GLU155	2	32	0	0	0
TnC ILE4	TnC PHE156	2	3	0	0	0
TnC ILE4	TnC LYS158	2	561	191	3	41
TnC ILE4	TnC GLY159	2	8603	9692	5775	6298
TnC ILE4	TnC VAL160	2	41	46	251	122
TnC ILE4	TnC GLU161	2	88	195	180	144
TnC ILE4	TnI ALA42	2	1	0	2	102
TnC ILE4	TnI SER43	2	0	0	0	17
TnC ILE4	TnI LEU46	2	398	515	418	375
TnC ILE4	TnI LYS49	2	9	0	1	4
TnC ILE4	TnI THR50	2	0	0	0	3
TnC TYR5	TnC ALA7	2	8731	8076	8712	9971
TnC TYR5	TnC ALA8	2	8868	8011	8247	8650
TnC TYR5	TnC VAL9	2	14152	12922	10101	9852
TnC TYR5	TnC GLU66	2	0	0	0	11
TnC TYR5	TnC VAL79	2	303	210	203	258
TnC TYR5	TnC VAL82	2	675	789	1227	1187
TnC TYR5	TnC ARG83	2	13893	15398	18844	17299
TnC TYR5	TnC MET85	2	0	15	67	0
TnC TYR5	TnC LYS86	2	473	2402	2076	2149
TnC TYR5	TnC ASP87	2	21663	23470	16934	18264
TnC TYR5	TnC ASP88	2	3525	3755	1906	2763
TnC TYR5	TnC SER89	2	10267	11359	9702	6137
TnC TYR5	TnC LYS90	2	14	430	5	4
TnC TYR5	TnC GLY91	2	0	23	0	0
TnC TYR5	TnC GLU155	2	1	96	0	0
TnC TYR5	TnC LYS158	2	248	719	42	4
TnC TYR5	TnC GLY159	2	761	283	6065	6507
TnC TYR5	TnC VAL160	2	0	0	0	3
TnC TYR5	TnC GLU161	2	0	1	1	18
TnC TYR5	TnI SER43	2	0	0	0	125
TnC TYR5	TnI LEU46	2	0	0	0	14
TnC TYR5	TnI GLN47	2	0	0	0	41
TnC TYR5	TnI LYS49	2	0	0	0	1
TnC TYR5	TnI THR50	2	0	0	0	43
TnC TYR5	TnI GLN54	2	0	0	0	1
TnC TYR5	TnI ARG144	2	5	0	0	0
TnC TYR5	TnI ARG145	2	1	0	0	0
TnC TYR5	TnI ARG147	2	5	21	1	141
TnC LYS6	TnC ALA8	2	9327	8987	9388	8893
TnC LYS6	TnC VAL9	2	6451	6600	6107	6422
TnC LYS6	TnC GLU10	2	9020	8337	4164	3942
TnC LYS6	TnC GLN11	2	0	0	0	67
TnC LYS6	TnC GLU63	2	6	29	281	1260
TnC LYS6	TnC VAL64	2	6	311	137	276
TnC LYS6	TnC ASP65	2	0	75	7	27
TnC LYS6	TnC GLU66	2	27195	30708	26313	26232
TnC LYS6	TnC ASP75	2	554	365	573	1023
TnC LYS6	TnC VAL79	2	246	318	272	299
TnC LYS6	TnC ARG83	2	5	0	0	0
TnC LYS6	TnT ARG286	2	4	0	0	0
TnC LYS6	TnI ALA34	2	2107	12	1	1
TnC LYS6	TnI LYS35	2	8	35	1	0
TnC LYS6	TnI LYS36	2	74	5	0	0
TnC LYS6	TnI LYS37	2	2	0	1	1
TnC LYS6	TnI SER38	2	9	133	58	11
TnC LYS6	TnI ALA42	2	686	732	481	532
TnC LYS6	TnI SER43	2	0	0	0	3
TnC ALA7	TnC VAL9	2	8009	8251	9418	10177
TnC ALA7	TnC GLU10	2	6964	6920	6352	6615
TnC ALA7	TnC GLN11	2	7162	7003	3769	3651
TnC ALA7	TnI SER41	2	1	0	0	0
TnC ALA7	TnI ALA42	2	512	451	146	268
TnC ALA7	TnI SER43	2	493	414	360	267
TnC ALA7	TnI LEU46	2	561	804	507	488
TnC ALA8	TnC GLU10	2	12700	12513	18117	17997
TnC ALA8	TnC GLN11	2	11575	11921	14117	14241
TnC ALA8	TnC LEU12	2	2887	3017	1977	1883
TnC ALA8	TnC LYS17	2	0	0	0	1
TnC ALA8	TnC LEU78	2	0	0	0	3
TnC ALA8	TnC VAL79	2	0	0	0	1
TnC ALA8	TnC VAL82	2	457	321	209	380
TnC ALA8	TnC ARG83	2	0	0	0	2
TnC ALA8	TnC MET85	2	0	29	72	1
TnC ALA8	TnC LYS86	2	374	338	212	206
TnC ALA8	TnI MET0	2	0	0	0	40
TnC VAL9	TnC GLN11	2	24826	24886	25796	25856
TnC VAL9	TnC LEU12	2	9194	8682	8683	8427
TnC VAL9	TnC LYS17	2	3112	2080	2225	1947
TnC VAL9	TnC ASP75	2	0	0	1	0
TnC VAL9	TnC LEU78	2	2021	2343	2431	2202
TnC VAL9	TnC VAL79	2	130	100	125	163
TnC VAL9	TnC VAL82	2	311	339	294	232
TnC VAL9	TnT ARG286	2	0	0	0	2
TnC VAL9	TnI MET0	2	31	0	0	0
TnC GLU10	TnC LEU12	2	3750	3481	4219	4605
TnC GLU10	TnC GLU14	2	1	0	0	2
TnC GLU10	TnC LYS17	2	810	316	608	1325
TnC GLU10	TnT ARG286	2	0	0	0	100
TnC GLU10	TnI MET0	2	54	0	0	8
TnC GLU10	TnI LYS36	2	0	0	0	2
TnC GLU10	TnI LYS37	2	2306	2985	873	1172
TnC GLU10	TnI LYS39	2	1	15	15	0
TnC GLU10	TnI SER41	2	14203	16745	8732	5075
TnC GLU10	TnI ALA42	2	19238	20620	11391	11014
TnC GLU10	TnI SER43	2	24904	26334	15070	14720
TnC GLU10	TnI ARG44	2	1	0	1	0
TnC GLN11	TnC THR13	2	81	91	80	66
TnC GLN11	TnC GLN16	2	2	1	2	2
TnC GLN11	TnC VAL82	2	0	0	2	14
TnC GLN11	TnC ARG83	2	0	0	0	6
TnC GLN11	TnC MET85	2	0	2	2	26
TnC GLN11	TnC LYS86	2	463	287	1128	1866
TnC GLN11	TnC ASP87	2	0	0	0	18
TnC GLN11	TnC GLU161	2	1	1	0	0
TnC GLN11	TnI MET0	2	13	0	3	268
TnC GLN11	TnI ALA1	2	0	0	0	1
TnC GLN11	TnI ALA42	2	16	0	0	0
TnC GLN11	TnI SER43	2	4212	4015	1213	1638
TnC GLN11	TnI LEU46	2	3	0	0	0
TnC GLN11	TnI LEU168	2	0	0	0	1
TnC GLN11	TnI ARG169	2	0	0	0	3
TnC GLN11	TnI ALA170	2	0	4	0	2
TnC LEU12	TnC GLU14	2	19	10	12	19
TnC LEU12	TnC GLN16	2	2254	2429	2052	2117
TnC LEU12	TnC LYS17	2	6382	6013	6249	6028
TnC LEU12	TnC PHE20	2	174	202	153	250
TnC LEU12	TnC LEU78	2	58	44	44	53
TnC LEU12	TnC MET81	2	6	16	2	4
TnC LEU12	TnC VAL82	2	25	22	31	41
TnC LEU12	TnC CYS84	2	0	0	0	1
TnC LEU12	TnC MET85	2	55	26	85	154
TnC LEU12	TnC LYS86	2	0	0	0	1
TnC LEU12	TnI MET0	2	124	2	4	42
TnC LEU12	TnI ALA1	2	5	0	0	2
TnC LEU12	TnI MET153	2	2	0	0	0
TnC LEU12	TnI MET154	2	0	0	0	1
TnC LEU12	TnI ALA170	2	0	2	0	0
TnC THR13	TnC GLU15	2	17086	16979	16777	17441
TnC THR13	TnC GLN16	2	23690	23335	22426	23351
TnC THR13	TnC LYS17	2	24118	24318	23649	24283
TnC THR13	TnI MET0	2	89	5	13	72
TnC THR13	TnI ALA1	2	394	54	76	237
TnC THR13	TnI ASP2	2	493	217	42	309
TnC THR13	TnI GLY3	2	3	22	3	8
TnC THR13	TnI SER4	2	2	0	0	18
TnC THR13	TnI ASP6	2	0	0	0	2
TnC THR13	TnI ARG169	2	0	0	0	98
TnC THR13	TnI ALA170	2	0	7	0	195
TnC GLU14	TnC GLN16	2	4515	4647	4738	4646
TnC GLU14	TnC LYS17	2	26360	26127	26236	26039
TnC GLU14	TnC ASN18	2	29937	30302	30237	29711
TnC GLU14	TnC LYS21	2	0	1	2	3
TnC GLU14	TnT ARG286	2	0	0	0	27
TnC GLU14	TnI MET0	2	198	26	293	301
TnC GLU14	TnI ALA1	2	158	2	48	150
TnC GLU14	TnI ASP2	2	38	3	48	104
TnC GLU14	TnI GLY3	2	32	48	58	94
TnC GLU14	TnI SER4	2	59	59	16	19
TnC GLU14	TnI SER5	2	45	27	0	33
TnC GLU14	TnI ASP6	2	3	0	0	0
TnC GLU14	TnI ARG9	2	137	13	0	5
TnC GLU15	TnC LYS17	2	3970	3267	3696	3372
TnC GLU15	TnC ASN18	2	8196	6497	7471	5831
TnC GLU15	TnC GLU19	2	16995	13939	15529	16439
TnC GLU15	TnI MET0	2	996	1433	882	1301
TnC GLU15	TnI ALA1	2	977	390	343	577
TnC GLU15	TnI ASP2	2	1012	638	318	231
TnC GLU15	TnI GLY3	2	1471	729	167	415
TnC GLU15	TnI SER4	2	1257	603	773	1194
TnC GLU15	TnI SER5	2	587	127	258	3139
TnC GLU15	TnI ASP6	2	93	145	495	106
TnC GLU15	TnI ALA7	2	72	3	8	5
TnC GLU15	TnI ALA8	2	3	0	0	5
TnC GLU15	TnI ARG9	2	18173	17859	20634	14173
TnC GLU15	TnI GLU10	2	0	0	0	4
TnC GLU15	TnI ARG12	2	284	0	724	3708
TnC GLU15	TnI ARG161	2	52	0	0	0
TnC GLU15	TnI LYS163	2	0	0	0	9
TnC GLU15	TnI LEU166	2	0	0	0	4
TnC GLU15	TnI ASP167	2	0	362	0	0
TnC GLU15	TnI ARG169	2	1170	57	1	1986
TnC GLU15	TnI ALA170	2	0	1	0	11
TnC GLN16	TnC ASN18	2	7749	8672	8064	8048
TnC GLN16	TnC GLU19	2	6414	7006	6289	6720
TnC GLN16	TnC PHE20	2	25686	27134	27811	29149
TnC GLN16	TnC MET81	2	1	0	1	0
TnC GLN16	TnC MET85	2	76	64	195	202
TnC GLN16	TnC LYS86	2	0	0	0	2
TnC GLN16	TnI MET0	2	497	283	272	564
TnC GLN16	TnI ALA1	2	1164	272	279	1383
TnC GLN16	TnI ASP2	2	594	45	66	1166
TnC GLN16	TnI GLY3	2	395	0	122	402
TnC GLN16	TnI SER4	2	44	1	6	162
TnC GLN16	TnI SER5	2	1	0	0	187
TnC GLN16	TnI ASP6	2	0	0	0	19
TnC GLN16	TnI ARG9	2	2	0	0	46
TnC GLN16	TnI ASP151	2	0	0	1	0
TnC GLN16	TnI MET153	2	1	0	0	0
TnC GLN16	TnI MET154	2	164	10	100	31
TnC GLN16	TnI LEU157	2	38	1	0	3
TnC GLN16	TnI LYS163	2	0	0	0	11
TnC GLN16	TnI LEU166	2	0	0	0	176
TnC GLN16	TnI ASP167	2	0	2416	0	15
TnC GLN16	TnI LEU168	2	0	539	0	0
TnC GLN16	TnI ARG169	2	1	77	0	73
TnC GLN16	TnI ALA170	2	1	675	0	77
TnC LYS17	TnC GLU19	2	6569	5880	5774	5510
TnC LYS17	TnC PHE20	2	3370	2733	2691	2453
TnC LYS17	TnC LYS21	2	30497	31858	31596	30739
TnC LYS17	TnC PHE74	2	341	273	419	429
TnC LYS17	TnC ASP75	2	3	11	2	2
TnC LYS17	TnC LEU78	2	110	102	100	74
TnC LYS17	TnT ARG286	2	0	0	0	1
TnC LYS17	TnT TRP287	2	0	0	0	1
TnC LYS17	TnI MET0	2	41	0	51	45
TnC LYS17	TnI ALA1	2	49	0	1	0
TnC LYS17	TnI ASP2	2	3	0	3	23
TnC LYS17	TnI GLY3	2	3	0	0	0
TnC LYS17	TnI SER4	2	8	0	4	17
TnC LYS17	TnI SER5	2	39	0	0	17
TnC LYS17	TnI ASP6	2	66	0	0	0
TnC ASN18	TnC PHE20	2	3467	2715	2713	2918
TnC ASN18	TnC LYS21	2	3489	2821	3043	3167
TnC ASN18	TnC ALA22	2	22714	20869	20422	21012
TnC ASN18	TnI MET0	2	168	150	413	911
TnC ASN18	TnI ALA1	2	482	12	544	63
TnC ASN18	TnI ASP2	2	282	115	183	94
TnC ASN18	TnI GLY3	2	77	11	520	102
TnC ASN18	TnI SER4	2	471	32	247	150
TnC ASN18	TnI SER5	2	144	42	562	472
TnC ASN18	TnI ASP6	2	396	661	524	1253
TnC ASN18	TnI ALA7	2	61	44	42	14
TnC ASN18	TnI ALA8	2	89	0	79	142
TnC ASN18	TnI ARG9	2	5471	3803	3422	2411
TnC ASN18	TnI GLU10	2	92	8	1	181
TnC ASN18	TnI ARG12	2	1204	1022	972	3113
TnC ASN18	TnI ASP167	2	0	1	0	0
TnC ASN18	TnI ALA170	2	0	0	0	9
TnC GLU19	TnC LYS21	2	6414	7951	8158	7848
TnC GLU19	TnC ALA22	2	4142	6079	5833	5998
TnC GLU19	TnC ALA23	2	11352	14315	13938	14426
TnC GLU19	TnI MET0	2	1387	1881	422	3818
TnC GLU19	TnI ALA1	2	668	279	225	2347
TnC GLU19	TnI ASP2	2	175	28	20	1044
TnC GLU19	TnI GLY3	2	319	28	63	145
TnC GLU19	TnI SER4	2	1717	171	557	109
TnC GLU19	TnI SER5	2	1238	9	1364	451
TnC GLU19	TnI ASP6	2	37	64	3	3
TnC GLU19	TnI ALA7	2	6	1	5	26
TnC GLU19	TnI ALA8	2	1	0	4	179
TnC GLU19	TnI ARG9	2	25490	25039	27695	17201
TnC GLU19	TnI GLU10	2	1	0	10	18
TnC GLU19	TnI PRO11	2	0	0	0	1
TnC GLU19	TnI ARG12	2	374	40	1030	4870
TnC GLU19	TnI MET154	2	485	483	1109	484
TnC GLU19	TnI ALA156	2	0	0	0	1
TnC GLU19	TnI LEU157	2	429	512	591	477
TnC GLU19	TnI LEU158	2	22	64	0	241
TnC GLU19	TnI GLY159	2	0	6	0	0
TnC GLU19	TnI ALA160	2	11	0	0	0
TnC GLU19	TnI ARG161	2	31069	29954	24983	31887
TnC GLU19	TnI ALA162	2	0	62	0	0
TnC GLU19	TnI LYS163	2	0	0	0	11
TnC GLU19	TnI SER165	2	0	3017	0	0
TnC GLU19	TnI LEU166	2	0	0	0	9
TnC GLU19	TnI ASP167	2	0	23	0	0
TnC GLU19	TnI LEU168	2	0	26	0	0
TnC GLU19	TnI ARG169	2	1404	0	6	2599
TnC PHE20	TnC ALA22	2	5539	4256	4425	4418
TnC PHE20	TnC ALA23	2	4991	3707	3539	3620
TnC PHE20	TnC PHE24	2	26355	28337	28778	28091
TnC PHE20	TnC PHE74	2	345	375	440	438
TnC PHE20	TnC PHE77	2	796	899	833	912
TnC PHE20	TnC LEU78	2	2110	1666	1119	1205
TnC PHE20	TnC MET81	2	6015	6385	7111	7013
TnC PHE20	TnC VAL82	2	1	0	1	0
TnC PHE20	TnC CYS84	2	0	0	0	18
TnC PHE20	TnC MET85	2	229	324	460	463
TnC PHE20	TnI MET0	2	141	39	52	170
TnC PHE20	TnI ALA1	2	93	0	62	75
TnC PHE20	TnI ASP2	2	12	0	0	13
TnC PHE20	TnI GLY3	2	7	0	0	0
TnC PHE20	TnI SER4	2	0	0	0	1
TnC PHE20	TnI SER5	2	0	0	0	6
TnC PHE20	TnI ALA150	2	0	0	26	0
TnC PHE20	TnI MET153	2	223	24	22	34
TnC PHE20	TnI MET154	2	1121	1064	1491	892
TnC PHE20	TnI ALA156	2	4	0	0	0
TnC PHE20	TnI LEU157	2	375	32	18	264
TnC PHE20	TnI LEU158	2	0	61	0	4
TnC PHE20	TnI LEU166	2	0	0	0	8
TnC PHE20	TnI LEU168	2	0	319	0	0
TnC LYS21	TnC ALA23	2	14226	12233	11577	11379
TnC LYS21	TnC PHE24	2	7440	6384	5828	6218
TnC LYS21	TnC ASP25	2	35952	34490	34976	35906
TnC LYS21	TnC GLY30	2	0	2	0	0
TnC LYS21	TnC ALA31	2	9	2	4	9
TnC LYS21	TnC GLU32	2	16977	19722	18424	17778
TnC LYS21	TnC PHE74	2	4905	5138	5189	5370
TnC LYS21	TnC ASP75	2	0	0	0	23
TnC LYS21	TnI MET0	2	13	0	49	21
TnC LYS21	TnI ALA1	2	0	0	190	6
TnC LYS21	TnI ASP2	2	53	80	279	3
TnC LYS21	TnI GLY3	2	0	1	59	2
TnC LYS21	TnI SER4	2	1	0	0	0
TnC LYS21	TnI SER5	2	1	0	5	47
TnC LYS21	TnI ASP6	2	205	0	416	242
TnC LYS21	TnI ARG9	2	0	10	1	45
TnC LYS21	TnI GLU10	2	4	2	0	0
TnC LYS21	TnI ARG12	2	1145	1229	1137	845
TnC LYS21	TnI PRO15	2	0	0	3	1
TnC LYS21	TnI ARG20	2	0	0	1	0
TnC ALA22	TnC PHE24	2	1355	1764	1727	2262
TnC ALA22	TnC ASP25	2	237	369	311	368
TnC ALA22	TnC ILE26	2	4008	4114	5422	5743
TnC ALA22	TnI MET0	2	17	11	7	31
TnC ALA22	TnI ALA1	2	0	5	0	0
TnC ALA22	TnI ASP2	2	15	0	2	0
TnC ALA22	TnI GLY3	2	0	1	2	0
TnC ALA22	TnI SER5	2	15	0	21	17
TnC ALA22	TnI ASP6	2	0	0	1	0
TnC ALA22	TnI ALA7	2	28	0	9	0
TnC ALA22	TnI ALA8	2	17	0	1	0
TnC ALA22	TnI ARG9	2	1303	452	379	533
TnC ALA22	TnI GLU10	2	73	122	19	175
TnC ALA22	TnI PRO11	2	2	0	0	3
TnC ALA22	TnI ARG12	2	814	683	695	813
TnC ALA22	TnI PRO13	2	4	3	25	154
TnC ALA22	TnI LEU157	2	99	189	200	177
TnC ALA22	TnI LEU158	2	0	0	0	3
TnC ALA22	TnI ALA160	2	38	1	0	0
TnC ALA22	TnI ARG161	2	1461	442	484	950
TnC ALA23	TnC ASP25	2	5642	5932	5309	4918
TnC ALA23	TnC ILE26	2	8900	9098	8168	7278
TnC ALA23	TnC PHE27	2	14781	13936	15114	15048
TnC ALA23	TnC PHE77	2	18	19	9	26
TnC ALA23	TnC MET81	2	3	8	4	11
TnC ALA23	TnI MET0	2	6	0	1	0
TnC ALA23	TnI MET153	2	3	12	67	21
TnC ALA23	TnI MET154	2	694	1523	1719	1209
TnC ALA23	TnI ALA156	2	39	0	1	5
TnC ALA23	TnI LEU157	2	959	462	511	457
TnC ALA23	TnI LEU158	2	0	106	0	5
TnC ALA23	TnI ALA160	2	39	2	0	14
TnC ALA23	TnI ARG161	2	19	0	1	78
TnC PHE24	TnC ILE26	2	19008	19798	18702	19147
TnC PHE24	TnC PHE27	2	17520	18759	18564	18781
TnC PHE24	TnC VAL28	2	19648	21348	23122	20037
TnC PHE24	TnC GLY34	2	1104	1374	1393	1306
TnC PHE24	TnC ILE36	2	4660	4273	4102	4716
TnC PHE24	TnC VAL72	2	228	162	276	294
TnC PHE24	TnC ASP73	2	1648	1404	1719	2045
TnC PHE24	TnC PHE74	2	5154	4657	5424	5696
TnC PHE24	TnC PHE77	2	2755	3371	3238	2512
TnC ASP25	TnC PHE27	2	3984	3766	3617	4211
TnC ASP25	TnC VAL28	2	728	379	379	661
TnC ASP25	TnC LEU29	2	13763	15164	15047	13636
TnC ASP25	TnC GLY30	2	32376	29388	28886	31562
TnC ASP25	TnC ALA31	2	4	3	5	1
TnC ASP25	TnC GLU32	2	2	3	1	7
TnC ASP25	TnI MET0	2	0	17	99	259
TnC ASP25	TnI ALA1	2	0	38	0	0
TnC ASP25	TnI ASP2	2	0	23	29	0
TnC ASP25	TnI GLY3	2	0	148	197	0
TnC ASP25	TnI SER4	2	0	1	38	0
TnC ASP25	TnI SER5	2	0	1	277	0
TnC ASP25	TnI ASP6	2	0	6	43	1
TnC ASP25	TnI ARG9	2	170	650	684	2308
TnC ASP25	TnI GLU10	2	3	3	0	0
TnC ASP25	TnI PRO11	2	194	0	0	0
TnC ASP25	TnI ARG12	2	22359	26312	26734	21223
TnC ASP25	TnI PRO13	2	688	1256	1469	1249
TnC ASP25	TnI ALA14	2	0	0	21	15
TnC ASP25	TnI PRO15	2	5	0	101	128
TnC ASP25	TnI ARG20	2	0	0	5	0
TnC ASP25	TnI ARG161	2	0	6	0	0
TnC ASP25	TnI SER165	2	44	0	0	0
TnC ASP25	TnI LEU166	2	2	3	0	0
TnC ASP25	TnI LEU168	2	9	0	0	7
TnC ASP25	TnI ARG169	2	27	0	0	0
TnC ILE26	TnC VAL28	2	3454	2322	2531	2861
TnC ILE26	TnC LEU29	2	4337	3408	3241	2744
TnC ILE26	TnC GLY30	2	0	0	285	0
TnC ILE26	TnC LYS43	2	97	161	128	131
TnC ILE26	TnC VAL44	2	1	4	0	2
TnC ILE26	TnC MET47	2	6	3	1	2
TnC ILE26	TnI MET0	2	2	11	5	11
TnC ILE26	TnI ALA1	2	0	88	0	0
TnC ILE26	TnI ASP2	2	0	85	2	0
TnC ILE26	TnI GLY3	2	0	2	0	0
TnC ILE26	TnI ALA7	2	3	0	0	0
TnC ILE26	TnI ALA8	2	47	0	0	0
TnC ILE26	TnI ARG9	2	79	1	3	0
TnC ILE26	TnI GLU10	2	156	74	191	158
TnC ILE26	TnI PRO11	2	48	175	51	165
TnC ILE26	TnI ARG12	2	70	62	156	48
TnC ILE26	TnI PRO13	2	169	177	203	360
TnC ILE26	TnI ALA14	2	0	0	0	39
TnC ILE26	TnI PRO15	2	0	0	0	3
TnC ILE26	TnI ALA156	2	128	221	268	193
TnC ILE26	TnI LEU157	2	301	573	465	457
TnC ILE26	TnI LEU158	2	1	39	0	94
TnC ILE26	TnI GLY159	2	6	0	0	0
TnC ILE26	TnI ALA160	2	825	869	678	629
TnC ILE26	TnI ARG161	2	211	120	88	473
TnC ILE26	TnI LYS163	2	87	26	0	0
TnC ILE26	TnI GLU164	2	409	66	112	412
TnC ILE26	TnI SER165	2	379	14	7	189
TnC ILE26	TnI LEU166	2	108	30	0	1
TnC ILE26	TnI ASP167	2	2	0	0	0
TnC ILE26	TnI LEU168	2	292	2	23	117
TnC ILE26	TnI ARG169	2	1324	0	0	0
TnC ILE26	TnI ALA170	2	13	0	0	0
TnC PHE27	TnC LEU29	2	10823	11683	10823	10340
TnC PHE27	TnC GLY30	2	0	0	203	0
TnC PHE27	TnC ALA31	2	0	0	211	0
TnC PHE27	TnC ILE36	2	1061	1522	1396	1615
TnC PHE27	TnC GLU40	2	2918	3015	2635	2630
TnC PHE27	TnC LEU41	2	12	52	21	82
TnC PHE27	TnC LYS43	2	566	435	271	365
TnC PHE27	TnC VAL44	2	4683	4769	3994	3647
TnC PHE27	TnC MET45	2	0	0	0	1
TnC PHE27	TnC MET47	2	180	72	32	103
TnC PHE27	TnC PHE77	2	208	425	207	268
TnC PHE27	TnC MET80	2	1	0	0	0
TnC PHE27	TnI PRO17	2	1	0	0	0
TnC PHE27	TnI ILE18	2	1	70	15	0
TnC PHE27	TnI ARG19	2	22	16	108	2
TnC PHE27	TnI ARG20	2	18	0	387	0
TnC PHE27	TnI ARG21	2	13	0	21	0
TnC PHE27	TnI MET153	2	860	1215	1839	1028
TnC PHE27	TnI ALA156	2	164	1068	1096	522
TnC PHE27	TnI LEU157	2	602	758	859	807
TnC PHE27	TnI ALA160	2	1001	253	113	191
TnC PHE27	TnI ARG161	2	2	0	0	23
TnC PHE27	TnI LYS163	2	11	1	0	0
TnC PHE27	TnI GLU164	2	7	1	1	31
TnC PHE27	TnI SER165	2	1	0	0	0
TnC PHE27	TnI LEU166	2	19	1	0	0
TnC PHE27	TnI ASP167	2	2	0	0	0
TnC PHE27	TnI LEU168	2	208	0	0	0
TnC PHE27	TnI ARG169	2	141	0	0	0
TnC PHE27	TnI ALA170	2	22	0	0	0
TnC VAL28	TnC GLY30	2	12302	10830	11560	13021
TnC VAL28	TnC ALA31	2	8840	9555	9544	9659
TnC VAL28	TnC ASP33	2	0	3	0	0
TnC VAL28	TnC GLY34	2	349	213	338	243
TnC VAL28	TnC CYS35	2	1529	1756	1834	1961
TnC VAL28	TnC ILE36	2	535	625	522	451
TnC VAL28	TnC GLU40	2	0	9	1	1
TnC VAL28	TnI ARG12	2	1	2	2	1
TnC VAL28	TnI PRO15	2	0	0	35	0
TnC VAL28	TnI ALA16	2	11	17	6	0
TnC VAL28	TnI PRO17	2	72	0	1	0
TnC VAL28	TnI ILE18	2	118	282	209	0
TnC VAL28	TnI ARG19	2	210	26	32	13
TnC VAL28	TnI ARG20	2	254	0	145	41
TnC VAL28	TnI ARG21	2	0	0	115	0
TnC LEU29	TnC ALA31	2	15026	16305	15390	14908
TnC LEU29	TnC GLU40	2	1	4	3	8
TnC LEU29	TnC LYS43	2	10	49	30	9
TnC LEU29	TnC MET47	2	0	3	0	0
TnC LEU29	TnI MET0	2	4	180	0	1
TnC LEU29	TnI ALA1	2	0	342	0	0
TnC LEU29	TnI ASP2	2	0	252	0	0
TnC LEU29	TnI GLY3	2	0	101	69	0
TnC LEU29	TnI SER4	2	0	2	5	0
TnC LEU29	TnI SER5	2	0	3	1	0
TnC LEU29	TnI PRO11	2	76	0	0	0
TnC LEU29	TnI ARG12	2	105	47	18	9
TnC LEU29	TnI PRO13	2	441	490	782	330
TnC LEU29	TnI ALA14	2	1577	1891	1930	1490
TnC LEU29	TnI PRO15	2	1017	1514	1273	902
TnC LEU29	TnI ALA16	2	3979	7582	4618	6096
TnC LEU29	TnI PRO17	2	8	66	43	182
TnC LEU29	TnI ILE18	2	24	35	81	1714
TnC LEU29	TnI ARG19	2	492	8	485	25
TnC LEU29	TnI ARG20	2	24	2	73	1
TnC LEU29	TnI ARG21	2	2	0	96	2
TnC LEU29	TnI LYS163	2	4	4	0	0
TnC LEU29	TnI GLU164	2	90	31	43	81
TnC LEU29	TnI SER165	2	13	0	0	0
TnC LEU29	TnI LEU166	2	45	4	0	0
TnC LEU29	TnI ASP167	2	24	18	1	3
TnC LEU29	TnI LEU168	2	238	2	19	158
TnC LEU29	TnI ARG169	2	334	5	2	29
TnC LEU29	TnI ALA170	2	17	1	0	0
TnC GLY30	TnC GLU32	2	817	1049	1124	1219
TnC GLY30	TnC LYS39	2	0	0	48	0
TnC GLY30	TnC GLU40	2	0	0	3	0
TnC GLY30	TnC LYS43	2	0	0	93	0
TnC GLY30	TnI MET0	2	2	37	33	36
TnC GLY30	TnI ALA1	2	0	155	10	0
TnC GLY30	TnI ASP2	2	0	95	21	0
TnC GLY30	TnI GLY3	2	0	155	17	0
TnC GLY30	TnI SER4	2	0	5	59	0
TnC GLY30	TnI SER5	2	0	6	16	0
TnC GLY30	TnI ASP6	2	0	0	2	0
TnC GLY30	TnI PRO11	2	251	0	0	0
TnC GLY30	TnI ARG12	2	3029	5174	4904	2374
TnC GLY30	TnI PRO13	2	986	1287	1204	1259
TnC GLY30	TnI ALA14	2	1022	99	119	95
TnC GLY30	TnI PRO15	2	900	480	431	882
TnC GLY30	TnI ALA16	2	3394	2286	2567	3056
TnC GLY30	TnI PRO17	2	1	5	5	66
TnC GLY30	TnI ILE18	2	0	0	1	37
TnC GLY30	TnI ARG19	2	113	0	172	1
TnC GLY30	TnI ARG20	2	2	0	3	0
TnC GLY30	TnI GLU164	2	0	0	12	0
TnC GLY30	TnI LEU166	2	12	1	0	0
TnC GLY30	TnI LEU168	2	11	0	0	7
TnC GLY30	TnI ARG169	2	1	0	0	0
TnC ALA31	TnC ASP33	2	8947	10320	9377	9007
TnC ALA31	TnC GLY34	2	6944	7615	8809	7883
TnC ALA31	TnC CYS35	2	0	0	99	0
TnC ALA31	TnC GLU40	2	0	5	149	0
TnC ALA31	TnT THR284	2	0	0	0	11
TnC ALA31	TnT ARG286	2	0	97	0	23
TnC ALA31	TnI ARG12	2	269	316	382	246
TnC ALA31	TnI ALA14	2	96	0	0	0
TnC ALA31	TnI PRO15	2	13	4	70	5
TnC ALA31	TnI ALA16	2	181	174	366	140
TnC ALA31	TnI PRO17	2	317	28	7	65
TnC ALA31	TnI ILE18	2	143	182	192	423
TnC ALA31	TnI ARG19	2	662	4	781	71
TnC ALA31	TnI ARG20	2	784	166	323	106
TnC ALA31	TnI ARG21	2	66	0	85	0
TnC GLU32	TnC GLY34	2	8506	9456	9328	8068
TnC GLU32	TnC CYS35	2	22	0	0	8
TnC GLU32	TnC LYS39	2	0	0	474	0
TnC GLU32	TnC GLU40	2	0	0	801	0
TnC GLU32	TnC LYS43	2	0	0	210	0
TnC GLU32	TnC PHE74	2	1	1	0	1
TnC GLU32	TnT LYS282	2	0	79	0	2
TnC GLU32	TnT VAL283	2	0	0	0	1
TnC GLU32	TnT GLY285	2	0	0	0	1
TnC GLU32	TnT ARG286	2	1	5	0	80
TnC GLU32	TnT TRP287	2	0	0	0	10
TnC GLU32	TnT LYS288	2	0	0	2	137
TnC GLU32	TnI MET0	2	223	74	192	32
TnC GLU32	TnI ALA1	2	9	0	14	4
TnC GLU32	TnI ASP2	2	2	0	23	2
TnC GLU32	TnI GLY3	2	1	1	6	8
TnC GLU32	TnI SER4	2	0	0	28	0
TnC GLU32	TnI SER5	2	1	5	15	0
TnC GLU32	TnI ASP6	2	22	0	33	0
TnC GLU32	TnI ALA7	2	1	0	0	0
TnC GLU32	TnI ARG9	2	3	178	0	200
TnC GLU32	TnI ARG12	2	15109	20483	19073	11531
TnC GLU32	TnI PRO13	2	3	0	0	0
TnC GLU32	TnI ALA14	2	19	0	0	0
TnC GLU32	TnI PRO15	2	157	24	56	62
TnC GLU32	TnI ALA16	2	3347	1171	1184	759
TnC GLU32	TnI PRO17	2	453	29	63	24
TnC GLU32	TnI ILE18	2	488	67	106	113
TnC GLU32	TnI ARG19	2	795	37	2103	236
TnC GLU32	TnI ARG20	2	26	1232	1019	0
TnC GLU32	TnI ARG21	2	673	0	2159	0
TnC GLU32	TnI SER22	2	0	0	0	1
TnC GLU32	TnI HIE33	2	0	0	1	0
TnC GLU32	TnI LYS35	2	0	0	0	1
TnC ASP33	TnC CYS35	2	426	3008	3425	422
TnC ASP33	TnC SER37	2	0	0	461	0
TnC ASP33	TnC LYS39	2	0	4	778	0
TnC ASP33	TnC GLU40	2	0	1	10	0
TnC ASP33	TnC THR71	2	0	0	40	0
TnC ASP33	TnC ASP73	2	0	0	0	1
TnC ASP33	TnC PHE74	2	0	2	0	0
TnC ASP33	TnT LYS280	2	0	0	0	1
TnC ASP33	TnT ALA281	2	0	10	0	0
TnC ASP33	TnT LYS282	2	0	281	0	169
TnC ASP33	TnT VAL283	2	0	253	0	25
TnC ASP33	TnT THR284	2	0	0	0	733
TnC ASP33	TnT GLY285	2	0	0	0	391
TnC ASP33	TnT ARG286	2	3	5042	3	3343
TnC ASP33	TnT TRP287	2	0	4	0	483
TnC ASP33	TnT LYS288	2	29	31	423	572
TnC ASP33	TnI ASP2	2	7	0	0	0
TnC ASP33	TnI PRO15	2	1	0	0	0
TnC ASP33	TnI ALA16	2	5	0	7	16
TnC ASP33	TnI PRO17	2	311	1	3	37
TnC ASP33	TnI ILE18	2	4546	208	248	127
TnC ASP33	TnI ARG19	2	21184	3422	12906	4422
TnC ASP33	TnI ARG20	2	13782	5145	15854	11626
TnC ASP33	TnI ARG21	2	6607	315	7829	1
TnC ASP33	TnI SER22	2	477	139	1360	20
TnC ASP33	TnI SER23	2	41	0	587	1
TnC ASP33	TnI ASN24	2	0	0	1	2
TnC ASP33	TnI TYR25	2	0	0	165	0
TnC ASP33	TnI ARG26	2	0	0	689	34
TnC ASP33	TnI ALA27	2	0	0	0	3
TnC ASP33	TnI TYR28	2	0	0	1	3
TnC ASP33	TnI THR30	2	0	0	1	0
TnC ASP33	TnI PRO32	2	0	0	7	0
TnC GLY34	TnC ILE36	2	3	6	0	0
TnC GLY34	TnC VAL72	2	0	38	0	0
TnC GLY34	TnC ASP73	2	0	10	0	0
TnC GLY34	TnC PHE74	2	0	3	1	0
TnC GLY34	TnT LYS282	2	0	70	0	24
TnC GLY34	TnT THR284	2	0	0	0	3
TnC GLY34	TnT ARG286	2	0	0	0	30
TnC GLY34	TnT TRP287	2	0	0	0	8
TnC GLY34	TnT LYS288	2	1	2	0	7
TnC GLY34	TnI PRO15	2	0	0	58	0
TnC GLY34	TnI ALA16	2	0	0	1	0
TnC GLY34	TnI PRO17	2	168	0	11	0
TnC GLY34	TnI ILE18	2	24	77	215	6
TnC GLY34	TnI ARG19	2	432	296	617	57
TnC GLY34	TnI ARG20	2	402	7	865	65
TnC GLY34	TnI ARG21	2	605	1	276	0
TnC GLY34	TnI SER22	2	3	0	4	0
TnC GLY34	TnI SER23	2	0	0	1	0
TnC GLY34	TnI ARG26	2	0	0	0	9
TnC CYS35	TnC SER37	2	168	47	358	89
TnC CYS35	TnC GLU40	2	69	99	29	26
TnC CYS35	TnC THR71	2	7755	7137	7493	8140
TnC CYS35	TnC VAL72	2	11176	11548	12222	12820
TnC CYS35	TnC ASP73	2	2719	2074	2953	2864
TnC CYS35	TnT ALA281	2	0	4	0	0
TnC CYS35	TnT LYS282	2	0	48	0	43
TnC CYS35	TnT THR284	2	0	0	0	21
TnC CYS35	TnT ARG286	2	0	0	0	4
TnC CYS35	TnT TRP287	2	0	0	0	80
TnC CYS35	TnT LYS288	2	5	2	4	7
TnC CYS35	TnI PRO17	2	506	0	0	0
TnC CYS35	TnI ILE18	2	167	336	374	0
TnC CYS35	TnI ARG19	2	1053	2824	1631	68
TnC CYS35	TnI ARG20	2	880	66	4288	195
TnC CYS35	TnI ARG21	2	3412	441	4194	2
TnC CYS35	TnI SER22	2	824	228	1723	2
TnC CYS35	TnI SER23	2	1035	0	1011	0
TnC CYS35	TnI ASN24	2	46	0	70	1
TnC CYS35	TnI TYR25	2	3	0	2	0
TnC CYS35	TnI ARG26	2	1	0	17	5727
TnC CYS35	TnI ALA27	2	0	0	0	1
TnC CYS35	TnI ALA29	2	0	0	0	1
TnC CYS35	TnI PRO32	2	0	0	8	0
TnC CYS35	EFII CA2+	2	0	0	0	1
TnC ILE36	TnC GLU40	2	54	63	47	47
TnC ILE36	TnC LEU41	2	313	337	338	264
TnC ILE36	TnC VAL44	2	1	0	0	0
TnC ILE36	TnC ILE61	2	22	26	19	30
TnC ILE36	TnC THR71	2	8476	7944	7701	7224
TnC ILE36	TnC VAL72	2	36022	36503	36188	36673
TnC ILE36	TnC PHE77	2	2410	2724	3172	3175
TnC ILE36	TnI MET153	2	0	0	2	0
TnC SER37	TnC LYS39	2	30825	31681	31696	29377
TnC SER37	TnC GLU40	2	36370	35916	36573	33074
TnC SER37	TnC LEU41	2	21661	17400	15717	18701
TnC SER37	TnC ILE61	2	2324	2575	2123	2207
TnC SER37	TnC GLY70	2	21	4	19	4
TnC SER37	TnC THR71	2	55	63	53	68
TnC SER37	TnT VAL283	2	0	0	13	0
TnC SER37	TnI PRO15	2	1	0	0	0
TnC SER37	TnI ARG19	2	173	362	242	63
TnC SER37	TnI ARG20	2	328	0	469	0
TnC SER37	TnI ARG21	2	1151	408	1643	1054
TnC SER37	TnI SER22	2	25	0	165	0
TnC SER37	TnI SER23	2	48	490	79	8691
TnC SER37	TnI ASN24	2	43	0	226	0
TnC SER37	TnI TYR25	2	370	0	217	270
TnC SER37	TnI ARG26	2	52	243	26	3102
TnC THR38	TnC GLU40	2	1763	2082	1689	2598
TnC THR38	TnC LEU41	2	589	629	538	728
TnC THR38	TnC GLY42	2	25902	27247	27780	28269
TnC THR38	TnC MET45	2	1	0	0	0
TnC THR38	TnC PRO54	2	2655	3264	2693	1956
TnC THR38	TnC GLU55	2	0	132	12	905
TnC THR38	TnC LEU57	2	1207	1463	1475	1216
TnC THR38	TnC GLN58	2	3097	2241	2964	2562
TnC THR38	TnC ILE61	2	1397	1070	913	998
TnC THR38	TnC GLY70	2	5	1	60	8
TnC THR38	TnT LYS280	2	0	0	0	1
TnC THR38	TnT LYS282	2	0	0	0	11
TnC THR38	TnT VAL283	2	0	0	0	1
TnC THR38	TnT THR284	2	0	0	1	0
TnC THR38	TnT GLY285	2	0	0	1	0
TnC THR38	TnT ARG286	2	0	17	0	0
TnC THR38	TnT TRP287	2	0	0	0	41
TnC THR38	TnT LYS288	2	0	9	5	0
TnC THR38	TnI ARG19	2	0	0	2	0
TnC THR38	TnI ARG21	2	3	0	125	0
TnC THR38	TnI SER22	2	0	0	1	0
TnC THR38	TnI SER23	2	1	87	3	18
TnC THR38	TnI ASN24	2	11	0	114	0
TnC THR38	TnI TYR25	2	313	0	365	1
TnC THR38	TnI ARG26	2	763	10985	624	13404
TnC THR38	TnI LYS137	2	0	0	0	4
TnC LYS39	TnC LEU41	2	1873	1925	1890	1622
TnC LYS39	TnC GLY42	2	3726	3646	4123	3264
TnC LYS39	TnC LYS43	2	8698	9503	10201	8275
TnC LYS39	TnC ARG46	2	12	35	27	11
TnC LYS39	TnC PRO54	2	1	2	0	0
TnC LYS39	TnC GLU55	2	0	21	0	14
TnC LYS39	TnT VAL283	2	0	0	1209	0
TnC LYS39	TnT THR284	2	0	0	22	0
TnC LYS39	TnT GLY285	2	1	0	1057	0
TnC LYS39	TnT ARG286	2	0	5	12	14
TnC LYS39	TnT TRP287	2	1	42	15	5
TnC LYS39	TnT LYS288	2	39	169	1329	15
TnC LYS39	TnI ASP6	2	10	0	0	0
TnC LYS39	TnI ALA14	2	1	0	0	0
TnC LYS39	TnI PRO15	2	35	0	0	0
TnC LYS39	TnI ALA16	2	0	5	0	0
TnC LYS39	TnI PRO17	2	0	148	0	0
TnC LYS39	TnI ILE18	2	0	0	111	0
TnC LYS39	TnI ARG19	2	18	661	570	317
TnC LYS39	TnI ARG20	2	44	7	40	1
TnC LYS39	TnI ARG21	2	116	363	157	741
TnC LYS39	TnI SER22	2	72	3978	150	0
TnC LYS39	TnI SER23	2	46	21579	137	29746
TnC LYS39	TnI ASN24	2	5	0	32	0
TnC LYS39	TnI TYR25	2	839	0	591	770
TnC LYS39	TnI ARG26	2	1	435	0	366
TnC LYS39	TnI ARG169	2	1	0	0	0
TnC LYS39	TnI ALA170	2	258	23	0	0
TnC GLU40	TnC GLY42	2	14691	13555	13916	14000
TnC GLU40	TnC LYS43	2	14302	12310	11701	12535
TnC GLU40	TnC VAL44	2	7233	4942	5907	4755
TnC GLU40	TnI PRO17	2	9	0	0	0
TnC GLU40	TnI ILE18	2	57	219	25	0
TnC GLU40	TnI ARG19	2	1933	2305	1393	772
TnC GLU40	TnI ARG20	2	2326	0	4457	2
TnC GLU40	TnI ARG21	2	8140	787	10685	15933
TnC GLU40	TnI SER22	2	23	0	380	0
TnC GLU40	TnI SER23	2	2	0	0	0
TnC GLU40	TnI ARG26	2	0	0	0	6905
TnC GLU40	TnI LYS163	2	172	0	0	0
TnC GLU40	TnI LEU166	2	1	0	0	0
TnC GLU40	TnI ARG169	2	124	0	0	0
TnC GLU40	TnI ALA170	2	2	0	0	0
TnC LEU41	TnC LYS43	2	11649	12225	11955	12172
TnC LEU41	TnC VAL44	2	9401	10222	10120	10733
TnC LEU41	TnC MET45	2	25264	21898	23032	23702
TnC LEU41	TnC ASN51	2	0	1	218	1
TnC LEU41	TnC LEU57	2	414	357	291	357
TnC LEU41	TnC MET60	2	220	350	391	260
TnC LEU41	TnC ILE61	2	715	443	578	464
TnC LEU41	TnC VAL72	2	3	0	0	0
TnC LEU41	TnC MET80	2	613	118	124	232
TnC LEU41	TnI ILE148	2	22	13	57	8
TnC LEU41	TnI MET153	2	132	182	237	166
TnC LEU41	TnI LEU157	2	0	4	0	0
TnC GLY42	TnC VAL44	2	5953	6821	6360	7410
TnC GLY42	TnC MET45	2	4156	4899	4374	4488
TnC GLY42	TnC ARG46	2	27120	27199	27773	27199
TnC GLY42	TnC ASN51	2	1079	628	1485	742
TnC GLY42	TnC PRO52	2	205	108	89	119
TnC GLY42	TnC PRO54	2	0	7	0	27
TnC GLY42	TnC LEU57	2	438	465	500	473
TnC LYS43	TnC MET45	2	3712	3323	3428	2900
TnC LYS43	TnC ARG46	2	3093	2658	2807	2589
TnC LYS43	TnC MET47	2	15393	16582	16277	14895
TnC LYS43	TnC ASN51	2	0	0	160	0
TnC LYS43	TnT LYS288	2	0	0	2	0
TnC LYS43	TnI MET0	2	3	1	0	0
TnC LYS43	TnI ALA1	2	0	4	0	0
TnC LYS43	TnI ASP2	2	0	2	0	0
TnC LYS43	TnI SER4	2	5	0	0	0
TnC LYS43	TnI ASP6	2	42	0	0	0
TnC LYS43	TnI GLU10	2	0	0	15	0
TnC LYS43	TnI ALA14	2	0	0	0	1
TnC LYS43	TnI ALA16	2	0	2	0	0
TnC LYS43	TnI ARG19	2	0	0	1	0
TnC LYS43	TnI ARG20	2	0	0	1	0
TnC LYS43	TnI GLN155	2	3	0	20	0
TnC LYS43	TnI ALA156	2	1	0	28	4
TnC LYS43	TnI ALA160	2	41	7	6	238
TnC LYS43	TnI LYS163	2	5	2	1	1
TnC LYS43	TnI GLU164	2	6017	573	734	6637
TnC LYS43	TnI SER165	2	35	40	0	0
TnC LYS43	TnI LEU166	2	40	0	0	0
TnC LYS43	TnI ASP167	2	1250	245	20	314
TnC LYS43	TnI LEU168	2	328	0	0	0
TnC LYS43	TnI ARG169	2	2977	0	0	1
TnC LYS43	TnI ALA170	2	4386	10	0	5
TnC VAL44	TnC ARG46	2	7585	7537	7227	7955
TnC VAL44	TnC MET47	2	10609	9810	8989	10913
TnC VAL44	TnC LEU48	2	17088	17158	15203	18204
TnC VAL44	TnC ASN51	2	0	0	131	0
TnC VAL44	TnC MET80	2	3	0	0	0
TnC VAL44	TnC MET81	2	5	0	0	1
TnC VAL44	TnI ILE148	2	159	238	442	142
TnC VAL44	TnI ALA152	2	193	310	436	267
TnC VAL44	TnI MET153	2	418	467	516	481
TnC VAL44	TnI GLN155	2	9	10	34	8
TnC VAL44	TnI ALA156	2	108	263	96	173
TnC VAL44	TnI LEU157	2	39	40	21	59
TnC VAL44	TnI ALA160	2	4	0	0	12
TnC MET45	TnC MET47	2	8349	7229	8333	8256
TnC MET45	TnC LEU48	2	11206	9927	10806	9592
TnC MET45	TnC GLY49	2	20137	18342	18773	17725
TnC MET45	TnC GLN50	2	26268	27617	26159	24596
TnC MET45	TnC ASN51	2	1074	926	1304	2055
TnC MET45	TnC PRO52	2	1612	1774	1933	1645
TnC MET45	TnC THR53	2	34	98	38	37
TnC MET45	TnC PRO54	2	0	4	0	8
TnC MET45	TnC GLU56	2	0	0	2	1
TnC MET45	TnC LEU57	2	432	437	558	561
TnC MET45	TnC MET60	2	2375	1627	1285	2408
TnC MET45	TnC MET80	2	77	0	0	12
TnC MET45	TnC CYS84	2	8	0	0	0
TnC MET45	TnI ARG144	2	0	1	0	0
TnC MET45	TnI ARG145	2	59	0	0	0
TnC MET45	TnI VAL146	2	1056	858	1371	672
TnC MET45	TnI ARG147	2	41	31	105	24
TnC MET45	TnI ILE148	2	1015	1348	1626	1269
TnC MET45	TnI SER149	2	3	0	0	1
TnC MET45	TnI ALA152	2	0	3	3	5
TnC MET45	TnI MET153	2	53	255	28	330
TnC MET45	TnI ALA156	2	1	3	0	8
TnC MET45	TnI LEU157	2	0	1	0	0
TnC ARG46	TnC LEU48	2	10328	10375	10519	9237
TnC ARG46	TnC GLY49	2	12423	13446	13378	12388
TnC ARG46	TnC GLN50	2	2317	3058	2527	2532
TnC ARG46	TnC ASN51	2	3545	4076	4475	3509
TnC ARG46	TnC PRO52	2	190	313	184	322
TnC ARG46	TnC PRO54	2	0	2	0	5
TnC ARG46	TnC LEU57	2	0	1	0	1
TnC ARG46	TnT ARG286	2	0	5	0	0
TnC ARG46	TnT TRP287	2	0	1	0	0
TnC ARG46	TnT LYS288	2	0	0	1	0
TnC ARG46	TnI MET0	2	10	0	0	6
TnC ARG46	TnI ASP2	2	10	0	0	0
TnC ARG46	TnI SER4	2	27	0	0	0
TnC ARG46	TnI ASP6	2	1	0	0	0
TnC ARG46	TnI GLN155	2	0	2	30	0
TnC ARG46	TnI ALA156	2	0	10	0	6
TnC ARG46	TnI GLY159	2	0	1	0	0
TnC ARG46	TnI LYS163	2	36	29	185	16
TnC ARG46	TnI GLU164	2	2165	602	17	1266
TnC ARG46	TnI SER165	2	1	0	0	0
TnC ARG46	TnI LEU166	2	52	0	0	0
TnC ARG46	TnI ASP167	2	1025	11	0	4
TnC ARG46	TnI LEU168	2	705	0	0	0
TnC ARG46	TnI ARG169	2	214	4	0	0
TnC ARG46	TnI ALA170	2	5786	117	0	0
TnC MET47	TnC GLY49	2	10423	12069	11454	12295
TnC MET47	TnC ASN51	2	0	1	0	0
TnC MET47	TnI MET0	2	1329	4	0	102
TnC MET47	TnI ALA1	2	2874	0	0	45
TnC MET47	TnI ASP2	2	33	0	0	3
TnC MET47	TnI GLY3	2	29	0	0	1
TnC MET47	TnI SER4	2	1	0	0	0
TnC MET47	TnI SER5	2	2	0	0	1
TnC MET47	TnI ARG147	2	0	0	4	0
TnC MET47	TnI ILE148	2	0	5	39	1
TnC MET47	TnI SER149	2	0	0	33	0
TnC MET47	TnI ASP151	2	0	0	0	1
TnC MET47	TnI ALA152	2	568	1251	1799	873
TnC MET47	TnI MET153	2	26	107	200	54
TnC MET47	TnI GLN155	2	1243	1259	1598	1333
TnC MET47	TnI ALA156	2	2775	2000	1554	2183
TnC MET47	TnI LEU157	2	70	80	218	41
TnC MET47	TnI LEU158	2	2	0	0	0
TnC MET47	TnI GLY159	2	2715	772	662	1142
TnC MET47	TnI ALA160	2	1059	300	227	368
TnC MET47	TnI ALA162	2	0	0	311	0
TnC MET47	TnI LYS163	2	629	341	597	431
TnC MET47	TnI GLU164	2	338	51	8	140
TnC MET47	TnI SER165	2	48	0	0	4
TnC MET47	TnI LEU166	2	5	5	120	0
TnC MET47	TnI ASP167	2	4	0	0	0
TnC MET47	TnI LEU168	2	247	0	1	6
TnC MET47	TnI ARG169	2	4	2	0	0
TnC MET47	TnI ALA170	2	52	2	0	0
TnC LEU48	TnC GLN50	2	8942	10231	9084	9707
TnC LEU48	TnC ASN51	2	165	10	41	369
TnC LEU48	TnC PRO52	2	2	2	5	1
TnC LEU48	TnC MET60	2	1	0	0	0
TnC LEU48	TnC MET80	2	3	0	0	0
TnC LEU48	TnC MET81	2	12	0	0	1
TnC LEU48	TnC CYS84	2	64	0	0	4
TnC LEU48	TnI MET0	2	1512	0	0	34
TnC LEU48	TnI ALA1	2	0	0	0	3
TnC LEU48	TnI VAL146	2	2	1	19	0
TnC LEU48	TnI ARG147	2	4	7	41	3
TnC LEU48	TnI ILE148	2	526	550	598	449
TnC LEU48	TnI SER149	2	53	19	32	29
TnC LEU48	TnI ALA150	2	0	2	0	0
TnC LEU48	TnI ASP151	2	7	0	0	2
TnC LEU48	TnI ALA152	2	1606	1214	609	1622
TnC LEU48	TnI MET153	2	148	134	17	127
TnC LEU48	TnI GLN155	2	267	228	92	163
TnC LEU48	TnI ALA156	2	357	154	133	258
TnC LEU48	TnI LEU157	2	4	0	0	0
TnC LEU48	TnI ALA162	2	0	0	7	0
TnC LEU48	TnI LYS163	2	0	0	112	0
TnC LEU48	TnI SER165	2	0	0	1	0
TnC LEU48	TnI LEU166	2	0	0	77	0
TnC LEU48	TnI ASP167	2	0	0	1	0
TnC LEU48	TnI LEU168	2	0	0	3	0
TnC LEU48	TnI ARG169	2	0	0	3	0
TnC LEU48	TnI ALA170	2	0	0	13	0
TnC GLY49	TnC ASN51	2	566	603	512	1019
TnC GLY49	TnC PRO52	2	0	0	1	0
TnC GLY49	TnI MET0	2	4	0	0	2
TnC GLY49	TnI ARG144	2	0	0	1	0
TnC GLY49	TnI ARG147	2	24	0	0	0
TnC GLY49	TnI GLN155	2	4	0	0	0
TnC GLY49	TnI LYS163	2	0	0	8	0
TnC GLY49	TnI ASP167	2	0	0	1	0
TnC GLY49	TnI ARG169	2	2	1	1	0
TnC GLN50	TnC PRO52	2	3979	4679	4091	4181
TnC GLN50	TnC THR53	2	0	1	0	1
TnC GLN50	TnC GLU56	2	39	0	2	6
TnC GLN50	TnC LEU57	2	6	0	0	0
TnC GLN50	TnC MET60	2	25	0	0	0
TnC GLN50	TnC CYS84	2	8	0	0	0
TnC GLN50	TnT ARG286	2	0	0	0	6
TnC GLN50	TnT LYS288	2	1	0	7	3
TnC GLN50	TnI MET0	2	0	0	0	6
TnC GLN50	TnI ARG144	2	137	33	61	19
TnC GLN50	TnI ARG145	2	210	0	2	0
TnC GLN50	TnI VAL146	2	183	108	175	75
TnC GLN50	TnI ARG147	2	1490	763	740	1277
TnC GLN50	TnI ILE148	2	270	258	126	296
TnC GLN50	TnI SER149	2	117	13	44	145
TnC GLN50	TnI ASP151	2	1	0	0	24
TnC GLN50	TnI ALA152	2	4	22	0	13
TnC GLN50	TnI MET153	2	0	1	0	1
TnC GLN50	TnI GLN155	2	0	0	0	5
TnC GLN50	TnI LYS163	2	0	0	1	0
TnC GLN50	TnI LEU166	2	0	0	7	0
TnC GLN50	TnI ARG169	2	0	0	2	0
TnC GLN50	TnI ALA170	2	0	0	44	0
TnC ASN51	TnC THR53	2	2436	2141	2470	3637
TnC ASN51	TnC PRO54	2	0	0	0	1
TnC ASN51	TnC GLU56	2	168	75	60	65
TnC ASN51	TnC LEU57	2	17	15	12	16
TnC ASN51	TnC MET60	2	2	0	0	0
TnC ASN51	TnT ARG286	2	0	28	1	27
TnC ASN51	TnT TRP287	2	0	65	5	0
TnC ASN51	TnT LYS288	2	1	6	5	27
TnC ASN51	TnI LEU143	2	0	0	2	4
TnC ASN51	TnI ARG144	2	180	94	92	51
TnC ASN51	TnI ARG145	2	546	0	0	0
TnC ASN51	TnI VAL146	2	1	2	5	1
TnC ASN51	TnI ARG147	2	0	56	0	1
TnC ASN51	TnI ARG169	2	3	0	1	0
TnC ASN51	TnI ALA170	2	15	0	0	0
TnC PRO52	TnC PRO54	2	394	569	355	519
TnC PRO52	TnC GLU56	2	1088	791	695	672
TnC PRO52	TnC LEU57	2	781	864	724	872
TnC PRO52	TnC MET60	2	17	0	2	12
TnC PRO52	TnT ARG286	2	0	2	0	1
TnC PRO52	TnT TRP287	2	0	19	0	0
TnC PRO52	TnI LEU143	2	0	0	3	1
TnC PRO52	TnI ARG144	2	25	6	21	10
TnC PRO52	TnI ARG145	2	4	0	0	0
TnC PRO52	TnI VAL146	2	258	439	257	129
TnC PRO52	TnI ARG147	2	0	6	0	17
TnC PRO52	TnI ILE148	2	0	4	0	2
TnC PRO52	TnI ALA170	2	4	0	0	0
TnC THR53	TnC GLU55	2	23654	24240	23110	24192
TnC THR53	TnC GLU56	2	27450	25833	24879	26100
TnC THR53	TnC LEU57	2	15244	12573	9570	16391
TnC THR53	TnT LYS280	2	0	0	1	0
TnC THR53	TnT LYS282	2	0	0	2	0
TnC THR53	TnT ARG286	2	179	257	79	78
TnC THR53	TnT TRP287	2	6	66	12	72
TnC THR53	TnT LYS288	2	17	49	0	0
TnC THR53	TnI ARG135	2	0	0	6	0
TnC THR53	TnI LYS137	2	0	0	4	0
TnC THR53	TnI PHE138	2	0	0	316	0
TnC THR53	TnI LYS139	2	0	0	158	0
TnC THR53	TnI ARG140	2	0	0	0	3
TnC THR53	TnI LEU143	2	8	60	20	86
TnC THR53	TnI ARG144	2	42	14	7	0
TnC THR53	TnI ARG145	2	49	0	0	0
TnC THR53	TnI VAL146	2	65	70	45	282
TnC THR53	TnI ARG147	2	0	5	0	0
TnC PRO54	TnC GLU56	2	4389	4262	6129	4710
TnC PRO54	TnC LEU57	2	2447	2696	4222	2612
TnC PRO54	TnC GLN58	2	25581	23469	26118	21243
TnC PRO54	TnT GLY285	2	0	11	0	0
TnC PRO54	TnT ARG286	2	12	74	0	4
TnC PRO54	TnT TRP287	2	17	130	1	36
TnC PRO54	TnI ARG21	2	0	0	37	0
TnC PRO54	TnI TYR25	2	26	0	68	0
TnC PRO54	TnI ARG26	2	445	150	373	18
TnC PRO54	TnI LYS137	2	0	0	0	1
TnC PRO54	TnI PHE138	2	0	0	19	0
TnC GLU55	TnC LEU57	2	5872	6441	6441	5366
TnC GLU55	TnC GLN58	2	3073	3474	3595	2971
TnC GLU55	TnC GLU59	2	12670	12415	16182	11486
TnC GLU55	TnT LYS276	2	0	298	19	0
TnC GLU55	TnT THR277	2	0	18	0	0
TnC GLU55	TnT ARG278	2	0	1609	1785	1130
TnC GLU55	TnT LYS280	2	199	61	94	0
TnC GLU55	TnT ALA281	2	1	0	0	0
TnC GLU55	TnT LYS282	2	237	178	0	367
TnC GLU55	TnT VAL283	2	17	37	0	0
TnC GLU55	TnT THR284	2	56	138	0	1773
TnC GLU55	TnT GLY285	2	1	176	0	1
TnC GLU55	TnT ARG286	2	2383	6164	6	999
TnC GLU55	TnT TRP287	2	180	97	502	106
TnC GLU55	TnT LYS288	2	991	825	109	56
TnC GLU55	TnI ARG12	2	8	0	0	0
TnC GLU55	TnI ARG21	2	0	0	658	0
TnC GLU55	TnI TYR25	2	516	12	390	19
TnC GLU55	TnI ARG26	2	23991	10696	25071	2412
TnC GLU55	TnI TYR28	2	0	0	4	0
TnC GLU55	TnI ARG135	2	0	0	362	4
TnC GLU55	TnI GLY136	2	0	0	19	0
TnC GLU55	TnI LYS137	2	129	38	1910	676
TnC GLU55	TnI PHE138	2	139	57	1043	259
TnC GLU55	TnI LYS139	2	1610	1945	195	4548
TnC GLU55	TnI ARG140	2	2371	946	8740	1004
TnC GLU55	TnI PRO141	2	1	0	0	0
TnC GLU55	TnI THR142	2	5	156	4	7
TnC GLU55	TnI LEU143	2	2044	2359	1462	1740
TnC GLU55	TnI ARG144	2	31	0	0	0
TnC GLU55	TnI ARG145	2	9	0	0	0
TnC GLU56	TnC GLN58	2	5650	5626	5393	8059
TnC GLU56	TnC GLU59	2	3356	3410	2734	4653
TnC GLU56	TnC MET60	2	7880	8465	6842	11444
TnC GLU56	TnT ARG278	2	0	0	0	5
TnC GLU56	TnT LYS282	2	36	0	0	0
TnC GLU56	TnT ARG286	2	2286	204	550	377
TnC GLU56	TnT TRP287	2	2	21	0	183
TnC GLU56	TnT LYS288	2	111	161	1	2
TnC GLU56	TnI ARG135	2	0	0	128	0
TnC GLU56	TnI LYS137	2	0	0	2705	0
TnC GLU56	TnI PHE138	2	1	0	61	0
TnC GLU56	TnI LYS139	2	0	0	12	131
TnC GLU56	TnI ARG140	2	0	0	323	6680
TnC GLU56	TnI PRO141	2	0	0	34	2
TnC GLU56	TnI THR142	2	37	8	7185	208
TnC GLU56	TnI LEU143	2	275	238	1885	377
TnC GLU56	TnI ARG144	2	21195	15294	10060	13011
TnC GLU56	TnI ARG145	2	3660	122	190	5
TnC GLU56	TnI VAL146	2	1900	2595	2075	1215
TnC GLU56	TnI ARG147	2	94	1503	9	1103
TnC LEU57	TnC GLU59	2	10723	10387	10179	9752
TnC LEU57	TnC MET60	2	10215	8877	9920	7533
TnC LEU57	TnC ILE61	2	13312	13590	13040	11870
TnC LEU57	TnI ARG145	2	4	0	0	0
TnC LEU57	TnI VAL146	2	42	74	40	52
TnC LEU57	TnI ILE148	2	0	1	4	2
TnC GLN58	TnC MET60	2	13845	12169	13473	9519
TnC GLN58	TnC ILE61	2	12061	10579	11635	8940
TnC GLN58	TnC ASP62	2	34306	35287	33543	31332
TnC GLN58	TnC GLY68	2	0	0	2	0
TnC GLN58	TnC GLY70	2	12131	14687	17871	19763
TnC GLN58	TnT VAL274	2	0	0	1	0
TnC GLN58	TnT ARG278	2	0	325	2	371
TnC GLN58	TnT LYS282	2	18	0	0	353
TnC GLN58	TnT VAL283	2	0	2	0	2
TnC GLN58	TnT THR284	2	0	47	5	102
TnC GLN58	TnT ARG286	2	69	55	0	367
TnC GLN58	TnT TRP287	2	0	0	0	96
TnC GLN58	TnI ARG21	2	0	1	88	0
TnC GLN58	TnI SER22	2	0	0	7	0
TnC GLN58	TnI SER23	2	13	64	8	0
TnC GLN58	TnI ASN24	2	86	0	859	0
TnC GLN58	TnI TYR25	2	330	0	448	2
TnC GLN58	TnI ARG26	2	7992	11891	5856	14414
TnC GLN58	TnI TYR28	2	0	1	80	5
TnC GLN58	TnI ARG135	2	0	0	7	0
TnC GLN58	TnI LYS137	2	0	0	4	17
TnC GLN58	TnI PHE138	2	0	0	5	10
TnC GLN58	TnI LYS139	2	0	151	0	1
TnC GLN58	TnI ARG140	2	1946	2314	2524	3178
TnC GLN58	TnI THR142	2	0	1	0	0
TnC GLU59	TnC ILE61	2	4469	4782	4080	7773
TnC GLU59	TnC ASP62	2	641	464	586	1349
TnC GLU59	TnC GLU63	2	4373	3659	3506	6370
TnC GLU59	TnC LYS90	2	0	0	11	0
TnC GLU59	TnC GLY91	2	0	0	1	0
TnC GLU59	TnC LYS92	2	0	0	194	0
TnC GLU59	TnC LYS142	2	0	0	2	1
TnC GLU59	TnT THR277	2	0	211	0	0
TnC GLU59	TnT ARG278	2	105	2126	0	0
TnC GLU59	TnT LYS280	2	192	0	0	0
TnC GLU59	TnT LYS282	2	1655	0	0	0
TnC GLU59	TnT ARG286	2	0	0	18	4535
TnC GLU59	TnT TRP287	2	0	0	0	3
TnC GLU59	TnT LYS288	2	16	11	0	0
TnC GLU59	TnI ARG26	2	21	0	170	0
TnC GLU59	TnI TYR28	2	0	9	1	0
TnC GLU59	TnI ARG135	2	2	1	681	3
TnC GLU59	TnI LYS137	2	1	0	1090	0
TnC GLU59	TnI PHE138	2	1	0	3	2
TnC GLU59	TnI LYS139	2	353	0	3	21
TnC GLU59	TnI ARG140	2	11898	8093	27211	10438
TnC GLU59	TnI PRO141	2	2980	3764	2127	2309
TnC GLU59	TnI THR142	2	21919	20652	10405	17352
TnC GLU59	TnI LEU143	2	11145	14986	7140	12238
TnC GLU59	TnI ARG144	2	539	532	156	310
TnC GLU59	TnI ARG145	2	11236	13624	19086	17070
TnC GLU59	TnI VAL146	2	5	0	0	3
TnC GLU59	TnI ARG147	2	0	3	0	0
TnC MET60	TnC ASP62	2	727	1016	1294	1410
TnC MET60	TnC GLU63	2	1793	1872	2264	2409
TnC MET60	TnC VAL64	2	68	25	19	46
TnC MET60	TnC MET80	2	3539	3050	3586	3374
TnC MET60	TnC ARG83	2	1	9	3	0
TnC MET60	TnC CYS84	2	648	492	909	376
TnC MET60	TnI THR142	2	0	0	7	0
TnC MET60	TnI LEU143	2	24	0	0	0
TnC MET60	TnI ARG144	2	28	0	3	1
TnC MET60	TnI ARG145	2	82	323	277	45
TnC MET60	TnI VAL146	2	6130	6924	7396	6027
TnC MET60	TnI ARG147	2	169	39	192	181
TnC MET60	TnI ILE148	2	460	493	902	460
TnC MET60	TnI ALA150	2	0	1	0	0
TnC MET60	TnI MET153	2	22	414	52	198
TnC ILE61	TnC GLU63	2	30013	30574	31244	30220
TnC ILE61	TnC VAL64	2	23665	23564	23136	22643
TnC ILE61	TnC ASP65	2	31746	31129	29655	30302
TnC ILE61	TnC GLY70	2	1533	2071	1558	3026
TnC ILE61	TnC THR71	2	74	67	40	111
TnC ILE61	TnC VAL72	2	220	270	287	332
TnC ILE61	TnC MET80	2	10	6	6	2
TnC ILE61	TnI ARG26	2	50	0	0	0
TnC ASP62	TnC VAL64	2	12123	12607	10707	12710
TnC ASP62	TnC ASP65	2	24	27	47	50
TnC ASP62	TnC GLY70	2	10	6	7	13
TnC ASP62	TnC LYS92	2	0	0	43	0
TnC ASP62	TnC LYS142	2	2923	3091	7043	1631
TnC ASP62	TnC GLU155	2	0	0	85	64
TnC ASP62	TnC LYS158	2	1	1	1	4
TnC ASP62	TnT LYS276	2	1	0	0	0
TnC ASP62	TnT THR277	2	0	31	0	0
TnC ASP62	TnT ARG278	2	13	3668	89	2329
TnC ASP62	TnT LYS280	2	139	0	0	0
TnC ASP62	TnT LYS282	2	4337	0	0	40
TnC ASP62	TnT THR284	2	0	0	0	3
TnC ASP62	TnT ARG286	2	967	9	0	2354
TnC ASP62	TnT TRP287	2	0	0	2	167
TnC ASP62	TnT LYS288	2	1920	25	1	0
TnC ASP62	TnI ASN24	2	0	0	5	0
TnC ASP62	TnI TYR25	2	6	0	0	0
TnC ASP62	TnI ARG26	2	7121	1	5390	0
TnC ASP62	TnI TYR28	2	5723	7334	6280	12645
TnC ASP62	TnI THR30	2	0	8	0	0
TnC ASP62	TnI LYS35	2	0	0	100	22
TnC ASP62	TnI LYS36	2	0	0	0	5
TnC ASP62	TnI ARG135	2	0	0	39	0
TnC ASP62	TnI LYS137	2	2	0	17	48
TnC ASP62	TnI PHE138	2	1	0	6	0
TnC ASP62	TnI LYS139	2	5	0	0	0
TnC ASP62	TnI ARG140	2	27911	31469	29945	26630
TnC ASP62	TnI PRO141	2	2	0	6	0
TnC ASP62	TnI ARG145	2	20	226	660	1756
TnC GLU63	TnC ASP65	2	4	4	8	6
TnC GLU63	TnC GLU66	2	2	0	0	0
TnC GLU63	TnC MET80	2	0	0	1	0
TnC GLU63	TnC ARG83	2	15540	13573	10020	9626
TnC GLU63	TnC CYS84	2	0	0	655	0
TnC GLU63	TnC ASP87	2	1	0	0	0
TnC GLU63	TnC ASP88	2	12	1	4	0
TnC GLU63	TnC SER89	2	3	10	0	7
TnC GLU63	TnC LYS90	2	57	7	333	88
TnC GLU63	TnC LYS92	2	1	0	207	0
TnC GLU63	TnC LYS142	2	5	653	0	16
TnC GLU63	TnC GLU155	2	7	53	434	119
TnC GLU63	TnC LYS158	2	1505	4018	11079	20302
TnC GLU63	TnC GLY159	2	0	0	341	294
TnC GLU63	TnT ARG286	2	8	0	0	0
TnC GLU63	TnT LYS288	2	368	0	0	0
TnC GLU63	TnI LYS35	2	0	0	0	10
TnC GLU63	TnI LYS36	2	0	0	0	1
TnC GLU63	TnI LYS139	2	1	0	0	0
TnC GLU63	TnI ARG140	2	2185	22	313	325
TnC GLU63	TnI PRO141	2	46	0	0	0
TnC GLU63	TnI LEU143	2	32	0	0	0
TnC GLU63	TnI ARG144	2	1002	10	4	0
TnC GLU63	TnI ARG145	2	22400	20417	27764	27155
TnC GLU63	TnI VAL146	2	2	1	0	0
TnC GLU63	TnI ARG147	2	25058	24928	24671	25375
TnC VAL64	TnC GLU66	2	13272	11990	12370	9108
TnC VAL64	TnC VAL72	2	391	468	393	481
TnC VAL64	TnC GLU76	2	3062	2860	2568	2362
TnC VAL64	TnC VAL79	2	244	202	263	222
TnC VAL64	TnC MET80	2	293	290	240	272
TnC VAL64	TnC ARG83	2	352	379	99	204
TnC VAL64	TnC CYS84	2	0	0	324	0
TnC VAL64	TnT ARG286	2	1	0	0	0
TnC VAL64	TnT LYS288	2	3	0	0	0
TnC VAL64	TnI ILE148	2	2	0	0	0
TnC ASP65	TnC ASP67	2	11107	10638	12531	11918
TnC ASP65	TnC GLY68	2	15503	15617	16067	16142
TnC ASP65	TnC SER69	2	20878	20196	19061	19522
TnC ASP65	TnC GLY70	2	36032	36208	35497	35964
TnC ASP65	TnC THR71	2	12346	11702	10055	9905
TnC ASP65	TnC GLU76	2	1072	1537	1730	2077
TnC ASP65	TnC LYS142	2	543	139	3824	420
TnC ASP65	TnT LYS282	2	2347	0	0	0
TnC ASP65	TnT ARG286	2	93	0	0	1
TnC ASP65	TnT LYS288	2	1463	0	0	0
TnC ASP65	TnI ARG26	2	89	0	558	0
TnC ASP65	TnI TYR28	2	180	98	233	110
TnC ASP65	TnI THR30	2	2	18	0	0
TnC ASP65	TnI LYS35	2	0	0	468	35
TnC ASP65	TnI LYS36	2	0	0	9	13
TnC ASP65	EFII CA2+	2	37500	37500	37500	37500
TnC GLU66	TnC GLY68	2	5768	4894	5388	5448
TnC GLU66	TnC ASP73	2	1	0	0	0
TnC GLU66	TnC ASP75	2	206	86	27	190
TnC GLU66	TnC GLU76	2	23065	23616	24882	24989
TnC GLU66	TnC ASP139	2	48	44	393	43
TnC GLU66	TnC LYS142	2	1817	1008	2639	1320
TnC GLU66	TnC GLU155	2	41	0	54	2
TnC GLU66	TnC LYS158	2	222	0	0	76
TnC GLU66	TnC GLY159	2	0	0	0	20
TnC GLU66	TnT LYS276	2	12	0	0	0
TnC GLU66	TnT ARG278	2	28	0	0	0
TnC GLU66	TnT THR284	2	0	0	0	1
TnC GLU66	TnT ARG286	2	2180	0	0	0
TnC GLU66	TnT LYS288	2	76	0	0	19
TnC GLU66	TnI TYR28	2	60	0	220	0
TnC GLU66	TnI ALA29	2	10	0	0	0
TnC GLU66	TnI THR30	2	976	5699	450	64
TnC GLU66	TnI GLU31	2	36	11	3	2
TnC GLU66	TnI PRO32	2	48	304	11	27
TnC GLU66	TnI HIE33	2	65	1	168	306
TnC GLU66	TnI ALA34	2	2145	2763	795	1397
TnC GLU66	TnI LYS35	2	3366	2100	3244	2200
TnC GLU66	TnI LYS36	2	13	13	1206	1603
TnC GLU66	TnI LYS37	2	1546	3279	3198	3957
TnC GLU66	TnI SER38	2	31	1060	606	15
TnC GLU66	TnI LYS39	2	0	1	63	0
TnC ASP67	TnC SER69	2	13314	13385	14882	15201
TnC ASP67	TnC ASP73	2	3655	4515	6942	9819
TnC ASP67	TnC GLU76	2	3880	6635	5025	6765
TnC ASP67	TnC LYS142	2	6	6	41	168
TnC ASP67	TnT ARG278	2	190	4953	0	4653
TnC ASP67	TnT LYS280	2	51	0	0	2
TnC ASP67	TnT ALA281	2	0	0	0	5
TnC ASP67	TnT LYS282	2	4	1	0	482
TnC ASP67	TnT THR284	2	0	0	0	7
TnC ASP67	TnT ARG286	2	1225	30	0	12
TnC ASP67	TnT TRP287	2	0	6	0	1
TnC ASP67	TnT LYS288	2	112	5	0	264
TnC ASP67	TnI ARG20	2	376	0	205	0
TnC ASP67	TnI ARG21	2	3133	0	290	0
TnC ASP67	TnI SER22	2	52	1079	0	0
TnC ASP67	TnI SER23	2	13	0	82	0
TnC ASP67	TnI ASN24	2	118	3279	504	0
TnC ASP67	TnI ARG26	2	0	0	3	0
TnC ASP67	TnI ALA27	2	378	437	493	0
TnC ASP67	TnI TYR28	2	1303	130	2069	1291
TnC ASP67	TnI ALA29	2	350	55	730	242
TnC ASP67	TnI THR30	2	10201	8213	5921	8924
TnC ASP67	TnI GLU31	2	5104	44	3771	4105
TnC ASP67	TnI PRO32	2	227	221	745	375
TnC ASP67	TnI HIE33	2	1	0	156	233
TnC ASP67	TnI ALA34	2	49	87	1414	227
TnC ASP67	TnI LYS35	2	7600	12921	9212	6472
TnC ASP67	TnI LYS36	2	86	6	156	11
TnC ASP67	TnI LYS37	2	852	1635	1114	80
TnC ASP67	TnI LYS137	2	0	0	2	0
TnC ASP67	EFII CA2+	2	37500	37500	37500	37499
TnC GLY68	TnC GLY70	2	21453	22124	21097	22617
TnC GLY68	TnC LYS142	2	4	1	98	6
TnC GLY68	TnT ARG278	2	7	1048	609	1423
TnC GLY68	TnT ALA281	2	0	0	0	111
TnC GLY68	TnT LYS282	2	227	0	0	65
TnC GLY68	TnT THR284	2	0	0	0	8
TnC GLY68	TnT GLY285	2	0	0	0	49
TnC GLY68	TnT ARG286	2	180	16	0	37
TnC GLY68	TnT TRP287	2	0	2	0	22
TnC GLY68	TnT LYS288	2	2	0	0	374
TnC GLY68	TnI ARG21	2	143	0	25	0
TnC GLY68	TnI SER22	2	1	0	0	0
TnC GLY68	TnI SER23	2	1	4	2	0
TnC GLY68	TnI ASN24	2	266	50	219	0
TnC GLY68	TnI TYR25	2	29	0	0	0
TnC GLY68	TnI ARG26	2	1546	954	2673	0
TnC GLY68	TnI ALA27	2	5018	5977	2975	5091
TnC GLY68	TnI TYR28	2	22391	23889	15689	19798
TnC GLY68	TnI ALA29	2	2408	399	1168	176
TnC GLY68	TnI THR30	2	531	572	420	1016
TnC GLY68	TnI GLU31	2	0	0	4	11
TnC GLY68	TnI PRO32	2	1	1	16	3
TnC GLY68	TnI HIE33	2	0	0	17	0
TnC GLY68	TnI ALA34	2	0	0	49	7
TnC GLY68	TnI LYS35	2	134	328	69	16
TnC GLY68	TnI LYS137	2	0	0	3	0
TnC GLY68	TnI PHE138	2	0	0	12	0
TnC GLY68	TnI ARG140	2	0	28	0	11
TnC SER69	TnC THR71	2	32051	31069	33900	35030
TnC SER69	TnC ASP73	2	2	1	2	2
TnC SER69	TnT ARG278	2	0	14	9	49
TnC SER69	TnT LYS280	2	1	0	0	2
TnC SER69	TnT ALA281	2	0	0	14	79
TnC SER69	TnT LYS282	2	0	0	0	59
TnC SER69	TnT THR284	2	0	0	0	209
TnC SER69	TnT GLY285	2	0	0	0	21
TnC SER69	TnT ARG286	2	10	0	0	13
TnC SER69	TnT TRP287	2	0	60	0	65
TnC SER69	TnT LYS288	2	2	20	0	2
TnC SER69	TnI ARG19	2	0	178	12	0
TnC SER69	TnI ARG20	2	6	0	4	0
TnC SER69	TnI ARG21	2	67	626	99	0
TnC SER69	TnI SER22	2	2185	4586	2293	0
TnC SER69	TnI SER23	2	4832	501	5986	0
TnC SER69	TnI ASN24	2	6224	290	7456	21
TnC SER69	TnI TYR25	2	4523	0	2642	17
TnC SER69	TnI ARG26	2	1826	594	2679	2415
TnC SER69	TnI ALA27	2	2438	1939	2152	3008
TnC SER69	TnI TYR28	2	2	5	373	1369
TnC SER69	TnI ALA29	2	1	0	24	715
TnC SER69	TnI THR30	2	44	1	359	55
TnC SER69	TnI GLU31	2	0	0	151	1
TnC SER69	TnI PRO32	2	0	10	250	2
TnC SER69	TnI HIE33	2	0	0	1	0
TnC SER69	TnI LYS35	2	73	326	3	0
TnC SER69	EFII CA2+	2	35530	33899	37236	37389
TnC GLY70	TnT ARG278	2	0	4	1	200
TnC GLY70	TnT LYS282	2	27	0	0	1
TnC GLY70	TnT THR284	2	0	0	0	15
TnC GLY70	TnT ARG286	2	2	0	0	81
TnC GLY70	TnT TRP287	2	0	0	0	3
TnC GLY70	TnI ARG19	2	0	25	0	0
TnC GLY70	TnI ARG21	2	0	9	4	0
TnC GLY70	TnI SER22	2	7	0	19	0
TnC GLY70	TnI SER23	2	15	0	23	0
TnC GLY70	TnI ASN24	2	184	0	174	0
TnC GLY70	TnI TYR25	2	103	0	32	0
TnC GLY70	TnI ARG26	2	3401	5975	1902	2265
TnC GLY70	TnI ALA27	2	22	5	33	1
TnC GLY70	TnI TYR28	2	0	0	46	1
TnC GLY70	TnI ARG140	2	2	12	0	179
TnC THR71	TnC ASP73	2	120	78	100	56
TnC THR71	TnC GLU76	2	6733	6794	7409	7034
TnC THR71	TnT LYS280	2	0	0	0	2
TnC THR71	TnT VAL283	2	0	0	12	0
TnC THR71	TnT ARG286	2	0	0	0	1
TnC THR71	TnT LYS288	2	0	1	0	0
TnC THR71	TnI ARG19	2	1	273	11	0
TnC THR71	TnI ARG20	2	41	0	2529	1
TnC THR71	TnI ARG21	2	983	192	322	0
TnC THR71	TnI SER22	2	1624	2104	4648	0
TnC THR71	TnI SER23	2	5083	0	4380	0
TnC THR71	TnI ASN24	2	513	0	1643	4
TnC THR71	TnI TYR25	2	541	0	313	24
TnC THR71	TnI ARG26	2	111	79	141	1119
TnC THR71	TnI ALA27	2	0	0	8	0
TnC THR71	TnI ALA29	2	0	0	0	6
TnC THR71	EFII CA2+	2	37500	37500	37500	37500
TnC VAL72	TnC GLU76	2	2748	2621	2663	2708
TnC VAL72	TnC PHE77	2	2619	2401	3144	2901
TnC VAL72	TnC MET80	2	86	52	76	58
TnC VAL72	TnI ARG20	2	0	0	1	0
TnC VAL72	EFII CA2+	2	1	2	1	0
TnC ASP73	TnC ASP75	2	9982	9895	9253	9252
TnC ASP73	TnC GLU76	2	36576	36639	36698	36784
TnC ASP73	TnC PHE77	2	36206	35766	36411	36173
TnC ASP73	TnT LYS282	2	0	451	0	512
TnC ASP73	TnT VAL283	2	0	0	0	4
TnC ASP73	TnT THR284	2	0	0	0	106
TnC ASP73	TnT ARG286	2	0	0	0	98
TnC ASP73	TnT TRP287	2	0	0	0	1
TnC ASP73	TnT LYS288	2	106	12	0	116
TnC ASP73	TnI ARG19	2	2370	0	1308	0
TnC ASP73	TnI ARG20	2	2150	0	3128	136
TnC ASP73	TnI ARG21	2	4772	0	822	0
TnC ASP73	TnI SER22	2	220	676	4	0
TnC ASP73	TnI SER23	2	2	0	11	0
TnC ASP73	TnI ASN24	2	0	0	13	0
TnC ASP73	TnI TYR28	2	0	0	0	126
TnC ASP73	TnI THR30	2	0	0	1	5
TnC ASP73	TnI GLU31	2	0	0	121	0
TnC ASP73	TnI PRO32	2	0	0	178	0
TnC ASP73	TnI HIE33	2	0	0	0	1
TnC ASP73	TnI LYS35	2	13180	14578	7659	8769
TnC ASP73	TnI LYS36	2	0	2	101	2
TnC ASP73	TnI LYS37	2	2758	4342	2866	87
TnC ASP73	EFII CA2+	2	36584	36988	36732	36891
TnC PHE74	TnC GLU76	2	20382	20877	21878	21156
TnC PHE74	TnC PHE77	2	8633	9394	9279	9534
TnC PHE74	TnC LEU78	2	19612	19200	19270	19814
TnC PHE74	TnI MET0	2	4	0	32	11
TnC PHE74	TnI ALA1	2	0	0	0	5
TnC PHE74	TnI SER5	2	0	0	0	5
TnC ASP75	TnC PHE77	2	1168	1034	806	1001
TnC ASP75	TnC LEU78	2	203	166	112	174
TnC ASP75	TnC VAL79	2	1204	635	460	654
TnC ASP75	TnT LYS282	2	0	1	0	5
TnC ASP75	TnT THR284	2	0	0	0	3
TnC ASP75	TnT GLY285	2	0	0	0	4
TnC ASP75	TnT ARG286	2	0	0	0	86
TnC ASP75	TnT TRP287	2	0	0	0	12
TnC ASP75	TnT LYS288	2	0	0	0	1
TnC ASP75	TnI MET0	2	5	0	13	92
TnC ASP75	TnI ALA1	2	0	0	0	71
TnC ASP75	TnI SER4	2	8	0	0	0
TnC ASP75	TnI ARG21	2	314	0	0	0
TnC ASP75	TnI HIE33	2	7	0	0	0
TnC ASP75	TnI ALA34	2	0	0	4	0
TnC ASP75	TnI LYS35	2	14381	9535	8986	8993
TnC ASP75	TnI LYS36	2	3	4	3	105
TnC ASP75	TnI LYS37	2	5888	8423	4486	2736
TnC ASP75	TnI LYS39	2	0	6	18	0
TnC GLU76	TnC LEU78	2	6513	7768	8057	7968
TnC GLU76	TnC VAL79	2	10410	11462	12015	11557
TnC GLU76	TnC MET80	2	26416	25350	22094	20926
TnC GLU76	TnT LYS282	2	0	0	0	1
TnC GLU76	TnT THR284	2	0	0	0	49
TnC GLU76	TnI LYS35	2	16742	18149	8036	11092
TnC GLU76	TnI LYS36	2	4	0	12	8
TnC GLU76	TnI LYS37	2	2737	4380	3350	101
TnC GLU76	EFII CA2+	2	37500	37500	37500	37500
TnC PHE77	TnC VAL79	2	13175	13015	13906	13731
TnC PHE77	TnC MET80	2	9804	9235	9515	9417
TnC PHE77	TnC MET81	2	33303	34592	34748	34363
TnC PHE77	TnI MET153	2	371	792	1054	496
TnC PHE77	TnI MET154	2	0	1	8	0
TnC PHE77	TnI LEU157	2	11	33	117	36
TnC PHE77	TnI LEU158	2	0	2	0	0
TnC LEU78	TnC MET80	2	2981	2882	2728	2950
TnC LEU78	TnC MET81	2	1175	1308	1186	1302
TnC LEU78	TnC VAL82	2	16025	14649	14443	16406
TnC LEU78	TnI MET0	2	14	0	2	6
TnC LEU78	TnI ALA1	2	0	0	0	3
TnC VAL79	TnC MET81	2	6791	6984	7342	6845
TnC VAL79	TnC VAL82	2	5338	5410	6500	4792
TnC VAL79	TnC ARG83	2	31481	29743	28792	28343
TnC VAL79	TnI ARG147	2	0	0	0	1
TnC MET80	TnC VAL82	2	4093	4200	5849	3593
TnC MET80	TnC ARG83	2	4743	5228	4747	5169
TnC MET80	TnC CYS84	2	31274	33578	31377	32800
TnC MET80	TnC MET85	2	0	0	5	0
TnC MET80	TnI ARG147	2	0	0	0	8
TnC MET80	TnI ILE148	2	33	21	47	38
TnC MET80	TnI SER149	2	0	1	0	0
TnC MET80	TnI ALA150	2	0	9	3	6
TnC MET80	TnI MET153	2	538	984	1176	833
TnC MET80	TnI MET154	2	0	1	0	2
TnC MET80	TnI LEU157	2	0	69	0	10
TnC MET81	TnC ARG83	2	5707	5509	5530	7121
TnC MET81	TnC CYS84	2	11441	11643	10178	12943
TnC MET81	TnC MET85	2	15759	16060	18044	20514
TnC MET81	TnI MET0	2	34	26	28	56
TnC MET81	TnI ALA1	2	4	0	0	13
TnC MET81	TnI ILE148	2	12	1	47	11
TnC MET81	TnI SER149	2	0	1	2	0
TnC MET81	TnI ALA150	2	620	1106	1830	809
TnC MET81	TnI ASP151	2	0	33	0	0
TnC MET81	TnI ALA152	2	16	0	0	0
TnC MET81	TnI MET153	2	5859	4284	5405	4349
TnC MET81	TnI MET154	2	1271	2494	2268	2404
TnC MET81	TnI ALA156	2	179	0	0	1
TnC MET81	TnI LEU157	2	383	306	17	612
TnC MET81	TnI LEU158	2	0	166	0	6
TnC MET81	TnI LEU168	2	0	5	0	0
TnC VAL82	TnC CYS84	2	15457	15116	12188	13648
TnC VAL82	TnC MET85	2	14683	14730	11415	11422
TnC VAL82	TnC LYS86	2	24217	23107	18848	21766
TnC VAL82	TnC ASP87	2	0	0	0	128
TnC VAL82	TnI MET0	2	2	0	1	8
TnC VAL82	TnI MET153	2	5	0	0	0
TnC ARG83	TnC MET85	2	9314	9952	10072	8183
TnC ARG83	TnC LYS86	2	7646	9430	9866	8769
TnC ARG83	TnC ASP87	2	4362	6069	950	2852
TnC ARG83	TnC ASP88	2	16251	9942	10354	10420
TnC ARG83	TnC SER89	2	87	1239	206	211
TnC ARG83	TnC LYS90	2	0	0	4	13
TnC ARG83	TnC LYS92	2	0	0	1	0
TnC ARG83	TnC GLU155	2	3714	171	4	6
TnC ARG83	TnC LYS158	2	99	16	248	341
TnC ARG83	TnC GLY159	2	0	0	28332	27463
TnC ARG83	TnC VAL160	2	0	0	0	1
TnC ARG83	TnC GLU161	2	0	0	0	453
TnC ARG83	TnI LEU143	2	45	0	0	0
TnC ARG83	TnI ARG144	2	41	0	0	0
TnC ARG83	TnI ARG145	2	756	569	459	681
TnC ARG83	TnI VAL146	2	71	10	0	10
TnC ARG83	TnI ARG147	2	2298	1606	3995	4914
TnC ARG83	TnI ILE148	2	290	0	0	25
TnC ARG83	TnI SER149	2	1	0	0	0
TnC ARG83	TnI ALA150	2	0	5	0	121
TnC ARG83	TnI ASP151	2	0	0	0	1
TnC ARG83	TnI MET153	2	0	0	0	7
TnC CYS84	TnC LYS86	2	2599	1797	4175	3987
TnC CYS84	TnC ASP87	2	257	3	71	22
TnC CYS84	TnC SER89	2	0	0	0	1
TnC CYS84	TnI MET0	2	0	0	0	1
TnC CYS84	TnI ARG144	2	1	0	0	0
TnC CYS84	TnI ARG145	2	0	3	20	0
TnC CYS84	TnI VAL146	2	406	4	10	0
TnC CYS84	TnI ARG147	2	904	173	2116	1595
TnC CYS84	TnI ILE148	2	12100	11327	14199	11368
TnC CYS84	TnI SER149	2	859	457	385	360
TnC CYS84	TnI ALA150	2	7900	11307	9893	10501
TnC CYS84	TnI ASP151	2	105	72	0	8
TnC CYS84	TnI ALA152	2	429	0	0	0
TnC CYS84	TnI MET153	2	3975	3063	2258	3671
TnC CYS84	TnI MET154	2	0	417	0	392
TnC CYS84	TnI LEU157	2	0	36	0	177
TnC CYS84	TnI ARG169	2	0	0	0	2
TnC CYS84	TnI ALA170	2	0	2	0	0
TnC MET85	TnC ASP87	2	398	118	228	63
TnC MET85	TnC LYS90	2	0	32	0	0
TnC MET85	TnI MET0	2	153	37	144	783
TnC MET85	TnI ALA1	2	45	0	6	304
TnC MET85	TnI ASP2	2	9	0	0	20
TnC MET85	TnI ARG147	2	745	8	192	141
TnC MET85	TnI ILE148	2	232	0	499	0
TnC MET85	TnI SER149	2	11	4	309	1
TnC MET85	TnI ALA150	2	1777	1673	1548	1553
TnC MET85	TnI ASP151	2	8	1	19	2
TnC MET85	TnI ALA152	2	2	0	0	0
TnC MET85	TnI MET153	2	1175	69	3	264
TnC MET85	TnI MET154	2	218	371	15	505
TnC MET85	TnI LEU157	2	2	0	0	23
TnC MET85	TnI LEU158	2	0	13	0	0
TnC MET85	TnI LYS163	2	0	9	0	19
TnC MET85	TnI LEU166	2	0	0	0	4
TnC MET85	TnI ASP167	2	0	71	0	1
TnC MET85	TnI LEU168	2	0	135	0	0
TnC MET85	TnI ARG169	2	0	106	0	76
TnC MET85	TnI ALA170	2	0	89	0	3
TnC LYS86	TnC ASP88	2	1808	2672	1634	917
TnC LYS86	TnC SER89	2	531	334	165	728
TnC LYS86	TnC LYS90	2	639	294	25	57
TnC LYS86	TnC GLY91	2	0	10	2	0
TnC LYS86	TnC GLY159	2	54	31	632	187
TnC LYS86	TnC VAL160	2	1	1	44	0
TnC LYS86	TnC GLU161	2	223	615	1485	361
TnC LYS86	TnI MET0	2	0	0	0	61
TnC LYS86	TnI ASP2	2	0	0	0	2
TnC LYS86	TnI ARG144	2	2	0	0	0
TnC LYS86	TnI ARG145	2	1	9	101	0
TnC LYS86	TnI ARG147	2	1674	242	5318	4898
TnC LYS86	TnI SER149	2	1	0	0	8
TnC LYS86	TnI ALA150	2	50	0	0	24
TnC LYS86	TnI ASP151	2	0	0	0	2
TnC LYS86	TnI ASP167	2	0	2	0	0
TnC LYS86	TnI ARG169	2	0	58	0	25
TnC LYS86	TnI ALA170	2	0	208	0	108
TnC ASP87	TnC SER89	2	10812	5899	7271	8391
TnC ASP87	TnC LYS90	2	2419	3832	1991	790
TnC ASP87	TnC GLY91	2	1	22	0	0
TnC ASP87	TnC LYS92	2	11	2	38	0
TnC ASP87	TnC LYS158	2	98	38	0	0
TnC ASP87	TnC GLY159	2	1	0	1	4
TnC ASP87	TnC GLU161	2	18	0	0	255
TnC ASP87	TnI ARG144	2	16	563	469	50
TnC ASP87	TnI ARG145	2	3350	5546	2373	22
TnC ASP87	TnI ARG147	2	3689	7093	2540	1618
TnC ASP87	TnI ILE148	2	1	0	41	272
TnC ASP87	TnI SER149	2	25	0	0	29
TnC ASP87	TnI ALA150	2	18	0	0	378
TnC ASP87	TnI ASP151	2	0	0	0	8
TnC ASP87	TnI ARG169	2	0	3	0	84
TnC ASP87	TnI ALA170	2	0	9	0	7
TnC ASP88	TnC LYS90	2	8693	10905	5889	10319
TnC ASP88	TnC GLY91	2	59	62	29	77
TnC ASP88	TnC LYS92	2	608	1598	2279	386
TnC ASP88	TnC SER93	2	0	55	0	0
TnC ASP88	TnC GLU94	2	0	1	0	4
TnC ASP88	TnC LYS158	2	2583	2734	5216	807
TnC ASP88	TnC GLY159	2	155	69	421	767
TnC ASP88	TnC GLU161	2	12	62	7	1382
TnC ASP88	TnI LYS139	2	8	0	0	0
TnC ASP88	TnI ARG140	2	0	0	1	0
TnC ASP88	TnI LEU143	2	2	0	0	0
TnC ASP88	TnI ARG144	2	1537	269	4242	1541
TnC ASP88	TnI ARG145	2	6797	2442	5913	4670
TnC ASP88	TnI VAL146	2	788	0	0	0
TnC ASP88	TnI ARG147	2	20504	19300	17046	19215
TnC ASP88	TnI ILE148	2	0	0	0	4
TnC ASP88	TnI SER149	2	0	0	0	9
TnC ASP88	TnI ALA150	2	0	0	0	8
TnC ASP88	TnI ASP151	2	0	0	0	1
TnC SER89	TnC GLY91	2	2385	3096	2464	6728
TnC SER89	TnC LYS92	2	287	576	1102	261
TnC SER89	TnC SER93	2	0	98	0	6
TnC SER89	TnC GLU94	2	0	2	0	8
TnC SER89	TnC GLU155	2	112	31	0	0
TnC SER89	TnC MET157	2	0	1	0	2
TnC SER89	TnC LYS158	2	2140	2432	143	18
TnC SER89	TnC GLY159	2	5465	7614	10493	6409
TnC SER89	TnC VAL160	2	744	733	300	382
TnC SER89	TnC GLU161	2	6865	7277	9400	6873
TnC SER89	TnI PRO141	2	8	0	0	0
TnC SER89	TnI ARG144	2	6	29	580	138
TnC SER89	TnI ARG145	2	36	38	92	130
TnC SER89	TnI ARG147	2	37	101	17	308
TnC SER89	TnI ILE148	2	0	0	0	192
TnC SER89	TnI SER149	2	0	0	0	104
TnC SER89	TnI ALA150	2	0	0	0	157
TnC SER89	TnI ASP151	2	0	0	0	2
TnC SER89	TnI MET153	2	0	0	0	1
TnC LYS90	TnC LYS92	2	240	256	352	793
TnC LYS90	TnC SER93	2	888	348	680	274
TnC LYS90	TnC GLU94	2	4919	2973	3703	4996
TnC LYS90	TnC GLU95	2	20	3	61	6
TnC LYS90	TnC GLU96	2	710	1187	146	265
TnC LYS90	TnC LEU154	2	19	10	0	0
TnC LYS90	TnC GLU155	2	86	26	0	0
TnC LYS90	TnC MET157	2	37	99	5	3
TnC LYS90	TnC LYS158	2	543	425	40	56
TnC LYS90	TnC GLY159	2	5375	4735	3512	3475
TnC LYS90	TnC VAL160	2	4049	4689	4061	1950
TnC LYS90	TnC GLU161	2	7756	6183	4880	4748
TnC LYS90	TnT TRP287	2	1	0	0	0
TnC LYS90	TnT LYS288	2	81	0	0	7
TnC LYS90	TnI LYS139	2	6	0	0	0
TnC LYS90	TnI ARG140	2	3	0	0	0
TnC LYS90	TnI PRO141	2	21	0	0	2
TnC LYS90	TnI THR142	2	1	0	2	0
TnC LYS90	TnI LEU143	2	160	0	17	22
TnC LYS90	TnI ARG144	2	94	23	270	75
TnC LYS90	TnI ARG145	2	702	15	133	489
TnC LYS90	TnI VAL146	2	0	0	39	1
TnC LYS90	TnI ARG147	2	0	2	17	219
TnC LYS90	TnI ILE148	2	0	0	0	16
TnC LYS90	TnI SER149	2	0	0	0	3
TnC LYS90	TnI ASP151	2	0	0	0	1
TnC GLY91	TnC SER93	2	22	28	99	26
TnC GLY91	TnC GLU94	2	0	10	3	0
TnC GLY91	TnC GLU96	2	285	238	101	53
TnC GLY91	TnC LEU97	2	17	27	1	11
TnC GLY91	TnC LEU154	2	0	7	0	0
TnC GLY91	TnC MET157	2	3553	5446	1210	658
TnC GLY91	TnC LYS158	2	848	1815	521	182
TnC GLY91	TnC GLY159	2	8342	11641	8271	2620
TnC GLY91	TnC VAL160	2	3537	7299	6049	1144
TnC GLY91	TnC GLU161	2	2667	3260	2413	3755
TnC GLY91	TnI LYS57	2	2	0	0	6
TnC GLY91	TnI LEU143	2	0	0	6	0
TnC GLY91	TnI ARG144	2	0	18	187	18
TnC GLY91	TnI ARG145	2	4	0	293	12
TnC GLY91	TnI ARG147	2	0	0	1	9
TnC LYS92	TnC GLU94	2	230	2098	418	168
TnC LYS92	TnC GLU95	2	1	205	105	41
TnC LYS92	TnC GLU96	2	9129	7651	7343	6632
TnC LYS92	TnC LEU97	2	1014	1210	861	718
TnC LYS92	TnC ASP99	2	1	1	0	20
TnC LYS92	TnC LEU100	2	112	76	96	118
TnC LYS92	TnC LEU154	2	37	99	8	15
TnC LYS92	TnC GLU155	2	32	2	398	0
TnC LYS92	TnC MET157	2	945	2124	187	34
TnC LYS92	TnC LYS158	2	1309	1534	1472	757
TnC LYS92	TnC GLY159	2	1	42	609	26
TnC LYS92	TnC VAL160	2	1405	1493	693	370
TnC LYS92	TnC GLU161	2	18259	15969	17958	15573
TnC LYS92	TnI THR50	2	0	2	0	0
TnC LYS92	TnI LEU53	2	115	172	63	26
TnC LYS92	TnI GLN54	2	0	49	9	1
TnC LYS92	TnI ALA56	2	3	0	0	0
TnC LYS92	TnI LYS57	2	2	17	8	32
TnC LYS92	TnI LEU60	2	3	1	0	2
TnC LYS92	TnI GLU61	2	0	0	0	12
TnC LYS92	TnI ARG135	2	1	0	0	0
TnC LYS92	TnI LYS139	2	27	0	0	0
TnC LYS92	TnI ARG140	2	135	0	0	0
TnC LYS92	TnI PRO141	2	0	0	47	0
TnC LYS92	TnI THR142	2	0	5	51	1
TnC LYS92	TnI LEU143	2	0	0	36	2
TnC LYS92	TnI ARG144	2	0	5	178	94
TnC LYS92	TnI ARG145	2	8	5	2	2
TnC LYS92	TnI ARG147	2	0	0	13	1
TnC SER93	TnC GLU95	2	23403	16575	22090	24400
TnC SER93	TnC GLU96	2	17269	13515	16105	21323
TnC SER93	TnC LEU97	2	15927	13994	14673	17079
TnC SER93	TnC LEU100	2	0	0	1	0
TnC SER93	TnC TYR150	2	1	45	0	0
TnC SER93	TnC LEU154	2	28	101	1	0
TnC SER93	TnC GLU155	2	0	3	0	0
TnC SER93	TnC MET157	2	5	20	22	7
TnC SER93	TnC LYS158	2	1	118	6	1
TnC SER93	TnC GLY159	2	0	11	0	0
TnC SER93	TnC GLU161	2	79	779	8	72
TnC SER93	TnI LYS57	2	0	3	2	24
TnC SER93	TnI ARG135	2	0	4	0	0
TnC SER93	TnI LYS139	2	2	0	12	0
TnC SER93	TnI ARG140	2	1	0	9	0
TnC SER93	TnI PRO141	2	0	0	12	0
TnC SER93	TnI THR142	2	0	0	25	0
TnC SER93	TnI ARG144	2	4	17	87	223
TnC SER93	TnI ARG145	2	0	0	0	12
TnC GLU94	TnC GLU96	2	9503	10620	9144	9629
TnC GLU94	TnC LEU97	2	1811	1800	2122	2320
TnC GLU94	TnC SER98	2	26060	22276	31520	30225
TnC GLU94	TnC LEU100	2	0	13	2	0
TnC GLU94	TnC TYR150	2	14099	10403	6330	5846
TnC GLU94	TnC ASP151	2	1	0	0	0
TnC GLU94	TnC LEU154	2	422	328	575	414
TnC GLU94	TnC GLU155	2	0	1	0	1
TnC GLU94	TnC MET157	2	0	30	39	39
TnC GLU94	TnC LYS158	2	3287	2054	3882	3126
TnC GLU94	TnC GLY159	2	0	6	217	564
TnC GLU94	TnC GLU161	2	0	85	4	0
TnC GLU94	TnT GLU260	2	13	24	28	13
TnC GLU94	TnT ARG267	2	8469	3717	3708	358
TnC GLU94	TnT ARG286	2	36	1	20	63
TnC GLU94	TnT TRP287	2	1	0	13	0
TnC GLU94	TnT LYS288	2	65	7	146	3
TnC GLU94	TnI LYS57	2	0	2864	253	0
TnC GLU94	TnI LEU60	2	0	27	1	0
TnC GLU94	TnI PHE132	2	15	23	1	0
TnC GLU94	TnI ARG135	2	4478	2636	1967	167
TnC GLU94	TnI PHE138	2	3	0	2	0
TnC GLU94	TnI LYS139	2	567	0	2679	1
TnC GLU94	TnI ARG140	2	806	0	2160	3
TnC GLU94	TnI PRO141	2	0	0	33	59
TnC GLU94	TnI THR142	2	0	0	23	0
TnC GLU94	TnI ARG144	2	727	859	8199	8782
TnC GLU94	TnI ARG145	2	0	0	1	264
TnC GLU94	TnI ARG147	2	0	0	0	41
TnC GLU95	TnC LEU97	2	4685	5113	3436	3004
TnC GLU95	TnC SER98	2	7657	4665	3943	5148
TnC GLU95	TnC ASP99	2	4115	3262	5658	5356
TnC GLU95	TnC LEU100	2	0	0	4	0
TnC GLU95	TnC ARG102	2	140	156	2336	1356
TnC GLU95	TnC TYR150	2	99	2299	427	99
TnC GLU95	TnC LEU154	2	0	55	3	6
TnC GLU95	TnT GLN202	2	0	2	0	0
TnC GLU95	TnT LYS253	2	2751	1933	734	2600
TnC GLU95	TnT GLN256	2	996	1086	884	1216
TnC GLU95	TnT TYR259	2	6	0	0	0
TnC GLU95	TnT GLU260	2	237	143	247	145
TnC GLU95	TnT ARG267	2	3	2386	418	1
TnC GLU95	TnT ARG286	2	69	0	0	0
TnC GLU95	TnT TRP287	2	0	0	817	0
TnC GLU95	TnT LYS288	2	61	4	3909	0
TnC GLU95	TnI LYS57	2	0	576	7	0
TnC GLU95	TnI PHE132	2	0	6	0	0
TnC GLU95	TnI ARG135	2	0	1527	420	0
TnC GLU95	TnI LYS139	2	0	0	1363	0
TnC GLU95	TnI ARG140	2	31	0	0	0
TnC GLU95	TnI PRO141	2	0	0	7	0
TnC GLU95	TnI ARG144	2	0	49	65	1541
TnC GLU95	TnI ARG145	2	0	0	0	68
TnC GLU96	TnC SER98	2	11500	15116	13344	13900
TnC GLU96	TnC ASP99	2	5764	6366	6763	6928
TnC GLU96	TnC LEU100	2	7107	6792	8845	7576
TnC GLU96	TnC TYR150	2	2	30	21	0
TnC GLU96	TnC GLU161	2	299	256	87	69
TnC GLU96	TnT LYS253	2	34	551	150	7
TnC GLU96	TnT GLN256	2	4	748	76	4
TnC GLU96	TnT GLU260	2	0	122	3	0
TnC GLU96	TnT ARG267	2	0	0	44	0
TnC GLU96	TnI LYS57	2	1042	1764	1731	693
TnC GLU96	TnI LEU60	2	1	11	5	2
TnC GLU96	TnI ARG147	2	0	0	0	2
TnC LEU97	TnC ASP99	2	8931	10147	10744	11493
TnC LEU97	TnC LEU100	2	5656	5698	6167	7302
TnC LEU97	TnC PHE101	2	28073	27694	26124	24871
TnC LEU97	TnC TYR150	2	387	1582	381	100
TnC LEU97	TnC PHE153	2	1612	1513	2015	1857
TnC LEU97	TnC LEU154	2	853	1015	973	1004
TnC LEU97	TnC MET157	2	844	962	943	753
TnC LEU97	TnC LYS158	2	69	51	86	101
TnC LEU97	TnC VAL160	2	0	0	2	1
TnC LEU97	TnC GLU161	2	49	54	1	15
TnC LEU97	TnI LEU53	2	19	45	16	5
TnC SER98	TnC LEU100	2	3841	3257	4237	5065
TnC SER98	TnC PHE101	2	1206	899	1675	1933
TnC SER98	TnC ARG102	2	16434	17488	15503	15237
TnC SER98	TnC TYR150	2	15318	13167	20591	18480
TnC SER98	TnC PHE153	2	0	0	0	1
TnC SER98	TnC LEU154	2	7	1	15	37
TnC SER98	TnT GLN256	2	226	2590	335	343
TnC SER98	TnT TYR259	2	1723	335	4259	239
TnC SER98	TnT GLU260	2	5940	6878	2234	4531
TnC SER98	TnT VAL263	2	0	0	1	0
TnC SER98	TnT LYS288	2	0	0	1250	0
TnC ASP99	TnC PHE101	2	3760	3319	3761	4149
TnC ASP99	TnC ARG102	2	23337	24341	21154	23531
TnC ASP99	TnC MET103	2	14059	15454	12880	14174
TnC ASP99	TnT LYS253	2	3	0	0	9
TnC ASP99	TnT GLN256	2	4357	3904	2650	2525
TnC ASP99	TnT TYR259	2	0	0	4	0
TnC ASP99	TnT GLU260	2	95	21	1	46
TnC ASP99	TnI LEU60	2	431	487	578	312
TnC ASP99	TnI GLU63	2	0	0	0	1
TnC ASP99	TnI ARG67	2	817	6596	1161	875
TnC LEU100	TnC ARG102	2	6391	6268	7301	6047
TnC LEU100	TnC MET103	2	12363	12106	12359	12496
TnC LEU100	TnC PHE104	2	21964	19215	21888	22342
TnC LEU100	TnC PHE153	2	27	26	13	64
TnC LEU100	TnC MET157	2	211	528	145	135
TnC LEU100	TnC GLU161	2	10	6	2	3
TnC LEU100	TnI LEU53	2	988	756	1172	1059
TnC LEU100	TnI ALA56	2	1277	1268	1530	1366
TnC LEU100	TnI LYS57	2	77	105	75	47
TnC LEU100	TnI LEU60	2	380	341	369	392
TnC PHE101	TnC MET103	2	17603	17098	18084	17725
TnC PHE101	TnC PHE104	2	8511	8215	8443	7159
TnC PHE101	TnC ASP105	2	19640	18129	16841	19199
TnC PHE101	TnC GLY110	2	4714	3731	4439	3213
TnC PHE101	TnC TYR111	2	13	11	10	7
TnC PHE101	TnC ILE112	2	7552	7505	7586	7742
TnC PHE101	TnC ILE148	2	54	63	43	32
TnC PHE101	TnC ASP149	2	422	218	231	219
TnC PHE101	TnC TYR150	2	4304	2745	4206	3052
TnC PHE101	TnC PHE153	2	2857	2317	2524	2505
TnC PHE101	TnT TYR259	2	4487	5091	5328	4792
TnC PHE101	TnT VAL263	2	36	31	4	45
TnC ARG102	TnC PHE104	2	1673	2416	1805	1515
TnC ARG102	TnC ASP105	2	1747	2871	1101	2144
TnC ARG102	TnC LYS106	2	41	210	26	117
TnC ARG102	TnC ALA108	2	19	37	1	15
TnC ARG102	TnC TYR150	2	33	1	30	5
TnC ARG102	TnT GLU252	2	3686	2421	2152	1467
TnC ARG102	TnT LYS255	2	169	102	138	100
TnC ARG102	TnT GLN256	2	6112	4522	3665	5536
TnC ARG102	TnT TYR259	2	3875	3887	3328	3892
TnC ARG102	TnT GLU260	2	6537	556	2588	3385
TnC ARG102	TnT VAL263	2	20	0	0	0
TnC ARG102	TnI GLU59	2	0	1	0	0
TnC ARG102	TnI LEU60	2	179	127	330	73
TnC ARG102	TnI GLU63	2	5314	8171	6970	3773
TnC ARG102	TnI ARG67	2	262	1200	315	232
TnC MET103	TnC ASP105	2	1502	1719	1761	1891
TnC MET103	TnC LYS106	2	19004	19852	20505	14768
TnC MET103	TnC ILE119	2	47	36	31	83
TnC MET103	TnC MET120	2	1517	1734	1652	832
TnC MET103	TnC GLN122	2	0	0	0	25
TnC MET103	TnI ILE55	2	1	0	1	1
TnC MET103	TnI ALA56	2	1914	1760	1868	1747
TnC MET103	TnI GLU59	2	5704	5735	5429	5887
TnC MET103	TnI LEU60	2	1601	1433	1286	1602
TnC MET103	TnI ARG62	2	18	18	5	12
TnC MET103	TnI GLU63	2	586	635	539	668
TnC MET103	TnI ARG67	2	3	0	0	0
TnC PHE104	TnC LYS106	2	20562	22677	21671	18628
TnC PHE104	TnC ILE112	2	2549	2490	2601	2016
TnC PHE104	TnC GLU116	2	3455	3401	3304	3020
TnC PHE104	TnC LEU117	2	403	348	333	173
TnC PHE104	TnC ILE119	2	420	225	243	516
TnC PHE104	TnC MET120	2	3630	3785	3003	2307
TnC PHE104	TnC GLN122	2	0	0	0	48
TnC PHE104	TnC PHE153	2	534	677	917	562
TnC PHE104	TnC PHE156	2	1	0	5	0
TnC PHE104	TnC MET157	2	157	214	296	233
TnC PHE104	TnI LEU52	2	1918	1119	1527	2534
TnC PHE104	TnI LEU53	2	0	4	1	1
TnC PHE104	TnI ILE55	2	6	1	1	1
TnC PHE104	TnI ALA56	2	4096	5669	5157	4124
TnC ASP105	TnC ASN107	2	14997	14936	14714	14400
TnC ASP105	TnC ALA108	2	21079	22430	20673	23481
TnC ASP105	TnC ASP109	2	15272	14874	15453	11582
TnC ASP105	TnC GLY110	2	31556	33878	34570	27089
TnC ASP105	TnC TYR111	2	9945	10241	10037	8176
TnC ASP105	TnC ILE112	2	11	39	13	37
TnC ASP105	TnC GLU116	2	1789	1210	1076	1494
TnC ASP105	TnT TYR259	2	26352	35753	30363	35717
TnC ASP105	TnT ASN262	2	0	0	1	0
TnC ASP105	EFIV CA2+	2	37500	37498	37500	37499
TnC LYS106	TnC ALA108	2	6703	7177	7776	6158
TnC LYS106	TnC ASP113	2	6	1	0	23
TnC LYS106	TnC ASP115	2	297	189	171	718
TnC LYS106	TnC GLU116	2	22017	22051	22642	22214
TnC LYS106	TnC ILE119	2	240	237	261	193
TnC LYS106	TnC MET120	2	918	1415	1364	797
TnC LYS106	TnC GLN122	2	11	9	24	439
TnC LYS106	TnT LYS255	2	1	0	0	0
TnC LYS106	TnT TYR259	2	109	1	0	614
TnC LYS106	TnI GLU59	2	2370	1751	1553	2211
TnC LYS106	TnI ARG62	2	2	0	1	0
TnC LYS106	TnI GLU63	2	735	280	463	261
TnC LYS106	TnI GLU66	2	3	0	0	0
TnC ASN107	TnC ASP109	2	30852	30356	31224	32367
TnC ASN107	TnC ASP113	2	681	652	590	408
TnC ASN107	TnC ASP115	2	1	0	0	0
TnC ASN107	TnC GLU116	2	9347	11819	9592	7967
TnC ASN107	TnT LYS258	2	236	0	1	0
TnC ASN107	TnT TYR259	2	71	0	0	518
TnC ASN107	TnT ASN262	2	2	0	0	0
TnC ASN107	TnT ARG278	2	0	0	0	1
TnC ASN107	TnT LYS280	2	0	0	2	0
TnC ASN107	TnT TRP287	2	6	0	0	0
TnC ASN107	TnT LYS288	2	5	0	0	1
TnC ASN107	EFIV CA2+	2	36756	35532	37229	37500
TnC ALA108	TnC GLY110	2	7582	7728	7235	10068
TnC ALA108	TnT LYS258	2	141	0	1	0
TnC ALA108	TnT TYR259	2	971	403	498	1110
TnC ALA108	TnT ASN262	2	3713	1253	1610	1971
TnC ALA108	TnT VAL263	2	129	8	49	114
TnC ALA108	TnT ASN266	2	3607	708	150	6126
TnC ALA108	TnT LYS288	2	9	0	0	0
TnC ASP109	TnC TYR111	2	21556	19734	21382	22362
TnC ASP109	TnC ASP113	2	166	454	161	920
TnC ASP109	TnC ARG147	2	9285	6917	7871	8687
TnC ASP109	TnT TYR259	2	4	0	0	0
TnC ASP109	TnT ASN262	2	3291	5819	5294	4014
[truncated: 3,211 more rows]
