# Supplementary material for: Modulation of Structure and Dynamics of Cardiac Troponin by Phosphorylation and Mutations Revealed by Molecular Dynamics Simulations
Source: J Phys Chem B. 2023 Oct 4;127(41):8736–48. doi: 10.1021/acs.jpcb.3c02337 (PMC10591477; doi:10.1021/acs.jpcb.3c02337)
Supplement: Supplementary file 6 — jp3c02337_si_006.zip [file jp3c02337_si_006.zip › supplement dataset/Arpeggio_ionic.xlsx]

## Sheet: Sheet1
			WT_uP	WT_SEP	G159D_uP	G159D_SEP
TnC ASP2	TnC LYS6	8	18862	20451	26099	21862
TnC ASP2	TnC LYS142	8	1	0	0	30
TnC ASP2	TnC LYS158	8	0	0	0	25
TnC ASP2	TnT ARG286	8	22	0	0	0
TnC ASP2	TnI HIE33	8	0	0	2	0
TnC ASP2	TnI LYS35	8	0	0	179	1
TnC ASP2	TnI LYS36	8	4	115	65	982
TnC ASP2	TnI LYS37	8	1157	1191	1147	2250
TnC ASP2	TnI LYS39	8	0	0	204	14
TnC ASP2	TnI LYS45	8	36428	36130	36666	33414
TnC ASP2	TnI LYS49	8	272	0	0	215
TnC ASP3	TnC LYS6	8	4462	2963	1992	2004
TnC ASP3	TnC ARG83	8	10051	13696	22744	22413
TnC ASP3	TnC LYS142	8	153	478	0	0
TnC ASP3	TnC LYS158	8	2940	1417	1986	3636
TnC ASP3	TnT ARG286	8	7	0	0	0
TnC ASP3	TnI HIE33	8	1	0	0	0
TnC ASP3	TnI LYS36	8	0	0	0	24
TnC ASP3	TnI LYS37	8	0	0	0	215
TnC ASP3	TnI LYS45	8	0	0	0	64
TnC ASP3	TnI LYS49	8	389	1677	312	29
TnC ASP3	TnI ARG145	8	0	1	0	0
TnC LYS6	TnC GLU10	8	160	64	306	326
TnC LYS6	TnC GLU63	8	0	0	0	7
TnC LYS6	TnC GLU66	8	29107	32870	28706	28644
TnC LYS6	TnC ASP75	8	750	497	851	1283
TnC LYS6	TnC GLU155	8	0	0	1	0
TnC GLU10	TnC LYS17	8	605	219	544	1376
TnC GLU10	TnT ARG286	8	0	0	0	103
TnC GLU10	TnI LYS36	8	0	0	0	2
TnC GLU10	TnI LYS37	8	2472	3191	953	1260
TnC GLU10	TnI LYS39	8	1	16	18	0
TnC GLU10	TnI ARG44	8	6	2	2	2
TnC GLU14	TnC LYS17	8	27738	27437	27566	27430
TnC GLU14	TnC LYS21	8	0	3	5	4
TnC GLU14	TnT ARG286	8	0	0	0	27
TnC GLU14	TnI ARG9	8	141	16	0	5
TnC GLU15	TnI ARG9	8	18574	18158	20856	14566
TnC GLU15	TnI ARG12	8	287	1	728	3736
TnC GLU15	TnI ARG161	8	378	0	0	9
TnC GLU15	TnI LYS163	8	0	0	0	11
TnC GLU15	TnI ARG169	8	1301	60	2	2184
TnC LYS17	TnC ASP75	8	6	13	7	3
TnC LYS17	TnI ASP2	8	0	0	0	33
TnC LYS17	TnI ASP6	8	66	0	0	0
TnC GLU19	TnI ARG9	8	26411	26524	28765	16484
TnC GLU19	TnI ARG12	8	574	134	1082	5054
TnC GLU19	TnI ARG161	8	32393	30408	25547	32791
TnC GLU19	TnI LYS163	8	0	0	0	13
TnC GLU19	TnI ARG169	8	1842	0	6	3034
TnC LYS21	TnC ASP25	8	31380	27828	27525	32290
TnC LYS21	TnC GLU32	8	17840	20771	19450	18867
TnC LYS21	TnC ASP33	8	0	1	0	0
TnC LYS21	TnC ASP75	8	0	0	0	23
TnC LYS21	TnI ASP2	8	57	84	314	0
TnC LYS21	TnI ASP6	8	182	0	434	250
TnC LYS21	TnI GLU10	8	8	3	0	0
TnC ASP25	TnI ARG9	8	209	729	707	2357
TnC ASP25	TnI ARG12	8	23488	27990	29062	22367
TnC ASP25	TnI ARG19	8	0	0	1	0
TnC ASP25	TnI ARG20	8	0	0	10	0
TnC ASP25	TnI ARG161	8	0	6	0	0
TnC ASP25	TnI ARG169	8	25	0	0	0
TnC GLU32	TnC LYS39	8	0	0	494	0
TnC GLU32	TnC LYS43	8	0	0	240	0
TnC GLU32	TnT LYS282	8	0	21	0	0
TnC GLU32	TnT ARG286	8	0	0	0	93
TnC GLU32	TnT LYS288	8	0	0	1	77
TnC GLU32	TnI ARG9	8	4	199	0	216
TnC GLU32	TnI ARG12	8	15614	21219	19684	12172
TnC GLU32	TnI ARG19	8	843	24	2070	223
TnC GLU32	TnI ARG20	8	24	1261	776	0
TnC GLU32	TnI ARG21	8	446	0	949	0
TnC GLU32	TnI HIE33	8	0	0	2	0
TnC GLU32	TnI LYS35	8	0	0	0	1
TnC ASP33	TnC LYS39	8	0	13	819	0
TnC ASP33	TnT LYS282	8	0	131	0	54
TnC ASP33	TnT ARG286	8	3	5083	3	3263
TnC ASP33	TnT LYS288	8	17	26	431	455
TnC ASP33	TnI ARG19	8	14294	2839	9487	4354
TnC ASP33	TnI ARG20	8	12190	4758	12719	8816
TnC ASP33	TnI ARG21	8	5522	345	7245	1
TnC ASP33	TnI ARG26	8	0	0	733	3
TnC LYS39	TnC GLU55	8	0	21	0	19
TnC LYS39	TnI ASP6	8	13	0	0	0
TnC LYS39	TnI SER22	8	0	4536	0	0
TnC LYS39	TnI SER23	8	0	25065	0	33849
TnC GLU40	TnC LYS43	8	1359	2158	1201	1702
TnC GLU40	TnI ARG19	8	2117	2437	1512	831
TnC GLU40	TnI ARG20	8	2397	0	4916	2
TnC GLU40	TnI ARG21	8	8313	804	10925	15988
TnC GLU40	TnI ARG26	8	0	0	0	6942
TnC GLU40	TnI LYS163	8	182	0	0	0
TnC GLU40	TnI ARG169	8	146	1	0	0
TnC LYS43	TnI ASP6	8	44	0	0	0
TnC LYS43	TnI GLU10	8	0	0	20	0
TnC LYS43	TnI GLU164	8	6676	653	822	7073
TnC LYS43	TnI ASP167	8	1183	272	23	382
TnC ARG46	TnI ASP2	8	11	0	0	0
TnC ARG46	TnI ASP6	8	2	0	0	0
TnC ARG46	TnI GLU164	8	2263	621	19	1334
TnC ARG46	TnI ASP167	8	615	12	0	21
TnC GLU55	TnT LYS276	8	0	333	23	0
TnC GLU55	TnT ARG278	8	1	1684	1811	1179
TnC GLU55	TnT LYS280	8	214	40	114	0
TnC GLU55	TnT LYS282	8	239	196	0	411
TnC GLU55	TnT ARG286	8	2502	6373	7	1015
TnC GLU55	TnT LYS288	8	1021	903	115	58
TnC GLU55	TnI ARG12	8	8	0	0	0
TnC GLU55	TnI ARG21	8	0	0	667	0
TnC GLU55	TnI ARG26	8	24215	10803	25270	2448
TnC GLU55	TnI ARG135	8	0	0	167	4
TnC GLU55	TnI LYS137	8	144	51	1582	735
TnC GLU55	TnI LYS139	8	1812	2219	228	4970
TnC GLU55	TnI ARG140	8	2395	957	8917	532
TnC GLU55	TnI ARG144	8	34	0	0	0
TnC GLU55	TnI ARG145	8	11	0	0	0
TnC GLU56	TnT ARG278	8	0	0	0	5
TnC GLU56	TnT LYS282	8	41	0	0	0
TnC GLU56	TnT ARG286	8	2326	243	568	390
TnC GLU56	TnT LYS288	8	116	177	1	1
TnC GLU56	TnI ARG135	8	0	0	134	0
TnC GLU56	TnI LYS137	8	0	0	2913	0
TnC GLU56	TnI LYS139	8	0	0	12	147
TnC GLU56	TnI ARG140	8	0	0	5	6718
TnC GLU56	TnI ARG144	8	21033	14953	10026	13151
TnC GLU56	TnI ARG145	8	3316	10	25	0
TnC GLU56	TnI ARG147	8	95	1521	12	1172
TnC GLU59	TnC LYS90	8	0	0	21	1
TnC GLU59	TnC LYS92	8	0	0	201	0
TnC GLU59	TnC LYS142	8	2	1	10	2
TnC GLU59	TnT ARG278	8	127	2193	0	0
TnC GLU59	TnT LYS280	8	204	0	0	0
TnC GLU59	TnT LYS282	8	1731	0	0	0
TnC GLU59	TnT ARG286	8	2	4	441	4653
TnC GLU59	TnT LYS288	8	18	22	0	0
TnC GLU59	TnI ARG26	8	28	0	300	0
TnC GLU59	TnI ARG135	8	2	1	734	6
TnC GLU59	TnI LYS137	8	1	0	1130	0
TnC GLU59	TnI LYS139	8	362	1	0	31
TnC GLU59	TnI ARG140	8	12510	8106	27956	10223
TnC GLU59	TnI ARG144	8	1	280	28	0
TnC GLU59	TnI ARG145	8	10043	8021	18992	15192
TnC GLU59	TnI ARG147	8	3	5	0	0
TnC ASP62	TnC LYS92	8	0	0	7	0
TnC ASP62	TnC LYS142	8	163	2926	6459	711
TnC ASP62	TnC LYS158	8	0	0	2	0
TnC ASP62	TnT LYS276	8	1	1	0	0
TnC ASP62	TnT ARG278	8	18	3707	174	2347
TnC ASP62	TnT LYS280	8	145	0	0	0
TnC ASP62	TnT LYS282	8	4399	0	0	41
TnC ASP62	TnT ARG286	8	950	45	0	2569
TnC ASP62	TnT LYS288	8	30	44	3	0
TnC ASP62	TnI ARG26	8	7243	2	5723	0
TnC ASP62	TnI LYS35	8	0	0	7	0
TnC ASP62	TnI ARG135	8	1	0	269	1
TnC ASP62	TnI LYS137	8	2	0	25	50
TnC ASP62	TnI LYS139	8	8	4	0	0
TnC ASP62	TnI ARG140	8	28497	32450	31561	28069
TnC ASP62	TnI ARG145	8	13	340	1098	1841
TnC GLU63	TnC ARG83	8	31347	29001	30914	29737
TnC GLU63	TnC LYS90	8	69	12	351	113
TnC GLU63	TnC LYS92	8	1	0	221	0
TnC GLU63	TnC LYS142	8	4	737	0	0
TnC GLU63	TnC LYS158	8	1622	4362	11621	19890
TnC GLU63	TnT ARG286	8	3	0	0	0
TnC GLU63	TnT LYS288	8	352	0	0	0
TnC GLU63	TnI LYS139	8	1	0	0	0
TnC GLU63	TnI ARG140	8	2269	25	370	518
TnC GLU63	TnI ARG144	8	1083	11	5	0
TnC GLU63	TnI ARG145	8	25490	27020	31912	30947
TnC GLU63	TnI ARG147	8	25299	25004	24811	26662
TnC ASP65	TnC LYS142	8	1	0	57	0
TnC ASP65	TnT ARG278	8	0	3	0	3
TnC ASP65	TnT LYS282	8	2360	0	0	0
TnC ASP65	TnT ARG286	8	1	0	0	2
TnC ASP65	TnT LYS288	8	34	0	0	0
TnC ASP65	TnI ARG26	8	132	0	794	0
TnC ASP65	TnI LYS35	8	0	0	9	0
TnC ASP65	TnI ARG140	8	0	0	0	4
TnC ASP65	EFII CA2+	8	37500	37500	37500	37500
TnC GLU66	TnC LYS138	8	0	0	0	1
TnC GLU66	TnC LYS142	8	1240	716	1218	530
TnC GLU66	TnC LYS158	8	424	0	1	91
TnC GLU66	TnT LYS276	8	14	0	0	0
TnC GLU66	TnT ARG278	8	13	0	0	0
TnC GLU66	TnT ARG286	8	1921	0	0	0
TnC GLU66	TnT LYS288	8	30	0	0	6
TnC GLU66	TnI HIE33	8	90	5	148	102
TnC GLU66	TnI LYS35	8	3195	1825	2564	2000
TnC GLU66	TnI LYS36	8	2	8	289	1530
TnC GLU66	TnI LYS37	8	1650	3356	3212	4117
TnC GLU66	TnI LYS39	8	0	1	76	0
TnC GLU66	TnI LYS45	8	0	1	3	0
TnC ASP67	TnT ARG278	8	4	642	0	520
TnC ASP67	TnT LYS280	8	53	0	0	2
TnC ASP67	TnT LYS282	8	2	1	0	330
TnC ASP67	TnT ARG286	8	153	0	0	17
TnC ASP67	TnT LYS288	8	117	2	0	41
TnC ASP67	TnI ARG19	8	1	0	2	0
TnC ASP67	TnI ARG20	8	410	0	263	0
TnC ASP67	TnI ARG21	8	2994	0	312	0
TnC ASP67	TnI HIE33	8	4	0	49	8
TnC ASP67	TnI LYS35	8	7430	12929	5267	4816
TnC ASP67	TnI LYS36	8	81	1	124	16
TnC ASP67	TnI LYS37	8	1440	2687	2056	126
TnC ASP67	EFII CA2+	8	37500	37500	37500	37499
TnC ASP73	TnT LYS280	8	0	0	0	1
TnC ASP73	TnT LYS282	8	0	601	0	562
TnC ASP73	TnT ARG286	8	0	0	0	102
TnC ASP73	TnT LYS288	8	117	13	0	130
TnC ASP73	TnI ARG19	8	2433	0	1337	0
TnC ASP73	TnI ARG20	8	2285	0	3324	144
TnC ASP73	TnI ARG21	8	5229	0	829	0
TnC ASP73	TnI ARG26	8	0	0	2	0
TnC ASP73	TnI HIE33	8	2	0	1	1
TnC ASP73	TnI LYS35	8	19417	19572	10542	12773
TnC ASP73	TnI LYS36	8	0	3	118	8
TnC ASP73	TnI LYS37	8	3453	5440	3939	117
TnC ASP73	EFII CA2+	8	36589	36990	36737	36897
TnC ASP75	TnT LYS282	8	0	3	0	6
TnC ASP75	TnT ARG286	8	0	0	0	101
TnC ASP75	TnT LYS288	8	0	0	0	1
TnC ASP75	TnI ARG19	8	1	0	0	0
TnC ASP75	TnI ARG21	8	326	0	0	0
TnC ASP75	TnI HIE33	8	14	0	4	0
TnC ASP75	TnI LYS35	8	15196	9977	9464	9433
TnC ASP75	TnI LYS36	8	8	6	4	124
TnC ASP75	TnI LYS37	8	6533	9188	4955	3128
TnC ASP75	TnI LYS39	8	1	11	31	0
TnC GLU76	TnT LYS282	8	0	0	0	3
TnC GLU76	TnI ARG21	8	8	0	0	0
TnC GLU76	TnI LYS35	8	19611	20137	9758	12638
TnC GLU76	TnI LYS36	8	4	0	18	11
TnC GLU76	TnI LYS37	8	3574	5634	4064	123
TnC GLU76	EFII CA2+	8	37500	37500	37500	37500
TnC ARG83	TnC ASP87	8	2604	5096	83	1755
TnC ARG83	TnC ASP88	8	19027	12013	14006	12078
TnC ARG83	TnC GLU155	8	3813	282	68	43
TnC ARG83	TnC GLY159	8	0	0	30062	28544
TnC ARG83	TnC GLU161	8	0	0	0	457
TnC LYS86	TnC ASP88	8	165	761	864	11
TnC LYS86	TnC GLY159	8	0	0	44	128
TnC LYS86	TnC GLU161	8	135	262	21	24
TnC LYS86	TnI ASP2	8	0	0	0	3
TnC LYS86	TnI ASP151	8	0	0	0	2
TnC LYS86	TnI ASP167	8	0	1	0	0
TnC ASP87	TnC LYS90	8	2517	3662	2279	923
TnC ASP87	TnC LYS92	8	16	8	41	0
TnC ASP87	TnC LYS158	8	107	14	0	0
TnC ASP87	TnI ARG144	8	21	585	754	90
TnC ASP87	TnI ARG145	8	3429	5729	1966	35
TnC ASP87	TnI ARG147	8	4681	8484	3164	1912
TnC ASP87	TnI ARG169	8	0	5	0	87
TnC ASP88	TnC LYS90	8	2466	2304	2749	5439
TnC ASP88	TnC LYS92	8	639	1658	2454	419
TnC ASP88	TnC LYS158	8	1654	2246	5285	924
TnC ASP88	TnI LYS139	8	8	0	0	0
TnC ASP88	TnI ARG140	8	0	0	1	0
TnC ASP88	TnI ARG144	8	1701	322	4325	1670
TnC ASP88	TnI ARG145	8	7093	2801	6224	3774
TnC ASP88	TnI ARG147	8	22322	21336	19541	21243
TnC LYS90	TnC GLU94	8	5237	3192	3932	5381
TnC LYS90	TnC GLU95	8	33	5	73	10
TnC LYS90	TnC GLU96	8	807	1271	171	293
TnC LYS90	TnC GLU155	8	95	28	1	0
TnC LYS90	TnC GLY159	8	0	0	106	2125
TnC LYS90	TnC GLU161	8	4104	3124	2254	1537
TnC LYS90	TnI ASP151	8	0	0	0	1
TnC LYS92	TnC GLU94	8	130	1472	262	126
TnC LYS92	TnC GLU95	8	1	224	112	42
TnC LYS92	TnC GLU96	8	8993	7206	7772	6905
TnC LYS92	TnC ASP99	8	1	1	0	23
TnC LYS92	TnC GLU155	8	39	3	431	0
TnC LYS92	TnC GLY159	8	0	0	547	32
TnC LYS92	TnC GLU161	8	14860	11700	16725	14311
TnC LYS92	TnI GLU61	8	0	0	0	13
TnC GLU94	TnC LYS158	8	3559	2194	4019	3306
TnC GLU94	TnT ARG267	8	8974	3906	3914	401
TnC GLU94	TnT ARG286	8	45	2	61	86
TnC GLU94	TnT LYS288	8	75	8	86	4
TnC GLU94	TnI LYS57	8	0	2993	274	0
TnC GLU94	TnI ARG135	8	4665	2728	2005	179
TnC GLU94	TnI LYS137	8	2	0	0	0
TnC GLU94	TnI LYS139	8	625	0	2704	4
TnC GLU94	TnI ARG140	8	868	0	22	4
TnC GLU94	TnI ARG144	8	765	899	8450	9229
TnC GLU94	TnI ARG145	8	1	2	2	334
TnC GLU94	TnI ARG147	8	0	0	0	96
TnC GLU95	TnC ARG102	8	194	179	2365	1446
TnC GLU95	TnT LYS253	8	3447	2701	1104	3602
TnC GLU95	TnT ARG267	8	14	2435	423	2
TnC GLU95	TnT ARG286	8	77	0	0	0
TnC GLU95	TnT LYS288	8	68	6	4011	0
TnC GLU95	TnI LYS57	8	0	641	9	0
TnC GLU95	TnI ARG135	8	1	1683	424	0
TnC GLU95	TnI LYS139	8	1	0	1424	0
TnC GLU95	TnI ARG140	8	34	0	0	0
TnC GLU95	TnI ARG144	8	0	51	79	1617
TnC GLU95	TnI ARG145	8	0	0	0	73
TnC GLU96	TnT LYS253	8	53	797	201	11
TnC GLU96	TnT ARG267	8	0	0	44	0
TnC GLU96	TnI LYS57	8	1188	1975	2037	777
TnC GLU96	TnI ARG147	8	0	0	0	2
TnC ASP99	TnC ARG102	8	23807	24832	21232	23948
TnC ASP99	TnT LYS253	8	15	1	0	24
TnC ASP99	TnI ARG67	8	904	6823	1193	949
TnC ARG102	TnC ASP105	8	0	2	0	1
TnC ARG102	TnT GLU252	8	3824	2597	2283	1598
TnC ARG102	TnT GLU260	8	7478	857	2980	4081
TnC ARG102	TnI GLU59	8	0	1	0	0
TnC ARG102	TnI GLU63	8	5631	8512	7151	3992
TnC ASP105	EFIV CA2+	8	37500	37498	37500	37499
TnC LYS106	TnC ASP113	8	8	2	0	97
TnC LYS106	TnC ASP115	8	255	172	149	729
TnC LYS106	TnC GLU116	8	28	6	2	966
TnC LYS106	TnI GLU59	8	3013	2420	2139	2750
TnC LYS106	TnI GLU63	8	881	361	595	334
TnC LYS106	TnI GLU66	8	3	0	0	1
TnC ASP109	TnC ARG147	8	12467	8984	10671	11061
TnC ASP109	TnT ARG278	8	0	0	0	5
TnC ASP109	TnT LYS280	8	0	0	14	0
TnC ASP109	TnT LYS282	8	0	0	1	0
TnC ASP109	TnT ARG286	8	0	0	0	1
TnC ASP109	TnT LYS288	8	0	0	1	1
TnC ASP109	EFIV CA2+	8	37500	37500	37500	37500
TnC ASP113	TnC ARG147	8	12133	8702	10248	10740
TnC ASP113	TnT ARG278	8	0	0	0	1
TnC ASP113	TnT LYS280	8	0	0	95	38
TnC ASP113	TnT ARG286	8	2	4	1	0
TnC ASP113	TnT LYS288	8	0	20	2	11
TnC ASP113	EFIV CA2+	8	34907	34687	33959	36695
TnC ASP115	TnC LYS118	8	12744	11444	12462	12880
TnC ASP115	TnC ARG147	8	0	0	0	7
TnC ASP115	TnT ARG278	8	0	0	0	4
TnC ASP115	TnT LYS280	8	0	0	22	2
TnC ASP115	TnT ARG286	8	0	19	0	0
TnC ASP115	TnT LYS288	8	0	0	0	58
TnC GLU116	EFIV CA2+	8	37500	37500	37500	37500
TnC LYS118	TnC GLU130	8	13668	15075	15680	15184
TnC LYS118	TnC ASP131	8	5	7	8	2
TnC LYS118	TnC GLU134	8	1054	2092	847	1203
TnC GLU126	TnI ARG44	8	19069	19189	16837	18281
TnC GLU126	TnI ARG62	8	0	0	0	29
TnC GLU130	TnT ARG286	8	0	0	0	348
TnC GLU130	TnT LYS288	8	0	0	0	14
TnC ASP131	TnT LYS282	8	2	0	0	0
TnC ASP131	TnT ARG286	8	0	0	3	518
TnC ASP131	TnT LYS288	8	7	0	0	96
TnC ASP131	TnI HIE33	8	0	5	0	0
TnC ASP131	TnI LYS35	8	0	0	3	0
TnC ASP131	TnI LYS36	8	0	48	649	0
TnC ASP131	TnI LYS39	8	5490	4045	6917	4710
TnC ASP131	TnI ARG44	8	0	1	0	3
TnC ASP132	TnI LYS36	8	0	6	212	0
TnC ASP132	TnI LYS39	8	2352	4545	2845	2056
TnC ASP132	TnI ARG44	8	10581	11489	12766	13899
TnC GLU134	TnC LYS138	8	14495	13187	13117	14410
TnC GLU134	TnT ARG278	8	0	0	1	0
TnC GLU134	TnT LYS282	8	30	0	0	181
TnC GLU134	TnT ARG286	8	0	91	3	838
TnC GLU134	TnT LYS288	8	616	60	0	79
TnC GLU134	TnI HIE33	8	2	165	17	1
TnC GLU134	TnI LYS35	8	0	0	99	6
TnC GLU134	TnI LYS36	8	0	155	1432	68
TnC GLU134	TnI LYS39	8	318	423	823	427
TnC GLU135	TnC LYS138	8	16318	14136	16480	18157
TnC GLU135	TnT LYS288	8	1	0	0	105
TnC GLU135	TnI HIE33	8	341	479	459	76
TnC GLU135	TnI LYS35	8	0	0	41	119
TnC GLU135	TnI LYS36	8	117	553	951	105
TnC GLU135	TnI LYS37	8	0	2	6	20
TnC GLU135	TnI LYS39	8	5881	5583	6550	8100
TnC GLU135	TnI ARG44	8	2	1	113	0
TnC GLU135	TnI LYS45	8	5867	9831	6703	1987
TnC LYS138	TnC ASP141	8	607	2221	2615	1087
TnC LYS138	TnI GLU31	8	30	1285	21	0
TnC ASP139	TnC LYS142	8	32	73	5	64
TnC ASP139	TnC LYS158	8	0	0	0	11
TnC ASP139	TnT ARG286	8	3	0	0	0
TnC ASP139	TnI HIE33	8	56	59	10	17
TnC ASP139	TnI LYS35	8	0	3	85	7
TnC ASP139	TnI LYS36	8	9	150	133	254
TnC ASP139	TnI LYS37	8	1	389	158	74
TnC ASP139	TnI LYS39	8	0	0	1	0
TnC ASP139	TnI LYS45	8	30575	30013	24117	29056
TnC ASP139	TnI LYS49	8	13307	11770	14783	16125
TnC ASP141	TnT ARG278	8	0	0	3	0
TnC ASP141	TnT LYS282	8	0	0	0	367
TnC ASP141	TnT ARG286	8	0	3	0	5
TnC ASP141	TnI HIE33	8	2703	785	583	1277
TnC ASP141	TnI LYS35	8	0	10	135	2
TnC ASP141	TnI LYS36	8	22	5	333	975
TnC ASP141	TnI LYS37	8	0	9	0	42
TnC ASP141	EFIII CA2+	8	37500	37500	37500	37500
TnC LYS142	TnC ASP149	8	27	12	18	3
TnC LYS142	TnC ASP151	8	426	58	134	45
TnC LYS142	TnC GLU152	8	84	25	28	15
TnC LYS142	TnC GLU155	8	4913	4560	4202	5501
TnC LYS142	TnT ASP270	8	12	2	1	0
TnC LYS142	TnI GLU31	8	467	233	337	104
TnC ASP145	TnC ARG147	8	2802	14211	3122	9169
TnC ASP145	TnT LYS273	8	880	2874	1104	802
TnC ASP145	TnT LYS276	8	162	0	0	46
TnC ASP145	TnT ARG278	8	0	0	1	1
TnC ASP145	TnT LYS280	8	1	0	0	2006
TnC ASP145	TnT LYS282	8	10	0	8	0
TnC ASP145	TnT ARG286	8	1	0	13	67
TnC ASP145	TnT LYS288	8	0	0	1	754
TnC ASP145	TnI LYS139	8	0	0	1	0
TnC ASP145	EFIII CA2+	8	37500	37500	37500	37500
TnC ARG147	TnC ASP149	8	536	13982	2453	9277
TnC ARG147	TnT ASP270	8	3686	13705	2407	8633
TnC ASP149	TnT ARG267	8	14	0	2	5837
TnC ASP149	TnT LYS273	8	433	787	4459	459
TnC ASP149	TnT LYS276	8	1242	0	0	4
TnC ASP149	TnT LYS280	8	0	0	0	3829
TnC ASP149	TnT LYS282	8	1	0	0	0
TnC ASP149	TnT ARG286	8	0	0	25	0
TnC ASP149	TnT LYS288	8	0	0	1	1167
TnC ASP149	TnI ARG135	8	171	2	0	1
TnC ASP149	TnI LYS139	8	0	0	1231	0
TnC ASP149	EFIII CA2+	8	35693	37460	37413	36720
TnC ASP151	TnT ARG267	8	33838	36611	28840	36173
TnC ASP151	TnT LYS273	8	0	0	3312	0
TnC ASP151	TnT LYS276	8	1393	0	0	16
TnC ASP151	TnT ARG278	8	0	2	0	0
TnC ASP151	TnT LYS280	8	0	0	0	1
TnC ASP151	TnT ARG286	8	0	0	181	408
TnC ASP151	TnT LYS288	8	8	0	0	0
TnC ASP151	TnI ARG135	8	12746	15288	13825	19847
TnC ASP151	TnI LYS137	8	0	0	0	24
TnC ASP151	TnI LYS139	8	798	0	4650	0
TnC ASP151	TnI ARG140	8	293	0	417	0
TnC ASP151	TnI ARG144	8	0	0	0	2
TnC GLU152	TnT ARG267	8	0	0	0	4
TnC GLU152	TnT LYS273	8	0	3	1410	0
TnC GLU152	TnT LYS276	8	1063	0	0	0
TnC GLU152	TnT LYS280	8	0	0	0	1
TnC GLU152	TnT LYS288	8	0	0	0	1
TnC GLU152	TnI ARG135	8	59	0	0	0
TnC GLU152	TnI LYS139	8	0	0	24	0
TnC GLU152	EFIII CA2+	8	37500	37500	37500	37500
TnC GLU155	TnC LYS158	8	24641	27045	16233	21127
TnC GLU155	TnT ARG267	8	30	2	0	0
TnC GLU155	TnT LYS276	8	94	0	0	0
TnC GLU155	TnT ARG278	8	0	6	0	0
TnC GLU155	TnT ARG286	8	101	0	524	765
TnC GLU155	TnT LYS288	8	395	0	0	0
TnC GLU155	TnI HIE33	8	37	0	0	37
TnC GLU155	TnI LYS36	8	0	0	0	1
TnC GLU155	TnI LYS37	8	0	0	0	15
TnC GLU155	TnI LYS49	8	0	1	0	0
TnC GLU155	TnI ARG135	8	22	23	131	122
TnC GLU155	TnI LYS139	8	911	0	42	0
TnC GLU155	TnI ARG140	8	343	10	4940	1602
TnC GLU155	TnI ARG144	8	4	13	11	2
TnC GLU155	TnI ARG145	8	7734	10526	20020	18685
TnC LYS158	TnC GLU161	8	25	2	0	1
TnC GLY159	TnI LYS37	8	0	0	0	11
TnC GLY159	TnI LYS45	8	0	0	0	3
TnC GLY159	TnI LYS49	8	0	0	1	4
TnC GLY159	TnI ARG144	8	0	0	60	14
TnC GLY159	TnI ARG145	8	0	0	189	5198
TnC GLY159	TnI ARG147	8	0	0	358	1652
TnC GLU161	TnI LYS57	8	14265	13147	18355	22433
TnC GLU161	TnI ARG147	8	0	0	0	141
TnT GLU204	TnT LYS207	8	10107	12573	11435	11361
TnT GLU204	TnT LYS208	8	1511	1559	1730	1934
TnT GLU204	TnT LYS209	8	466	781	162	249
TnT GLU204	TnT LYS210	8	993	1984	417	211
TnT GLU204	TnT ARG215	8	5	443	0	1
TnT GLU204	TnT ARG216	8	0	1	226	15
TnT GLU204	TnT LYS217	8	0	0	1	6
TnT GLU204	TnT HIE223	8	0	1	0	0
TnT GLU204	TnT LYS232	8	0	11	0	0
TnT GLU204	TnI ARG97	8	0	7	0	0
TnT GLU204	TnI LYS105	8	320	15	9	409
TnT GLU204	TnI ARG110	8	0	2098	49	961
TnT GLU204	TnI LYS119	8	0	0	41	6
TnT ARG205	TnT GLU214	8	0	0	0	13
TnT ARG205	TnT GLU231	8	0	115	0	0
TnT ARG205	TnT GLU235	8	0	4	0	0
TnT ARG205	TnT GLU246	8	0	712	9	380
TnT ARG205	TnT ASP249	8	0	1	0	0
TnT ARG205	TnI ASP94	8	0	32	0	0
TnT ARG205	TnI ASP104	8	69	1399	51	1298
TnT ARG205	TnI ASP107	8	3597	11639	5598	9434
TnT ARG205	TnI GLU108	8	4708	13599	6428	12824
TnT ARG205	TnI GLU109	8	0	0	505	0
TnT ARG205	TnI ASP112	8	230	88	506	866
TnT ARG205	TnI GLU114	8	1026	56	575	883
TnT GLU206	TnT LYS208	8	370	765	988	92
TnT GLU206	TnT LYS209	8	16390	16250	17388	17755
TnT GLU206	TnT LYS210	8	4037	2744	3058	3994
TnT GLU206	TnT ARG215	8	35	1612	0	560
TnT GLU206	TnT ARG216	8	30	1020	11	13
TnT GLU206	TnT LYS217	8	135	1	7	0
TnT GLU206	TnI LYS71	8	0	1	0	0
TnT GLU206	TnI HIE100	8	0	33	0	0
TnT GLU206	TnI LYS105	8	638	330	655	2622
TnT GLU206	TnI ARG110	8	1491	2727	5351	2686
TnT GLU206	TnI LYS119	8	0	0	1	0
TnT LYS207	TnT GLU214	8	2259	1	1	0
TnT LYS207	TnT ASP222	8	0	49	0	0
TnT LYS207	TnT GLU246	8	0	2	0	7
TnT LYS207	TnI ASP104	8	4089	0	0	0
TnT LYS207	TnI ASP107	8	1875	11	6	0
TnT LYS207	TnI GLU108	8	284	143	676	61
TnT LYS207	TnI GLU109	8	0	0	1	0
TnT LYS207	TnI GLU114	8	0	44	0	0
TnT LYS208	TnT GLU214	8	12	0	0	0
TnT LYS208	TnT GLU235	8	0	3	0	0
TnT LYS208	TnT GLU246	8	0	351	0	13
TnT LYS208	TnT ASP249	8	0	18	0	0
TnT LYS208	TnI ASP104	8	0	62	0	487
TnT LYS208	TnI ASP107	8	3	1128	0	2408
TnT LYS208	TnI GLU108	8	2	683	53	136
TnT LYS208	TnI GLU114	8	0	33	0	102
TnT LYS209	TnT GLU214	8	0	122	10	0
TnT LYS209	TnT GLU235	8	0	140	0	0
TnT LYS209	TnI ASP104	8	677	2510	1644	988
TnT LYS209	TnI ASP107	8	3977	6085	10185	8320
TnT LYS209	TnI GLU108	8	6815	6791	3765	8898
TnT LYS209	TnI ASP112	8	0	0	0	15
TnT LYS209	TnI GLU114	8	0	106	0	0
TnT LYS210	TnT GLU214	8	2664	925	555	894
TnT LYS210	TnT GLU235	8	0	0	0	1
TnT LYS210	TnI ASP104	8	149	15	18	4
TnT LYS210	TnI ASP107	8	74	90	111	66
TnT LYS210	TnI GLU108	8	3450	7920	10395	6330
TnT LYS210	TnI GLU114	8	0	88	0	0
TnT GLU214	TnT ARG216	8	48	3	0	30
TnT GLU214	TnT LYS217	8	9978	11031	6309	10389
TnT GLU214	TnT LYS232	8	0	159	0	15
TnT GLU214	TnI ARG97	8	23439	25670	32672	25904
TnT GLU214	TnI HIE100	8	2196	53	0	14
TnT GLU214	TnI LYS105	8	23	0	0	0
TnT ARG215	TnT ASP222	8	191	195	0	0
TnT ARG215	TnT GLU235	8	0	64	0	0
TnT ARG215	TnI ASP94	8	0	53	0	0
TnT ARG215	TnI ASP104	8	449	2276	0	4515
TnT ARG215	TnI ASP107	8	0	1709	0	4108
TnT ARG215	TnI GLU108	8	12	667	0	1211
TnT ARG216	TnT GLU235	8	0	1	0	0
TnT ARG216	TnI ASP104	8	28984	31842	36247	34947
TnT ARG216	TnI ASP107	8	0	18	0	1
TnT ARG216	TnI GLU108	8	0	110	0	2258
TnT LYS217	TnT ASP222	8	1402	1	0	26
TnT LYS217	TnT GLU235	8	10	20	0	5
TnT LYS217	TnI ASP104	8	362	127	49	38
TnT ASP222	TnI ARG97	8	25855	23481	30207	23421
TnT GLU226	TnT ARG230	8	25003	24596	24789	25133
TnT ASP227	TnT ARG230	8	21758	23908	22158	24693
TnT ARG230	TnI GLU83	8	5	13	24	7
TnT GLU231	TnT LYS234	8	21493	20820	21428	21039
TnT LYS232	TnT GLU235	8	28583	29541	29246	29179
TnT LYS234	TnI GLU83	8	44	15	6	10
TnT GLU244	TnT LYS247	8	35892	35979	35130	35688
TnT GLU244	TnI ARG78	8	15387	14453	21444	16183
TnT GLU244	TnI ARG102	8	26203	24202	18193	22687
TnT GLU246	TnT LYS253	8	0	0	1	0
TnT GLU246	TnI LYS71	8	4	1	0	0
TnT GLU246	TnI ARG110	8	10572	7305	8807	10960
TnT LYS247	TnI GLU109	8	35972	35686	35100	35325
TnT ASP249	TnT LYS253	8	489	322	460	346
TnT ASP249	TnI ARG67	8	1438	1169	1038	1269
TnT ASP249	TnI LYS71	8	33153	34925	34562	34789
TnT GLU252	TnT LYS255	8	24036	26101	26439	25546
TnT GLU252	TnI ARG67	8	23269	22358	24084	23433
TnT GLU252	TnI LYS71	8	1	0	24	10
TnT LYS253	TnT GLU260	8	450	65	73	160
TnT LYS255	TnI GLU63	8	71	30	41	35
TnT LYS255	TnI GLU66	8	4	0	0	0
TnT LYS255	TnI GLU70	8	53	30	27	48
TnT LYS258	TnI GLU123	8	33	40	69	35
TnT GLU260	TnT ARG267	8	61	22	30	8
TnT GLU260	TnT ARG286	8	11	0	2	0
TnT GLU260	TnT LYS288	8	2	0	4327	0
TnT GLU260	TnI LYS139	8	0	0	393	0
TnT ARG265	TnI GLU123	8	13817	11843	14377	12147
TnT ARG265	TnI ASP126	8	0	0	1	0
TnT ARG267	TnT ASP270	8	1	0	3	6611
TnT ASP270	TnT LYS273	8	12142	14546	14674	11383
TnT ASP270	TnT LYS276	8	382	0	0	166
TnT ASP270	TnT ARG278	8	8	0	13	31
TnT ASP270	TnT LYS280	8	0	0	0	4141
TnT ASP270	TnT LYS282	8	98	0	101	12
TnT ASP270	TnT ARG286	8	645	0	821	54
TnT ASP270	TnT LYS288	8	3	0	6	968
TnT ASP270	TnI ARG135	8	497	2	16	13
TnT ASP270	TnI LYS139	8	36	0	3325	0
TnT LYS273	TnI GLU31	8	1356	48	219	112
TnT LYS273	TnI ASP133	8	0	0	0	1
TnT LYS276	TnI GLU31	8	436	3237	1482	1558
TnT LYS276	TnI ASP133	8	126	243	9	238
TnT ARG278	TnI SER22	8	0	19	0	1158
TnT ARG278	TnI GLU31	8	2128	3869	97	3526
TnT ARG278	TnI ASP126	8	543	0	307	66
TnT ARG278	TnI ASP133	8	6558	4223	9549	3889
TnT LYS280	TnI SER22	8	0	7631	0	5472
TnT LYS280	TnI SER23	8	0	3620	0	1
TnT LYS280	TnI GLU31	8	532	1617	18	939
TnT LYS280	TnI GLU123	8	43	0	0	3
TnT LYS280	TnI ASP126	8	85	0	1976	635
TnT LYS280	TnI ASP133	8	446	1329	358	656
TnT LYS282	TnI SER22	8	0	163	0	3311
TnT LYS282	TnI SER23	8	0	868	0	0
TnT LYS282	TnI GLU31	8	453	51	355	4660
TnT LYS282	TnI GLU123	8	185	0	2	0
TnT LYS282	TnI ASP126	8	992	127	959	8
TnT LYS282	TnI ASP133	8	198	811	977	179
TnT ARG286	TnI SER22	8	0	2323	0	561
TnT ARG286	TnI SER23	8	0	3562	0	782
TnT ARG286	TnI GLU31	8	3084	5304	3774	3838
TnT ARG286	TnI GLU123	8	1426	147	2624	3407
TnT ARG286	TnI ASP126	8	3256	838	3027	1776
TnT ARG286	TnI ASP133	8	1584	790	3986	132
TnT LYS288	TnI SER22	8	0	3285	0	978
TnT LYS288	TnI SER23	8	0	40	0	177
TnT LYS288	TnI GLU31	8	1898	41	66	1405
TnT LYS288	TnI GLU114	8	8	0	13	0
TnT LYS288	TnI GLU123	8	52	94	605	1153
TnT LYS288	TnI ASP126	8	29	157	714	598
TnT LYS288	TnI ASP133	8	555	50	213	56
TnI ASP2	TnI ARG9	8	1169	1946	1142	1116
TnI ASP2	TnI ARG12	8	70	27	221	361
TnI ASP2	TnI ARG19	8	2	0	0	0
TnI ASP2	TnI ARG20	8	0	0	125	0
TnI ASP2	TnI ARG21	8	6	0	0	0
TnI ASP2	TnI LYS37	8	14	0	0	0
TnI ASP2	TnI LYS39	8	12	0	0	0
TnI ASP2	TnI ARG161	8	341	2286	1387	2484
TnI ASP2	TnI LYS163	8	443	8	8	136
TnI ASP2	TnI ARG169	8	2594	2120	2864	1242
TnI ASP6	TnI ARG9	8	3466	5252	2761	7687
TnI ASP6	TnI ARG12	8	1385	2758	474	1352
TnI ASP6	TnI ARG161	8	835	157	281	32
TnI ASP6	TnI LYS163	8	4	0	0	59
TnI ASP6	TnI ARG169	8	7448	2100	3071	1974
TnI ARG9	TnI GLU164	8	84	722	1417	3151
TnI ARG9	TnI ASP167	8	0	4100	388	964
TnI GLU10	TnI ARG12	8	2337	3154	4498	1120
TnI GLU10	TnI ARG161	8	19042	24397	27222	15061
TnI GLU10	TnI LYS163	8	1	19	0	168
TnI GLU10	TnI ARG169	8	1374	920	1593	7805
TnI ARG12	TnI GLU164	8	6645	1245	1	2905
TnI ARG12	TnI ASP167	8	4957	2516	0	1062
TnI ARG19	TnI SER22	8	0	8970	0	16101
TnI ARG19	TnI SER23	8	0	25644	0	18317
TnI ARG19	TnI GLU164	8	0	0	1	0
TnI ARG19	TnI ASP167	8	84	0	0	0
TnI ARG20	TnI SER22	8	0	3877	0	15191
TnI ARG20	TnI SER23	8	0	36	0	21
TnI ARG20	TnI GLU31	8	122	0	56	0
TnI ARG21	TnI SER23	8	0	27092	0	33826
TnI ARG21	TnI GLU31	8	243	99	1188	0
TnI SER22	TnI ARG26	8	0	0	0	1
TnI SER22	TnI HIE33	8	0	24	0	0
TnI SER22	TnI LYS35	8	0	1123	0	0
TnI SER22	EFII CA2+	8	0	3246	0	0
TnI SER23	TnI ARG26	8	0	35750	0	37013
TnI SER23	TnI LYS137	8	0	1	0	0
TnI ARG26	TnI GLU31	8	1	0	11	0
TnI GLU31	TnI HIE33	8	3351	2464	4089	3889
TnI GLU31	TnI LYS35	8	0	493	266	845
TnI GLU31	TnI LYS36	8	91	40	630	3
TnI GLU31	TnI LYS37	8	0	15	9	4
TnI GLU31	TnI LYS137	8	0	0	153	48
TnI GLU31	TnI LYS139	8	0	0	0	20
TnI GLU31	TnI ARG140	8	0	0	1	0
TnI GLU31	EFII CA2+	8	0	0	223	0
TnI LYS57	TnI GLU61	8	494	837	393	446
TnI GLU59	TnI ARG62	8	35944	35680	34743	34725
TnI GLU61	TnI ARG68	8	21849	21616	22820	20962
TnI ARG62	TnI GLU65	8	15	52	160	359
TnI ARG62	TnI GLU66	8	2472	1881	2539	1810
TnI GLU63	TnI ARG67	8	19808	20684	19800	20141
TnI GLU65	TnI ARG68	8	36772	36857	36796	36668
TnI GLU66	TnI ARG73	8	20668	22051	19321	18949
TnI ARG67	TnI GLU70	8	955	328	1399	1331
TnI GLU70	TnI ARG73	8	36143	36581	36057	35918
TnI GLU70	TnI ARG78	8	234	8	2	245
TnI ARG78	TnI GLU109	8	6435	4330	9812	5648
TnI ASP94	TnI ARG97	8	8664	5737	2361	7258
TnI HIE100	TnI ASP104	8	4382	4359	6093	4731
TnI ARG102	TnI GLU109	8	29311	27778	22818	26114
TnI LYS105	TnI GLU108	8	9712	6904	9222	7981
TnI LYS105	TnI GLU109	8	7230	8758	9003	8067
TnI ASP107	TnI ARG110	8	31799	34033	32466	34418
TnI GLU109	TnI LYS116	8	0	0	0	1
TnI ARG110	TnI GLU114	8	30095	31856	31631	26174
TnI ASP112	TnI LYS116	8	26403	26949	26069	24588
TnI LYS116	TnI GLU123	8	1	2	0	1
TnI LYS119	TnI GLU123	8	2628	2573	2362	2779
TnI LYS119	TnI ASP126	8	0	0	0	1
TnI GLU123	TnI LYS130	8	2	0	1	3
TnI ASP126	TnI LYS130	8	15136	15661	15117	12196
TnI LYS130	TnI ASP133	8	3387	3921	4133	4476
TnI ASP133	TnI ARG135	8	43	0	93	0
TnI ASP133	TnI LYS137	8	5445	9498	1907	6346
TnI ASP133	TnI LYS139	8	1560	780	890	843
TnI ASP133	TnI ARG140	8	272	0	0	0
TnI ARG147	TnI ASP151	8	1	0	0	2
TnI ASP151	TnI LYS163	8	0	680	0	837
TnI ASP151	TnI ARG169	8	0	702	2078	230
TnI ARG161	TnI GLU164	8	0	70	826	0
TnI ARG161	TnI ASP167	8	13	2275	0	0
TnI LYS163	TnI ASP167	8	5496	3887	6872	9220
TnI GLU164	TnI ARG169	8	2833	4000	2246	8286
TnI ASP167	TnI ARG169	8	3643	3014	4270	9232
