# Supplementary material for: Modulation of Structure and Dynamics of Cardiac Troponin by Phosphorylation and Mutations Revealed by Molecular Dynamics Simulations
Source: J Phys Chem B. 2023 Oct 4;127(41):8736–48. doi: 10.1021/acs.jpcb.3c02337 (PMC10591477; doi:10.1021/acs.jpcb.3c02337)
Supplement: Supplementary file 6 — jp3c02337_si_006.zip [file jp3c02337_si_006.zip › supplement dataset/WT_uP_run01.pdb]

CRYST1  141.585  141.059  140.821  90.00  90.00  90.00               1
ATOM      1  N   MET A   1      78.789  70.530  69.798  1.00  0.00           N  
ATOM      2  H1  MET A   1      79.526  70.876  69.201  1.00  0.00           H  
ATOM      3  H2  MET A   1      79.206  70.619  70.714  1.00  0.00           H  
ATOM      4  H3  MET A   1      78.580  69.563  69.594  1.00  0.00           H  
ATOM      5  CA  MET A   1      77.592  71.400  69.619  1.00  0.00           C  
ATOM      6  HA  MET A   1      78.018  72.382  69.823  1.00  0.00           H  
ATOM      7  CB  MET A   1      77.085  71.277  68.163  1.00  0.00           C  
ATOM      8  HB2 MET A   1      77.887  71.559  67.481  1.00  0.00           H  
ATOM      9  HB3 MET A   1      76.740  70.270  67.928  1.00  0.00           H  
ATOM     10  CG  MET A   1      76.005  72.270  67.811  1.00  0.00           C  
ATOM     11  HG2 MET A   1      75.394  71.751  67.072  1.00  0.00           H  
ATOM     12  HG3 MET A   1      75.429  72.501  68.707  1.00  0.00           H  
ATOM     13  SD  MET A   1      76.566  73.857  67.165  1.00  0.00           S  
ATOM     14  CE  MET A   1      77.174  73.331  65.541  1.00  0.00           C  
ATOM     15  HE1 MET A   1      77.452  74.153  64.881  1.00  0.00           H  
ATOM     16  HE2 MET A   1      78.110  72.773  65.576  1.00  0.00           H  
ATOM     17  HE3 MET A   1      76.459  72.638  65.098  1.00  0.00           H  
ATOM     18  C   MET A   1      76.555  71.063  70.650  1.00  0.00           C  
ATOM     19  O   MET A   1      75.612  70.346  70.286  1.00  0.00           O  
ATOM     20  N   ASP A   2      76.562  71.660  71.786  1.00  0.00           N  
ATOM     21  H   ASP A   2      77.240  72.379  71.996  1.00  0.00           H  
ATOM     22  CA  ASP A   2      75.422  71.636  72.671  1.00  0.00           C  
ATOM     23  HA  ASP A   2      74.933  70.663  72.722  1.00  0.00           H  
ATOM     24  CB  ASP A   2      75.883  71.966  74.095  1.00  0.00           C  
ATOM     25  HB2 ASP A   2      76.056  73.026  74.279  1.00  0.00           H  
ATOM     26  HB3 ASP A   2      75.049  71.719  74.752  1.00  0.00           H  
ATOM     27  CG  ASP A   2      77.130  71.234  74.610  1.00  0.00           C  
ATOM     28  OD1 ASP A   2      77.508  70.128  74.086  1.00  0.00           O  
ATOM     29  OD2 ASP A   2      77.770  71.861  75.465  1.00  0.00           O  
ATOM     30  C   ASP A   2      74.331  72.565  72.126  1.00  0.00           C  
ATOM     31  O   ASP A   2      74.516  73.371  71.220  1.00  0.00           O  
ATOM     32  N   ASP A   3      73.207  72.533  72.894  1.00  0.00           N  
ATOM     33  H   ASP A   3      73.233  71.858  73.645  1.00  0.00           H  
ATOM     34  CA  ASP A   3      71.944  73.312  72.632  1.00  0.00           C  
ATOM     35  HA  ASP A   3      72.226  74.285  72.231  1.00  0.00           H  
ATOM     36  CB  ASP A   3      71.136  72.534  71.590  1.00  0.00           C  
ATOM     37  HB2 ASP A   3      70.213  73.092  71.432  1.00  0.00           H  
ATOM     38  HB3 ASP A   3      71.628  72.570  70.618  1.00  0.00           H  
ATOM     39  CG  ASP A   3      70.843  71.045  71.867  1.00  0.00           C  
ATOM     40  OD1 ASP A   3      70.484  70.280  70.970  1.00  0.00           O  
ATOM     41  OD2 ASP A   3      70.916  70.716  73.038  1.00  0.00           O  
ATOM     42  C   ASP A   3      71.087  73.673  73.907  1.00  0.00           C  
ATOM     43  O   ASP A   3      71.289  73.085  74.949  1.00  0.00           O  
ATOM     44  N   ILE A   4      70.272  74.711  73.786  1.00  0.00           N  
ATOM     45  H   ILE A   4      70.250  75.181  72.892  1.00  0.00           H  
ATOM     46  CA  ILE A   4      69.371  75.222  74.896  1.00  0.00           C  
ATOM     47  HA  ILE A   4      70.006  75.559  75.716  1.00  0.00           H  
ATOM     48  CB  ILE A   4      68.607  76.423  74.467  1.00  0.00           C  
ATOM     49  HB  ILE A   4      69.274  77.051  73.876  1.00  0.00           H  
ATOM     50  CG2 ILE A   4      67.439  75.866  73.565  1.00  0.00           C  
ATOM     51 HG21 ILE A   4      67.084  76.552  72.796  1.00  0.00           H  
ATOM     52 HG22 ILE A   4      67.700  74.959  73.019  1.00  0.00           H  
ATOM     53 HG23 ILE A   4      66.518  75.547  74.054  1.00  0.00           H  
ATOM     54  CG1 ILE A   4      67.921  77.300  75.512  1.00  0.00           C  
ATOM     55 HG12 ILE A   4      67.232  76.648  76.050  1.00  0.00           H  
ATOM     56 HG13 ILE A   4      68.598  77.605  76.310  1.00  0.00           H  
ATOM     57  CD1 ILE A   4      67.208  78.516  74.947  1.00  0.00           C  
ATOM     58 HD11 ILE A   4      66.398  78.138  74.323  1.00  0.00           H  
ATOM     59 HD12 ILE A   4      66.630  79.098  75.664  1.00  0.00           H  
ATOM     60 HD13 ILE A   4      67.842  79.169  74.348  1.00  0.00           H  
ATOM     61  C   ILE A   4      68.573  74.118  75.542  1.00  0.00           C  
ATOM     62  O   ILE A   4      68.202  74.298  76.690  1.00  0.00           O  
ATOM     63  N   TYR A   5      68.419  72.996  74.829  1.00  0.00           N  
ATOM     64  H   TYR A   5      68.813  72.968  73.899  1.00  0.00           H  
ATOM     65  CA  TYR A   5      67.617  71.895  75.501  1.00  0.00           C  
ATOM     66  HA  TYR A   5      66.850  72.367  76.116  1.00  0.00           H  
ATOM     67  CB  TYR A   5      67.064  71.031  74.386  1.00  0.00           C  
ATOM     68  HB2 TYR A   5      67.873  70.392  74.031  1.00  0.00           H  
ATOM     69  HB3 TYR A   5      66.296  70.384  74.811  1.00  0.00           H  
ATOM     70  CG  TYR A   5      66.439  71.765  73.231  1.00  0.00           C  
ATOM     71  CD1 TYR A   5      65.429  72.697  73.507  1.00  0.00           C  
ATOM     72  HD1 TYR A   5      64.939  72.718  74.469  1.00  0.00           H  
ATOM     73  CE1 TYR A   5      64.942  73.526  72.423  1.00  0.00           C  
ATOM     74  HE1 TYR A   5      64.163  74.271  72.501  1.00  0.00           H  
ATOM     75  CZ  TYR A   5      65.595  73.484  71.200  1.00  0.00           C  
ATOM     76  OH  TYR A   5      65.150  74.239  70.138  1.00  0.00           O  
ATOM     77  HH  TYR A   5      65.463  74.118  69.238  1.00  0.00           H  
ATOM     78  CE2 TYR A   5      66.597  72.524  70.865  1.00  0.00           C  
ATOM     79  HE2 TYR A   5      66.897  72.444  69.831  1.00  0.00           H  
ATOM     80  CD2 TYR A   5      66.969  71.694  71.912  1.00  0.00           C  
ATOM     81  HD2 TYR A   5      67.881  71.127  71.798  1.00  0.00           H  
ATOM     82  C   TYR A   5      68.539  71.107  76.484  1.00  0.00           C  
ATOM     83  O   TYR A   5      68.163  70.983  77.593  1.00  0.00           O  
ATOM     84  N   LYS A   6      69.790  70.826  76.069  1.00  0.00           N  
ATOM     85  H   LYS A   6      70.017  70.964  75.095  1.00  0.00           H  
ATOM     86  CA  LYS A   6      70.853  70.290  76.991  1.00  0.00           C  
ATOM     87  HA  LYS A   6      70.441  69.408  77.481  1.00  0.00           H  
ATOM     88  CB  LYS A   6      72.032  69.823  76.189  1.00  0.00           C  
ATOM     89  HB2 LYS A   6      71.772  69.029  75.489  1.00  0.00           H  
ATOM     90  HB3 LYS A   6      72.399  70.662  75.598  1.00  0.00           H  
ATOM     91  CG  LYS A   6      73.103  69.223  77.068  1.00  0.00           C  
ATOM     92  HG2 LYS A   6      73.463  70.068  77.656  1.00  0.00           H  
ATOM     93  HG3 LYS A   6      72.687  68.670  77.910  1.00  0.00           H  
ATOM     94  CD  LYS A   6      74.257  68.590  76.269  1.00  0.00           C  
ATOM     95  HD2 LYS A   6      74.617  69.329  75.554  1.00  0.00           H  
ATOM     96  HD3 LYS A   6      75.097  68.221  76.858  1.00  0.00           H  
ATOM     97  CE  LYS A   6      74.018  67.374  75.382  1.00  0.00           C  
ATOM     98  HE2 LYS A   6      73.806  66.514  76.017  1.00  0.00           H  
ATOM     99  HE3 LYS A   6      73.062  67.583  74.902  1.00  0.00           H  
ATOM    100  NZ  LYS A   6      74.913  67.159  74.349  1.00  0.00           N  
ATOM    101  HZ1 LYS A   6      75.817  66.911  74.725  1.00  0.00           H  
ATOM    102  HZ2 LYS A   6      74.617  66.371  73.792  1.00  0.00           H  
ATOM    103  HZ3 LYS A   6      75.124  67.884  73.678  1.00  0.00           H  
ATOM    104  C   LYS A   6      71.129  71.237  78.130  1.00  0.00           C  
ATOM    105  O   LYS A   6      71.381  70.792  79.246  1.00  0.00           O  
ATOM    106  N   ALA A   7      71.202  72.594  77.845  1.00  0.00           N  
ATOM    107  H   ALA A   7      71.032  72.983  76.929  1.00  0.00           H  
ATOM    108  CA  ALA A   7      71.384  73.558  78.900  1.00  0.00           C  
ATOM    109  HA  ALA A   7      72.294  73.394  79.477  1.00  0.00           H  
ATOM    110  CB  ALA A   7      71.524  75.000  78.291  1.00  0.00           C  
ATOM    111  HB1 ALA A   7      70.571  75.498  78.111  1.00  0.00           H  
ATOM    112  HB2 ALA A   7      72.146  75.567  78.983  1.00  0.00           H  
ATOM    113  HB3 ALA A   7      72.043  74.815  77.350  1.00  0.00           H  
ATOM    114  C   ALA A   7      70.249  73.374  79.995  1.00  0.00           C  
ATOM    115  O   ALA A   7      70.408  73.716  81.137  1.00  0.00           O  
ATOM    116  N   ALA A   8      68.985  73.027  79.624  1.00  0.00           N  
ATOM    117  H   ALA A   8      68.709  72.918  78.659  1.00  0.00           H  
ATOM    118  CA  ALA A   8      67.983  72.620  80.650  1.00  0.00           C  
ATOM    119  HA  ALA A   8      68.010  73.289  81.510  1.00  0.00           H  
ATOM    120  CB  ALA A   8      66.521  72.794  80.112  1.00  0.00           C  
ATOM    121  HB1 ALA A   8      65.800  72.626  80.912  1.00  0.00           H  
ATOM    122  HB2 ALA A   8      66.607  73.760  79.615  1.00  0.00           H  
ATOM    123  HB3 ALA A   8      66.286  72.050  79.350  1.00  0.00           H  
ATOM    124  C   ALA A   8      68.226  71.196  81.224  1.00  0.00           C  
ATOM    125  O   ALA A   8      68.153  71.005  82.463  1.00  0.00           O  
ATOM    126  N   VAL A   9      68.656  70.194  80.351  1.00  0.00           N  
ATOM    127  H   VAL A   9      68.615  70.356  79.355  1.00  0.00           H  
ATOM    128  CA  VAL A   9      69.073  68.906  80.941  1.00  0.00           C  
ATOM    129  HA  VAL A   9      68.219  68.463  81.453  1.00  0.00           H  
ATOM    130  CB  VAL A   9      69.604  67.847  79.842  1.00  0.00           C  
ATOM    131  HB  VAL A   9      70.500  68.267  79.385  1.00  0.00           H  
ATOM    132  CG1 VAL A   9      69.733  66.437  80.503  1.00  0.00           C  
ATOM    133 HG11 VAL A   9      68.822  66.175  81.041  1.00  0.00           H  
ATOM    134 HG12 VAL A   9      70.158  65.704  79.817  1.00  0.00           H  
ATOM    135 HG13 VAL A   9      70.486  66.466  81.289  1.00  0.00           H  
ATOM    136  CG2 VAL A   9      68.499  67.711  78.752  1.00  0.00           C  
ATOM    137 HG21 VAL A   9      67.535  67.458  79.193  1.00  0.00           H  
ATOM    138 HG22 VAL A   9      68.297  68.652  78.241  1.00  0.00           H  
ATOM    139 HG23 VAL A   9      68.894  66.967  78.061  1.00  0.00           H  
ATOM    140  C   VAL A   9      70.098  68.896  82.034  1.00  0.00           C  
ATOM    141  O   VAL A   9      69.952  68.188  83.022  1.00  0.00           O  
ATOM    142  N   GLU A  10      71.031  69.823  81.983  1.00  0.00           N  
ATOM    143  H   GLU A  10      71.063  70.282  81.084  1.00  0.00           H  
ATOM    144  CA  GLU A  10      71.970  70.124  83.022  1.00  0.00           C  
ATOM    145  HA  GLU A  10      72.603  69.254  83.197  1.00  0.00           H  
ATOM    146  CB  GLU A  10      73.000  71.236  82.575  1.00  0.00           C  
ATOM    147  HB2 GLU A  10      72.389  72.123  82.410  1.00  0.00           H  
ATOM    148  HB3 GLU A  10      73.550  71.384  83.505  1.00  0.00           H  
ATOM    149  CG  GLU A  10      73.871  70.958  81.392  1.00  0.00           C  
ATOM    150  HG2 GLU A  10      74.467  70.056  81.529  1.00  0.00           H  
ATOM    151  HG3 GLU A  10      73.350  70.750  80.458  1.00  0.00           H  
ATOM    152  CD  GLU A  10      74.844  72.110  81.190  1.00  0.00           C  
ATOM    153  OE1 GLU A  10      76.029  71.853  80.941  1.00  0.00           O  
ATOM    154  OE2 GLU A  10      74.527  73.309  81.310  1.00  0.00           O  
ATOM    155  C   GLU A  10      71.468  70.531  84.414  1.00  0.00           C  
ATOM    156  O   GLU A  10      72.134  70.351  85.403  1.00  0.00           O  
ATOM    157  N   GLN A  11      70.258  71.133  84.534  1.00  0.00           N  
ATOM    158  H   GLN A  11      69.688  71.183  83.702  1.00  0.00           H  
ATOM    159  CA  GLN A  11      69.669  71.532  85.796  1.00  0.00           C  
ATOM    160  HA  GLN A  11      70.460  71.757  86.511  1.00  0.00           H  
ATOM    161  CB  GLN A  11      68.789  72.762  85.629  1.00  0.00           C  
ATOM    162  HB2 GLN A  11      67.837  72.351  85.290  1.00  0.00           H  
ATOM    163  HB3 GLN A  11      68.769  73.408  86.507  1.00  0.00           H  
ATOM    164  CG  GLN A  11      69.210  73.729  84.457  1.00  0.00           C  
ATOM    165  HG2 GLN A  11      69.075  73.212  83.507  1.00  0.00           H  
ATOM    166  HG3 GLN A  11      68.410  74.468  84.391  1.00  0.00           H  
ATOM    167  CD  GLN A  11      70.476  74.386  84.651  1.00  0.00           C  
ATOM    168  OE1 GLN A  11      70.733  74.994  85.666  1.00  0.00           O  
ATOM    169  NE2 GLN A  11      71.346  74.319  83.641  1.00  0.00           N  
ATOM    170 HE21 GLN A  11      72.246  74.778  83.644  1.00  0.00           H  
ATOM    171 HE22 GLN A  11      70.948  74.060  82.750  1.00  0.00           H  
ATOM    172  C   GLN A  11      68.861  70.450  86.454  1.00  0.00           C  
ATOM    173  O   GLN A  11      68.239  70.706  87.481  1.00  0.00           O  
ATOM    174  N   LEU A  12      68.834  69.268  85.881  1.00  0.00           N  
ATOM    175  H   LEU A  12      69.480  69.089  85.126  1.00  0.00           H  
ATOM    176  CA  LEU A  12      68.110  68.225  86.522  1.00  0.00           C  
ATOM    177  HA  LEU A  12      67.297  68.625  87.126  1.00  0.00           H  
ATOM    178  CB  LEU A  12      67.544  67.171  85.495  1.00  0.00           C  
ATOM    179  HB2 LEU A  12      68.362  66.630  85.018  1.00  0.00           H  
ATOM    180  HB3 LEU A  12      67.056  66.372  86.053  1.00  0.00           H  
ATOM    181  CG  LEU A  12      66.616  67.672  84.375  1.00  0.00           C  
ATOM    182  HG  LEU A  12      67.072  68.571  83.961  1.00  0.00           H  
ATOM    183  CD1 LEU A  12      66.430  66.693  83.318  1.00  0.00           C  
ATOM    184 HD11 LEU A  12      65.654  67.011  82.621  1.00  0.00           H  
ATOM    185 HD12 LEU A  12      67.343  66.476  82.764  1.00  0.00           H  
ATOM    186 HD13 LEU A  12      66.154  65.709  83.695  1.00  0.00           H  
ATOM    187  CD2 LEU A  12      65.205  67.840  85.037  1.00  0.00           C  
ATOM    188 HD21 LEU A  12      64.371  68.145  84.405  1.00  0.00           H  
ATOM    189 HD22 LEU A  12      64.980  66.892  85.526  1.00  0.00           H  
ATOM    190 HD23 LEU A  12      65.332  68.680  85.719  1.00  0.00           H  
ATOM    191  C   LEU A  12      69.019  67.468  87.405  1.00  0.00           C  
ATOM    192  O   LEU A  12      70.110  67.059  86.993  1.00  0.00           O  
ATOM    193  N   THR A  13      68.633  67.264  88.676  1.00  0.00           N  
ATOM    194  H   THR A  13      67.718  67.569  88.976  1.00  0.00           H  
ATOM    195  CA  THR A  13      69.370  66.501  89.659  1.00  0.00           C  
ATOM    196  HA  THR A  13      70.386  66.894  89.652  1.00  0.00           H  
ATOM    197  CB  THR A  13      69.027  66.524  91.215  1.00  0.00           C  
ATOM    198  HB  THR A  13      69.535  65.728  91.758  1.00  0.00           H  
ATOM    199  CG2 THR A  13      69.296  67.837  91.843  1.00  0.00           C  
ATOM    200 HG21 THR A  13      69.301  67.825  92.933  1.00  0.00           H  
ATOM    201 HG22 THR A  13      70.287  68.216  91.592  1.00  0.00           H  
ATOM    202 HG23 THR A  13      68.586  68.578  91.477  1.00  0.00           H  
ATOM    203  OG1 THR A  13      67.660  66.217  91.312  1.00  0.00           O  
ATOM    204  HG1 THR A  13      67.307  66.488  92.163  1.00  0.00           H  
ATOM    205  C   THR A  13      69.550  65.045  89.238  1.00  0.00           C  
ATOM    206  O   THR A  13      68.750  64.452  88.517  1.00  0.00           O  
ATOM    207  N   GLU A  14      70.582  64.407  89.743  1.00  0.00           N  
ATOM    208  H   GLU A  14      71.243  64.941  90.289  1.00  0.00           H  
ATOM    209  CA  GLU A  14      70.700  63.008  89.587  1.00  0.00           C  
ATOM    210  HA  GLU A  14      70.892  62.830  88.528  1.00  0.00           H  
ATOM    211  CB  GLU A  14      71.999  62.547  90.217  1.00  0.00           C  
ATOM    212  HB2 GLU A  14      71.926  62.401  91.295  1.00  0.00           H  
ATOM    213  HB3 GLU A  14      72.129  61.507  89.916  1.00  0.00           H  
ATOM    214  CG  GLU A  14      73.340  63.290  89.856  1.00  0.00           C  
ATOM    215  HG2 GLU A  14      73.395  64.339  90.148  1.00  0.00           H  
ATOM    216  HG3 GLU A  14      74.152  62.811  90.404  1.00  0.00           H  
ATOM    217  CD  GLU A  14      73.616  63.145  88.302  1.00  0.00           C  
ATOM    218  OE1 GLU A  14      73.366  62.103  87.692  1.00  0.00           O  
ATOM    219  OE2 GLU A  14      73.930  64.171  87.647  1.00  0.00           O  
ATOM    220  C   GLU A  14      69.503  62.226  90.043  1.00  0.00           C  
ATOM    221  O   GLU A  14      69.090  61.232  89.460  1.00  0.00           O  
ATOM    222  N   GLU A  15      68.847  62.701  91.114  1.00  0.00           N  
ATOM    223  H   GLU A  15      69.258  63.428  91.682  1.00  0.00           H  
ATOM    224  CA  GLU A  15      67.651  62.141  91.703  1.00  0.00           C  
ATOM    225  HA  GLU A  15      67.695  61.056  91.798  1.00  0.00           H  
ATOM    226  CB  GLU A  15      67.608  62.645  93.170  1.00  0.00           C  
ATOM    227  HB2 GLU A  15      68.358  62.065  93.708  1.00  0.00           H  
ATOM    228  HB3 GLU A  15      67.873  63.690  93.328  1.00  0.00           H  
ATOM    229  CG  GLU A  15      66.252  62.330  93.886  1.00  0.00           C  
ATOM    230  HG2 GLU A  15      66.307  62.828  94.854  1.00  0.00           H  
ATOM    231  HG3 GLU A  15      65.405  62.834  93.421  1.00  0.00           H  
ATOM    232  CD  GLU A  15      65.937  60.804  93.954  1.00  0.00           C  
ATOM    233  OE1 GLU A  15      66.788  59.956  93.715  1.00  0.00           O  
ATOM    234  OE2 GLU A  15      64.867  60.497  94.601  1.00  0.00           O  
ATOM    235  C   GLU A  15      66.413  62.430  91.019  1.00  0.00           C  
ATOM    236  O   GLU A  15      65.421  61.700  91.081  1.00  0.00           O  
ATOM    237  N   GLN A  16      66.322  63.625  90.335  1.00  0.00           N  
ATOM    238  H   GLN A  16      66.995  64.368  90.463  1.00  0.00           H  
ATOM    239  CA  GLN A  16      65.346  63.843  89.250  1.00  0.00           C  
ATOM    240  HA  GLN A  16      64.345  63.636  89.630  1.00  0.00           H  
ATOM    241  CB  GLN A  16      65.326  65.301  88.753  1.00  0.00           C  
ATOM    242  HB2 GLN A  16      66.381  65.550  88.635  1.00  0.00           H  
ATOM    243  HB3 GLN A  16      64.766  65.384  87.822  1.00  0.00           H  
ATOM    244  CG  GLN A  16      64.675  66.253  89.713  1.00  0.00           C  
ATOM    245  HG2 GLN A  16      63.594  66.319  89.586  1.00  0.00           H  
ATOM    246  HG3 GLN A  16      64.909  65.977  90.741  1.00  0.00           H  
ATOM    247  CD  GLN A  16      65.129  67.692  89.665  1.00  0.00           C  
ATOM    248  OE1 GLN A  16      65.793  68.046  88.760  1.00  0.00           O  
ATOM    249  NE2 GLN A  16      64.724  68.497  90.660  1.00  0.00           N  
ATOM    250 HE21 GLN A  16      65.111  69.424  90.769  1.00  0.00           H  
ATOM    251 HE22 GLN A  16      64.253  68.186  91.497  1.00  0.00           H  
ATOM    252  C   GLN A  16      65.536  62.834  88.132  1.00  0.00           C  
ATOM    253  O   GLN A  16      64.583  62.361  87.503  1.00  0.00           O  
ATOM    254  N   LYS A  17      66.745  62.595  87.716  1.00  0.00           N  
ATOM    255  H   LYS A  17      67.555  63.005  88.158  1.00  0.00           H  
ATOM    256  CA  LYS A  17      67.089  61.791  86.519  1.00  0.00           C  
ATOM    257  HA  LYS A  17      66.447  62.187  85.733  1.00  0.00           H  
ATOM    258  CB  LYS A  17      68.522  61.982  86.073  1.00  0.00           C  
ATOM    259  HB2 LYS A  17      69.215  61.920  86.912  1.00  0.00           H  
ATOM    260  HB3 LYS A  17      68.655  61.043  85.536  1.00  0.00           H  
ATOM    261  CG  LYS A  17      68.704  63.221  85.131  1.00  0.00           C  
ATOM    262  HG2 LYS A  17      68.091  62.976  84.263  1.00  0.00           H  
ATOM    263  HG3 LYS A  17      68.389  64.122  85.657  1.00  0.00           H  
ATOM    264  CD  LYS A  17      70.162  63.362  84.669  1.00  0.00           C  
ATOM    265  HD2 LYS A  17      70.606  62.451  84.267  1.00  0.00           H  
ATOM    266  HD3 LYS A  17      70.145  64.135  83.901  1.00  0.00           H  
ATOM    267  CE  LYS A  17      71.117  63.759  85.791  1.00  0.00           C  
ATOM    268  HE2 LYS A  17      70.632  64.593  86.299  1.00  0.00           H  
ATOM    269  HE3 LYS A  17      71.200  62.892  86.447  1.00  0.00           H  
ATOM    270  NZ  LYS A  17      72.501  64.232  85.382  1.00  0.00           N  
ATOM    271  HZ1 LYS A  17      72.400  65.142  84.954  1.00  0.00           H  
ATOM    272  HZ2 LYS A  17      73.128  64.473  86.136  1.00  0.00           H  
ATOM    273  HZ3 LYS A  17      72.967  63.624  84.724  1.00  0.00           H  
ATOM    274  C   LYS A  17      66.562  60.342  86.769  1.00  0.00           C  
ATOM    275  O   LYS A  17      66.071  59.660  85.811  1.00  0.00           O  
ATOM    276  N   ASN A  18      66.565  59.827  88.018  1.00  0.00           N  
ATOM    277  H   ASN A  18      66.915  60.421  88.756  1.00  0.00           H  
ATOM    278  CA  ASN A  18      66.025  58.544  88.499  1.00  0.00           C  
ATOM    279  HA  ASN A  18      66.646  57.776  88.037  1.00  0.00           H  
ATOM    280  CB  ASN A  18      66.309  58.337  90.052  1.00  0.00           C  
ATOM    281  HB2 ASN A  18      65.953  59.156  90.675  1.00  0.00           H  
ATOM    282  HB3 ASN A  18      65.703  57.539  90.480  1.00  0.00           H  
ATOM    283  CG  ASN A  18      67.756  58.200  90.375  1.00  0.00           C  
ATOM    284  OD1 ASN A  18      68.585  57.639  89.662  1.00  0.00           O  
ATOM    285  ND2 ASN A  18      68.159  58.689  91.526  1.00  0.00           N  
ATOM    286 HD21 ASN A  18      69.148  58.613  91.713  1.00  0.00           H  
ATOM    287 HD22 ASN A  18      67.512  59.188  92.120  1.00  0.00           H  
ATOM    288  C   ASN A  18      64.495  58.407  88.196  1.00  0.00           C  
ATOM    289  O   ASN A  18      64.013  57.305  87.931  1.00  0.00           O  
ATOM    290  N   GLU A  19      63.832  59.552  88.224  1.00  0.00           N  
ATOM    291  H   GLU A  19      64.230  60.447  88.469  1.00  0.00           H  
ATOM    292  CA  GLU A  19      62.388  59.558  87.924  1.00  0.00           C  
ATOM    293  HA  GLU A  19      61.970  58.755  88.532  1.00  0.00           H  
ATOM    294  CB  GLU A  19      61.716  60.838  88.225  1.00  0.00           C  
ATOM    295  HB2 GLU A  19      62.270  61.579  87.650  1.00  0.00           H  
ATOM    296  HB3 GLU A  19      60.724  60.871  87.773  1.00  0.00           H  
ATOM    297  CG  GLU A  19      61.514  61.148  89.778  1.00  0.00           C  
ATOM    298  HG2 GLU A  19      62.433  61.426  90.294  1.00  0.00           H  
ATOM    299  HG3 GLU A  19      60.847  62.007  89.852  1.00  0.00           H  
ATOM    300  CD  GLU A  19      60.637  60.122  90.472  1.00  0.00           C  
ATOM    301  OE1 GLU A  19      60.990  59.680  91.612  1.00  0.00           O  
ATOM    302  OE2 GLU A  19      59.543  59.755  90.025  1.00  0.00           O  
ATOM    303  C   GLU A  19      62.217  59.224  86.424  1.00  0.00           C  
ATOM    304  O   GLU A  19      61.341  58.424  86.128  1.00  0.00           O  
ATOM    305  N   PHE A  20      62.909  59.822  85.491  1.00  0.00           N  
ATOM    306  H   PHE A  20      63.522  60.550  85.829  1.00  0.00           H  
ATOM    307  CA  PHE A  20      62.839  59.553  84.059  1.00  0.00           C  
ATOM    308  HA  PHE A  20      61.821  59.557  83.668  1.00  0.00           H  
ATOM    309  CB  PHE A  20      63.660  60.575  83.255  1.00  0.00           C  
ATOM    310  HB2 PHE A  20      64.707  60.550  83.558  1.00  0.00           H  
ATOM    311  HB3 PHE A  20      63.624  60.303  82.200  1.00  0.00           H  
ATOM    312  CG  PHE A  20      63.100  61.999  83.346  1.00  0.00           C  
ATOM    313  CD1 PHE A  20      63.689  62.930  84.214  1.00  0.00           C  
ATOM    314  HD1 PHE A  20      64.375  62.679  85.009  1.00  0.00           H  
ATOM    315  CE1 PHE A  20      63.312  64.269  84.155  1.00  0.00           C  
ATOM    316  HE1 PHE A  20      63.741  65.012  84.812  1.00  0.00           H  
ATOM    317  CZ  PHE A  20      62.167  64.611  83.397  1.00  0.00           C  
ATOM    318  HZ  PHE A  20      61.713  65.574  83.576  1.00  0.00           H  
ATOM    319  CE2 PHE A  20      61.510  63.668  82.578  1.00  0.00           C  
ATOM    320  HE2 PHE A  20      60.539  63.892  82.161  1.00  0.00           H  
ATOM    321  CD2 PHE A  20      61.956  62.392  82.607  1.00  0.00           C  
ATOM    322  HD2 PHE A  20      61.423  61.708  81.962  1.00  0.00           H  
ATOM    323  C   PHE A  20      63.449  58.166  83.748  1.00  0.00           C  
ATOM    324  O   PHE A  20      62.892  57.470  82.864  1.00  0.00           O  
ATOM    325  N   LYS A  21      64.497  57.772  84.465  1.00  0.00           N  
ATOM    326  H   LYS A  21      64.760  58.411  85.202  1.00  0.00           H  
ATOM    327  CA  LYS A  21      65.297  56.547  84.231  1.00  0.00           C  
ATOM    328  HA  LYS A  21      65.505  56.538  83.161  1.00  0.00           H  
ATOM    329  CB  LYS A  21      66.623  56.670  85.012  1.00  0.00           C  
ATOM    330  HB2 LYS A  21      67.111  57.495  84.493  1.00  0.00           H  
ATOM    331  HB3 LYS A  21      66.426  56.696  86.084  1.00  0.00           H  
ATOM    332  CG  LYS A  21      67.549  55.493  84.924  1.00  0.00           C  
ATOM    333  HG2 LYS A  21      68.474  55.670  85.473  1.00  0.00           H  
ATOM    334  HG3 LYS A  21      67.032  54.632  85.346  1.00  0.00           H  
ATOM    335  CD  LYS A  21      68.014  55.273  83.448  1.00  0.00           C  
ATOM    336  HD2 LYS A  21      67.219  54.745  82.920  1.00  0.00           H  
ATOM    337  HD3 LYS A  21      68.310  56.154  82.879  1.00  0.00           H  
ATOM    338  CE  LYS A  21      69.232  54.395  83.494  1.00  0.00           C  
ATOM    339  HE2 LYS A  21      69.684  54.391  82.502  1.00  0.00           H  
ATOM    340  HE3 LYS A  21      70.045  54.871  84.041  1.00  0.00           H  
ATOM    341  NZ  LYS A  21      68.871  53.082  84.129  1.00  0.00           N  
ATOM    342  HZ1 LYS A  21      68.084  52.736  83.600  1.00  0.00           H  
ATOM    343  HZ2 LYS A  21      69.654  52.445  84.086  1.00  0.00           H  
ATOM    344  HZ3 LYS A  21      68.668  53.209  85.111  1.00  0.00           H  
ATOM    345  C   LYS A  21      64.436  55.260  84.459  1.00  0.00           C  
ATOM    346  O   LYS A  21      64.629  54.354  83.747  1.00  0.00           O  
ATOM    347  N   ALA A  22      63.581  55.367  85.458  1.00  0.00           N  
ATOM    348  H   ALA A  22      63.626  56.234  85.975  1.00  0.00           H  
ATOM    349  CA  ALA A  22      62.596  54.362  85.841  1.00  0.00           C  
ATOM    350  HA  ALA A  22      63.267  53.503  85.857  1.00  0.00           H  
ATOM    351  CB  ALA A  22      62.149  54.599  87.298  1.00  0.00           C  
ATOM    352  HB1 ALA A  22      61.483  55.461  87.351  1.00  0.00           H  
ATOM    353  HB2 ALA A  22      61.643  53.695  87.637  1.00  0.00           H  
ATOM    354  HB3 ALA A  22      62.940  54.855  88.003  1.00  0.00           H  
ATOM    355  C   ALA A  22      61.411  54.190  84.862  1.00  0.00           C  
ATOM    356  O   ALA A  22      60.972  53.055  84.790  1.00  0.00           O  
ATOM    357  N   ALA A  23      60.987  55.203  84.090  1.00  0.00           N  
ATOM    358  H   ALA A  23      61.260  56.152  84.305  1.00  0.00           H  
ATOM    359  CA  ALA A  23      60.234  55.005  82.919  1.00  0.00           C  
ATOM    360  HA  ALA A  23      59.466  54.279  83.184  1.00  0.00           H  
ATOM    361  CB  ALA A  23      59.513  56.214  82.470  1.00  0.00           C  
ATOM    362  HB1 ALA A  23      58.561  56.396  82.969  1.00  0.00           H  
ATOM    363  HB2 ALA A  23      60.143  57.102  82.508  1.00  0.00           H  
ATOM    364  HB3 ALA A  23      59.239  56.048  81.428  1.00  0.00           H  
ATOM    365  C   ALA A  23      61.115  54.447  81.821  1.00  0.00           C  
ATOM    366  O   ALA A  23      60.632  53.517  81.215  1.00  0.00           O  
ATOM    367  N   PHE A  24      62.283  55.029  81.459  1.00  0.00           N  
ATOM    368  H   PHE A  24      62.664  55.809  81.974  1.00  0.00           H  
ATOM    369  CA  PHE A  24      63.075  54.587  80.338  1.00  0.00           C  
ATOM    370  HA  PHE A  24      62.480  54.778  79.444  1.00  0.00           H  
ATOM    371  CB  PHE A  24      64.353  55.371  80.346  1.00  0.00           C  
ATOM    372  HB2 PHE A  24      64.145  56.439  80.271  1.00  0.00           H  
ATOM    373  HB3 PHE A  24      64.813  55.113  81.300  1.00  0.00           H  
ATOM    374  CG  PHE A  24      65.317  55.177  79.148  1.00  0.00           C  
ATOM    375  CD1 PHE A  24      65.046  55.702  77.852  1.00  0.00           C  
ATOM    376  HD1 PHE A  24      64.177  56.340  77.797  1.00  0.00           H  
ATOM    377  CE1 PHE A  24      65.888  55.517  76.804  1.00  0.00           C  
ATOM    378  HE1 PHE A  24      65.739  56.005  75.853  1.00  0.00           H  
ATOM    379  CZ  PHE A  24      67.069  54.730  76.927  1.00  0.00           C  
ATOM    380  HZ  PHE A  24      67.881  54.705  76.214  1.00  0.00           H  
ATOM    381  CE2 PHE A  24      67.333  54.186  78.179  1.00  0.00           C  
ATOM    382  HE2 PHE A  24      68.271  53.661  78.286  1.00  0.00           H  
ATOM    383  CD2 PHE A  24      66.514  54.466  79.340  1.00  0.00           C  
ATOM    384  HD2 PHE A  24      66.777  53.958  80.257  1.00  0.00           H  
ATOM    385  C   PHE A  24      63.394  53.150  80.342  1.00  0.00           C  
ATOM    386  O   PHE A  24      63.183  52.491  79.342  1.00  0.00           O  
ATOM    387  N   ASP A  25      63.812  52.636  81.518  1.00  0.00           N  
ATOM    388  H   ASP A  25      64.135  53.299  82.208  1.00  0.00           H  
ATOM    389  CA  ASP A  25      64.094  51.195  81.694  1.00  0.00           C  
ATOM    390  HA  ASP A  25      64.949  51.033  81.038  1.00  0.00           H  
ATOM    391  CB  ASP A  25      64.743  51.036  83.097  1.00  0.00           C  
ATOM    392  HB2 ASP A  25      64.066  51.540  83.787  1.00  0.00           H  
ATOM    393  HB3 ASP A  25      64.689  50.020  83.487  1.00  0.00           H  
ATOM    394  CG  ASP A  25      66.124  51.495  83.302  1.00  0.00           C  
ATOM    395  OD1 ASP A  25      66.529  51.682  84.457  1.00  0.00           O  
ATOM    396  OD2 ASP A  25      66.846  51.650  82.305  1.00  0.00           O  
ATOM    397  C   ASP A  25      62.955  50.259  81.398  1.00  0.00           C  
ATOM    398  O   ASP A  25      63.203  49.158  80.845  1.00  0.00           O  
ATOM    399  N   ILE A  26      61.742  50.594  81.804  1.00  0.00           N  
ATOM    400  H   ILE A  26      61.546  51.526  82.142  1.00  0.00           H  
ATOM    401  CA  ILE A  26      60.552  49.902  81.321  1.00  0.00           C  
ATOM    402  HA  ILE A  26      60.747  48.856  81.556  1.00  0.00           H  
ATOM    403  CB  ILE A  26      59.286  50.403  81.907  1.00  0.00           C  
ATOM    404  HB  ILE A  26      59.190  51.477  81.744  1.00  0.00           H  
ATOM    405  CG2 ILE A  26      58.044  49.559  81.532  1.00  0.00           C  
ATOM    406 HG21 ILE A  26      57.659  49.845  80.553  1.00  0.00           H  
ATOM    407 HG22 ILE A  26      58.324  48.525  81.333  1.00  0.00           H  
ATOM    408 HG23 ILE A  26      57.219  49.663  82.236  1.00  0.00           H  
ATOM    409  CG1 ILE A  26      59.318  50.262  83.466  1.00  0.00           C  
ATOM    410 HG12 ILE A  26      59.997  51.028  83.840  1.00  0.00           H  
ATOM    411 HG13 ILE A  26      58.381  50.680  83.835  1.00  0.00           H  
ATOM    412  CD1 ILE A  26      59.610  48.844  84.075  1.00  0.00           C  
ATOM    413 HD11 ILE A  26      59.006  48.140  83.502  1.00  0.00           H  
ATOM    414 HD12 ILE A  26      60.666  48.572  84.082  1.00  0.00           H  
ATOM    415 HD13 ILE A  26      59.310  48.911  85.121  1.00  0.00           H  
ATOM    416  C   ILE A  26      60.427  50.018  79.812  1.00  0.00           C  
ATOM    417  O   ILE A  26      60.151  48.977  79.197  1.00  0.00           O  
ATOM    418  N   PHE A  27      60.686  51.150  79.171  1.00  0.00           N  
ATOM    419  H   PHE A  27      61.078  51.903  79.719  1.00  0.00           H  
ATOM    420  CA  PHE A  27      60.535  51.247  77.671  1.00  0.00           C  
ATOM    421  HA  PHE A  27      59.614  50.749  77.368  1.00  0.00           H  
ATOM    422  CB  PHE A  27      60.486  52.594  77.104  1.00  0.00           C  
ATOM    423  HB2 PHE A  27      61.446  53.032  77.379  1.00  0.00           H  
ATOM    424  HB3 PHE A  27      60.396  52.435  76.029  1.00  0.00           H  
ATOM    425  CG  PHE A  27      59.404  53.520  77.557  1.00  0.00           C  
ATOM    426  CD1 PHE A  27      58.117  53.233  77.224  1.00  0.00           C  
ATOM    427  HD1 PHE A  27      57.866  52.396  76.589  1.00  0.00           H  
ATOM    428  CE1 PHE A  27      57.085  54.063  77.634  1.00  0.00           C  
ATOM    429  HE1 PHE A  27      56.037  53.892  77.439  1.00  0.00           H  
ATOM    430  CZ  PHE A  27      57.340  55.203  78.499  1.00  0.00           C  
ATOM    431  HZ  PHE A  27      56.596  55.900  78.858  1.00  0.00           H  
ATOM    432  CE2 PHE A  27      58.633  55.530  78.739  1.00  0.00           C  
ATOM    433  HE2 PHE A  27      58.818  56.449  79.276  1.00  0.00           H  
ATOM    434  CD2 PHE A  27      59.683  54.728  78.271  1.00  0.00           C  
ATOM    435  HD2 PHE A  27      60.692  55.102  78.360  1.00  0.00           H  
ATOM    436  C   PHE A  27      61.474  50.364  76.846  1.00  0.00           C  
ATOM    437  O   PHE A  27      61.075  49.759  75.806  1.00  0.00           O  
ATOM    438  N   VAL A  28      62.735  50.267  77.375  1.00  0.00           N  
ATOM    439  H   VAL A  28      63.070  50.895  78.092  1.00  0.00           H  
ATOM    440  CA  VAL A  28      63.794  49.426  76.883  1.00  0.00           C  
ATOM    441  HA  VAL A  28      63.588  49.339  75.816  1.00  0.00           H  
ATOM    442  CB  VAL A  28      65.214  50.228  76.903  1.00  0.00           C  
ATOM    443  HB  VAL A  28      65.910  49.583  76.367  1.00  0.00           H  
ATOM    444  CG1 VAL A  28      64.977  51.550  76.229  1.00  0.00           C  
ATOM    445 HG11 VAL A  28      64.466  51.416  75.275  1.00  0.00           H  
ATOM    446 HG12 VAL A  28      64.500  52.299  76.860  1.00  0.00           H  
ATOM    447 HG13 VAL A  28      65.905  52.031  75.919  1.00  0.00           H  
ATOM    448  CG2 VAL A  28      65.838  50.446  78.246  1.00  0.00           C  
ATOM    449 HG21 VAL A  28      65.115  51.007  78.837  1.00  0.00           H  
ATOM    450 HG22 VAL A  28      65.921  49.498  78.778  1.00  0.00           H  
ATOM    451 HG23 VAL A  28      66.833  50.892  78.232  1.00  0.00           H  
ATOM    452  C   VAL A  28      63.853  48.040  77.573  1.00  0.00           C  
ATOM    453  O   VAL A  28      64.899  47.449  77.600  1.00  0.00           O  
ATOM    454  N   LEU A  29      62.783  47.637  78.261  1.00  0.00           N  
ATOM    455  H   LEU A  29      61.955  48.215  78.257  1.00  0.00           H  
ATOM    456  CA  LEU A  29      62.512  46.272  78.737  1.00  0.00           C  
ATOM    457  HA  LEU A  29      61.824  46.223  79.580  1.00  0.00           H  
ATOM    458  CB  LEU A  29      62.175  45.358  77.502  1.00  0.00           C  
ATOM    459  HB2 LEU A  29      63.025  45.418  76.822  1.00  0.00           H  
ATOM    460  HB3 LEU A  29      62.134  44.284  77.685  1.00  0.00           H  
ATOM    461  CG  LEU A  29      60.797  45.735  76.873  1.00  0.00           C  
ATOM    462  HG  LEU A  29      60.620  46.811  76.854  1.00  0.00           H  
ATOM    463  CD1 LEU A  29      60.615  45.171  75.464  1.00  0.00           C  
ATOM    464 HD11 LEU A  29      60.755  44.094  75.560  1.00  0.00           H  
ATOM    465 HD12 LEU A  29      59.615  45.267  75.041  1.00  0.00           H  
ATOM    466 HD13 LEU A  29      61.432  45.518  74.832  1.00  0.00           H  
ATOM    467  CD2 LEU A  29      59.717  45.293  77.835  1.00  0.00           C  
ATOM    468 HD21 LEU A  29      59.684  45.998  78.665  1.00  0.00           H  
ATOM    469 HD22 LEU A  29      58.743  45.318  77.347  1.00  0.00           H  
ATOM    470 HD23 LEU A  29      60.023  44.337  78.260  1.00  0.00           H  
ATOM    471  C   LEU A  29      63.752  45.763  79.561  1.00  0.00           C  
ATOM    472  O   LEU A  29      64.271  44.653  79.327  1.00  0.00           O  
ATOM    473  N   GLY A  30      64.280  46.600  80.446  1.00  0.00           N  
ATOM    474  H   GLY A  30      63.852  47.499  80.616  1.00  0.00           H  
ATOM    475  CA  GLY A  30      65.344  46.301  81.467  1.00  0.00           C  
ATOM    476  HA2 GLY A  30      65.306  47.026  82.280  1.00  0.00           H  
ATOM    477  HA3 GLY A  30      65.125  45.334  81.920  1.00  0.00           H  
ATOM    478  C   GLY A  30      66.767  46.339  80.959  1.00  0.00           C  
ATOM    479  O   GLY A  30      67.683  45.879  81.649  1.00  0.00           O  
ATOM    480  N   ALA A  31      66.992  46.598  79.675  1.00  0.00           N  
ATOM    481  H   ALA A  31      66.215  46.932  79.122  1.00  0.00           H  
ATOM    482  CA  ALA A  31      68.343  46.702  79.108  1.00  0.00           C  
ATOM    483  HA  ALA A  31      68.893  45.790  79.341  1.00  0.00           H  
ATOM    484  CB  ALA A  31      68.261  46.766  77.586  1.00  0.00           C  
ATOM    485  HB1 ALA A  31      69.185  46.890  77.020  1.00  0.00           H  
ATOM    486  HB2 ALA A  31      67.693  45.922  77.194  1.00  0.00           H  
ATOM    487  HB3 ALA A  31      67.612  47.624  77.410  1.00  0.00           H  
ATOM    488  C   ALA A  31      69.184  47.854  79.664  1.00  0.00           C  
ATOM    489  O   ALA A  31      68.852  48.944  79.290  1.00  0.00           O  
ATOM    490  N   GLU A  32      70.249  47.630  80.426  1.00  0.00           N  
ATOM    491  H   GLU A  32      70.412  46.659  80.652  1.00  0.00           H  
ATOM    492  CA  GLU A  32      71.133  48.696  80.892  1.00  0.00           C  
ATOM    493  HA  GLU A  32      70.644  49.527  81.400  1.00  0.00           H  
ATOM    494  CB  GLU A  32      72.149  48.126  81.922  1.00  0.00           C  
ATOM    495  HB2 GLU A  32      72.816  47.359  81.529  1.00  0.00           H  
ATOM    496  HB3 GLU A  32      72.814  48.911  82.281  1.00  0.00           H  
ATOM    497  CG  GLU A  32      71.540  47.494  83.127  1.00  0.00           C  
ATOM    498  HG2 GLU A  32      70.623  46.925  82.973  1.00  0.00           H  
ATOM    499  HG3 GLU A  32      72.267  46.812  83.568  1.00  0.00           H  
ATOM    500  CD  GLU A  32      71.058  48.574  84.078  1.00  0.00           C  
ATOM    501  OE1 GLU A  32      71.412  48.552  85.291  1.00  0.00           O  
ATOM    502  OE2 GLU A  32      70.111  49.373  83.687  1.00  0.00           O  
ATOM    503  C   GLU A  32      72.073  49.350  79.795  1.00  0.00           C  
ATOM    504  O   GLU A  32      72.587  50.410  80.028  1.00  0.00           O  
ATOM    505  N   ASP A  33      72.269  48.708  78.623  1.00  0.00           N  
ATOM    506  H   ASP A  33      72.093  47.719  78.513  1.00  0.00           H  
ATOM    507  CA  ASP A  33      72.819  49.363  77.469  1.00  0.00           C  
ATOM    508  HA  ASP A  33      73.138  50.353  77.796  1.00  0.00           H  
ATOM    509  CB  ASP A  33      73.992  48.529  76.945  1.00  0.00           C  
ATOM    510  HB2 ASP A  33      74.534  47.942  77.686  1.00  0.00           H  
ATOM    511  HB3 ASP A  33      73.572  47.857  76.196  1.00  0.00           H  
ATOM    512  CG  ASP A  33      75.070  49.450  76.307  1.00  0.00           C  
ATOM    513  OD1 ASP A  33      75.924  48.996  75.576  1.00  0.00           O  
ATOM    514  OD2 ASP A  33      75.100  50.691  76.618  1.00  0.00           O  
ATOM    515  C   ASP A  33      71.807  49.577  76.376  1.00  0.00           C  
ATOM    516  O   ASP A  33      71.976  49.407  75.137  1.00  0.00           O  
ATOM    517  N   GLY A  34      70.580  49.914  76.768  1.00  0.00           N  
ATOM    518  H   GLY A  34      70.400  50.148  77.734  1.00  0.00           H  
ATOM    519  CA  GLY A  34      69.381  49.926  75.956  1.00  0.00           C  
ATOM    520  HA2 GLY A  34      69.617  49.222  75.159  1.00  0.00           H  
ATOM    521  HA3 GLY A  34      68.561  49.478  76.517  1.00  0.00           H  
ATOM    522  C   GLY A  34      69.053  51.298  75.384  1.00  0.00           C  
ATOM    523  O   GLY A  34      69.428  52.299  76.006  1.00  0.00           O  
ATOM    524  N   CYS A  35      68.266  51.295  74.280  1.00  0.00           N  
ATOM    525  H   CYS A  35      67.965  50.470  73.781  1.00  0.00           H  
ATOM    526  CA  CYS A  35      67.814  52.470  73.630  1.00  0.00           C  
ATOM    527  HA  CYS A  35      67.661  53.260  74.366  1.00  0.00           H  
ATOM    528  CB  CYS A  35      68.860  52.961  72.552  1.00  0.00           C  
ATOM    529  HB2 CYS A  35      68.556  53.895  72.079  1.00  0.00           H  
ATOM    530  HB3 CYS A  35      69.782  53.226  73.070  1.00  0.00           H  
ATOM    531  SG  CYS A  35      69.236  51.692  71.284  1.00  0.00           S  
ATOM    532  HG  CYS A  35      67.947  51.596  70.946  1.00  0.00           H  
ATOM    533  C   CYS A  35      66.487  52.294  72.891  1.00  0.00           C  
ATOM    534  O   CYS A  35      66.117  51.188  72.476  1.00  0.00           O  
ATOM    535  N   ILE A  36      65.693  53.342  72.800  1.00  0.00           N  
ATOM    536  H   ILE A  36      65.992  54.231  73.174  1.00  0.00           H  
ATOM    537  CA  ILE A  36      64.352  53.415  72.218  1.00  0.00           C  
ATOM    538  HA  ILE A  36      63.793  52.508  72.448  1.00  0.00           H  
ATOM    539  CB  ILE A  36      63.608  54.535  72.877  1.00  0.00           C  
ATOM    540  HB  ILE A  36      64.392  55.287  72.968  1.00  0.00           H  
ATOM    541  CG2 ILE A  36      62.441  55.143  72.077  1.00  0.00           C  
ATOM    542 HG21 ILE A  36      61.972  55.924  72.676  1.00  0.00           H  
ATOM    543 HG22 ILE A  36      62.807  55.587  71.152  1.00  0.00           H  
ATOM    544 HG23 ILE A  36      61.748  54.307  71.982  1.00  0.00           H  
ATOM    545  CG1 ILE A  36      63.078  54.079  74.220  1.00  0.00           C  
ATOM    546 HG12 ILE A  36      62.184  53.467  74.096  1.00  0.00           H  
ATOM    547 HG13 ILE A  36      63.898  53.518  74.669  1.00  0.00           H  
ATOM    548  CD1 ILE A  36      62.694  55.163  75.313  1.00  0.00           C  
ATOM    549 HD11 ILE A  36      63.485  55.898  75.465  1.00  0.00           H  
ATOM    550 HD12 ILE A  36      61.787  55.676  74.994  1.00  0.00           H  
ATOM    551 HD13 ILE A  36      62.475  54.736  76.292  1.00  0.00           H  
ATOM    552  C   ILE A  36      64.527  53.543  70.684  1.00  0.00           C  
ATOM    553  O   ILE A  36      65.300  54.324  70.152  1.00  0.00           O  
ATOM    554  N   SER A  37      63.771  52.702  69.961  1.00  0.00           N  
ATOM    555  H   SER A  37      63.077  52.095  70.373  1.00  0.00           H  
ATOM    556  CA  SER A  37      63.559  52.738  68.547  1.00  0.00           C  
ATOM    557  HA  SER A  37      64.082  53.479  67.942  1.00  0.00           H  
ATOM    558  CB  SER A  37      63.814  51.338  67.956  1.00  0.00           C  
ATOM    559  HB2 SER A  37      64.118  51.519  66.925  1.00  0.00           H  
ATOM    560  HB3 SER A  37      64.607  50.832  68.507  1.00  0.00           H  
ATOM    561  OG  SER A  37      62.809  50.406  67.906  1.00  0.00           O  
ATOM    562  HG  SER A  37      62.473  50.234  68.789  1.00  0.00           H  
ATOM    563  C   SER A  37      62.096  53.115  68.210  1.00  0.00           C  
ATOM    564  O   SER A  37      61.333  53.311  69.141  1.00  0.00           O  
ATOM    565  N   THR A  38      61.719  53.211  66.973  1.00  0.00           N  
ATOM    566  H   THR A  38      62.347  53.022  66.205  1.00  0.00           H  
ATOM    567  CA  THR A  38      60.306  53.671  66.515  1.00  0.00           C  
ATOM    568  HA  THR A  38      60.200  54.654  66.974  1.00  0.00           H  
ATOM    569  CB  THR A  38      60.087  53.771  65.026  1.00  0.00           C  
ATOM    570  HB  THR A  38      59.070  54.014  64.721  1.00  0.00           H  
ATOM    571  CG2 THR A  38      60.898  54.971  64.545  1.00  0.00           C  
ATOM    572 HG21 THR A  38      60.434  55.856  64.980  1.00  0.00           H  
ATOM    573 HG22 THR A  38      61.878  54.731  64.957  1.00  0.00           H  
ATOM    574 HG23 THR A  38      60.845  55.022  63.457  1.00  0.00           H  
ATOM    575  OG1 THR A  38      60.484  52.583  64.458  1.00  0.00           O  
ATOM    576  HG1 THR A  38      59.754  51.973  64.330  1.00  0.00           H  
ATOM    577  C   THR A  38      59.305  52.645  67.135  1.00  0.00           C  
ATOM    578  O   THR A  38      58.146  52.936  67.247  1.00  0.00           O  
ATOM    579  N   LYS A  39      59.731  51.403  67.494  1.00  0.00           N  
ATOM    580  H   LYS A  39      60.703  51.210  67.303  1.00  0.00           H  
ATOM    581  CA  LYS A  39      58.984  50.386  68.200  1.00  0.00           C  
ATOM    582  HA  LYS A  39      58.015  50.249  67.721  1.00  0.00           H  
ATOM    583  CB  LYS A  39      59.778  48.993  68.323  1.00  0.00           C  
ATOM    584  HB2 LYS A  39      60.285  48.724  67.396  1.00  0.00           H  
ATOM    585  HB3 LYS A  39      60.565  49.090  69.071  1.00  0.00           H  
ATOM    586  CG  LYS A  39      58.865  47.853  68.668  1.00  0.00           C  
ATOM    587  HG2 LYS A  39      58.560  48.072  69.691  1.00  0.00           H  
ATOM    588  HG3 LYS A  39      58.052  47.827  67.942  1.00  0.00           H  
ATOM    589  CD  LYS A  39      59.601  46.436  68.683  1.00  0.00           C  
ATOM    590  HD2 LYS A  39      59.878  46.280  67.640  1.00  0.00           H  
ATOM    591  HD3 LYS A  39      60.541  46.473  69.233  1.00  0.00           H  
ATOM    592  CE  LYS A  39      58.601  45.533  69.254  1.00  0.00           C  
ATOM    593  HE2 LYS A  39      58.446  45.771  70.307  1.00  0.00           H  
ATOM    594  HE3 LYS A  39      57.642  45.773  68.796  1.00  0.00           H  
ATOM    595  NZ  LYS A  39      58.828  44.098  68.948  1.00  0.00           N  
ATOM    596  HZ1 LYS A  39      58.906  43.913  67.958  1.00  0.00           H  
ATOM    597  HZ2 LYS A  39      59.683  43.818  69.406  1.00  0.00           H  
ATOM    598  HZ3 LYS A  39      58.036  43.567  69.281  1.00  0.00           H  
ATOM    599  C   LYS A  39      58.601  50.941  69.586  1.00  0.00           C  
ATOM    600  O   LYS A  39      57.457  50.988  69.871  1.00  0.00           O  
ATOM    601  N   GLU A  40      59.573  51.243  70.421  1.00  0.00           N  
ATOM    602  H   GLU A  40      60.533  51.130  70.131  1.00  0.00           H  
ATOM    603  CA  GLU A  40      59.289  51.682  71.791  1.00  0.00           C  
ATOM    604  HA  GLU A  40      58.519  51.054  72.239  1.00  0.00           H  
ATOM    605  CB  GLU A  40      60.544  51.580  72.593  1.00  0.00           C  
ATOM    606  HB2 GLU A  40      61.341  52.185  72.162  1.00  0.00           H  
ATOM    607  HB3 GLU A  40      60.334  51.782  73.644  1.00  0.00           H  
ATOM    608  CG  GLU A  40      61.114  50.161  72.647  1.00  0.00           C  
ATOM    609  HG2 GLU A  40      61.919  50.130  73.381  1.00  0.00           H  
ATOM    610  HG3 GLU A  40      60.416  49.433  73.061  1.00  0.00           H  
ATOM    611  CD  GLU A  40      61.854  49.645  71.405  1.00  0.00           C  
ATOM    612  OE1 GLU A  40      62.255  50.476  70.580  1.00  0.00           O  
ATOM    613  OE2 GLU A  40      62.013  48.431  71.157  1.00  0.00           O  
ATOM    614  C   GLU A  40      58.837  53.128  71.939  1.00  0.00           C  
ATOM    615  O   GLU A  40      58.088  53.306  72.912  1.00  0.00           O  
ATOM    616  N   LEU A  41      59.098  54.053  70.990  1.00  0.00           N  
ATOM    617  H   LEU A  41      59.718  53.731  70.261  1.00  0.00           H  
ATOM    618  CA  LEU A  41      58.318  55.276  70.833  1.00  0.00           C  
ATOM    619  HA  LEU A  41      58.080  55.671  71.821  1.00  0.00           H  
ATOM    620  CB  LEU A  41      59.115  56.396  70.069  1.00  0.00           C  
ATOM    621  HB2 LEU A  41      59.972  56.712  70.664  1.00  0.00           H  
ATOM    622  HB3 LEU A  41      59.339  55.927  69.110  1.00  0.00           H  
ATOM    623  CG  LEU A  41      58.393  57.716  69.834  1.00  0.00           C  
ATOM    624  HG  LEU A  41      57.531  57.405  69.244  1.00  0.00           H  
ATOM    625  CD1 LEU A  41      57.938  58.381  71.169  1.00  0.00           C  
ATOM    626 HD11 LEU A  41      58.723  58.494  71.917  1.00  0.00           H  
ATOM    627 HD12 LEU A  41      57.442  59.302  70.863  1.00  0.00           H  
ATOM    628 HD13 LEU A  41      57.167  57.744  71.603  1.00  0.00           H  
ATOM    629  CD2 LEU A  41      59.225  58.739  69.045  1.00  0.00           C  
ATOM    630 HD21 LEU A  41      58.691  59.679  68.907  1.00  0.00           H  
ATOM    631 HD22 LEU A  41      60.200  58.943  69.487  1.00  0.00           H  
ATOM    632 HD23 LEU A  41      59.395  58.282  68.070  1.00  0.00           H  
ATOM    633  C   LEU A  41      56.959  55.034  70.192  1.00  0.00           C  
ATOM    634  O   LEU A  41      56.095  55.702  70.647  1.00  0.00           O  
ATOM    635  N   GLY A  42      56.684  53.981  69.360  1.00  0.00           N  
ATOM    636  H   GLY A  42      57.395  53.448  68.880  1.00  0.00           H  
ATOM    637  CA  GLY A  42      55.253  53.640  69.073  1.00  0.00           C  
ATOM    638  HA2 GLY A  42      54.733  54.471  68.596  1.00  0.00           H  
ATOM    639  HA3 GLY A  42      55.122  52.959  68.232  1.00  0.00           H  
ATOM    640  C   GLY A  42      54.516  53.030  70.183  1.00  0.00           C  
ATOM    641  O   GLY A  42      53.355  53.445  70.388  1.00  0.00           O  
ATOM    642  N   LYS A  43      55.140  52.272  71.045  1.00  0.00           N  
ATOM    643  H   LYS A  43      55.994  51.830  70.732  1.00  0.00           H  
ATOM    644  CA  LYS A  43      54.617  51.906  72.362  1.00  0.00           C  
ATOM    645  HA  LYS A  43      53.614  51.532  72.157  1.00  0.00           H  
ATOM    646  CB  LYS A  43      55.589  50.909  73.045  1.00  0.00           C  
ATOM    647  HB2 LYS A  43      55.658  49.992  72.461  1.00  0.00           H  
ATOM    648  HB3 LYS A  43      56.609  51.294  73.034  1.00  0.00           H  
ATOM    649  CG  LYS A  43      55.154  50.721  74.511  1.00  0.00           C  
ATOM    650  HG2 LYS A  43      55.382  51.721  74.883  1.00  0.00           H  
ATOM    651  HG3 LYS A  43      54.117  50.553  74.801  1.00  0.00           H  
ATOM    652  CD  LYS A  43      55.987  49.777  75.327  1.00  0.00           C  
ATOM    653  HD2 LYS A  43      56.925  49.743  74.773  1.00  0.00           H  
ATOM    654  HD3 LYS A  43      56.014  50.076  76.375  1.00  0.00           H  
ATOM    655  CE  LYS A  43      55.394  48.313  75.307  1.00  0.00           C  
ATOM    656  HE2 LYS A  43      54.430  48.393  75.809  1.00  0.00           H  
ATOM    657  HE3 LYS A  43      55.347  48.026  74.256  1.00  0.00           H  
ATOM    658  NZ  LYS A  43      56.228  47.220  75.870  1.00  0.00           N  
ATOM    659  HZ1 LYS A  43      56.516  47.245  76.838  1.00  0.00           H  
ATOM    660  HZ2 LYS A  43      55.880  46.281  75.739  1.00  0.00           H  
ATOM    661  HZ3 LYS A  43      57.124  47.327  75.416  1.00  0.00           H  
ATOM    662  C   LYS A  43      54.257  53.144  73.223  1.00  0.00           C  
ATOM    663  O   LYS A  43      53.214  53.127  73.805  1.00  0.00           O  
ATOM    664  N   VAL A  44      55.027  54.227  73.205  1.00  0.00           N  
ATOM    665  H   VAL A  44      55.908  54.236  72.713  1.00  0.00           H  
ATOM    666  CA  VAL A  44      54.552  55.433  73.884  1.00  0.00           C  
ATOM    667  HA  VAL A  44      54.365  55.202  74.932  1.00  0.00           H  
ATOM    668  CB  VAL A  44      55.657  56.431  73.948  1.00  0.00           C  
ATOM    669  HB  VAL A  44      56.189  56.357  72.999  1.00  0.00           H  
ATOM    670  CG1 VAL A  44      55.396  57.916  74.055  1.00  0.00           C  
ATOM    671 HG11 VAL A  44      54.999  58.157  75.041  1.00  0.00           H  
ATOM    672 HG12 VAL A  44      56.316  58.500  74.045  1.00  0.00           H  
ATOM    673 HG13 VAL A  44      54.725  58.272  73.273  1.00  0.00           H  
ATOM    674  CG2 VAL A  44      56.771  56.104  74.953  1.00  0.00           C  
ATOM    675 HG21 VAL A  44      56.383  56.298  75.953  1.00  0.00           H  
ATOM    676 HG22 VAL A  44      57.189  55.129  74.701  1.00  0.00           H  
ATOM    677 HG23 VAL A  44      57.524  56.868  74.761  1.00  0.00           H  
ATOM    678  C   VAL A  44      53.279  56.003  73.125  1.00  0.00           C  
ATOM    679  O   VAL A  44      52.199  56.152  73.759  1.00  0.00           O  
ATOM    680  N   MET A  45      53.402  56.171  71.821  1.00  0.00           N  
ATOM    681  H   MET A  45      54.305  55.997  71.403  1.00  0.00           H  
ATOM    682  CA  MET A  45      52.355  56.907  70.989  1.00  0.00           C  
ATOM    683  HA  MET A  45      52.066  57.847  71.458  1.00  0.00           H  
ATOM    684  CB  MET A  45      52.916  57.237  69.590  1.00  0.00           C  
ATOM    685  HB2 MET A  45      53.404  56.390  69.108  1.00  0.00           H  
ATOM    686  HB3 MET A  45      52.145  57.726  68.994  1.00  0.00           H  
ATOM    687  CG  MET A  45      53.972  58.362  69.761  1.00  0.00           C  
ATOM    688  HG2 MET A  45      54.751  58.126  70.487  1.00  0.00           H  
ATOM    689  HG3 MET A  45      54.518  58.498  68.828  1.00  0.00           H  
ATOM    690  SD  MET A  45      53.295  60.028  70.178  1.00  0.00           S  
ATOM    691  CE  MET A  45      53.048  60.902  68.696  1.00  0.00           C  
ATOM    692  HE1 MET A  45      52.420  61.753  68.960  1.00  0.00           H  
ATOM    693  HE2 MET A  45      53.917  61.331  68.198  1.00  0.00           H  
ATOM    694  HE3 MET A  45      52.566  60.306  67.921  1.00  0.00           H  
ATOM    695  C   MET A  45      50.987  56.188  71.028  1.00  0.00           C  
ATOM    696  O   MET A  45      49.982  56.834  71.060  1.00  0.00           O  
ATOM    697  N   ARG A  46      50.994  54.843  71.002  1.00  0.00           N  
ATOM    698  H   ARG A  46      51.884  54.401  70.821  1.00  0.00           H  
ATOM    699  CA  ARG A  46      49.825  53.935  70.970  1.00  0.00           C  
ATOM    700  HA  ARG A  46      48.997  54.369  70.408  1.00  0.00           H  
ATOM    701  CB  ARG A  46      50.268  52.627  70.286  1.00  0.00           C  
ATOM    702  HB2 ARG A  46      51.206  52.274  70.714  1.00  0.00           H  
ATOM    703  HB3 ARG A  46      49.477  51.949  70.606  1.00  0.00           H  
ATOM    704  CG  ARG A  46      50.459  52.730  68.796  1.00  0.00           C  
ATOM    705  HG2 ARG A  46      49.671  53.339  68.352  1.00  0.00           H  
ATOM    706  HG3 ARG A  46      51.417  53.229  68.652  1.00  0.00           H  
ATOM    707  CD  ARG A  46      50.646  51.382  68.017  1.00  0.00           C  
ATOM    708  HD2 ARG A  46      49.842  50.679  68.236  1.00  0.00           H  
ATOM    709  HD3 ARG A  46      50.567  51.534  66.941  1.00  0.00           H  
ATOM    710  NE  ARG A  46      51.987  50.797  68.294  1.00  0.00           N  
ATOM    711  HE  ARG A  46      52.048  50.243  69.136  1.00  0.00           H  
ATOM    712  CZ  ARG A  46      53.076  50.906  67.646  1.00  0.00           C  
ATOM    713  NH1 ARG A  46      53.291  51.769  66.639  1.00  0.00           N  
ATOM    714 HH11 ARG A  46      52.487  52.311  66.358  1.00  0.00           H  
ATOM    715 HH12 ARG A  46      54.139  51.594  66.119  1.00  0.00           H  
ATOM    716  NH2 ARG A  46      54.046  50.117  67.936  1.00  0.00           N  
ATOM    717 HH21 ARG A  46      53.899  49.467  68.694  1.00  0.00           H  
ATOM    718 HH22 ARG A  46      54.862  50.217  67.349  1.00  0.00           H  
ATOM    719  C   ARG A  46      49.237  53.746  72.441  1.00  0.00           C  
ATOM    720  O   ARG A  46      48.036  53.620  72.497  1.00  0.00           O  
ATOM    721  N   MET A  47      49.960  54.014  73.536  1.00  0.00           N  
ATOM    722  H   MET A  47      50.958  54.161  73.498  1.00  0.00           H  
ATOM    723  CA  MET A  47      49.398  54.261  74.919  1.00  0.00           C  
ATOM    724  HA  MET A  47      48.701  53.450  75.128  1.00  0.00           H  
ATOM    725  CB  MET A  47      50.457  54.147  76.034  1.00  0.00           C  
ATOM    726  HB2 MET A  47      50.945  53.181  75.909  1.00  0.00           H  
ATOM    727  HB3 MET A  47      51.209  54.935  75.989  1.00  0.00           H  
ATOM    728  CG  MET A  47      49.817  54.285  77.375  1.00  0.00           C  
ATOM    729  HG2 MET A  47      49.150  55.144  77.446  1.00  0.00           H  
ATOM    730  HG3 MET A  47      49.157  53.425  77.490  1.00  0.00           H  
ATOM    731  SD  MET A  47      50.950  54.112  78.755  1.00  0.00           S  
ATOM    732  CE  MET A  47      51.559  52.464  78.427  1.00  0.00           C  
ATOM    733  HE1 MET A  47      52.250  52.442  77.585  1.00  0.00           H  
ATOM    734  HE2 MET A  47      52.091  52.068  79.292  1.00  0.00           H  
ATOM    735  HE3 MET A  47      50.730  51.764  78.317  1.00  0.00           H  
ATOM    736  C   MET A  47      48.538  55.626  74.967  1.00  0.00           C  
ATOM    737  O   MET A  47      47.410  55.588  75.524  1.00  0.00           O  
ATOM    738  N   LEU A  48      49.059  56.692  74.410  1.00  0.00           N  
ATOM    739  H   LEU A  48      49.985  56.644  74.010  1.00  0.00           H  
ATOM    740  CA  LEU A  48      48.383  57.977  74.249  1.00  0.00           C  
ATOM    741  HA  LEU A  48      47.957  58.264  75.210  1.00  0.00           H  
ATOM    742  CB  LEU A  48      49.445  59.044  73.783  1.00  0.00           C  
ATOM    743  HB2 LEU A  48      49.835  58.788  72.797  1.00  0.00           H  
ATOM    744  HB3 LEU A  48      48.937  60.001  73.661  1.00  0.00           H  
ATOM    745  CG  LEU A  48      50.617  59.251  74.727  1.00  0.00           C  
ATOM    746  HG  LEU A  48      50.989  58.227  74.773  1.00  0.00           H  
ATOM    747  CD1 LEU A  48      51.686  60.219  73.976  1.00  0.00           C  
ATOM    748 HD11 LEU A  48      52.709  60.160  74.347  1.00  0.00           H  
ATOM    749 HD12 LEU A  48      51.645  60.013  72.906  1.00  0.00           H  
ATOM    750 HD13 LEU A  48      51.434  61.271  74.110  1.00  0.00           H  
ATOM    751  CD2 LEU A  48      50.126  59.805  76.032  1.00  0.00           C  
ATOM    752 HD21 LEU A  48      49.645  60.768  75.863  1.00  0.00           H  
ATOM    753 HD22 LEU A  48      49.482  59.101  76.559  1.00  0.00           H  
ATOM    754 HD23 LEU A  48      50.974  59.888  76.713  1.00  0.00           H  
ATOM    755  C   LEU A  48      47.256  57.900  73.162  1.00  0.00           C  
ATOM    756  O   LEU A  48      46.487  58.871  73.039  1.00  0.00           O  
ATOM    757  N   GLY A  49      47.125  56.877  72.310  1.00  0.00           N  
ATOM    758  H   GLY A  49      47.878  56.205  72.262  1.00  0.00           H  
ATOM    759  CA  GLY A  49      46.118  56.752  71.311  1.00  0.00           C  
ATOM    760  HA2 GLY A  49      45.930  55.687  71.177  1.00  0.00           H  
ATOM    761  HA3 GLY A  49      45.120  57.135  71.523  1.00  0.00           H  
ATOM    762  C   GLY A  49      46.427  57.337  69.868  1.00  0.00           C  
ATOM    763  O   GLY A  49      45.663  57.344  68.923  1.00  0.00           O  
ATOM    764  N   GLN A  50      47.663  57.913  69.657  1.00  0.00           N  
ATOM    765  H   GLN A  50      48.426  57.688  70.279  1.00  0.00           H  
ATOM    766  CA  GLN A  50      48.202  58.408  68.350  1.00  0.00           C  
ATOM    767  HA  GLN A  50      47.424  58.804  67.698  1.00  0.00           H  
ATOM    768  CB  GLN A  50      49.387  59.430  68.441  1.00  0.00           C  
ATOM    769  HB2 GLN A  50      50.068  58.961  69.151  1.00  0.00           H  
ATOM    770  HB3 GLN A  50      49.895  59.678  67.509  1.00  0.00           H  
ATOM    771  CG  GLN A  50      48.824  60.682  69.077  1.00  0.00           C  
ATOM    772  HG2 GLN A  50      47.904  60.605  69.658  1.00  0.00           H  
ATOM    773  HG3 GLN A  50      49.589  61.070  69.749  1.00  0.00           H  
ATOM    774  CD  GLN A  50      48.588  61.739  68.003  1.00  0.00           C  
ATOM    775  OE1 GLN A  50      48.259  61.520  66.877  1.00  0.00           O  
ATOM    776  NE2 GLN A  50      48.621  63.041  68.311  1.00  0.00           N  
ATOM    777 HE21 GLN A  50      48.392  63.761  67.640  1.00  0.00           H  
ATOM    778 HE22 GLN A  50      48.794  63.447  69.220  1.00  0.00           H  
ATOM    779  C   GLN A  50      48.773  57.174  67.513  1.00  0.00           C  
ATOM    780  O   GLN A  50      49.286  56.319  68.120  1.00  0.00           O  
ATOM    781  N   ASN A  51      48.707  57.204  66.192  1.00  0.00           N  
ATOM    782  H   ASN A  51      48.206  57.955  65.739  1.00  0.00           H  
ATOM    783  CA  ASN A  51      49.430  56.269  65.390  1.00  0.00           C  
ATOM    784  HA  ASN A  51      50.227  55.843  66.000  1.00  0.00           H  
ATOM    785  CB  ASN A  51      48.604  54.987  65.138  1.00  0.00           C  
ATOM    786  HB2 ASN A  51      48.364  54.564  66.113  1.00  0.00           H  
ATOM    787  HB3 ASN A  51      47.672  55.216  64.622  1.00  0.00           H  
ATOM    788  CG  ASN A  51      49.412  53.870  64.373  1.00  0.00           C  
ATOM    789  OD1 ASN A  51      50.554  53.554  64.570  1.00  0.00           O  
ATOM    790  ND2 ASN A  51      48.758  53.131  63.564  1.00  0.00           N  
ATOM    791 HD21 ASN A  51      49.258  52.339  63.187  1.00  0.00           H  
ATOM    792 HD22 ASN A  51      47.771  53.220  63.368  1.00  0.00           H  
ATOM    793  C   ASN A  51      50.067  56.763  64.081  1.00  0.00           C  
ATOM    794  O   ASN A  51      49.692  56.299  62.928  1.00  0.00           O  
ATOM    795  N   PRO A  52      51.128  57.598  64.089  1.00  0.00           N  
ATOM    796  CD  PRO A  52      51.791  58.166  65.291  1.00  0.00           C  
ATOM    797  HD2 PRO A  52      52.371  57.357  65.735  1.00  0.00           H  
ATOM    798  HD3 PRO A  52      51.053  58.504  66.018  1.00  0.00           H  
ATOM    799  CG  PRO A  52      52.566  59.379  64.829  1.00  0.00           C  
ATOM    800  HG2 PRO A  52      53.476  59.584  65.393  1.00  0.00           H  
ATOM    801  HG3 PRO A  52      51.931  60.264  64.800  1.00  0.00           H  
ATOM    802  CB  PRO A  52      53.106  59.076  63.427  1.00  0.00           C  
ATOM    803  HB2 PRO A  52      54.103  58.643  63.347  1.00  0.00           H  
ATOM    804  HB3 PRO A  52      53.297  59.953  62.808  1.00  0.00           H  
ATOM    805  CA  PRO A  52      51.935  58.175  62.966  1.00  0.00           C  
ATOM    806  HA  PRO A  52      51.205  58.650  62.310  1.00  0.00           H  
ATOM    807  C   PRO A  52      52.571  56.992  62.182  1.00  0.00           C  
ATOM    808  O   PRO A  52      52.977  56.023  62.788  1.00  0.00           O  
ATOM    809  N   THR A  53      52.828  57.229  60.853  1.00  0.00           N  
ATOM    810  H   THR A  53      52.482  58.047  60.371  1.00  0.00           H  
ATOM    811  CA  THR A  53      53.635  56.368  59.972  1.00  0.00           C  
ATOM    812  HA  THR A  53      53.242  55.354  60.033  1.00  0.00           H  
ATOM    813  CB  THR A  53      53.633  56.870  58.554  1.00  0.00           C  
ATOM    814  HB  THR A  53      52.658  56.910  58.068  1.00  0.00           H  
ATOM    815  CG2 THR A  53      54.311  58.217  58.385  1.00  0.00           C  
ATOM    816 HG21 THR A  53      55.307  58.242  58.827  1.00  0.00           H  
ATOM    817 HG22 THR A  53      54.537  58.345  57.326  1.00  0.00           H  
ATOM    818 HG23 THR A  53      53.597  59.013  58.597  1.00  0.00           H  
ATOM    819  OG1 THR A  53      54.374  55.988  57.824  1.00  0.00           O  
ATOM    820  HG1 THR A  53      53.761  55.379  57.406  1.00  0.00           H  
ATOM    821  C   THR A  53      55.028  56.270  60.559  1.00  0.00           C  
ATOM    822  O   THR A  53      55.559  57.286  61.056  1.00  0.00           O  
ATOM    823  N   PRO A  54      55.758  55.095  60.543  1.00  0.00           N  
ATOM    824  CD  PRO A  54      55.224  53.872  59.930  1.00  0.00           C  
ATOM    825  HD2 PRO A  54      55.235  53.969  58.844  1.00  0.00           H  
ATOM    826  HD3 PRO A  54      54.263  53.589  60.360  1.00  0.00           H  
ATOM    827  CG  PRO A  54      56.328  52.809  60.267  1.00  0.00           C  
ATOM    828  HG2 PRO A  54      56.498  52.154  59.412  1.00  0.00           H  
ATOM    829  HG3 PRO A  54      56.031  52.149  61.082  1.00  0.00           H  
ATOM    830  CB  PRO A  54      57.567  53.585  60.669  1.00  0.00           C  
ATOM    831  HB2 PRO A  54      58.167  53.753  59.775  1.00  0.00           H  
ATOM    832  HB3 PRO A  54      58.042  52.976  61.438  1.00  0.00           H  
ATOM    833  CA  PRO A  54      57.071  54.924  61.165  1.00  0.00           C  
ATOM    834  HA  PRO A  54      56.873  54.797  62.230  1.00  0.00           H  
ATOM    835  C   PRO A  54      58.052  56.044  60.804  1.00  0.00           C  
ATOM    836  O   PRO A  54      58.833  56.471  61.642  1.00  0.00           O  
ATOM    837  N   GLU A  55      58.003  56.562  59.589  1.00  0.00           N  
ATOM    838  H   GLU A  55      57.448  56.181  58.837  1.00  0.00           H  
ATOM    839  CA  GLU A  55      58.871  57.649  59.208  1.00  0.00           C  
ATOM    840  HA  GLU A  55      59.883  57.254  59.300  1.00  0.00           H  
ATOM    841  CB  GLU A  55      58.707  57.952  57.675  1.00  0.00           C  
ATOM    842  HB2 GLU A  55      58.530  57.046  57.094  1.00  0.00           H  
ATOM    843  HB3 GLU A  55      57.850  58.624  57.624  1.00  0.00           H  
ATOM    844  CG  GLU A  55      59.923  58.749  57.159  1.00  0.00           C  
ATOM    845  HG2 GLU A  55      59.858  59.054  56.115  1.00  0.00           H  
ATOM    846  HG3 GLU A  55      60.041  59.572  57.865  1.00  0.00           H  
ATOM    847  CD  GLU A  55      61.154  57.794  57.207  1.00  0.00           C  
ATOM    848  OE1 GLU A  55      62.329  58.212  57.245  1.00  0.00           O  
ATOM    849  OE2 GLU A  55      61.027  56.550  57.106  1.00  0.00           O  
ATOM    850  C   GLU A  55      58.730  58.935  60.036  1.00  0.00           C  
ATOM    851  O   GLU A  55      59.747  59.490  60.456  1.00  0.00           O  
ATOM    852  N   GLU A  56      57.566  59.288  60.370  1.00  0.00           N  
ATOM    853  H   GLU A  56      56.838  58.596  60.265  1.00  0.00           H  
ATOM    854  CA  GLU A  56      57.138  60.411  61.248  1.00  0.00           C  
ATOM    855  HA  GLU A  56      57.658  61.335  60.997  1.00  0.00           H  
ATOM    856  CB  GLU A  56      55.644  60.753  61.121  1.00  0.00           C  
ATOM    857  HB2 GLU A  56      54.990  59.899  61.298  1.00  0.00           H  
ATOM    858  HB3 GLU A  56      55.333  61.455  61.895  1.00  0.00           H  
ATOM    859  CG  GLU A  56      55.278  61.357  59.808  1.00  0.00           C  
ATOM    860  HG2 GLU A  56      55.917  62.236  59.721  1.00  0.00           H  
ATOM    861  HG3 GLU A  56      55.582  60.741  58.961  1.00  0.00           H  
ATOM    862  CD  GLU A  56      53.753  61.809  59.684  1.00  0.00           C  
ATOM    863  OE1 GLU A  56      53.429  62.469  58.704  1.00  0.00           O  
ATOM    864  OE2 GLU A  56      53.027  61.448  60.575  1.00  0.00           O  
ATOM    865  C   GLU A  56      57.402  60.182  62.733  1.00  0.00           C  
ATOM    866  O   GLU A  56      57.591  61.091  63.569  1.00  0.00           O  
ATOM    867  N   LEU A  57      57.684  58.879  63.012  1.00  0.00           N  
ATOM    868  H   LEU A  57      57.384  58.188  62.338  1.00  0.00           H  
ATOM    869  CA  LEU A  57      58.284  58.526  64.325  1.00  0.00           C  
ATOM    870  HA  LEU A  57      57.938  59.250  65.063  1.00  0.00           H  
ATOM    871  CB  LEU A  57      57.769  57.181  64.780  1.00  0.00           C  
ATOM    872  HB2 LEU A  57      58.000  56.436  64.018  1.00  0.00           H  
ATOM    873  HB3 LEU A  57      58.350  57.036  65.690  1.00  0.00           H  
ATOM    874  CG  LEU A  57      56.216  56.954  65.036  1.00  0.00           C  
ATOM    875  HG  LEU A  57      55.697  56.931  64.078  1.00  0.00           H  
ATOM    876  CD1 LEU A  57      56.173  55.545  65.765  1.00  0.00           C  
ATOM    877 HD11 LEU A  57      55.166  55.152  65.624  1.00  0.00           H  
ATOM    878 HD12 LEU A  57      56.804  54.788  65.300  1.00  0.00           H  
ATOM    879 HD13 LEU A  57      56.307  55.661  66.840  1.00  0.00           H  
ATOM    880  CD2 LEU A  57      55.685  57.925  66.092  1.00  0.00           C  
ATOM    881 HD21 LEU A  57      55.640  58.972  65.790  1.00  0.00           H  
ATOM    882 HD22 LEU A  57      54.702  57.482  66.250  1.00  0.00           H  
ATOM    883 HD23 LEU A  57      56.261  57.945  67.017  1.00  0.00           H  
ATOM    884  C   LEU A  57      59.786  58.562  64.381  1.00  0.00           C  
ATOM    885  O   LEU A  57      60.444  59.046  65.316  1.00  0.00           O  
ATOM    886  N   GLN A  58      60.431  58.068  63.296  1.00  0.00           N  
ATOM    887  H   GLN A  58      59.816  57.494  62.737  1.00  0.00           H  
ATOM    888  CA  GLN A  58      61.890  58.063  63.073  1.00  0.00           C  
ATOM    889  HA  GLN A  58      62.399  57.605  63.921  1.00  0.00           H  
ATOM    890  CB  GLN A  58      62.212  57.205  61.891  1.00  0.00           C  
ATOM    891  HB2 GLN A  58      61.663  56.274  62.026  1.00  0.00           H  
ATOM    892  HB3 GLN A  58      61.844  57.622  60.954  1.00  0.00           H  
ATOM    893  CG  GLN A  58      63.721  57.071  61.763  1.00  0.00           C  
ATOM    894  HG2 GLN A  58      63.913  56.425  60.906  1.00  0.00           H  
ATOM    895  HG3 GLN A  58      64.127  58.082  61.793  1.00  0.00           H  
ATOM    896  CD  GLN A  58      64.422  56.325  62.893  1.00  0.00           C  
ATOM    897  OE1 GLN A  58      63.959  55.274  63.355  1.00  0.00           O  
ATOM    898  NE2 GLN A  58      65.524  56.724  63.502  1.00  0.00           N  
ATOM    899 HE21 GLN A  58      65.788  56.315  64.388  1.00  0.00           H  
ATOM    900 HE22 GLN A  58      65.801  57.663  63.253  1.00  0.00           H  
ATOM    901  C   GLN A  58      62.383  59.602  62.880  1.00  0.00           C  
ATOM    902  O   GLN A  58      63.433  59.943  63.467  1.00  0.00           O  
ATOM    903  N   GLU A  59      61.523  60.444  62.260  1.00  0.00           N  
ATOM    904  H   GLU A  59      60.647  60.040  61.959  1.00  0.00           H  
ATOM    905  CA  GLU A  59      61.729  61.877  62.188  1.00  0.00           C  
ATOM    906  HA  GLU A  59      62.541  62.101  61.497  1.00  0.00           H  
ATOM    907  CB  GLU A  59      60.665  62.554  61.402  1.00  0.00           C  
ATOM    908  HB2 GLU A  59      59.689  62.084  61.525  1.00  0.00           H  
ATOM    909  HB3 GLU A  59      60.634  63.570  61.797  1.00  0.00           H  
ATOM    910  CG  GLU A  59      60.805  62.736  59.847  1.00  0.00           C  
ATOM    911  HG2 GLU A  59      60.835  61.702  59.501  1.00  0.00           H  
ATOM    912  HG3 GLU A  59      59.976  63.325  59.456  1.00  0.00           H  
ATOM    913  CD  GLU A  59      62.025  63.427  59.387  1.00  0.00           C  
ATOM    914  OE1 GLU A  59      62.424  63.059  58.241  1.00  0.00           O  
ATOM    915  OE2 GLU A  59      62.697  64.202  60.142  1.00  0.00           O  
ATOM    916  C   GLU A  59      61.913  62.557  63.562  1.00  0.00           C  
ATOM    917  O   GLU A  59      62.887  63.301  63.772  1.00  0.00           O  
ATOM    918  N   MET A  60      61.189  62.124  64.551  1.00  0.00           N  
ATOM    919  H   MET A  60      60.514  61.407  64.325  1.00  0.00           H  
ATOM    920  CA  MET A  60      61.309  62.617  65.950  1.00  0.00           C  
ATOM    921  HA  MET A  60      61.606  63.665  65.949  1.00  0.00           H  
ATOM    922  CB  MET A  60      59.932  62.531  66.583  1.00  0.00           C  
ATOM    923  HB2 MET A  60      59.294  63.281  66.117  1.00  0.00           H  
ATOM    924  HB3 MET A  60      59.598  61.513  66.382  1.00  0.00           H  
ATOM    925  CG  MET A  60      59.999  62.673  68.088  1.00  0.00           C  
ATOM    926  HG2 MET A  60      60.541  61.883  68.609  1.00  0.00           H  
ATOM    927  HG3 MET A  60      60.475  63.606  68.389  1.00  0.00           H  
ATOM    928  SD  MET A  60      58.309  62.813  68.915  1.00  0.00           S  
ATOM    929  CE  MET A  60      58.794  63.642  70.460  1.00  0.00           C  
ATOM    930  HE1 MET A  60      58.113  63.414  71.280  1.00  0.00           H  
ATOM    931  HE2 MET A  60      59.819  63.364  70.707  1.00  0.00           H  
ATOM    932  HE3 MET A  60      58.591  64.688  70.231  1.00  0.00           H  
ATOM    933  C   MET A  60      62.460  61.991  66.726  1.00  0.00           C  
ATOM    934  O   MET A  60      63.005  62.666  67.574  1.00  0.00           O  
ATOM    935  N   ILE A  61      62.914  60.833  66.331  1.00  0.00           N  
ATOM    936  H   ILE A  61      62.225  60.264  65.859  1.00  0.00           H  
ATOM    937  CA  ILE A  61      64.129  60.232  66.907  1.00  0.00           C  
ATOM    938  HA  ILE A  61      64.142  60.441  67.977  1.00  0.00           H  
ATOM    939  CB  ILE A  61      64.028  58.707  66.761  1.00  0.00           C  
ATOM    940  HB  ILE A  61      63.569  58.529  65.788  1.00  0.00           H  
ATOM    941  CG2 ILE A  61      65.364  58.011  67.020  1.00  0.00           C  
ATOM    942 HG21 ILE A  61      65.325  56.955  67.289  1.00  0.00           H  
ATOM    943 HG22 ILE A  61      65.901  58.037  66.072  1.00  0.00           H  
ATOM    944 HG23 ILE A  61      65.951  58.566  67.751  1.00  0.00           H  
ATOM    945  CG1 ILE A  61      63.069  58.188  67.823  1.00  0.00           C  
ATOM    946 HG12 ILE A  61      63.559  58.006  68.779  1.00  0.00           H  
ATOM    947 HG13 ILE A  61      62.191  58.832  67.871  1.00  0.00           H  
ATOM    948  CD1 ILE A  61      62.583  56.795  67.492  1.00  0.00           C  
ATOM    949 HD11 ILE A  61      63.359  56.046  67.332  1.00  0.00           H  
ATOM    950 HD12 ILE A  61      61.960  56.402  68.295  1.00  0.00           H  
ATOM    951 HD13 ILE A  61      61.986  56.855  66.582  1.00  0.00           H  
ATOM    952  C   ILE A  61      65.456  60.849  66.315  1.00  0.00           C  
ATOM    953  O   ILE A  61      66.330  61.300  67.010  1.00  0.00           O  
ATOM    954  N   ASP A  62      65.617  60.975  65.034  1.00  0.00           N  
ATOM    955  H   ASP A  62      64.855  60.712  64.425  1.00  0.00           H  
ATOM    956  CA  ASP A  62      66.871  61.538  64.458  1.00  0.00           C  
ATOM    957  HA  ASP A  62      67.757  61.064  64.881  1.00  0.00           H  
ATOM    958  CB  ASP A  62      66.932  61.484  62.919  1.00  0.00           C  
ATOM    959  HB2 ASP A  62      66.097  62.009  62.454  1.00  0.00           H  
ATOM    960  HB3 ASP A  62      67.895  61.905  62.630  1.00  0.00           H  
ATOM    961  CG  ASP A  62      66.936  60.047  62.412  1.00  0.00           C  
ATOM    962  OD1 ASP A  62      67.014  59.078  63.169  1.00  0.00           O  
ATOM    963  OD2 ASP A  62      66.949  59.831  61.190  1.00  0.00           O  
ATOM    964  C   ASP A  62      67.167  62.995  64.877  1.00  0.00           C  
ATOM    965  O   ASP A  62      68.281  63.442  64.867  1.00  0.00           O  
ATOM    966  N   GLU A  63      66.137  63.748  65.374  1.00  0.00           N  
ATOM    967  H   GLU A  63      65.246  63.273  65.349  1.00  0.00           H  
ATOM    968  CA  GLU A  63      66.006  65.159  65.899  1.00  0.00           C  
ATOM    969  HA  GLU A  63      66.349  65.908  65.186  1.00  0.00           H  
ATOM    970  CB  GLU A  63      64.476  65.358  66.049  1.00  0.00           C  
ATOM    971  HB2 GLU A  63      64.032  65.189  65.068  1.00  0.00           H  
ATOM    972  HB3 GLU A  63      64.131  64.582  66.733  1.00  0.00           H  
ATOM    973  CG  GLU A  63      63.989  66.656  66.584  1.00  0.00           C  
ATOM    974  HG2 GLU A  63      62.947  66.631  66.904  1.00  0.00           H  
ATOM    975  HG3 GLU A  63      64.518  67.000  67.473  1.00  0.00           H  
ATOM    976  CD  GLU A  63      64.096  67.832  65.524  1.00  0.00           C  
ATOM    977  OE1 GLU A  63      65.179  68.282  65.075  1.00  0.00           O  
ATOM    978  OE2 GLU A  63      63.033  68.320  65.158  1.00  0.00           O  
ATOM    979  C   GLU A  63      66.651  65.286  67.275  1.00  0.00           C  
ATOM    980  O   GLU A  63      67.055  66.415  67.682  1.00  0.00           O  
ATOM    981  N   VAL A  64      66.927  64.239  67.958  1.00  0.00           N  
ATOM    982  H   VAL A  64      66.491  63.367  67.697  1.00  0.00           H  
ATOM    983  CA  VAL A  64      67.571  64.275  69.299  1.00  0.00           C  
ATOM    984  HA  VAL A  64      68.112  65.220  69.342  1.00  0.00           H  
ATOM    985  CB  VAL A  64      66.520  64.171  70.426  1.00  0.00           C  
ATOM    986  HB  VAL A  64      66.971  64.291  71.411  1.00  0.00           H  
ATOM    987  CG1 VAL A  64      65.315  65.096  70.495  1.00  0.00           C  
ATOM    988 HG11 VAL A  64      64.839  65.089  69.514  1.00  0.00           H  
ATOM    989 HG12 VAL A  64      64.627  64.763  71.271  1.00  0.00           H  
ATOM    990 HG13 VAL A  64      65.759  66.081  70.642  1.00  0.00           H  
ATOM    991  CG2 VAL A  64      65.947  62.664  70.408  1.00  0.00           C  
ATOM    992 HG21 VAL A  64      66.722  61.913  70.566  1.00  0.00           H  
ATOM    993 HG22 VAL A  64      65.229  62.626  71.227  1.00  0.00           H  
ATOM    994 HG23 VAL A  64      65.476  62.447  69.449  1.00  0.00           H  
ATOM    995  C   VAL A  64      68.718  63.180  69.452  1.00  0.00           C  
ATOM    996  O   VAL A  64      69.601  63.462  70.278  1.00  0.00           O  
ATOM    997  N   ASP A  65      68.702  62.046  68.742  1.00  0.00           N  
ATOM    998  H   ASP A  65      68.091  62.009  67.939  1.00  0.00           H  
ATOM    999  CA  ASP A  65      69.803  61.064  68.657  1.00  0.00           C  
ATOM   1000  HA  ASP A  65      69.973  60.685  69.665  1.00  0.00           H  
ATOM   1001  CB  ASP A  65      69.349  59.957  67.663  1.00  0.00           C  
ATOM   1002  HB2 ASP A  65      68.456  59.551  68.138  1.00  0.00           H  
ATOM   1003  HB3 ASP A  65      69.137  60.454  66.716  1.00  0.00           H  
ATOM   1004  CG  ASP A  65      70.413  58.891  67.352  1.00  0.00           C  
ATOM   1005  OD1 ASP A  65      71.445  58.793  68.137  1.00  0.00           O  
ATOM   1006  OD2 ASP A  65      70.196  58.026  66.470  1.00  0.00           O  
ATOM   1007  C   ASP A  65      71.108  61.620  68.143  1.00  0.00           C  
ATOM   1008  O   ASP A  65      71.399  61.626  66.939  1.00  0.00           O  
ATOM   1009  N   GLU A  66      71.968  62.181  69.040  1.00  0.00           N  
ATOM   1010  H   GLU A  66      71.622  62.132  69.988  1.00  0.00           H  
ATOM   1011  CA  GLU A  66      73.059  63.069  68.828  1.00  0.00           C  
ATOM   1012  HA  GLU A  66      72.786  63.923  68.208  1.00  0.00           H  
ATOM   1013  CB  GLU A  66      73.524  63.667  70.216  1.00  0.00           C  
ATOM   1014  HB2 GLU A  66      73.973  62.826  70.744  1.00  0.00           H  
ATOM   1015  HB3 GLU A  66      74.343  64.377  70.105  1.00  0.00           H  
ATOM   1016  CG  GLU A  66      72.418  64.372  71.154  1.00  0.00           C  
ATOM   1017  HG2 GLU A  66      71.692  64.829  70.481  1.00  0.00           H  
ATOM   1018  HG3 GLU A  66      71.746  63.718  71.710  1.00  0.00           H  
ATOM   1019  CD  GLU A  66      72.902  65.519  71.950  1.00  0.00           C  
ATOM   1020  OE1 GLU A  66      73.408  65.258  73.117  1.00  0.00           O  
ATOM   1021  OE2 GLU A  66      72.714  66.718  71.594  1.00  0.00           O  
ATOM   1022  C   GLU A  66      74.218  62.342  68.168  1.00  0.00           C  
ATOM   1023  O   GLU A  66      75.263  62.907  67.896  1.00  0.00           O  
ATOM   1024  N   ASP A  67      74.120  61.046  67.874  1.00  0.00           N  
ATOM   1025  H   ASP A  67      73.329  60.524  68.224  1.00  0.00           H  
ATOM   1026  CA  ASP A  67      75.175  60.210  67.286  1.00  0.00           C  
ATOM   1027  HA  ASP A  67      75.898  60.925  66.894  1.00  0.00           H  
ATOM   1028  CB  ASP A  67      75.962  59.517  68.245  1.00  0.00           C  
ATOM   1029  HB2 ASP A  67      76.887  59.151  67.800  1.00  0.00           H  
ATOM   1030  HB3 ASP A  67      76.289  60.229  69.003  1.00  0.00           H  
ATOM   1031  CG  ASP A  67      75.214  58.403  69.063  1.00  0.00           C  
ATOM   1032  OD1 ASP A  67      74.264  57.813  68.586  1.00  0.00           O  
ATOM   1033  OD2 ASP A  67      75.719  57.973  70.133  1.00  0.00           O  
ATOM   1034  C   ASP A  67      74.697  59.328  66.115  1.00  0.00           C  
ATOM   1035  O   ASP A  67      75.464  58.576  65.539  1.00  0.00           O  
ATOM   1036  N   GLY A  68      73.370  59.419  65.743  1.00  0.00           N  
ATOM   1037  H   GLY A  68      72.830  59.766  66.523  1.00  0.00           H  
ATOM   1038  CA  GLY A  68      72.795  58.863  64.491  1.00  0.00           C  
ATOM   1039  HA2 GLY A  68      71.761  59.203  64.535  1.00  0.00           H  
ATOM   1040  HA3 GLY A  68      73.369  59.346  63.701  1.00  0.00           H  
ATOM   1041  C   GLY A  68      72.792  57.393  64.355  1.00  0.00           C  
ATOM   1042  O   GLY A  68      72.992  56.887  63.269  1.00  0.00           O  
ATOM   1043  N   SER A  69      72.593  56.677  65.488  1.00  0.00           N  
ATOM   1044  H   SER A  69      72.332  57.122  66.356  1.00  0.00           H  
ATOM   1045  CA  SER A  69      72.431  55.233  65.588  1.00  0.00           C  
ATOM   1046  HA  SER A  69      73.132  54.745  64.911  1.00  0.00           H  
ATOM   1047  CB  SER A  69      72.716  54.775  67.079  1.00  0.00           C  
ATOM   1048  HB2 SER A  69      72.684  53.687  67.132  1.00  0.00           H  
ATOM   1049  HB3 SER A  69      73.759  54.968  67.331  1.00  0.00           H  
ATOM   1050  OG  SER A  69      71.773  55.225  67.986  1.00  0.00           O  
ATOM   1051  HG  SER A  69      71.209  54.488  68.229  1.00  0.00           H  
ATOM   1052  C   SER A  69      70.997  54.745  65.265  1.00  0.00           C  
ATOM   1053  O   SER A  69      70.684  53.558  65.429  1.00  0.00           O  
ATOM   1054  N   GLY A  70      70.116  55.662  64.825  1.00  0.00           N  
ATOM   1055  H   GLY A  70      70.481  56.600  64.901  1.00  0.00           H  
ATOM   1056  CA  GLY A  70      68.620  55.459  64.605  1.00  0.00           C  
ATOM   1057  HA2 GLY A  70      68.252  56.262  63.967  1.00  0.00           H  
ATOM   1058  HA3 GLY A  70      68.505  54.556  64.005  1.00  0.00           H  
ATOM   1059  C   GLY A  70      67.817  55.505  65.839  1.00  0.00           C  
ATOM   1060  O   GLY A  70      66.602  55.311  65.802  1.00  0.00           O  
ATOM   1061  N   THR A  71      68.445  55.536  66.987  1.00  0.00           N  
ATOM   1062  H   THR A  71      69.413  55.816  66.918  1.00  0.00           H  
ATOM   1063  CA  THR A  71      67.874  55.138  68.308  1.00  0.00           C  
ATOM   1064  HA  THR A  71      66.789  55.225  68.252  1.00  0.00           H  
ATOM   1065  CB  THR A  71      68.269  53.680  68.622  1.00  0.00           C  
ATOM   1066  HB  THR A  71      67.890  53.459  69.620  1.00  0.00           H  
ATOM   1067  CG2 THR A  71      67.810  52.689  67.566  1.00  0.00           C  
ATOM   1068 HG21 THR A  71      68.044  51.666  67.861  1.00  0.00           H  
ATOM   1069 HG22 THR A  71      66.739  52.860  67.454  1.00  0.00           H  
ATOM   1070 HG23 THR A  71      68.302  52.898  66.617  1.00  0.00           H  
ATOM   1071  OG1 THR A  71      69.706  53.541  68.638  1.00  0.00           O  
ATOM   1072  HG1 THR A  71      70.004  53.959  69.449  1.00  0.00           H  
ATOM   1073  C   THR A  71      68.403  56.014  69.489  1.00  0.00           C  
ATOM   1074  O   THR A  71      69.465  56.551  69.468  1.00  0.00           O  
ATOM   1075  N   VAL A  72      67.523  56.131  70.514  1.00  0.00           N  
ATOM   1076  H   VAL A  72      66.827  55.399  70.520  1.00  0.00           H  
ATOM   1077  CA  VAL A  72      67.518  57.160  71.629  1.00  0.00           C  
ATOM   1078  HA  VAL A  72      68.191  57.933  71.257  1.00  0.00           H  
ATOM   1079  CB  VAL A  72      66.120  57.781  71.854  1.00  0.00           C  
ATOM   1080  HB  VAL A  72      65.452  56.976  72.161  1.00  0.00           H  
ATOM   1081  CG1 VAL A  72      66.277  58.891  72.889  1.00  0.00           C  
ATOM   1082 HG11 VAL A  72      66.376  58.347  73.828  1.00  0.00           H  
ATOM   1083 HG12 VAL A  72      67.132  59.505  72.606  1.00  0.00           H  
ATOM   1084 HG13 VAL A  72      65.336  59.434  72.982  1.00  0.00           H  
ATOM   1085  CG2 VAL A  72      65.566  58.286  70.524  1.00  0.00           C  
ATOM   1086 HG21 VAL A  72      64.574  58.731  70.595  1.00  0.00           H  
ATOM   1087 HG22 VAL A  72      66.213  59.095  70.184  1.00  0.00           H  
ATOM   1088 HG23 VAL A  72      65.546  57.518  69.750  1.00  0.00           H  
ATOM   1089  C   VAL A  72      68.105  56.481  72.886  1.00  0.00           C  
ATOM   1090  O   VAL A  72      67.459  55.677  73.530  1.00  0.00           O  
ATOM   1091  N   ASP A  73      69.354  56.808  73.211  1.00  0.00           N  
ATOM   1092  H   ASP A  73      69.743  57.591  72.705  1.00  0.00           H  
ATOM   1093  CA  ASP A  73      69.956  56.628  74.558  1.00  0.00           C  
ATOM   1094  HA  ASP A  73      69.756  55.608  74.886  1.00  0.00           H  
ATOM   1095  CB  ASP A  73      71.458  56.912  74.488  1.00  0.00           C  
ATOM   1096  HB2 ASP A  73      71.633  57.965  74.267  1.00  0.00           H  
ATOM   1097  HB3 ASP A  73      71.794  56.824  75.521  1.00  0.00           H  
ATOM   1098  CG  ASP A  73      72.153  56.082  73.415  1.00  0.00           C  
ATOM   1099  OD1 ASP A  73      72.751  56.709  72.485  1.00  0.00           O  
ATOM   1100  OD2 ASP A  73      72.137  54.873  73.415  1.00  0.00           O  
ATOM   1101  C   ASP A  73      69.300  57.435  75.655  1.00  0.00           C  
ATOM   1102  O   ASP A  73      68.554  58.407  75.354  1.00  0.00           O  
ATOM   1103  N   PHE A  74      69.690  57.247  76.930  1.00  0.00           N  
ATOM   1104  H   PHE A  74      70.068  56.343  77.176  1.00  0.00           H  
ATOM   1105  CA  PHE A  74      69.056  58.015  78.008  1.00  0.00           C  
ATOM   1106  HA  PHE A  74      67.980  57.973  77.838  1.00  0.00           H  
ATOM   1107  CB  PHE A  74      69.337  57.253  79.317  1.00  0.00           C  
ATOM   1108  HB2 PHE A  74      68.864  56.284  79.157  1.00  0.00           H  
ATOM   1109  HB3 PHE A  74      70.406  57.112  79.471  1.00  0.00           H  
ATOM   1110  CG  PHE A  74      68.631  57.960  80.481  1.00  0.00           C  
ATOM   1111  CD1 PHE A  74      69.325  58.589  81.526  1.00  0.00           C  
ATOM   1112  HD1 PHE A  74      70.400  58.629  81.422  1.00  0.00           H  
ATOM   1113  CE1 PHE A  74      68.718  59.275  82.585  1.00  0.00           C  
ATOM   1114  HE1 PHE A  74      69.301  59.844  83.295  1.00  0.00           H  
ATOM   1115  CZ  PHE A  74      67.295  59.387  82.605  1.00  0.00           C  
ATOM   1116  HZ  PHE A  74      66.790  59.914  83.401  1.00  0.00           H  
ATOM   1117  CE2 PHE A  74      66.552  58.654  81.647  1.00  0.00           C  
ATOM   1118  HE2 PHE A  74      65.481  58.563  81.755  1.00  0.00           H  
ATOM   1119  CD2 PHE A  74      67.215  57.920  80.614  1.00  0.00           C  
ATOM   1120  HD2 PHE A  74      66.639  57.365  79.889  1.00  0.00           H  
ATOM   1121  C   PHE A  74      69.471  59.447  78.084  1.00  0.00           C  
ATOM   1122  O   PHE A  74      68.651  60.347  78.209  1.00  0.00           O  
ATOM   1123  N   ASP A  75      70.775  59.817  77.791  1.00  0.00           N  
ATOM   1124  H   ASP A  75      71.447  59.103  77.548  1.00  0.00           H  
ATOM   1125  CA  ASP A  75      71.283  61.262  77.659  1.00  0.00           C  
ATOM   1126  HA  ASP A  75      70.962  61.782  78.562  1.00  0.00           H  
ATOM   1127  CB  ASP A  75      72.823  61.399  77.703  1.00  0.00           C  
ATOM   1128  HB2 ASP A  75      73.137  61.461  76.661  1.00  0.00           H  
ATOM   1129  HB3 ASP A  75      73.220  62.281  78.205  1.00  0.00           H  
ATOM   1130  CG  ASP A  75      73.636  60.315  78.270  1.00  0.00           C  
ATOM   1131  OD1 ASP A  75      73.912  59.330  77.514  1.00  0.00           O  
ATOM   1132  OD2 ASP A  75      74.062  60.423  79.406  1.00  0.00           O  
ATOM   1133  C   ASP A  75      70.595  61.950  76.442  1.00  0.00           C  
ATOM   1134  O   ASP A  75      70.465  63.145  76.580  1.00  0.00           O  
ATOM   1135  N   GLU A  76      70.144  61.216  75.401  1.00  0.00           N  
ATOM   1136  H   GLU A  76      70.294  60.218  75.358  1.00  0.00           H  
ATOM   1137  CA  GLU A  76      69.401  61.742  74.301  1.00  0.00           C  
ATOM   1138  HA  GLU A  76      69.692  62.749  74.001  1.00  0.00           H  
ATOM   1139  CB  GLU A  76      69.602  60.792  73.045  1.00  0.00           C  
ATOM   1140  HB2 GLU A  76      69.058  59.866  73.233  1.00  0.00           H  
ATOM   1141  HB3 GLU A  76      69.119  61.202  72.158  1.00  0.00           H  
ATOM   1142  CG  GLU A  76      71.116  60.555  72.786  1.00  0.00           C  
ATOM   1143  HG2 GLU A  76      71.532  61.438  72.303  1.00  0.00           H  
ATOM   1144  HG3 GLU A  76      71.762  60.291  73.623  1.00  0.00           H  
ATOM   1145  CD  GLU A  76      71.398  59.448  71.749  1.00  0.00           C  
ATOM   1146  OE1 GLU A  76      72.533  59.318  71.297  1.00  0.00           O  
ATOM   1147  OE2 GLU A  76      70.559  58.602  71.291  1.00  0.00           O  
ATOM   1148  C   GLU A  76      67.900  61.893  74.788  1.00  0.00           C  
ATOM   1149  O   GLU A  76      67.263  62.879  74.323  1.00  0.00           O  
ATOM   1150  N   PHE A  77      67.420  61.050  75.614  1.00  0.00           N  
ATOM   1151  H   PHE A  77      68.049  60.331  75.941  1.00  0.00           H  
ATOM   1152  CA  PHE A  77      66.020  60.869  75.971  1.00  0.00           C  
ATOM   1153  HA  PHE A  77      65.360  60.886  75.103  1.00  0.00           H  
ATOM   1154  CB  PHE A  77      65.745  59.486  76.657  1.00  0.00           C  
ATOM   1155  HB2 PHE A  77      66.018  58.664  75.996  1.00  0.00           H  
ATOM   1156  HB3 PHE A  77      66.361  59.565  77.553  1.00  0.00           H  
ATOM   1157  CG  PHE A  77      64.359  59.214  77.153  1.00  0.00           C  
ATOM   1158  CD1 PHE A  77      64.036  59.303  78.509  1.00  0.00           C  
ATOM   1159  HD1 PHE A  77      64.823  59.620  79.177  1.00  0.00           H  
ATOM   1160  CE1 PHE A  77      62.735  58.951  78.938  1.00  0.00           C  
ATOM   1161  HE1 PHE A  77      62.524  58.937  79.998  1.00  0.00           H  
ATOM   1162  CZ  PHE A  77      61.845  58.379  78.037  1.00  0.00           C  
ATOM   1163  HZ  PHE A  77      60.838  58.376  78.429  1.00  0.00           H  
ATOM   1164  CE2 PHE A  77      62.147  58.241  76.686  1.00  0.00           C  
ATOM   1165  HE2 PHE A  77      61.329  57.995  76.025  1.00  0.00           H  
ATOM   1166  CD2 PHE A  77      63.438  58.658  76.214  1.00  0.00           C  
ATOM   1167  HD2 PHE A  77      63.791  58.550  75.199  1.00  0.00           H  
ATOM   1168  C   PHE A  77      65.651  61.985  76.891  1.00  0.00           C  
ATOM   1169  O   PHE A  77      64.529  62.527  76.694  1.00  0.00           O  
ATOM   1170  N   LEU A  78      66.475  62.387  77.837  1.00  0.00           N  
ATOM   1171  H   LEU A  78      67.285  61.804  77.989  1.00  0.00           H  
ATOM   1172  CA  LEU A  78      66.254  63.627  78.610  1.00  0.00           C  
ATOM   1173  HA  LEU A  78      65.404  63.474  79.274  1.00  0.00           H  
ATOM   1174  CB  LEU A  78      67.484  63.716  79.489  1.00  0.00           C  
ATOM   1175  HB2 LEU A  78      68.381  63.630  78.875  1.00  0.00           H  
ATOM   1176  HB3 LEU A  78      67.389  64.678  79.993  1.00  0.00           H  
ATOM   1177  CG  LEU A  78      67.420  62.707  80.683  1.00  0.00           C  
ATOM   1178  HG  LEU A  78      67.343  61.702  80.268  1.00  0.00           H  
ATOM   1179  CD1 LEU A  78      68.808  62.859  81.440  1.00  0.00           C  
ATOM   1180 HD11 LEU A  78      69.673  62.765  80.784  1.00  0.00           H  
ATOM   1181 HD12 LEU A  78      68.843  63.863  81.863  1.00  0.00           H  
ATOM   1182 HD13 LEU A  78      68.851  62.074  82.195  1.00  0.00           H  
ATOM   1183  CD2 LEU A  78      66.308  62.908  81.685  1.00  0.00           C  
ATOM   1184 HD21 LEU A  78      66.575  63.679  82.409  1.00  0.00           H  
ATOM   1185 HD22 LEU A  78      65.260  63.034  81.413  1.00  0.00           H  
ATOM   1186 HD23 LEU A  78      66.306  61.995  82.280  1.00  0.00           H  
ATOM   1187  C   LEU A  78      66.072  64.898  77.768  1.00  0.00           C  
ATOM   1188  O   LEU A  78      65.213  65.755  78.039  1.00  0.00           O  
ATOM   1189  N   VAL A  79      66.786  64.968  76.674  1.00  0.00           N  
ATOM   1190  H   VAL A  79      67.470  64.271  76.416  1.00  0.00           H  
ATOM   1191  CA  VAL A  79      66.678  66.026  75.614  1.00  0.00           C  
ATOM   1192  HA  VAL A  79      66.603  66.931  76.217  1.00  0.00           H  
ATOM   1193  CB  VAL A  79      67.839  66.172  74.637  1.00  0.00           C  
ATOM   1194  HB  VAL A  79      67.663  65.522  73.780  1.00  0.00           H  
ATOM   1195  CG1 VAL A  79      67.843  67.647  74.087  1.00  0.00           C  
ATOM   1196 HG11 VAL A  79      67.868  68.349  74.920  1.00  0.00           H  
ATOM   1197 HG12 VAL A  79      68.748  67.833  73.508  1.00  0.00           H  
ATOM   1198 HG13 VAL A  79      66.988  67.665  73.412  1.00  0.00           H  
ATOM   1199  CG2 VAL A  79      69.199  65.878  75.188  1.00  0.00           C  
ATOM   1200 HG21 VAL A  79      70.006  65.927  74.457  1.00  0.00           H  
ATOM   1201 HG22 VAL A  79      69.550  66.675  75.844  1.00  0.00           H  
ATOM   1202 HG23 VAL A  79      69.212  64.881  75.628  1.00  0.00           H  
ATOM   1203  C   VAL A  79      65.267  65.912  75.048  1.00  0.00           C  
ATOM   1204  O   VAL A  79      64.517  66.923  75.073  1.00  0.00           O  
ATOM   1205  N   MET A  80      64.856  64.703  74.665  1.00  0.00           N  
ATOM   1206  H   MET A  80      65.569  63.990  74.603  1.00  0.00           H  
ATOM   1207  CA  MET A  80      63.598  64.486  74.063  1.00  0.00           C  
ATOM   1208  HA  MET A  80      63.402  65.110  73.191  1.00  0.00           H  
ATOM   1209  CB  MET A  80      63.303  63.012  73.562  1.00  0.00           C  
ATOM   1210  HB2 MET A  80      64.049  62.739  72.815  1.00  0.00           H  
ATOM   1211  HB3 MET A  80      63.532  62.333  74.383  1.00  0.00           H  
ATOM   1212  CG  MET A  80      61.977  62.766  72.982  1.00  0.00           C  
ATOM   1213  HG2 MET A  80      61.182  62.880  73.720  1.00  0.00           H  
ATOM   1214  HG3 MET A  80      61.741  63.503  72.214  1.00  0.00           H  
ATOM   1215  SD  MET A  80      61.758  61.053  72.251  1.00  0.00           S  
ATOM   1216  CE  MET A  80      62.837  61.209  70.768  1.00  0.00           C  
ATOM   1217  HE1 MET A  80      62.499  60.530  69.985  1.00  0.00           H  
ATOM   1218  HE2 MET A  80      62.897  62.218  70.359  1.00  0.00           H  
ATOM   1219  HE3 MET A  80      63.819  60.898  71.124  1.00  0.00           H  
ATOM   1220  C   MET A  80      62.479  64.818  75.036  1.00  0.00           C  
ATOM   1221  O   MET A  80      61.446  65.429  74.541  1.00  0.00           O  
ATOM   1222  N   MET A  81      62.660  64.651  76.364  1.00  0.00           N  
ATOM   1223  H   MET A  81      63.564  64.253  76.576  1.00  0.00           H  
ATOM   1224  CA  MET A  81      61.636  64.978  77.380  1.00  0.00           C  
ATOM   1225  HA  MET A  81      60.623  64.672  77.118  1.00  0.00           H  
ATOM   1226  CB  MET A  81      62.030  64.289  78.646  1.00  0.00           C  
ATOM   1227  HB2 MET A  81      63.006  64.625  78.997  1.00  0.00           H  
ATOM   1228  HB3 MET A  81      61.280  64.624  79.362  1.00  0.00           H  
ATOM   1229  CG  MET A  81      61.991  62.772  78.781  1.00  0.00           C  
ATOM   1230  HG2 MET A  81      62.865  62.268  78.369  1.00  0.00           H  
ATOM   1231  HG3 MET A  81      61.965  62.535  79.845  1.00  0.00           H  
ATOM   1232  SD  MET A  81      60.435  62.005  78.216  1.00  0.00           S  
ATOM   1233  CE  MET A  81      60.860  61.579  76.546  1.00  0.00           C  
ATOM   1234  HE1 MET A  81      61.837  61.162  76.305  1.00  0.00           H  
ATOM   1235  HE2 MET A  81      60.126  60.933  76.063  1.00  0.00           H  
ATOM   1236  HE3 MET A  81      60.885  62.552  76.055  1.00  0.00           H  
ATOM   1237  C   MET A  81      61.628  66.527  77.454  1.00  0.00           C  
ATOM   1238  O   MET A  81      60.540  67.119  77.484  1.00  0.00           O  
ATOM   1239  N   VAL A  82      62.776  67.225  77.446  1.00  0.00           N  
ATOM   1240  H   VAL A  82      63.666  66.748  77.435  1.00  0.00           H  
ATOM   1241  CA  VAL A  82      62.694  68.781  77.403  1.00  0.00           C  
ATOM   1242  HA  VAL A  82      62.111  69.143  78.250  1.00  0.00           H  
ATOM   1243  CB  VAL A  82      64.157  69.339  77.665  1.00  0.00           C  
ATOM   1244  HB  VAL A  82      64.897  68.887  77.004  1.00  0.00           H  
ATOM   1245  CG1 VAL A  82      64.157  70.804  77.206  1.00  0.00           C  
ATOM   1246 HG11 VAL A  82      63.409  71.384  77.747  1.00  0.00           H  
ATOM   1247 HG12 VAL A  82      65.153  71.193  77.415  1.00  0.00           H  
ATOM   1248 HG13 VAL A  82      63.954  70.944  76.144  1.00  0.00           H  
ATOM   1249  CG2 VAL A  82      64.500  69.092  79.105  1.00  0.00           C  
ATOM   1250 HG21 VAL A  82      65.489  69.498  79.317  1.00  0.00           H  
ATOM   1251 HG22 VAL A  82      63.869  69.706  79.748  1.00  0.00           H  
ATOM   1252 HG23 VAL A  82      64.330  68.058  79.405  1.00  0.00           H  
ATOM   1253  C   VAL A  82      61.970  69.348  76.203  1.00  0.00           C  
ATOM   1254  O   VAL A  82      61.208  70.340  76.318  1.00  0.00           O  
ATOM   1255  N   ARG A  83      62.093  68.712  75.041  1.00  0.00           N  
ATOM   1256  H   ARG A  83      62.827  68.028  74.924  1.00  0.00           H  
ATOM   1257  CA  ARG A  83      61.275  68.977  73.787  1.00  0.00           C  
ATOM   1258  HA  ARG A  83      61.146  70.052  73.662  1.00  0.00           H  
ATOM   1259  CB  ARG A  83      62.091  68.467  72.520  1.00  0.00           C  
ATOM   1260  HB2 ARG A  83      62.247  67.393  72.619  1.00  0.00           H  
ATOM   1261  HB3 ARG A  83      61.608  68.749  71.584  1.00  0.00           H  
ATOM   1262  CG  ARG A  83      63.486  69.072  72.527  1.00  0.00           C  
ATOM   1263  HG2 ARG A  83      63.467  70.155  72.646  1.00  0.00           H  
ATOM   1264  HG3 ARG A  83      64.005  68.814  73.450  1.00  0.00           H  
ATOM   1265  CD  ARG A  83      64.490  68.742  71.370  1.00  0.00           C  
ATOM   1266  HD2 ARG A  83      65.472  69.162  71.589  1.00  0.00           H  
ATOM   1267  HD3 ARG A  83      64.444  67.707  71.031  1.00  0.00           H  
ATOM   1268  NE  ARG A  83      64.058  69.495  70.125  1.00  0.00           N  
ATOM   1269  HE  ARG A  83      63.068  69.627  69.978  1.00  0.00           H  
ATOM   1270  CZ  ARG A  83      64.867  69.668  69.050  1.00  0.00           C  
ATOM   1271  NH1 ARG A  83      66.137  69.394  68.965  1.00  0.00           N  
ATOM   1272 HH11 ARG A  83      66.654  68.997  69.736  1.00  0.00           H  
ATOM   1273 HH12 ARG A  83      66.621  69.412  68.078  1.00  0.00           H  
ATOM   1274  NH2 ARG A  83      64.276  70.276  68.023  1.00  0.00           N  
ATOM   1275 HH21 ARG A  83      63.315  70.519  68.217  1.00  0.00           H  
ATOM   1276 HH22 ARG A  83      64.846  70.552  67.236  1.00  0.00           H  
ATOM   1277  C   ARG A  83      59.902  68.418  73.851  1.00  0.00           C  
ATOM   1278  O   ARG A  83      59.191  68.566  72.871  1.00  0.00           O  
ATOM   1279  N   CYS A  84      59.451  67.810  75.044  1.00  0.00           N  
ATOM   1280  H   CYS A  84      60.167  67.643  75.737  1.00  0.00           H  
ATOM   1281  CA  CYS A  84      58.037  67.716  75.396  1.00  0.00           C  
ATOM   1282  HA  CYS A  84      57.337  67.883  74.577  1.00  0.00           H  
ATOM   1283  CB  CYS A  84      57.804  66.343  76.136  1.00  0.00           C  
ATOM   1284  HB2 CYS A  84      58.494  66.374  76.980  1.00  0.00           H  
ATOM   1285  HB3 CYS A  84      56.772  66.187  76.451  1.00  0.00           H  
ATOM   1286  SG  CYS A  84      58.319  65.044  75.012  1.00  0.00           S  
ATOM   1287  HG  CYS A  84      59.593  65.421  74.877  1.00  0.00           H  
ATOM   1288  C   CYS A  84      57.717  68.853  76.336  1.00  0.00           C  
ATOM   1289  O   CYS A  84      56.830  69.641  76.115  1.00  0.00           O  
ATOM   1290  N   MET A  85      58.526  69.019  77.406  1.00  0.00           N  
ATOM   1291  H   MET A  85      59.411  68.538  77.473  1.00  0.00           H  
ATOM   1292  CA  MET A  85      58.163  69.934  78.549  1.00  0.00           C  
ATOM   1293  HA  MET A  85      57.245  69.538  78.983  1.00  0.00           H  
ATOM   1294  CB  MET A  85      59.203  69.631  79.615  1.00  0.00           C  
ATOM   1295  HB2 MET A  85      60.234  69.712  79.269  1.00  0.00           H  
ATOM   1296  HB3 MET A  85      59.107  70.382  80.399  1.00  0.00           H  
ATOM   1297  CG  MET A  85      58.932  68.264  80.279  1.00  0.00           C  
ATOM   1298  HG2 MET A  85      57.901  68.195  80.627  1.00  0.00           H  
ATOM   1299  HG3 MET A  85      58.988  67.533  79.473  1.00  0.00           H  
ATOM   1300  SD  MET A  85      60.006  67.983  81.724  1.00  0.00           S  
ATOM   1301  CE  MET A  85      61.409  67.166  80.995  1.00  0.00           C  
ATOM   1302  HE1 MET A  85      61.163  66.182  80.596  1.00  0.00           H  
ATOM   1303  HE2 MET A  85      61.561  67.800  80.122  1.00  0.00           H  
ATOM   1304  HE3 MET A  85      62.224  67.138  81.719  1.00  0.00           H  
ATOM   1305  C   MET A  85      58.067  71.416  78.193  1.00  0.00           C  
ATOM   1306  O   MET A  85      57.311  72.187  78.733  1.00  0.00           O  
ATOM   1307  N   LYS A  86      58.803  71.799  77.123  1.00  0.00           N  
ATOM   1308  H   LYS A  86      59.406  71.124  76.676  1.00  0.00           H  
ATOM   1309  CA  LYS A  86      58.744  73.162  76.534  1.00  0.00           C  
ATOM   1310  HA  LYS A  86      57.818  73.687  76.768  1.00  0.00           H  
ATOM   1311  CB  LYS A  86      59.942  74.006  77.113  1.00  0.00           C  
ATOM   1312  HB2 LYS A  86      60.889  73.480  76.994  1.00  0.00           H  
ATOM   1313  HB3 LYS A  86      60.035  74.955  76.584  1.00  0.00           H  
ATOM   1314  CG  LYS A  86      59.854  74.257  78.607  1.00  0.00           C  
ATOM   1315  HG2 LYS A  86      58.834  74.527  78.880  1.00  0.00           H  
ATOM   1316  HG3 LYS A  86      60.101  73.392  79.222  1.00  0.00           H  
ATOM   1317  CD  LYS A  86      60.760  75.487  79.044  1.00  0.00           C  
ATOM   1318  HD2 LYS A  86      60.819  75.708  80.110  1.00  0.00           H  
ATOM   1319  HD3 LYS A  86      61.718  75.129  78.666  1.00  0.00           H  
ATOM   1320  CE  LYS A  86      60.317  76.774  78.368  1.00  0.00           C  
ATOM   1321  HE2 LYS A  86      60.482  76.683  77.295  1.00  0.00           H  
ATOM   1322  HE3 LYS A  86      59.273  77.014  78.574  1.00  0.00           H  
ATOM   1323  NZ  LYS A  86      61.022  78.026  78.984  1.00  0.00           N  
ATOM   1324  HZ1 LYS A  86      60.744  78.094  79.953  1.00  0.00           H  
ATOM   1325  HZ2 LYS A  86      62.010  77.825  78.917  1.00  0.00           H  
ATOM   1326  HZ3 LYS A  86      60.986  78.841  78.390  1.00  0.00           H  
ATOM   1327  C   LYS A  86      58.783  73.048  75.044  1.00  0.00           C  
ATOM   1328  O   LYS A  86      59.470  72.153  74.581  1.00  0.00           O  
ATOM   1329  N   ASP A  87      58.211  74.055  74.367  1.00  0.00           N  
ATOM   1330  H   ASP A  87      57.689  74.673  74.971  1.00  0.00           H  
ATOM   1331  CA  ASP A  87      58.272  74.254  72.942  1.00  0.00           C  
ATOM   1332  HA  ASP A  87      57.675  73.539  72.376  1.00  0.00           H  
ATOM   1333  CB  ASP A  87      57.450  75.530  72.612  1.00  0.00           C  
ATOM   1334  HB2 ASP A  87      56.458  75.359  73.030  1.00  0.00           H  
ATOM   1335  HB3 ASP A  87      57.939  76.318  73.185  1.00  0.00           H  
ATOM   1336  CG  ASP A  87      57.193  75.786  71.161  1.00  0.00           C  
ATOM   1337  OD1 ASP A  87      57.553  75.009  70.294  1.00  0.00           O  
ATOM   1338  OD2 ASP A  87      56.721  76.872  70.824  1.00  0.00           O  
ATOM   1339  C   ASP A  87      59.687  74.491  72.338  1.00  0.00           C  
ATOM   1340  O   ASP A  87      60.381  75.335  72.867  1.00  0.00           O  
ATOM   1341  N   ASP A  88      60.107  73.851  71.246  1.00  0.00           N  
ATOM   1342  H   ASP A  88      59.532  73.080  70.937  1.00  0.00           H  
ATOM   1343  CA  ASP A  88      61.380  73.985  70.493  1.00  0.00           C  
ATOM   1344  HA  ASP A  88      62.105  74.527  71.101  1.00  0.00           H  
ATOM   1345  CB  ASP A  88      62.008  72.600  70.355  1.00  0.00           C  
ATOM   1346  HB2 ASP A  88      62.920  72.677  69.764  1.00  0.00           H  
ATOM   1347  HB3 ASP A  88      62.233  72.096  71.295  1.00  0.00           H  
ATOM   1348  CG  ASP A  88      61.177  71.523  69.563  1.00  0.00           C  
ATOM   1349  OD1 ASP A  88      61.782  70.465  69.232  1.00  0.00           O  
ATOM   1350  OD2 ASP A  88      59.915  71.559  69.427  1.00  0.00           O  
ATOM   1351  C   ASP A  88      61.081  74.634  69.089  1.00  0.00           C  
ATOM   1352  O   ASP A  88      61.967  74.712  68.296  1.00  0.00           O  
ATOM   1353  N   SER A  89      59.889  75.090  68.773  1.00  0.00           N  
ATOM   1354  H   SER A  89      59.200  74.896  69.485  1.00  0.00           H  
ATOM   1355  CA  SER A  89      59.541  75.546  67.456  1.00  0.00           C  
ATOM   1356  HA  SER A  89      60.063  74.873  66.775  1.00  0.00           H  
ATOM   1357  CB  SER A  89      58.020  75.508  67.277  1.00  0.00           C  
ATOM   1358  HB2 SER A  89      57.769  75.615  66.221  1.00  0.00           H  
ATOM   1359  HB3 SER A  89      57.543  74.581  67.593  1.00  0.00           H  
ATOM   1360  OG  SER A  89      57.383  76.621  67.874  1.00  0.00           O  
ATOM   1361  HG  SER A  89      57.570  76.584  68.815  1.00  0.00           H  
ATOM   1362  C   SER A  89      60.257  76.904  67.100  1.00  0.00           C  
ATOM   1363  O   SER A  89      60.178  77.322  65.956  1.00  0.00           O  
ATOM   1364  N   LYS A  90      60.833  77.641  68.127  1.00  0.00           N  
ATOM   1365  H   LYS A  90      60.792  77.163  69.015  1.00  0.00           H  
ATOM   1366  CA  LYS A  90      61.146  79.135  68.066  1.00  0.00           C  
ATOM   1367  HA  LYS A  90      61.502  79.240  67.041  1.00  0.00           H  
ATOM   1368  CB  LYS A  90      59.911  79.910  68.520  1.00  0.00           C  
ATOM   1369  HB2 LYS A  90      59.206  79.743  67.705  1.00  0.00           H  
ATOM   1370  HB3 LYS A  90      59.513  79.669  69.506  1.00  0.00           H  
ATOM   1371  CG  LYS A  90      60.181  81.394  68.610  1.00  0.00           C  
ATOM   1372  HG2 LYS A  90      60.942  81.592  69.365  1.00  0.00           H  
ATOM   1373  HG3 LYS A  90      60.615  81.698  67.658  1.00  0.00           H  
ATOM   1374  CD  LYS A  90      58.896  82.138  68.908  1.00  0.00           C  
ATOM   1375  HD2 LYS A  90      59.204  83.103  68.506  1.00  0.00           H  
ATOM   1376  HD3 LYS A  90      58.082  81.743  68.300  1.00  0.00           H  
ATOM   1377  CE  LYS A  90      58.597  82.089  70.396  1.00  0.00           C  
ATOM   1378  HE2 LYS A  90      57.826  81.348  70.609  1.00  0.00           H  
ATOM   1379  HE3 LYS A  90      59.405  81.770  71.055  1.00  0.00           H  
ATOM   1380  NZ  LYS A  90      58.242  83.430  70.802  1.00  0.00           N  
ATOM   1381  HZ1 LYS A  90      58.993  84.088  70.648  1.00  0.00           H  
ATOM   1382  HZ2 LYS A  90      57.417  83.811  70.362  1.00  0.00           H  
ATOM   1383  HZ3 LYS A  90      57.968  83.503  71.771  1.00  0.00           H  
ATOM   1384  C   LYS A  90      62.319  79.422  68.993  1.00  0.00           C  
ATOM   1385  O   LYS A  90      62.389  78.961  70.137  1.00  0.00           O  
ATOM   1386  N   GLY A  91      63.396  80.063  68.457  1.00  0.00           N  
ATOM   1387  H   GLY A  91      64.105  80.220  69.159  1.00  0.00           H  
ATOM   1388  CA  GLY A  91      63.749  80.474  67.112  1.00  0.00           C  
ATOM   1389  HA2 GLY A  91      62.930  81.033  66.659  1.00  0.00           H  
ATOM   1390  HA3 GLY A  91      64.542  81.221  67.144  1.00  0.00           H  
ATOM   1391  C   GLY A  91      64.189  79.403  66.099  1.00  0.00           C  
ATOM   1392  O   GLY A  91      64.052  78.194  66.299  1.00  0.00           O  
ATOM   1393  N   LYS A  92      64.588  79.906  64.902  1.00  0.00           N  
ATOM   1394  H   LYS A  92      64.933  79.250  64.215  1.00  0.00           H  
ATOM   1395  CA  LYS A  92      64.616  81.243  64.305  1.00  0.00           C  
ATOM   1396  HA  LYS A  92      63.948  81.931  64.824  1.00  0.00           H  
ATOM   1397  CB  LYS A  92      66.055  81.857  64.548  1.00  0.00           C  
ATOM   1398  HB2 LYS A  92      66.410  81.752  65.574  1.00  0.00           H  
ATOM   1399  HB3 LYS A  92      66.765  81.265  63.970  1.00  0.00           H  
ATOM   1400  CG  LYS A  92      66.151  83.339  64.196  1.00  0.00           C  
ATOM   1401  HG2 LYS A  92      67.178  83.664  64.365  1.00  0.00           H  
ATOM   1402  HG3 LYS A  92      65.719  83.548  63.218  1.00  0.00           H  
ATOM   1403  CD  LYS A  92      65.404  84.247  65.190  1.00  0.00           C  
ATOM   1404  HD2 LYS A  92      64.358  84.032  64.970  1.00  0.00           H  
ATOM   1405  HD3 LYS A  92      65.607  83.995  66.231  1.00  0.00           H  
ATOM   1406  CE  LYS A  92      65.687  85.757  64.819  1.00  0.00           C  
ATOM   1407  HE2 LYS A  92      66.745  86.019  64.807  1.00  0.00           H  
ATOM   1408  HE3 LYS A  92      65.251  85.990  63.847  1.00  0.00           H  
ATOM   1409  NZ  LYS A  92      65.178  86.796  65.724  1.00  0.00           N  
ATOM   1410  HZ1 LYS A  92      65.589  87.702  65.547  1.00  0.00           H  
ATOM   1411  HZ2 LYS A  92      64.196  87.024  65.653  1.00  0.00           H  
ATOM   1412  HZ3 LYS A  92      65.401  86.558  66.680  1.00  0.00           H  
ATOM   1413  C   LYS A  92      64.262  81.093  62.828  1.00  0.00           C  
ATOM   1414  O   LYS A  92      64.605  80.112  62.096  1.00  0.00           O  
ATOM   1415  N   SER A  93      63.720  82.158  62.188  1.00  0.00           N  
ATOM   1416  H   SER A  93      63.798  83.033  62.685  1.00  0.00           H  
ATOM   1417  CA  SER A  93      63.623  82.281  60.748  1.00  0.00           C  
ATOM   1418  HA  SER A  93      63.138  81.357  60.435  1.00  0.00           H  
ATOM   1419  CB  SER A  93      62.508  83.345  60.359  1.00  0.00           C  
ATOM   1420  HB2 SER A  93      61.604  82.869  60.739  1.00  0.00           H  
ATOM   1421  HB3 SER A  93      62.710  84.315  60.815  1.00  0.00           H  
ATOM   1422  OG  SER A  93      62.530  83.473  58.992  1.00  0.00           O  
ATOM   1423  HG  SER A  93      61.997  84.223  58.718  1.00  0.00           H  
ATOM   1424  C   SER A  93      65.052  82.517  60.009  1.00  0.00           C  
ATOM   1425  O   SER A  93      65.932  83.076  60.627  1.00  0.00           O  
ATOM   1426  N   GLU A  94      65.381  81.768  58.938  1.00  0.00           N  
ATOM   1427  H   GLU A  94      64.599  81.387  58.424  1.00  0.00           H  
ATOM   1428  CA  GLU A  94      66.641  81.681  58.274  1.00  0.00           C  
ATOM   1429  HA  GLU A  94      67.357  81.398  59.046  1.00  0.00           H  
ATOM   1430  CB  GLU A  94      66.759  80.576  57.278  1.00  0.00           C  
ATOM   1431  HB2 GLU A  94      66.424  79.657  57.759  1.00  0.00           H  
ATOM   1432  HB3 GLU A  94      66.084  80.763  56.442  1.00  0.00           H  
ATOM   1433  CG  GLU A  94      68.192  80.253  56.721  1.00  0.00           C  
ATOM   1434  HG2 GLU A  94      68.880  80.403  57.554  1.00  0.00           H  
ATOM   1435  HG3 GLU A  94      68.291  79.231  56.357  1.00  0.00           H  
ATOM   1436  CD  GLU A  94      68.526  81.086  55.439  1.00  0.00           C  
ATOM   1437  OE1 GLU A  94      69.460  81.905  55.431  1.00  0.00           O  
ATOM   1438  OE2 GLU A  94      67.842  80.970  54.394  1.00  0.00           O  
ATOM   1439  C   GLU A  94      66.991  83.077  57.507  1.00  0.00           C  
ATOM   1440  O   GLU A  94      68.153  83.497  57.416  1.00  0.00           O  
ATOM   1441  N   GLU A  95      66.013  83.857  56.990  1.00  0.00           N  
ATOM   1442  H   GLU A  95      65.058  83.526  56.984  1.00  0.00           H  
ATOM   1443  CA  GLU A  95      66.301  85.200  56.420  1.00  0.00           C  
ATOM   1444  HA  GLU A  95      67.053  85.111  55.636  1.00  0.00           H  
ATOM   1445  CB  GLU A  95      65.007  85.712  55.745  1.00  0.00           C  
ATOM   1446  HB2 GLU A  95      64.781  85.046  54.912  1.00  0.00           H  
ATOM   1447  HB3 GLU A  95      64.210  85.882  56.469  1.00  0.00           H  
ATOM   1448  CG  GLU A  95      65.198  87.173  55.364  1.00  0.00           C  
ATOM   1449  HG2 GLU A  95      64.362  87.356  54.691  1.00  0.00           H  
ATOM   1450  HG3 GLU A  95      65.131  87.771  56.273  1.00  0.00           H  
ATOM   1451  CD  GLU A  95      66.502  87.579  54.590  1.00  0.00           C  
ATOM   1452  OE1 GLU A  95      66.958  86.774  53.723  1.00  0.00           O  
ATOM   1453  OE2 GLU A  95      66.995  88.691  54.826  1.00  0.00           O  
ATOM   1454  C   GLU A  95      66.783  86.188  57.539  1.00  0.00           C  
ATOM   1455  O   GLU A  95      67.510  87.115  57.330  1.00  0.00           O  
ATOM   1456  N   GLU A  96      66.282  85.958  58.745  1.00  0.00           N  
ATOM   1457  H   GLU A  96      65.727  85.139  58.949  1.00  0.00           H  
ATOM   1458  CA  GLU A  96      66.808  86.632  59.951  1.00  0.00           C  
ATOM   1459  HA  GLU A  96      66.858  87.699  59.738  1.00  0.00           H  
ATOM   1460  CB  GLU A  96      65.888  86.479  61.176  1.00  0.00           C  
ATOM   1461  HB2 GLU A  96      65.898  85.448  61.531  1.00  0.00           H  
ATOM   1462  HB3 GLU A  96      66.271  87.124  61.968  1.00  0.00           H  
ATOM   1463  CG  GLU A  96      64.444  86.938  60.936  1.00  0.00           C  
ATOM   1464  HG2 GLU A  96      63.977  86.285  60.199  1.00  0.00           H  
ATOM   1465  HG3 GLU A  96      63.946  86.789  61.894  1.00  0.00           H  
ATOM   1466  CD  GLU A  96      64.403  88.409  60.572  1.00  0.00           C  
ATOM   1467  OE1 GLU A  96      64.116  88.780  59.382  1.00  0.00           O  
ATOM   1468  OE2 GLU A  96      64.603  89.276  61.433  1.00  0.00           O  
ATOM   1469  C   GLU A  96      68.255  86.179  60.310  1.00  0.00           C  
ATOM   1470  O   GLU A  96      69.239  86.920  60.584  1.00  0.00           O  
ATOM   1471  N   LEU A  97      68.480  84.827  60.392  1.00  0.00           N  
ATOM   1472  H   LEU A  97      67.664  84.231  60.374  1.00  0.00           H  
ATOM   1473  CA  LEU A  97      69.761  84.261  60.784  1.00  0.00           C  
ATOM   1474  HA  LEU A  97      69.889  84.530  61.832  1.00  0.00           H  
ATOM   1475  CB  LEU A  97      69.684  82.777  60.611  1.00  0.00           C  
ATOM   1476  HB2 LEU A  97      69.210  82.453  59.684  1.00  0.00           H  
ATOM   1477  HB3 LEU A  97      70.687  82.350  60.645  1.00  0.00           H  
ATOM   1478  CG  LEU A  97      68.987  82.091  61.890  1.00  0.00           C  
ATOM   1479  HG  LEU A  97      67.982  82.471  62.079  1.00  0.00           H  
ATOM   1480  CD1 LEU A  97      68.646  80.607  61.571  1.00  0.00           C  
ATOM   1481 HD11 LEU A  97      68.807  80.095  62.519  1.00  0.00           H  
ATOM   1482 HD12 LEU A  97      67.696  80.491  61.049  1.00  0.00           H  
ATOM   1483 HD13 LEU A  97      69.390  80.272  60.848  1.00  0.00           H  
ATOM   1484  CD2 LEU A  97      69.853  82.190  63.213  1.00  0.00           C  
ATOM   1485 HD21 LEU A  97      69.307  81.626  63.970  1.00  0.00           H  
ATOM   1486 HD22 LEU A  97      70.832  81.714  63.163  1.00  0.00           H  
ATOM   1487 HD23 LEU A  97      70.057  83.227  63.482  1.00  0.00           H  
ATOM   1488  C   LEU A  97      70.961  84.754  59.930  1.00  0.00           C  
ATOM   1489  O   LEU A  97      72.060  84.929  60.375  1.00  0.00           O  
ATOM   1490  N   SER A  98      70.682  85.102  58.634  1.00  0.00           N  
ATOM   1491  H   SER A  98      69.726  84.845  58.435  1.00  0.00           H  
ATOM   1492  CA  SER A  98      71.503  85.706  57.632  1.00  0.00           C  
ATOM   1493  HA  SER A  98      72.164  84.854  57.472  1.00  0.00           H  
ATOM   1494  CB  SER A  98      70.510  86.077  56.409  1.00  0.00           C  
ATOM   1495  HB2 SER A  98      69.663  86.607  56.844  1.00  0.00           H  
ATOM   1496  HB3 SER A  98      71.049  86.615  55.629  1.00  0.00           H  
ATOM   1497  OG  SER A  98      70.017  84.799  55.824  1.00  0.00           O  
ATOM   1498  HG  SER A  98      69.557  84.251  56.463  1.00  0.00           H  
ATOM   1499  C   SER A  98      72.045  87.076  57.943  1.00  0.00           C  
ATOM   1500  O   SER A  98      73.131  87.424  57.509  1.00  0.00           O  
ATOM   1501  N   ASP A  99      71.317  87.867  58.741  1.00  0.00           N  
ATOM   1502  H   ASP A  99      70.453  87.468  59.079  1.00  0.00           H  
ATOM   1503  CA  ASP A  99      71.788  89.223  59.227  1.00  0.00           C  
ATOM   1504  HA  ASP A  99      72.330  89.791  58.471  1.00  0.00           H  
ATOM   1505  CB  ASP A  99      70.629  90.083  59.701  1.00  0.00           C  
ATOM   1506  HB2 ASP A  99      70.183  89.747  60.637  1.00  0.00           H  
ATOM   1507  HB3 ASP A  99      70.934  91.118  59.856  1.00  0.00           H  
ATOM   1508  CG  ASP A  99      69.444  90.055  58.631  1.00  0.00           C  
ATOM   1509  OD1 ASP A  99      69.618  90.095  57.388  1.00  0.00           O  
ATOM   1510  OD2 ASP A  99      68.273  90.117  59.082  1.00  0.00           O  
ATOM   1511  C   ASP A  99      72.818  89.080  60.352  1.00  0.00           C  
ATOM   1512  O   ASP A  99      73.818  89.758  60.301  1.00  0.00           O  
ATOM   1513  N   LEU A 100      72.407  88.250  61.336  1.00  0.00           N  
ATOM   1514  H   LEU A 100      71.447  87.943  61.272  1.00  0.00           H  
ATOM   1515  CA  LEU A 100      73.277  87.889  62.493  1.00  0.00           C  
ATOM   1516  HA  LEU A 100      73.482  88.791  63.069  1.00  0.00           H  
ATOM   1517  CB  LEU A 100      72.583  86.881  63.387  1.00  0.00           C  
ATOM   1518  HB2 LEU A 100      72.290  86.120  62.663  1.00  0.00           H  
ATOM   1519  HB3 LEU A 100      73.297  86.433  64.079  1.00  0.00           H  
ATOM   1520  CG  LEU A 100      71.224  87.269  64.049  1.00  0.00           C  
ATOM   1521  HG  LEU A 100      70.561  87.526  63.223  1.00  0.00           H  
ATOM   1522  CD1 LEU A 100      70.651  86.102  64.808  1.00  0.00           C  
ATOM   1523 HD11 LEU A 100      71.316  85.984  65.663  1.00  0.00           H  
ATOM   1524 HD12 LEU A 100      69.682  86.486  65.128  1.00  0.00           H  
ATOM   1525 HD13 LEU A 100      70.577  85.244  64.141  1.00  0.00           H  
ATOM   1526  CD2 LEU A 100      71.371  88.437  65.013  1.00  0.00           C  
ATOM   1527 HD21 LEU A 100      71.997  89.223  64.589  1.00  0.00           H  
ATOM   1528 HD22 LEU A 100      70.393  88.890  65.173  1.00  0.00           H  
ATOM   1529 HD23 LEU A 100      71.745  88.074  65.970  1.00  0.00           H  
ATOM   1530  C   LEU A 100      74.581  87.323  61.924  1.00  0.00           C  
ATOM   1531  O   LEU A 100      75.644  87.844  62.257  1.00  0.00           O  
ATOM   1532  N   PHE A 101      74.516  86.309  61.021  1.00  0.00           N  
ATOM   1533  H   PHE A 101      73.577  86.093  60.720  1.00  0.00           H  
ATOM   1534  CA  PHE A 101      75.650  85.868  60.278  1.00  0.00           C  
ATOM   1535  HA  PHE A 101      76.324  85.357  60.965  1.00  0.00           H  
ATOM   1536  CB  PHE A 101      75.241  84.906  59.145  1.00  0.00           C  
ATOM   1537  HB2 PHE A 101      74.427  84.260  59.475  1.00  0.00           H  
ATOM   1538  HB3 PHE A 101      74.699  85.358  58.314  1.00  0.00           H  
ATOM   1539  CG  PHE A 101      76.312  83.965  58.650  1.00  0.00           C  
ATOM   1540  CD1 PHE A 101      76.622  82.891  59.485  1.00  0.00           C  
ATOM   1541  HD1 PHE A 101      76.045  82.662  60.369  1.00  0.00           H  
ATOM   1542  CE1 PHE A 101      77.696  82.055  59.144  1.00  0.00           C  
ATOM   1543  HE1 PHE A 101      77.938  81.164  59.705  1.00  0.00           H  
ATOM   1544  CZ  PHE A 101      78.449  82.287  58.048  1.00  0.00           C  
ATOM   1545  HZ  PHE A 101      79.191  81.567  57.736  1.00  0.00           H  
ATOM   1546  CE2 PHE A 101      78.167  83.400  57.216  1.00  0.00           C  
ATOM   1547  HE2 PHE A 101      78.709  83.555  56.294  1.00  0.00           H  
ATOM   1548  CD2 PHE A 101      77.067  84.231  57.473  1.00  0.00           C  
ATOM   1549  HD2 PHE A 101      76.770  85.076  56.870  1.00  0.00           H  
ATOM   1550  C   PHE A 101      76.484  86.971  59.641  1.00  0.00           C  
ATOM   1551  O   PHE A 101      77.680  86.987  59.782  1.00  0.00           O  
ATOM   1552  N   ARG A 102      75.890  87.933  58.890  1.00  0.00           N  
ATOM   1553  H   ARG A 102      74.958  87.646  58.626  1.00  0.00           H  
ATOM   1554  CA  ARG A 102      76.554  88.973  58.151  1.00  0.00           C  
ATOM   1555  HA  ARG A 102      77.472  88.695  57.633  1.00  0.00           H  
ATOM   1556  CB  ARG A 102      75.568  89.532  57.110  1.00  0.00           C  
ATOM   1557  HB2 ARG A 102      75.249  88.655  56.547  1.00  0.00           H  
ATOM   1558  HB3 ARG A 102      74.816  89.937  57.788  1.00  0.00           H  
ATOM   1559  CG  ARG A 102      75.960  90.698  56.233  1.00  0.00           C  
ATOM   1560  HG2 ARG A 102      75.972  91.612  56.826  1.00  0.00           H  
ATOM   1561  HG3 ARG A 102      76.930  90.537  55.764  1.00  0.00           H  
ATOM   1562  CD  ARG A 102      74.977  90.971  55.067  1.00  0.00           C  
ATOM   1563  HD2 ARG A 102      75.387  91.772  54.452  1.00  0.00           H  
ATOM   1564  HD3 ARG A 102      74.933  90.062  54.468  1.00  0.00           H  
ATOM   1565  NE  ARG A 102      73.651  91.452  55.613  1.00  0.00           N  
ATOM   1566  HE  ARG A 102      73.607  92.441  55.814  1.00  0.00           H  
ATOM   1567  CZ  ARG A 102      72.534  90.822  55.633  1.00  0.00           C  
ATOM   1568  NH1 ARG A 102      72.338  89.560  55.400  1.00  0.00           N  
ATOM   1569 HH11 ARG A 102      73.021  88.885  55.088  1.00  0.00           H  
ATOM   1570 HH12 ARG A 102      71.368  89.279  55.406  1.00  0.00           H  
ATOM   1571  NH2 ARG A 102      71.477  91.472  56.040  1.00  0.00           N  
ATOM   1572 HH21 ARG A 102      71.688  92.365  56.462  1.00  0.00           H  
ATOM   1573 HH22 ARG A 102      70.659  90.937  56.297  1.00  0.00           H  
ATOM   1574  C   ARG A 102      77.050  90.081  59.072  1.00  0.00           C  
ATOM   1575  O   ARG A 102      78.094  90.749  58.821  1.00  0.00           O  
ATOM   1576  N   MET A 103      76.546  90.309  60.257  1.00  0.00           N  
ATOM   1577  H   MET A 103      75.723  89.777  60.502  1.00  0.00           H  
ATOM   1578  CA  MET A 103      77.115  91.149  61.351  1.00  0.00           C  
ATOM   1579  HA  MET A 103      77.394  92.144  61.002  1.00  0.00           H  
ATOM   1580  CB  MET A 103      76.000  91.442  62.382  1.00  0.00           C  
ATOM   1581  HB2 MET A 103      75.092  91.899  61.988  1.00  0.00           H  
ATOM   1582  HB3 MET A 103      75.620  90.555  62.889  1.00  0.00           H  
ATOM   1583  CG  MET A 103      76.469  92.337  63.589  1.00  0.00           C  
ATOM   1584  HG2 MET A 103      75.603  92.587  64.201  1.00  0.00           H  
ATOM   1585  HG3 MET A 103      77.310  91.885  64.117  1.00  0.00           H  
ATOM   1586  SD  MET A 103      77.280  93.887  62.927  1.00  0.00           S  
ATOM   1587  CE  MET A 103      75.881  94.595  62.082  1.00  0.00           C  
ATOM   1588  HE1 MET A 103      76.248  95.583  61.801  1.00  0.00           H  
ATOM   1589  HE2 MET A 103      75.546  94.033  61.210  1.00  0.00           H  
ATOM   1590  HE3 MET A 103      75.116  94.762  62.840  1.00  0.00           H  
ATOM   1591  C   MET A 103      78.393  90.623  61.968  1.00  0.00           C  
ATOM   1592  O   MET A 103      79.328  91.345  62.416  1.00  0.00           O  
ATOM   1593  N   PHE A 104      78.388  89.234  62.146  1.00  0.00           N  
ATOM   1594  H   PHE A 104      77.617  88.667  61.823  1.00  0.00           H  
ATOM   1595  CA  PHE A 104      79.602  88.520  62.618  1.00  0.00           C  
ATOM   1596  HA  PHE A 104      80.066  89.080  63.430  1.00  0.00           H  
ATOM   1597  CB  PHE A 104      79.227  87.157  63.086  1.00  0.00           C  
ATOM   1598  HB2 PHE A 104      78.818  86.570  62.264  1.00  0.00           H  
ATOM   1599  HB3 PHE A 104      80.135  86.674  63.447  1.00  0.00           H  
ATOM   1600  CG  PHE A 104      78.392  87.032  64.436  1.00  0.00           C  
ATOM   1601  CD1 PHE A 104      77.236  86.282  64.433  1.00  0.00           C  
ATOM   1602  HD1 PHE A 104      76.979  85.866  63.470  1.00  0.00           H  
ATOM   1603  CE1 PHE A 104      76.501  86.137  65.591  1.00  0.00           C  
ATOM   1604  HE1 PHE A 104      75.625  85.507  65.637  1.00  0.00           H  
ATOM   1605  CZ  PHE A 104      77.023  86.699  66.792  1.00  0.00           C  
ATOM   1606  HZ  PHE A 104      76.440  86.552  67.689  1.00  0.00           H  
ATOM   1607  CE2 PHE A 104      78.217  87.446  66.756  1.00  0.00           C  
ATOM   1608  HE2 PHE A 104      78.716  87.927  67.585  1.00  0.00           H  
ATOM   1609  CD2 PHE A 104      78.930  87.527  65.562  1.00  0.00           C  
ATOM   1610  HD2 PHE A 104      79.902  87.998  65.532  1.00  0.00           H  
ATOM   1611  C   PHE A 104      80.682  88.447  61.495  1.00  0.00           C  
ATOM   1612  O   PHE A 104      81.820  88.743  61.735  1.00  0.00           O  
ATOM   1613  N   ASP A 105      80.348  88.048  60.254  1.00  0.00           N  
ATOM   1614  H   ASP A 105      79.402  87.776  60.024  1.00  0.00           H  
ATOM   1615  CA  ASP A 105      81.261  87.960  59.110  1.00  0.00           C  
ATOM   1616  HA  ASP A 105      82.164  87.420  59.396  1.00  0.00           H  
ATOM   1617  CB  ASP A 105      80.626  87.132  58.014  1.00  0.00           C  
ATOM   1618  HB2 ASP A 105      80.261  86.127  58.227  1.00  0.00           H  
ATOM   1619  HB3 ASP A 105      79.745  87.695  57.707  1.00  0.00           H  
ATOM   1620  CG  ASP A 105      81.583  86.936  56.793  1.00  0.00           C  
ATOM   1621  OD1 ASP A 105      81.036  86.741  55.685  1.00  0.00           O  
ATOM   1622  OD2 ASP A 105      82.854  86.977  56.876  1.00  0.00           O  
ATOM   1623  C   ASP A 105      81.770  89.344  58.634  1.00  0.00           C  
ATOM   1624  O   ASP A 105      81.527  89.763  57.474  1.00  0.00           O  
ATOM   1625  N   LYS A 106      82.483  90.174  59.436  1.00  0.00           N  
ATOM   1626  H   LYS A 106      82.601  89.921  60.407  1.00  0.00           H  
ATOM   1627  CA  LYS A 106      82.924  91.517  58.996  1.00  0.00           C  
ATOM   1628  HA  LYS A 106      81.929  91.932  58.831  1.00  0.00           H  
ATOM   1629  CB  LYS A 106      83.454  92.265  60.244  1.00  0.00           C  
ATOM   1630  HB2 LYS A 106      84.036  91.501  60.761  1.00  0.00           H  
ATOM   1631  HB3 LYS A 106      84.225  92.962  59.917  1.00  0.00           H  
ATOM   1632  CG  LYS A 106      82.468  92.811  61.219  1.00  0.00           C  
ATOM   1633  HG2 LYS A 106      81.640  92.102  61.252  1.00  0.00           H  
ATOM   1634  HG3 LYS A 106      82.921  92.704  62.204  1.00  0.00           H  
ATOM   1635  CD  LYS A 106      82.050  94.242  60.870  1.00  0.00           C  
ATOM   1636  HD2 LYS A 106      82.890  94.928  60.986  1.00  0.00           H  
ATOM   1637  HD3 LYS A 106      81.743  94.213  59.825  1.00  0.00           H  
ATOM   1638  CE  LYS A 106      80.803  94.699  61.620  1.00  0.00           C  
ATOM   1639  HE2 LYS A 106      80.232  95.438  61.058  1.00  0.00           H  
ATOM   1640  HE3 LYS A 106      80.055  93.908  61.671  1.00  0.00           H  
ATOM   1641  NZ  LYS A 106      81.164  95.297  63.013  1.00  0.00           N  
ATOM   1642  HZ1 LYS A 106      81.840  96.045  62.955  1.00  0.00           H  
ATOM   1643  HZ2 LYS A 106      80.314  95.678  63.402  1.00  0.00           H  
ATOM   1644  HZ3 LYS A 106      81.591  94.602  63.608  1.00  0.00           H  
ATOM   1645  C   LYS A 106      83.649  91.718  57.698  1.00  0.00           C  
ATOM   1646  O   LYS A 106      83.404  92.747  57.027  1.00  0.00           O  
ATOM   1647  N   ASN A 107      84.499  90.814  57.232  1.00  0.00           N  
ATOM   1648  H   ASN A 107      84.559  89.907  57.672  1.00  0.00           H  
ATOM   1649  CA  ASN A 107      85.241  90.945  55.962  1.00  0.00           C  
ATOM   1650  HA  ASN A 107      85.311  91.992  55.667  1.00  0.00           H  
ATOM   1651  CB  ASN A 107      86.661  90.384  56.194  1.00  0.00           C  
ATOM   1652  HB2 ASN A 107      87.281  90.931  55.484  1.00  0.00           H  
ATOM   1653  HB3 ASN A 107      87.100  90.545  57.178  1.00  0.00           H  
ATOM   1654  CG  ASN A 107      86.632  88.894  56.015  1.00  0.00           C  
ATOM   1655  OD1 ASN A 107      85.845  88.183  56.605  1.00  0.00           O  
ATOM   1656  ND2 ASN A 107      87.675  88.327  55.414  1.00  0.00           N  
ATOM   1657 HD21 ASN A 107      87.569  87.346  55.198  1.00  0.00           H  
ATOM   1658 HD22 ASN A 107      88.176  88.946  54.793  1.00  0.00           H  
ATOM   1659  C   ASN A 107      84.492  90.340  54.735  1.00  0.00           C  
ATOM   1660  O   ASN A 107      85.010  90.415  53.625  1.00  0.00           O  
ATOM   1661  N   ALA A 108      83.260  89.896  55.025  1.00  0.00           N  
ATOM   1662  H   ALA A 108      83.016  89.725  55.990  1.00  0.00           H  
ATOM   1663  CA  ALA A 108      82.264  89.438  54.005  1.00  0.00           C  
ATOM   1664  HA  ALA A 108      81.504  89.093  54.706  1.00  0.00           H  
ATOM   1665  CB  ALA A 108      81.841  90.647  53.129  1.00  0.00           C  
ATOM   1666  HB1 ALA A 108      80.791  90.496  52.881  1.00  0.00           H  
ATOM   1667  HB2 ALA A 108      81.972  91.604  53.635  1.00  0.00           H  
ATOM   1668  HB3 ALA A 108      82.447  90.658  52.222  1.00  0.00           H  
ATOM   1669  C   ALA A 108      82.670  88.212  53.141  1.00  0.00           C  
ATOM   1670  O   ALA A 108      82.367  88.170  51.979  1.00  0.00           O  
ATOM   1671  N   ASP A 109      83.475  87.293  53.783  1.00  0.00           N  
ATOM   1672  H   ASP A 109      83.586  87.364  54.784  1.00  0.00           H  
ATOM   1673  CA  ASP A 109      84.047  86.171  53.027  1.00  0.00           C  
ATOM   1674  HA  ASP A 109      84.128  86.432  51.972  1.00  0.00           H  
ATOM   1675  CB  ASP A 109      85.517  85.854  53.457  1.00  0.00           C  
ATOM   1676  HB2 ASP A 109      86.000  85.127  52.804  1.00  0.00           H  
ATOM   1677  HB3 ASP A 109      86.017  86.821  53.404  1.00  0.00           H  
ATOM   1678  CG  ASP A 109      85.696  85.323  54.888  1.00  0.00           C  
ATOM   1679  OD1 ASP A 109      86.840  85.303  55.326  1.00  0.00           O  
ATOM   1680  OD2 ASP A 109      84.728  85.056  55.654  1.00  0.00           O  
ATOM   1681  C   ASP A 109      83.126  84.908  53.007  1.00  0.00           C  
ATOM   1682  O   ASP A 109      83.500  83.887  52.425  1.00  0.00           O  
ATOM   1683  N   GLY A 110      81.961  84.965  53.712  1.00  0.00           N  
ATOM   1684  H   GLY A 110      81.841  85.706  54.388  1.00  0.00           H  
ATOM   1685  CA  GLY A 110      81.104  83.801  53.692  1.00  0.00           C  
ATOM   1686  HA2 GLY A 110      80.075  84.130  53.548  1.00  0.00           H  
ATOM   1687  HA3 GLY A 110      81.183  83.222  52.772  1.00  0.00           H  
ATOM   1688  C   GLY A 110      81.158  82.843  54.859  1.00  0.00           C  
ATOM   1689  O   GLY A 110      80.480  81.787  54.810  1.00  0.00           O  
ATOM   1690  N   TYR A 111      81.794  83.193  55.932  1.00  0.00           N  
ATOM   1691  H   TYR A 111      82.131  84.145  55.956  1.00  0.00           H  
ATOM   1692  CA  TYR A 111      82.027  82.364  57.113  1.00  0.00           C  
ATOM   1693  HA  TYR A 111      81.150  81.720  57.170  1.00  0.00           H  
ATOM   1694  CB  TYR A 111      83.221  81.398  56.903  1.00  0.00           C  
ATOM   1695  HB2 TYR A 111      84.148  81.948  56.742  1.00  0.00           H  
ATOM   1696  HB3 TYR A 111      83.316  80.839  57.834  1.00  0.00           H  
ATOM   1697  CG  TYR A 111      83.198  80.435  55.802  1.00  0.00           C  
ATOM   1698  CD1 TYR A 111      82.950  79.153  56.139  1.00  0.00           C  
ATOM   1699  HD1 TYR A 111      82.784  78.940  57.185  1.00  0.00           H  
ATOM   1700  CE1 TYR A 111      82.865  78.113  55.087  1.00  0.00           C  
ATOM   1701  HE1 TYR A 111      82.649  77.087  55.346  1.00  0.00           H  
ATOM   1702  CZ  TYR A 111      83.030  78.545  53.814  1.00  0.00           C  
ATOM   1703  OH  TYR A 111      82.863  77.607  52.833  1.00  0.00           O  
ATOM   1704  HH  TYR A 111      82.680  76.748  53.220  1.00  0.00           H  
ATOM   1705  CE2 TYR A 111      83.388  79.864  53.489  1.00  0.00           C  
ATOM   1706  HE2 TYR A 111      83.511  79.995  52.424  1.00  0.00           H  
ATOM   1707  CD2 TYR A 111      83.473  80.787  54.505  1.00  0.00           C  
ATOM   1708  HD2 TYR A 111      83.789  81.763  54.168  1.00  0.00           H  
ATOM   1709  C   TYR A 111      82.245  83.312  58.289  1.00  0.00           C  
ATOM   1710  O   TYR A 111      82.747  84.456  58.126  1.00  0.00           O  
ATOM   1711  N   ILE A 112      82.015  82.825  59.534  1.00  0.00           N  
ATOM   1712  H   ILE A 112      81.762  81.864  59.716  1.00  0.00           H  
ATOM   1713  CA  ILE A 112      82.472  83.612  60.682  1.00  0.00           C  
ATOM   1714  HA  ILE A 112      82.657  84.660  60.447  1.00  0.00           H  
ATOM   1715  CB  ILE A 112      81.449  83.466  61.828  1.00  0.00           C  
ATOM   1716  HB  ILE A 112      81.387  82.391  61.997  1.00  0.00           H  
ATOM   1717  CG2 ILE A 112      81.938  84.113  63.109  1.00  0.00           C  
ATOM   1718 HG21 ILE A 112      82.877  83.827  63.582  1.00  0.00           H  
ATOM   1719 HG22 ILE A 112      81.907  85.182  62.898  1.00  0.00           H  
ATOM   1720 HG23 ILE A 112      81.306  83.912  63.974  1.00  0.00           H  
ATOM   1721  CG1 ILE A 112      80.006  83.983  61.532  1.00  0.00           C  
ATOM   1722 HG12 ILE A 112      80.095  85.068  61.478  1.00  0.00           H  
ATOM   1723 HG13 ILE A 112      79.675  83.573  60.578  1.00  0.00           H  
ATOM   1724  CD1 ILE A 112      78.947  83.597  62.645  1.00  0.00           C  
ATOM   1725 HD11 ILE A 112      79.243  83.934  63.639  1.00  0.00           H  
ATOM   1726 HD12 ILE A 112      77.974  84.055  62.467  1.00  0.00           H  
ATOM   1727 HD13 ILE A 112      78.816  82.516  62.613  1.00  0.00           H  
ATOM   1728  C   ILE A 112      83.779  82.967  61.257  1.00  0.00           C  
ATOM   1729  O   ILE A 112      83.897  81.713  61.354  1.00  0.00           O  
ATOM   1730  N   ASP A 113      84.740  83.782  61.664  1.00  0.00           N  
ATOM   1731  H   ASP A 113      84.681  84.770  61.461  1.00  0.00           H  
ATOM   1732  CA  ASP A 113      86.140  83.283  62.064  1.00  0.00           C  
ATOM   1733  HA  ASP A 113      86.365  82.257  61.772  1.00  0.00           H  
ATOM   1734  CB  ASP A 113      87.165  83.933  61.073  1.00  0.00           C  
ATOM   1735  HB2 ASP A 113      87.122  84.993  61.324  1.00  0.00           H  
ATOM   1736  HB3 ASP A 113      88.179  83.628  61.331  1.00  0.00           H  
ATOM   1737  CG  ASP A 113      86.959  83.462  59.582  1.00  0.00           C  
ATOM   1738  OD1 ASP A 113      87.703  82.607  59.070  1.00  0.00           O  
ATOM   1739  OD2 ASP A 113      86.136  84.059  58.869  1.00  0.00           O  
ATOM   1740  C   ASP A 113      86.379  83.453  63.562  1.00  0.00           C  
ATOM   1741  O   ASP A 113      85.737  84.278  64.161  1.00  0.00           O  
ATOM   1742  N   LEU A 114      87.456  82.827  64.084  1.00  0.00           N  
ATOM   1743  H   LEU A 114      88.115  82.380  63.463  1.00  0.00           H  
ATOM   1744  CA  LEU A 114      87.824  83.103  65.513  1.00  0.00           C  
ATOM   1745  HA  LEU A 114      86.965  82.660  66.016  1.00  0.00           H  
ATOM   1746  CB  LEU A 114      89.060  82.246  65.963  1.00  0.00           C  
ATOM   1747  HB2 LEU A 114      88.916  81.247  65.551  1.00  0.00           H  
ATOM   1748  HB3 LEU A 114      89.963  82.592  65.462  1.00  0.00           H  
ATOM   1749  CG  LEU A 114      89.318  82.065  67.455  1.00  0.00           C  
ATOM   1750  HG  LEU A 114      89.528  83.037  67.901  1.00  0.00           H  
ATOM   1751  CD1 LEU A 114      88.097  81.468  68.171  1.00  0.00           C  
ATOM   1752 HD11 LEU A 114      88.128  81.669  69.242  1.00  0.00           H  
ATOM   1753 HD12 LEU A 114      87.114  81.903  67.985  1.00  0.00           H  
ATOM   1754 HD13 LEU A 114      87.949  80.402  67.996  1.00  0.00           H  
ATOM   1755  CD2 LEU A 114      90.614  81.268  67.573  1.00  0.00           C  
ATOM   1756 HD21 LEU A 114      91.146  81.478  68.501  1.00  0.00           H  
ATOM   1757 HD22 LEU A 114      90.386  80.202  67.556  1.00  0.00           H  
ATOM   1758 HD23 LEU A 114      91.255  81.438  66.708  1.00  0.00           H  
ATOM   1759  C   LEU A 114      87.950  84.619  65.927  1.00  0.00           C  
ATOM   1760  O   LEU A 114      87.500  85.086  66.956  1.00  0.00           O  
ATOM   1761  N   ASP A 115      88.639  85.331  64.974  1.00  0.00           N  
ATOM   1762  H   ASP A 115      89.050  84.792  64.225  1.00  0.00           H  
ATOM   1763  CA  ASP A 115      88.950  86.809  65.042  1.00  0.00           C  
ATOM   1764  HA  ASP A 115      89.566  87.026  65.915  1.00  0.00           H  
ATOM   1765  CB  ASP A 115      89.730  87.137  63.762  1.00  0.00           C  
ATOM   1766  HB2 ASP A 115      89.135  86.623  63.007  1.00  0.00           H  
ATOM   1767  HB3 ASP A 115      89.637  88.207  63.576  1.00  0.00           H  
ATOM   1768  CG  ASP A 115      91.131  86.663  63.717  1.00  0.00           C  
ATOM   1769  OD1 ASP A 115      91.517  85.595  64.179  1.00  0.00           O  
ATOM   1770  OD2 ASP A 115      91.921  87.435  63.085  1.00  0.00           O  
ATOM   1771  C   ASP A 115      87.590  87.639  65.122  1.00  0.00           C  
ATOM   1772  O   ASP A 115      87.475  88.439  65.944  1.00  0.00           O  
ATOM   1773  N   GLU A 116      86.591  87.126  64.464  1.00  0.00           N  
ATOM   1774  H   GLU A 116      86.723  86.258  63.966  1.00  0.00           H  
ATOM   1775  CA  GLU A 116      85.215  87.703  64.462  1.00  0.00           C  
ATOM   1776  HA  GLU A 116      85.418  88.768  64.351  1.00  0.00           H  
ATOM   1777  CB  GLU A 116      84.456  87.223  63.245  1.00  0.00           C  
ATOM   1778  HB2 GLU A 116      84.673  86.162  63.119  1.00  0.00           H  
ATOM   1779  HB3 GLU A 116      83.369  87.299  63.219  1.00  0.00           H  
ATOM   1780  CG  GLU A 116      84.950  88.045  62.029  1.00  0.00           C  
ATOM   1781  HG2 GLU A 116      84.710  89.109  62.024  1.00  0.00           H  
ATOM   1782  HG3 GLU A 116      86.040  88.069  62.017  1.00  0.00           H  
ATOM   1783  CD  GLU A 116      84.684  87.518  60.638  1.00  0.00           C  
ATOM   1784  OE1 GLU A 116      84.320  86.277  60.492  1.00  0.00           O  
ATOM   1785  OE2 GLU A 116      84.831  88.199  59.585  1.00  0.00           O  
ATOM   1786  C   GLU A 116      84.346  87.432  65.643  1.00  0.00           C  
ATOM   1787  O   GLU A 116      83.618  88.328  66.196  1.00  0.00           O  
ATOM   1788  N   LEU A 117      84.317  86.189  66.150  1.00  0.00           N  
ATOM   1789  H   LEU A 117      84.902  85.508  65.687  1.00  0.00           H  
ATOM   1790  CA  LEU A 117      83.802  85.966  67.468  1.00  0.00           C  
ATOM   1791  HA  LEU A 117      82.784  86.354  67.504  1.00  0.00           H  
ATOM   1792  CB  LEU A 117      83.908  84.477  67.850  1.00  0.00           C  
ATOM   1793  HB2 LEU A 117      84.936  84.220  67.597  1.00  0.00           H  
ATOM   1794  HB3 LEU A 117      83.749  84.364  68.922  1.00  0.00           H  
ATOM   1795  CG  LEU A 117      82.871  83.630  67.029  1.00  0.00           C  
ATOM   1796  HG  LEU A 117      82.694  84.089  66.056  1.00  0.00           H  
ATOM   1797  CD1 LEU A 117      83.363  82.218  66.841  1.00  0.00           C  
ATOM   1798 HD11 LEU A 117      84.230  82.268  66.182  1.00  0.00           H  
ATOM   1799 HD12 LEU A 117      83.669  81.669  67.732  1.00  0.00           H  
ATOM   1800 HD13 LEU A 117      82.601  81.602  66.365  1.00  0.00           H  
ATOM   1801  CD2 LEU A 117      81.511  83.537  67.808  1.00  0.00           C  
ATOM   1802 HD21 LEU A 117      81.700  83.121  68.797  1.00  0.00           H  
ATOM   1803 HD22 LEU A 117      81.057  84.524  67.896  1.00  0.00           H  
ATOM   1804 HD23 LEU A 117      80.894  82.789  67.308  1.00  0.00           H  
ATOM   1805  C   LEU A 117      84.472  86.782  68.639  1.00  0.00           C  
ATOM   1806  O   LEU A 117      83.813  87.201  69.586  1.00  0.00           O  
ATOM   1807  N   LYS A 118      85.818  86.693  68.660  1.00  0.00           N  
ATOM   1808  H   LYS A 118      86.210  86.214  67.862  1.00  0.00           H  
ATOM   1809  CA  LYS A 118      86.699  87.411  69.584  1.00  0.00           C  
ATOM   1810  HA  LYS A 118      86.582  87.009  70.591  1.00  0.00           H  
ATOM   1811  CB  LYS A 118      88.191  87.226  69.165  1.00  0.00           C  
ATOM   1812  HB2 LYS A 118      88.231  87.283  68.077  1.00  0.00           H  
ATOM   1813  HB3 LYS A 118      88.784  87.993  69.663  1.00  0.00           H  
ATOM   1814  CG  LYS A 118      88.668  85.801  69.758  1.00  0.00           C  
ATOM   1815  HG2 LYS A 118      88.666  85.787  70.848  1.00  0.00           H  
ATOM   1816  HG3 LYS A 118      87.994  85.027  69.391  1.00  0.00           H  
ATOM   1817  CD  LYS A 118      90.035  85.498  69.133  1.00  0.00           C  
ATOM   1818  HD2 LYS A 118      90.522  84.662  69.636  1.00  0.00           H  
ATOM   1819  HD3 LYS A 118      89.940  85.240  68.079  1.00  0.00           H  
ATOM   1820  CE  LYS A 118      90.900  86.717  69.314  1.00  0.00           C  
ATOM   1821  HE2 LYS A 118      90.658  87.387  68.489  1.00  0.00           H  
ATOM   1822  HE3 LYS A 118      90.813  87.201  70.287  1.00  0.00           H  
ATOM   1823  NZ  LYS A 118      92.256  86.341  69.042  1.00  0.00           N  
ATOM   1824  HZ1 LYS A 118      92.650  85.667  69.683  1.00  0.00           H  
ATOM   1825  HZ2 LYS A 118      92.288  85.786  68.199  1.00  0.00           H  
ATOM   1826  HZ3 LYS A 118      92.941  87.067  68.887  1.00  0.00           H  
ATOM   1827  C   LYS A 118      86.355  88.896  69.590  1.00  0.00           C  
ATOM   1828  O   LYS A 118      86.255  89.370  70.726  1.00  0.00           O  
ATOM   1829  N   ILE A 119      86.276  89.567  68.435  1.00  0.00           N  
ATOM   1830  H   ILE A 119      86.468  89.015  67.611  1.00  0.00           H  
ATOM   1831  CA  ILE A 119      86.295  91.048  68.413  1.00  0.00           C  
ATOM   1832  HA  ILE A 119      87.223  91.354  68.897  1.00  0.00           H  
ATOM   1833  CB  ILE A 119      86.375  91.546  66.909  1.00  0.00           C  
ATOM   1834  HB  ILE A 119      86.983  90.859  66.320  1.00  0.00           H  
ATOM   1835  CG2 ILE A 119      85.071  91.718  66.217  1.00  0.00           C  
ATOM   1836 HG21 ILE A 119      84.570  92.615  66.581  1.00  0.00           H  
ATOM   1837 HG22 ILE A 119      85.156  91.998  65.167  1.00  0.00           H  
ATOM   1838 HG23 ILE A 119      84.447  90.839  66.376  1.00  0.00           H  
ATOM   1839  CG1 ILE A 119      87.029  93.008  66.947  1.00  0.00           C  
ATOM   1840 HG12 ILE A 119      86.769  93.528  66.025  1.00  0.00           H  
ATOM   1841 HG13 ILE A 119      86.660  93.611  67.777  1.00  0.00           H  
ATOM   1842  CD1 ILE A 119      88.538  92.941  66.985  1.00  0.00           C  
ATOM   1843 HD11 ILE A 119      88.946  93.937  67.156  1.00  0.00           H  
ATOM   1844 HD12 ILE A 119      88.849  92.167  67.687  1.00  0.00           H  
ATOM   1845 HD13 ILE A 119      88.949  92.572  66.046  1.00  0.00           H  
ATOM   1846  C   ILE A 119      85.151  91.694  69.176  1.00  0.00           C  
ATOM   1847  O   ILE A 119      85.500  92.594  69.994  1.00  0.00           O  
ATOM   1848  N   MET A 120      83.953  91.058  69.129  1.00  0.00           N  
ATOM   1849  H   MET A 120      83.822  90.287  68.489  1.00  0.00           H  
ATOM   1850  CA  MET A 120      82.774  91.506  69.837  1.00  0.00           C  
ATOM   1851  HA  MET A 120      82.572  92.571  69.722  1.00  0.00           H  
ATOM   1852  CB  MET A 120      81.565  90.763  69.324  1.00  0.00           C  
ATOM   1853  HB2 MET A 120      81.573  90.701  68.236  1.00  0.00           H  
ATOM   1854  HB3 MET A 120      81.770  89.733  69.614  1.00  0.00           H  
ATOM   1855  CG  MET A 120      80.173  91.240  69.722  1.00  0.00           C  
ATOM   1856  HG2 MET A 120      80.165  91.260  70.812  1.00  0.00           H  
ATOM   1857  HG3 MET A 120      80.245  92.314  69.557  1.00  0.00           H  
ATOM   1858  SD  MET A 120      78.705  90.590  69.021  1.00  0.00           S  
ATOM   1859  CE  MET A 120      78.929  90.910  67.226  1.00  0.00           C  
ATOM   1860  HE1 MET A 120      78.717  91.954  66.995  1.00  0.00           H  
ATOM   1861  HE2 MET A 120      79.896  90.652  66.795  1.00  0.00           H  
ATOM   1862  HE3 MET A 120      78.109  90.497  66.640  1.00  0.00           H  
ATOM   1863  C   MET A 120      82.830  91.329  71.357  1.00  0.00           C  
ATOM   1864  O   MET A 120      82.595  92.223  72.149  1.00  0.00           O  
ATOM   1865  N   LEU A 121      83.390  90.145  71.747  1.00  0.00           N  
ATOM   1866  H   LEU A 121      83.534  89.484  70.997  1.00  0.00           H  
ATOM   1867  CA  LEU A 121      83.572  89.799  73.233  1.00  0.00           C  
ATOM   1868  HA  LEU A 121      82.667  90.182  73.703  1.00  0.00           H  
ATOM   1869  CB  LEU A 121      83.698  88.315  73.465  1.00  0.00           C  
ATOM   1870  HB2 LEU A 121      84.209  87.982  72.561  1.00  0.00           H  
ATOM   1871  HB3 LEU A 121      84.185  88.062  74.406  1.00  0.00           H  
ATOM   1872  CG  LEU A 121      82.325  87.642  73.574  1.00  0.00           C  
ATOM   1873  HG  LEU A 121      81.741  88.186  72.832  1.00  0.00           H  
ATOM   1874  CD1 LEU A 121      82.287  86.062  73.419  1.00  0.00           C  
ATOM   1875 HD11 LEU A 121      82.958  85.575  74.126  1.00  0.00           H  
ATOM   1876 HD12 LEU A 121      81.245  85.752  73.489  1.00  0.00           H  
ATOM   1877 HD13 LEU A 121      82.678  85.829  72.428  1.00  0.00           H  
ATOM   1878  CD2 LEU A 121      81.744  87.815  74.962  1.00  0.00           C  
ATOM   1879 HD21 LEU A 121      80.747  87.388  75.071  1.00  0.00           H  
ATOM   1880 HD22 LEU A 121      82.308  87.288  75.732  1.00  0.00           H  
ATOM   1881 HD23 LEU A 121      81.653  88.870  75.219  1.00  0.00           H  
ATOM   1882  C   LEU A 121      84.748  90.602  73.811  1.00  0.00           C  
ATOM   1883  O   LEU A 121      84.591  91.241  74.882  1.00  0.00           O  
ATOM   1884  N   GLN A 122      85.954  90.705  73.282  1.00  0.00           N  
ATOM   1885  H   GLN A 122      86.103  90.177  72.435  1.00  0.00           H  
ATOM   1886  CA  GLN A 122      86.929  91.689  73.701  1.00  0.00           C  
ATOM   1887  HA  GLN A 122      87.367  91.360  74.643  1.00  0.00           H  
ATOM   1888  CB  GLN A 122      88.044  91.831  72.742  1.00  0.00           C  
ATOM   1889  HB2 GLN A 122      87.684  92.165  71.768  1.00  0.00           H  
ATOM   1890  HB3 GLN A 122      88.743  92.567  73.141  1.00  0.00           H  
ATOM   1891  CG  GLN A 122      88.776  90.402  72.656  1.00  0.00           C  
ATOM   1892  HG2 GLN A 122      89.126  90.181  73.665  1.00  0.00           H  
ATOM   1893  HG3 GLN A 122      88.135  89.554  72.418  1.00  0.00           H  
ATOM   1894  CD  GLN A 122      89.996  90.393  71.704  1.00  0.00           C  
ATOM   1895  OE1 GLN A 122      90.077  91.023  70.693  1.00  0.00           O  
ATOM   1896  NE2 GLN A 122      90.987  89.710  72.069  1.00  0.00           N  
ATOM   1897 HE21 GLN A 122      91.755  89.697  71.413  1.00  0.00           H  
ATOM   1898 HE22 GLN A 122      90.843  89.000  72.772  1.00  0.00           H  
ATOM   1899  C   GLN A 122      86.361  93.075  73.924  1.00  0.00           C  
ATOM   1900  O   GLN A 122      86.903  93.873  74.727  1.00  0.00           O  
ATOM   1901  N   ALA A 123      85.510  93.486  73.023  1.00  0.00           N  
ATOM   1902  H   ALA A 123      85.171  92.897  72.276  1.00  0.00           H  
ATOM   1903  CA  ALA A 123      84.981  94.877  72.971  1.00  0.00           C  
ATOM   1904  HA  ALA A 123      85.820  95.552  73.146  1.00  0.00           H  
ATOM   1905  CB  ALA A 123      84.448  95.216  71.584  1.00  0.00           C  
ATOM   1906  HB1 ALA A 123      85.302  95.428  70.940  1.00  0.00           H  
ATOM   1907  HB2 ALA A 123      83.865  94.347  71.279  1.00  0.00           H  
ATOM   1908  HB3 ALA A 123      83.861  96.135  71.584  1.00  0.00           H  
ATOM   1909  C   ALA A 123      83.894  95.161  73.998  1.00  0.00           C  
ATOM   1910  O   ALA A 123      83.431  96.238  74.181  1.00  0.00           O  
ATOM   1911  N   THR A 124      83.688  94.107  74.861  1.00  0.00           N  
ATOM   1912  H   THR A 124      84.176  93.227  74.774  1.00  0.00           H  
ATOM   1913  CA  THR A 124      82.890  94.183  76.042  1.00  0.00           C  
ATOM   1914  HA  THR A 124      82.709  95.229  76.288  1.00  0.00           H  
ATOM   1915  CB  THR A 124      81.511  93.611  75.784  1.00  0.00           C  
ATOM   1916  HB  THR A 124      81.137  93.991  74.833  1.00  0.00           H  
ATOM   1917  CG2 THR A 124      81.573  92.098  75.771  1.00  0.00           C  
ATOM   1918 HG21 THR A 124      80.543  91.752  75.695  1.00  0.00           H  
ATOM   1919 HG22 THR A 124      82.157  91.716  74.934  1.00  0.00           H  
ATOM   1920 HG23 THR A 124      81.970  91.688  76.700  1.00  0.00           H  
ATOM   1921  OG1 THR A 124      80.775  93.963  76.848  1.00  0.00           O  
ATOM   1922  HG1 THR A 124      80.393  94.816  76.629  1.00  0.00           H  
ATOM   1923  C   THR A 124      83.618  93.661  77.343  1.00  0.00           C  
ATOM   1924  O   THR A 124      84.521  92.842  77.317  1.00  0.00           O  
ATOM   1925  N   GLY A 125      83.036  94.037  78.526  1.00  0.00           N  
ATOM   1926  H   GLY A 125      82.230  94.641  78.446  1.00  0.00           H  
ATOM   1927  CA  GLY A 125      83.682  93.910  79.806  1.00  0.00           C  
ATOM   1928  HA2 GLY A 125      84.729  94.191  79.692  1.00  0.00           H  
ATOM   1929  HA3 GLY A 125      83.178  94.545  80.535  1.00  0.00           H  
ATOM   1930  C   GLY A 125      83.620  92.537  80.431  1.00  0.00           C  
ATOM   1931  O   GLY A 125      83.724  92.334  81.647  1.00  0.00           O  
ATOM   1932  N   GLU A 126      83.215  91.531  79.666  1.00  0.00           N  
ATOM   1933  H   GLU A 126      83.203  91.708  78.672  1.00  0.00           H  
ATOM   1934  CA  GLU A 126      83.161  90.094  80.159  1.00  0.00           C  
ATOM   1935  HA  GLU A 126      82.737  90.005  81.159  1.00  0.00           H  
ATOM   1936  CB  GLU A 126      82.269  89.316  79.146  1.00  0.00           C  
ATOM   1937  HB2 GLU A 126      81.287  89.785  79.093  1.00  0.00           H  
ATOM   1938  HB3 GLU A 126      82.873  89.491  78.255  1.00  0.00           H  
ATOM   1939  CG  GLU A 126      82.254  87.848  79.530  1.00  0.00           C  
ATOM   1940  HG2 GLU A 126      81.656  87.350  78.767  1.00  0.00           H  
ATOM   1941  HG3 GLU A 126      83.201  87.310  79.493  1.00  0.00           H  
ATOM   1942  CD  GLU A 126      81.503  87.501  80.870  1.00  0.00           C  
ATOM   1943  OE1 GLU A 126      81.585  86.411  81.310  1.00  0.00           O  
ATOM   1944  OE2 GLU A 126      80.780  88.369  81.403  1.00  0.00           O  
ATOM   1945  C   GLU A 126      84.633  89.506  80.231  1.00  0.00           C  
ATOM   1946  O   GLU A 126      85.308  89.593  79.182  1.00  0.00           O  
ATOM   1947  N   THR A 127      85.082  88.993  81.324  1.00  0.00           N  
ATOM   1948  H   THR A 127      84.380  89.037  82.049  1.00  0.00           H  
ATOM   1949  CA  THR A 127      86.392  88.561  81.732  1.00  0.00           C  
ATOM   1950  HA  THR A 127      87.188  89.049  81.169  1.00  0.00           H  
ATOM   1951  CB  THR A 127      86.777  88.947  83.161  1.00  0.00           C  
ATOM   1952  HB  THR A 127      86.153  88.412  83.876  1.00  0.00           H  
ATOM   1953  CG2 THR A 127      88.238  88.748  83.497  1.00  0.00           C  
ATOM   1954 HG21 THR A 127      88.440  87.700  83.278  1.00  0.00           H  
ATOM   1955 HG22 THR A 127      88.816  89.377  82.819  1.00  0.00           H  
ATOM   1956 HG23 THR A 127      88.282  88.900  84.575  1.00  0.00           H  
ATOM   1957  OG1 THR A 127      86.560  90.301  83.370  1.00  0.00           O  
ATOM   1958  HG1 THR A 127      85.631  90.539  83.320  1.00  0.00           H  
ATOM   1959  C   THR A 127      86.583  87.051  81.403  1.00  0.00           C  
ATOM   1960  O   THR A 127      86.927  86.269  82.341  1.00  0.00           O  
ATOM   1961  N   ILE A 128      86.567  86.654  80.185  1.00  0.00           N  
ATOM   1962  H   ILE A 128      86.603  87.382  79.487  1.00  0.00           H  
ATOM   1963  CA  ILE A 128      87.053  85.357  79.759  1.00  0.00           C  
ATOM   1964  HA  ILE A 128      87.112  84.711  80.635  1.00  0.00           H  
ATOM   1965  CB  ILE A 128      86.036  84.748  78.781  1.00  0.00           C  
ATOM   1966  HB  ILE A 128      86.529  83.888  78.327  1.00  0.00           H  
ATOM   1967  CG2 ILE A 128      84.820  84.385  79.556  1.00  0.00           C  
ATOM   1968 HG21 ILE A 128      84.255  85.213  79.985  1.00  0.00           H  
ATOM   1969 HG22 ILE A 128      84.038  83.892  78.978  1.00  0.00           H  
ATOM   1970 HG23 ILE A 128      85.098  83.670  80.331  1.00  0.00           H  
ATOM   1971  CG1 ILE A 128      85.760  85.760  77.643  1.00  0.00           C  
ATOM   1972 HG12 ILE A 128      85.411  86.699  78.071  1.00  0.00           H  
ATOM   1973 HG13 ILE A 128      86.616  85.969  77.002  1.00  0.00           H  
ATOM   1974  CD1 ILE A 128      84.739  85.254  76.654  1.00  0.00           C  
ATOM   1975 HD11 ILE A 128      83.751  85.125  77.097  1.00  0.00           H  
ATOM   1976 HD12 ILE A 128      84.669  86.072  75.937  1.00  0.00           H  
ATOM   1977 HD13 ILE A 128      85.082  84.294  76.268  1.00  0.00           H  
ATOM   1978  C   ILE A 128      88.472  85.328  79.011  1.00  0.00           C  
ATOM   1979  O   ILE A 128      88.929  86.361  78.513  1.00  0.00           O  
ATOM   1980  N   THR A 129      89.100  84.132  78.869  1.00  0.00           N  
ATOM   1981  H   THR A 129      88.745  83.313  79.341  1.00  0.00           H  
ATOM   1982  CA  THR A 129      90.283  83.925  77.888  1.00  0.00           C  
ATOM   1983  HA  THR A 129      90.925  84.788  78.065  1.00  0.00           H  
ATOM   1984  CB  THR A 129      91.157  82.724  78.304  1.00  0.00           C  
ATOM   1985  HB  THR A 129      91.974  82.741  77.582  1.00  0.00           H  
ATOM   1986  CG2 THR A 129      91.783  82.858  79.702  1.00  0.00           C  
ATOM   1987 HG21 THR A 129      92.518  83.662  79.731  1.00  0.00           H  
ATOM   1988 HG22 THR A 129      91.029  83.116  80.446  1.00  0.00           H  
ATOM   1989 HG23 THR A 129      92.182  81.867  79.920  1.00  0.00           H  
ATOM   1990  OG1 THR A 129      90.463  81.484  78.205  1.00  0.00           O  
ATOM   1991  HG1 THR A 129      89.644  81.602  78.691  1.00  0.00           H  
ATOM   1992  C   THR A 129      89.878  83.773  76.442  1.00  0.00           C  
ATOM   1993  O   THR A 129      88.728  83.551  76.074  1.00  0.00           O  
ATOM   1994  N   GLU A 130      90.866  84.038  75.569  1.00  0.00           N  
ATOM   1995  H   GLU A 130      91.804  84.200  75.906  1.00  0.00           H  
ATOM   1996  CA  GLU A 130      90.661  83.611  74.126  1.00  0.00           C  
ATOM   1997  HA  GLU A 130      89.787  84.229  73.923  1.00  0.00           H  
ATOM   1998  CB  GLU A 130      91.822  84.197  73.229  1.00  0.00           C  
ATOM   1999  HB2 GLU A 130      92.717  83.630  73.489  1.00  0.00           H  
ATOM   2000  HB3 GLU A 130      91.673  83.889  72.195  1.00  0.00           H  
ATOM   2001  CG  GLU A 130      92.084  85.703  73.222  1.00  0.00           C  
ATOM   2002  HG2 GLU A 130      91.085  86.138  73.218  1.00  0.00           H  
ATOM   2003  HG3 GLU A 130      92.442  85.952  74.220  1.00  0.00           H  
ATOM   2004  CD  GLU A 130      93.030  86.233  72.080  1.00  0.00           C  
ATOM   2005  OE1 GLU A 130      92.946  87.465  71.788  1.00  0.00           O  
ATOM   2006  OE2 GLU A 130      93.593  85.482  71.335  1.00  0.00           O  
ATOM   2007  C   GLU A 130      90.484  82.092  73.957  1.00  0.00           C  
ATOM   2008  O   GLU A 130      89.741  81.647  73.085  1.00  0.00           O  
ATOM   2009  N   ASP A 131      91.062  81.248  74.859  1.00  0.00           N  
ATOM   2010  H   ASP A 131      91.731  81.670  75.487  1.00  0.00           H  
ATOM   2011  CA  ASP A 131      90.804  79.802  74.902  1.00  0.00           C  
ATOM   2012  HA  ASP A 131      90.984  79.500  73.870  1.00  0.00           H  
ATOM   2013  CB  ASP A 131      91.818  79.038  75.845  1.00  0.00           C  
ATOM   2014  HB2 ASP A 131      92.810  79.413  75.593  1.00  0.00           H  
ATOM   2015  HB3 ASP A 131      91.537  79.319  76.860  1.00  0.00           H  
ATOM   2016  CG  ASP A 131      91.769  77.519  75.522  1.00  0.00           C  
ATOM   2017  OD1 ASP A 131      92.193  77.120  74.402  1.00  0.00           O  
ATOM   2018  OD2 ASP A 131      91.306  76.671  76.375  1.00  0.00           O  
ATOM   2019  C   ASP A 131      89.364  79.375  75.140  1.00  0.00           C  
ATOM   2020  O   ASP A 131      88.879  78.445  74.509  1.00  0.00           O  
ATOM   2021  N   ASP A 132      88.726  80.038  76.143  1.00  0.00           N  
ATOM   2022  H   ASP A 132      89.235  80.800  76.568  1.00  0.00           H  
ATOM   2023  CA  ASP A 132      87.266  80.017  76.397  1.00  0.00           C  
ATOM   2024  HA  ASP A 132      87.116  78.964  76.634  1.00  0.00           H  
ATOM   2025  CB  ASP A 132      86.958  80.846  77.665  1.00  0.00           C  
ATOM   2026  HB2 ASP A 132      87.119  81.914  77.514  1.00  0.00           H  
ATOM   2027  HB3 ASP A 132      85.878  80.777  77.796  1.00  0.00           H  
ATOM   2028  CG  ASP A 132      87.618  80.465  78.969  1.00  0.00           C  
ATOM   2029  OD1 ASP A 132      88.389  81.284  79.568  1.00  0.00           O  
ATOM   2030  OD2 ASP A 132      87.418  79.325  79.383  1.00  0.00           O  
ATOM   2031  C   ASP A 132      86.428  80.429  75.165  1.00  0.00           C  
ATOM   2032  O   ASP A 132      85.574  79.676  74.713  1.00  0.00           O  
ATOM   2033  N   ILE A 133      86.811  81.406  74.423  1.00  0.00           N  
ATOM   2034  H   ILE A 133      87.600  81.894  74.821  1.00  0.00           H  
ATOM   2035  CA  ILE A 133      86.161  81.794  73.144  1.00  0.00           C  
ATOM   2036  HA  ILE A 133      85.093  81.724  73.350  1.00  0.00           H  
ATOM   2037  CB  ILE A 133      86.601  83.193  72.640  1.00  0.00           C  
ATOM   2038  HB  ILE A 133      87.677  83.200  72.465  1.00  0.00           H  
ATOM   2039  CG2 ILE A 133      85.988  83.612  71.287  1.00  0.00           C  
ATOM   2040 HG21 ILE A 133      86.284  84.623  71.006  1.00  0.00           H  
ATOM   2041 HG22 ILE A 133      86.336  82.928  70.513  1.00  0.00           H  
ATOM   2042 HG23 ILE A 133      84.909  83.483  71.376  1.00  0.00           H  
ATOM   2043  CG1 ILE A 133      86.112  84.263  73.653  1.00  0.00           C  
ATOM   2044 HG12 ILE A 133      85.031  84.281  73.796  1.00  0.00           H  
ATOM   2045 HG13 ILE A 133      86.510  84.102  74.655  1.00  0.00           H  
ATOM   2046  CD1 ILE A 133      86.765  85.662  73.461  1.00  0.00           C  
ATOM   2047 HD11 ILE A 133      86.405  86.357  74.220  1.00  0.00           H  
ATOM   2048 HD12 ILE A 133      87.837  85.558  73.297  1.00  0.00           H  
ATOM   2049 HD13 ILE A 133      86.381  86.062  72.522  1.00  0.00           H  
ATOM   2050  C   ILE A 133      86.477  80.709  72.068  1.00  0.00           C  
ATOM   2051  O   ILE A 133      85.569  80.386  71.310  1.00  0.00           O  
ATOM   2052  N   GLU A 134      87.718  80.165  72.017  1.00  0.00           N  
ATOM   2053  H   GLU A 134      88.485  80.572  72.533  1.00  0.00           H  
ATOM   2054  CA  GLU A 134      88.068  79.072  71.102  1.00  0.00           C  
ATOM   2055  HA  GLU A 134      87.859  79.329  70.063  1.00  0.00           H  
ATOM   2056  CB  GLU A 134      89.574  78.875  71.113  1.00  0.00           C  
ATOM   2057  HB2 GLU A 134      90.075  79.803  70.836  1.00  0.00           H  
ATOM   2058  HB3 GLU A 134      89.981  78.399  72.006  1.00  0.00           H  
ATOM   2059  CG  GLU A 134      89.919  77.822  70.027  1.00  0.00           C  
ATOM   2060  HG2 GLU A 134      89.312  76.918  70.073  1.00  0.00           H  
ATOM   2061  HG3 GLU A 134      89.666  78.249  69.056  1.00  0.00           H  
ATOM   2062  CD  GLU A 134      91.411  77.438  69.861  1.00  0.00           C  
ATOM   2063  OE1 GLU A 134      91.805  76.407  70.435  1.00  0.00           O  
ATOM   2064  OE2 GLU A 134      92.186  77.996  69.054  1.00  0.00           O  
ATOM   2065  C   GLU A 134      87.184  77.831  71.462  1.00  0.00           C  
ATOM   2066  O   GLU A 134      86.585  77.262  70.568  1.00  0.00           O  
ATOM   2067  N   GLU A 135      86.954  77.593  72.742  1.00  0.00           N  
ATOM   2068  H   GLU A 135      87.428  78.088  73.484  1.00  0.00           H  
ATOM   2069  CA  GLU A 135      86.077  76.379  73.139  1.00  0.00           C  
ATOM   2070  HA  GLU A 135      86.443  75.510  72.593  1.00  0.00           H  
ATOM   2071  CB  GLU A 135      86.045  76.149  74.685  1.00  0.00           C  
ATOM   2072  HB2 GLU A 135      87.093  76.148  74.983  1.00  0.00           H  
ATOM   2073  HB3 GLU A 135      85.841  77.142  75.087  1.00  0.00           H  
ATOM   2074  CG  GLU A 135      85.247  74.982  75.397  1.00  0.00           C  
ATOM   2075  HG2 GLU A 135      85.444  75.130  76.459  1.00  0.00           H  
ATOM   2076  HG3 GLU A 135      84.198  75.149  75.152  1.00  0.00           H  
ATOM   2077  CD  GLU A 135      85.538  73.528  74.951  1.00  0.00           C  
ATOM   2078  OE1 GLU A 135      84.635  72.724  74.880  1.00  0.00           O  
ATOM   2079  OE2 GLU A 135      86.751  73.317  74.725  1.00  0.00           O  
ATOM   2080  C   GLU A 135      84.582  76.523  72.694  1.00  0.00           C  
ATOM   2081  O   GLU A 135      83.894  75.586  72.310  1.00  0.00           O  
ATOM   2082  N   LEU A 136      84.167  77.767  72.646  1.00  0.00           N  
ATOM   2083  H   LEU A 136      84.835  78.465  72.943  1.00  0.00           H  
ATOM   2084  CA  LEU A 136      82.840  78.162  72.066  1.00  0.00           C  
ATOM   2085  HA  LEU A 136      82.205  77.435  72.573  1.00  0.00           H  
ATOM   2086  CB  LEU A 136      82.404  79.560  72.511  1.00  0.00           C  
ATOM   2087  HB2 LEU A 136      82.660  79.750  73.553  1.00  0.00           H  
ATOM   2088  HB3 LEU A 136      82.968  80.327  71.980  1.00  0.00           H  
ATOM   2089  CG  LEU A 136      80.956  80.044  72.104  1.00  0.00           C  
ATOM   2090  HG  LEU A 136      80.927  80.293  71.043  1.00  0.00           H  
ATOM   2091  CD1 LEU A 136      79.938  79.044  72.466  1.00  0.00           C  
ATOM   2092 HD11 LEU A 136      80.091  78.167  71.838  1.00  0.00           H  
ATOM   2093 HD12 LEU A 136      80.030  78.820  73.529  1.00  0.00           H  
ATOM   2094 HD13 LEU A 136      78.918  79.396  72.311  1.00  0.00           H  
ATOM   2095  CD2 LEU A 136      80.467  81.272  72.924  1.00  0.00           C  
ATOM   2096 HD21 LEU A 136      79.502  81.559  72.508  1.00  0.00           H  
ATOM   2097 HD22 LEU A 136      80.486  80.930  73.959  1.00  0.00           H  
ATOM   2098 HD23 LEU A 136      81.140  82.111  72.744  1.00  0.00           H  
ATOM   2099  C   LEU A 136      82.760  78.021  70.542  1.00  0.00           C  
ATOM   2100  O   LEU A 136      81.710  77.491  70.067  1.00  0.00           O  
ATOM   2101  N   MET A 137      83.812  78.340  69.812  1.00  0.00           N  
ATOM   2102  H   MET A 137      84.595  78.741  70.309  1.00  0.00           H  
ATOM   2103  CA  MET A 137      84.051  77.971  68.390  1.00  0.00           C  
ATOM   2104  HA  MET A 137      83.188  78.399  67.880  1.00  0.00           H  
ATOM   2105  CB  MET A 137      85.251  78.738  67.914  1.00  0.00           C  
ATOM   2106  HB2 MET A 137      85.216  79.727  68.370  1.00  0.00           H  
ATOM   2107  HB3 MET A 137      86.117  78.239  68.348  1.00  0.00           H  
ATOM   2108  CG  MET A 137      85.538  78.996  66.421  1.00  0.00           C  
ATOM   2109  HG2 MET A 137      84.917  78.318  65.836  1.00  0.00           H  
ATOM   2110  HG3 MET A 137      85.133  79.951  66.086  1.00  0.00           H  
ATOM   2111  SD  MET A 137      87.219  78.807  65.997  1.00  0.00           S  
ATOM   2112  CE  MET A 137      87.501  76.985  66.325  1.00  0.00           C  
ATOM   2113  HE1 MET A 137      88.479  76.706  65.934  1.00  0.00           H  
ATOM   2114  HE2 MET A 137      87.456  76.911  67.412  1.00  0.00           H  
ATOM   2115  HE3 MET A 137      86.793  76.300  65.859  1.00  0.00           H  
ATOM   2116  C   MET A 137      84.243  76.429  68.076  1.00  0.00           C  
ATOM   2117  O   MET A 137      83.646  75.933  67.094  1.00  0.00           O  
ATOM   2118  N   LYS A 138      84.936  75.714  68.983  1.00  0.00           N  
ATOM   2119  H   LYS A 138      85.536  76.205  69.630  1.00  0.00           H  
ATOM   2120  CA  LYS A 138      84.987  74.312  68.970  1.00  0.00           C  
ATOM   2121  HA  LYS A 138      85.360  73.900  68.032  1.00  0.00           H  
ATOM   2122  CB  LYS A 138      86.064  73.826  70.019  1.00  0.00           C  
ATOM   2123  HB2 LYS A 138      85.977  74.578  70.802  1.00  0.00           H  
ATOM   2124  HB3 LYS A 138      85.881  72.777  70.252  1.00  0.00           H  
ATOM   2125  CG  LYS A 138      87.513  73.908  69.510  1.00  0.00           C  
ATOM   2126  HG2 LYS A 138      87.730  73.022  68.913  1.00  0.00           H  
ATOM   2127  HG3 LYS A 138      87.691  74.604  68.691  1.00  0.00           H  
ATOM   2128  CD  LYS A 138      88.549  73.963  70.667  1.00  0.00           C  
ATOM   2129  HD2 LYS A 138      89.533  73.941  70.199  1.00  0.00           H  
ATOM   2130  HD3 LYS A 138      88.404  74.862  71.265  1.00  0.00           H  
ATOM   2131  CE  LYS A 138      88.550  72.853  71.648  1.00  0.00           C  
ATOM   2132  HE2 LYS A 138      87.504  72.587  71.796  1.00  0.00           H  
ATOM   2133  HE3 LYS A 138      89.084  72.026  71.180  1.00  0.00           H  
ATOM   2134  NZ  LYS A 138      89.210  73.203  72.985  1.00  0.00           N  
ATOM   2135  HZ1 LYS A 138      88.596  73.768  73.554  1.00  0.00           H  
ATOM   2136  HZ2 LYS A 138      89.460  72.423  73.577  1.00  0.00           H  
ATOM   2137  HZ3 LYS A 138      90.016  73.788  72.818  1.00  0.00           H  
ATOM   2138  C   LYS A 138      83.663  73.625  69.305  1.00  0.00           C  
ATOM   2139  O   LYS A 138      83.564  72.418  69.108  1.00  0.00           O  
ATOM   2140  N   ASP A 139      82.686  74.412  69.841  1.00  0.00           N  
ATOM   2141  H   ASP A 139      82.852  75.405  69.924  1.00  0.00           H  
ATOM   2142  CA  ASP A 139      81.253  73.894  69.930  1.00  0.00           C  
ATOM   2143  HA  ASP A 139      81.346  72.850  70.229  1.00  0.00           H  
ATOM   2144  CB  ASP A 139      80.509  74.554  71.072  1.00  0.00           C  
ATOM   2145  HB2 ASP A 139      81.179  74.710  71.917  1.00  0.00           H  
ATOM   2146  HB3 ASP A 139      80.144  75.534  70.765  1.00  0.00           H  
ATOM   2147  CG  ASP A 139      79.352  73.655  71.576  1.00  0.00           C  
ATOM   2148  OD1 ASP A 139      78.255  74.102  71.635  1.00  0.00           O  
ATOM   2149  OD2 ASP A 139      79.535  72.488  71.924  1.00  0.00           O  
ATOM   2150  C   ASP A 139      80.405  74.086  68.633  1.00  0.00           C  
ATOM   2151  O   ASP A 139      79.432  73.417  68.377  1.00  0.00           O  
ATOM   2152  N   GLY A 140      80.885  74.880  67.771  1.00  0.00           N  
ATOM   2153  H   GLY A 140      81.667  75.475  68.006  1.00  0.00           H  
ATOM   2154  CA  GLY A 140      80.253  75.097  66.463  1.00  0.00           C  
ATOM   2155  HA2 GLY A 140      79.213  74.798  66.337  1.00  0.00           H  
ATOM   2156  HA3 GLY A 140      80.351  76.104  66.058  1.00  0.00           H  
ATOM   2157  C   GLY A 140      80.990  74.378  65.319  1.00  0.00           C  
ATOM   2158  O   GLY A 140      80.422  73.582  64.611  1.00  0.00           O  
ATOM   2159  N   ASP A 141      82.243  74.744  65.075  1.00  0.00           N  
ATOM   2160  H   ASP A 141      82.723  75.215  65.829  1.00  0.00           H  
ATOM   2161  CA  ASP A 141      83.138  74.168  64.008  1.00  0.00           C  
ATOM   2162  HA  ASP A 141      82.732  74.342  63.011  1.00  0.00           H  
ATOM   2163  CB  ASP A 141      84.454  74.891  64.123  1.00  0.00           C  
ATOM   2164  HB2 ASP A 141      84.328  75.947  63.883  1.00  0.00           H  
ATOM   2165  HB3 ASP A 141      84.995  74.795  65.064  1.00  0.00           H  
ATOM   2166  CG  ASP A 141      85.540  74.385  62.988  1.00  0.00           C  
ATOM   2167  OD1 ASP A 141      86.733  74.543  63.237  1.00  0.00           O  
ATOM   2168  OD2 ASP A 141      85.043  73.808  61.977  1.00  0.00           O  
ATOM   2169  C   ASP A 141      83.204  72.662  64.226  1.00  0.00           C  
ATOM   2170  O   ASP A 141      83.631  72.220  65.360  1.00  0.00           O  
ATOM   2171  N   LYS A 142      82.904  71.901  63.129  1.00  0.00           N  
ATOM   2172  H   LYS A 142      82.529  72.394  62.331  1.00  0.00           H  
ATOM   2173  CA  LYS A 142      82.870  70.514  63.054  1.00  0.00           C  
ATOM   2174  HA  LYS A 142      83.001  69.982  63.996  1.00  0.00           H  
ATOM   2175  CB  LYS A 142      81.497  69.925  62.543  1.00  0.00           C  
ATOM   2176  HB2 LYS A 142      81.360  70.186  61.494  1.00  0.00           H  
ATOM   2177  HB3 LYS A 142      81.439  68.836  62.540  1.00  0.00           H  
ATOM   2178  CG  LYS A 142      80.303  70.585  63.268  1.00  0.00           C  
ATOM   2179  HG2 LYS A 142      80.506  70.463  64.332  1.00  0.00           H  
ATOM   2180  HG3 LYS A 142      80.182  71.606  62.907  1.00  0.00           H  
ATOM   2181  CD  LYS A 142      79.058  69.817  62.874  1.00  0.00           C  
ATOM   2182  HD2 LYS A 142      78.760  70.157  61.882  1.00  0.00           H  
ATOM   2183  HD3 LYS A 142      79.149  68.747  63.062  1.00  0.00           H  
ATOM   2184  CE  LYS A 142      77.941  70.275  63.800  1.00  0.00           C  
ATOM   2185  HE2 LYS A 142      78.227  70.189  64.849  1.00  0.00           H  
ATOM   2186  HE3 LYS A 142      77.842  71.348  63.638  1.00  0.00           H  
ATOM   2187  NZ  LYS A 142      76.719  69.551  63.607  1.00  0.00           N  
ATOM   2188  HZ1 LYS A 142      76.915  68.563  63.685  1.00  0.00           H  
ATOM   2189  HZ2 LYS A 142      76.128  69.886  64.355  1.00  0.00           H  
ATOM   2190  HZ3 LYS A 142      76.373  69.805  62.693  1.00  0.00           H  
ATOM   2191  C   LYS A 142      84.079  69.890  62.317  1.00  0.00           C  
ATOM   2192  O   LYS A 142      84.509  68.769  62.644  1.00  0.00           O  
ATOM   2193  N   ASN A 143      84.575  70.545  61.289  1.00  0.00           N  
ATOM   2194  H   ASN A 143      84.182  71.465  61.152  1.00  0.00           H  
ATOM   2195  CA  ASN A 143      85.808  70.060  60.513  1.00  0.00           C  
ATOM   2196  HA  ASN A 143      86.056  69.025  60.747  1.00  0.00           H  
ATOM   2197  CB  ASN A 143      85.613  70.119  58.978  1.00  0.00           C  
ATOM   2198  HB2 ASN A 143      86.493  69.668  58.520  1.00  0.00           H  
ATOM   2199  HB3 ASN A 143      84.683  69.598  58.754  1.00  0.00           H  
ATOM   2200  CG  ASN A 143      85.452  71.621  58.574  1.00  0.00           C  
ATOM   2201  OD1 ASN A 143      84.522  72.273  59.017  1.00  0.00           O  
ATOM   2202  ND2 ASN A 143      86.360  72.101  57.719  1.00  0.00           N  
ATOM   2203 HD21 ASN A 143      86.260  73.081  57.499  1.00  0.00           H  
ATOM   2204 HD22 ASN A 143      87.064  71.585  57.210  1.00  0.00           H  
ATOM   2205  C   ASN A 143      87.138  70.761  60.948  1.00  0.00           C  
ATOM   2206  O   ASN A 143      88.141  70.706  60.276  1.00  0.00           O  
ATOM   2207  N   ASN A 144      87.176  71.328  62.187  1.00  0.00           N  
ATOM   2208  H   ASN A 144      86.343  71.328  62.756  1.00  0.00           H  
ATOM   2209  CA  ASN A 144      88.435  71.760  62.804  1.00  0.00           C  
ATOM   2210  HA  ASN A 144      88.049  72.329  63.649  1.00  0.00           H  
ATOM   2211  CB  ASN A 144      89.182  70.513  63.348  1.00  0.00           C  
ATOM   2212  HB2 ASN A 144      88.573  69.858  63.971  1.00  0.00           H  
ATOM   2213  HB3 ASN A 144      89.523  69.899  62.515  1.00  0.00           H  
ATOM   2214  CG  ASN A 144      90.541  70.789  64.041  1.00  0.00           C  
ATOM   2215  OD1 ASN A 144      91.491  70.043  63.985  1.00  0.00           O  
ATOM   2216  ND2 ASN A 144      90.566  71.880  64.760  1.00  0.00           N  
ATOM   2217 HD21 ASN A 144      91.361  72.180  65.306  1.00  0.00           H  
ATOM   2218 HD22 ASN A 144      89.778  72.452  65.028  1.00  0.00           H  
ATOM   2219  C   ASN A 144      89.274  72.711  61.923  1.00  0.00           C  
ATOM   2220  O   ASN A 144      90.447  72.586  61.762  1.00  0.00           O  
ATOM   2221  N   ASP A 145      88.701  73.686  61.283  1.00  0.00           N  
ATOM   2222  H   ASP A 145      87.739  73.688  61.592  1.00  0.00           H  
ATOM   2223  CA  ASP A 145      89.229  74.579  60.224  1.00  0.00           C  
ATOM   2224  HA  ASP A 145      90.264  74.311  60.011  1.00  0.00           H  
ATOM   2225  CB  ASP A 145      88.415  74.502  58.937  1.00  0.00           C  
ATOM   2226  HB2 ASP A 145      89.004  75.117  58.256  1.00  0.00           H  
ATOM   2227  HB3 ASP A 145      88.506  73.461  58.628  1.00  0.00           H  
ATOM   2228  CG  ASP A 145      86.992  75.055  59.091  1.00  0.00           C  
ATOM   2229  OD1 ASP A 145      86.136  74.784  58.238  1.00  0.00           O  
ATOM   2230  OD2 ASP A 145      86.603  75.685  60.044  1.00  0.00           O  
ATOM   2231  C   ASP A 145      89.303  75.989  60.760  1.00  0.00           C  
ATOM   2232  O   ASP A 145      89.892  76.841  60.099  1.00  0.00           O  
ATOM   2233  N   GLY A 146      88.760  76.286  61.987  1.00  0.00           N  
ATOM   2234  H   GLY A 146      88.237  75.530  62.406  1.00  0.00           H  
ATOM   2235  CA  GLY A 146      88.849  77.494  62.781  1.00  0.00           C  
ATOM   2236  HA2 GLY A 146      88.629  77.251  63.821  1.00  0.00           H  
ATOM   2237  HA3 GLY A 146      89.868  77.869  62.874  1.00  0.00           H  
ATOM   2238  C   GLY A 146      87.828  78.606  62.262  1.00  0.00           C  
ATOM   2239  O   GLY A 146      88.187  79.774  62.456  1.00  0.00           O  
ATOM   2240  N   ARG A 147      86.728  78.120  61.615  1.00  0.00           N  
ATOM   2241  H   ARG A 147      86.738  77.141  61.366  1.00  0.00           H  
ATOM   2242  CA  ARG A 147      85.593  78.988  61.216  1.00  0.00           C  
ATOM   2243  HA  ARG A 147      85.595  79.748  61.997  1.00  0.00           H  
ATOM   2244  CB  ARG A 147      85.819  79.709  59.846  1.00  0.00           C  
ATOM   2245  HB2 ARG A 147      84.841  80.109  59.577  1.00  0.00           H  
ATOM   2246  HB3 ARG A 147      86.564  80.499  59.944  1.00  0.00           H  
ATOM   2247  CG  ARG A 147      86.340  78.810  58.710  1.00  0.00           C  
ATOM   2248  HG2 ARG A 147      87.354  78.486  58.943  1.00  0.00           H  
ATOM   2249  HG3 ARG A 147      85.821  77.853  58.652  1.00  0.00           H  
ATOM   2250  CD  ARG A 147      86.318  79.360  57.346  1.00  0.00           C  
ATOM   2251  HD2 ARG A 147      86.697  78.659  56.602  1.00  0.00           H  
ATOM   2252  HD3 ARG A 147      85.274  79.451  57.044  1.00  0.00           H  
ATOM   2253  NE  ARG A 147      86.906  80.620  57.235  1.00  0.00           N  
ATOM   2254  HE  ARG A 147      87.216  81.030  58.104  1.00  0.00           H  
ATOM   2255  CZ  ARG A 147      86.840  81.379  56.163  1.00  0.00           C  
ATOM   2256  NH1 ARG A 147      86.709  80.860  54.931  1.00  0.00           N  
ATOM   2257 HH11 ARG A 147      86.355  79.915  54.885  1.00  0.00           H  
ATOM   2258 HH12 ARG A 147      86.824  81.448  54.118  1.00  0.00           H  
ATOM   2259  NH2 ARG A 147      86.902  82.660  56.252  1.00  0.00           N  
ATOM   2260 HH21 ARG A 147      86.914  83.054  57.181  1.00  0.00           H  
ATOM   2261 HH22 ARG A 147      86.950  83.365  55.531  1.00  0.00           H  
ATOM   2262  C   ARG A 147      84.202  78.222  61.308  1.00  0.00           C  
ATOM   2263  O   ARG A 147      83.987  77.061  60.983  1.00  0.00           O  
ATOM   2264  N   ILE A 148      83.207  79.014  61.715  1.00  0.00           N  
ATOM   2265  H   ILE A 148      83.373  80.009  61.770  1.00  0.00           H  
ATOM   2266  CA  ILE A 148      81.778  78.625  61.707  1.00  0.00           C  
ATOM   2267  HA  ILE A 148      81.724  77.539  61.782  1.00  0.00           H  
ATOM   2268  CB  ILE A 148      81.019  79.329  62.797  1.00  0.00           C  
ATOM   2269  HB  ILE A 148      81.139  80.412  62.775  1.00  0.00           H  
ATOM   2270  CG2 ILE A 148      79.524  79.027  62.679  1.00  0.00           C  
ATOM   2271 HG21 ILE A 148      78.908  79.452  63.472  1.00  0.00           H  
ATOM   2272 HG22 ILE A 148      79.177  79.485  61.753  1.00  0.00           H  
ATOM   2273 HG23 ILE A 148      79.278  77.966  62.663  1.00  0.00           H  
ATOM   2274  CG1 ILE A 148      81.465  78.939  64.203  1.00  0.00           C  
ATOM   2275 HG12 ILE A 148      81.567  77.863  64.339  1.00  0.00           H  
ATOM   2276 HG13 ILE A 148      82.499  79.283  64.210  1.00  0.00           H  
ATOM   2277  CD1 ILE A 148      80.874  79.670  65.391  1.00  0.00           C  
ATOM   2278 HD11 ILE A 148      80.609  80.715  65.228  1.00  0.00           H  
ATOM   2279 HD12 ILE A 148      79.938  79.146  65.585  1.00  0.00           H  
ATOM   2280 HD13 ILE A 148      81.495  79.491  66.269  1.00  0.00           H  
ATOM   2281  C   ILE A 148      81.228  78.760  60.221  1.00  0.00           C  
ATOM   2282  O   ILE A 148      81.044  79.933  59.818  1.00  0.00           O  
ATOM   2283  N   ASP A 149      80.883  77.621  59.613  1.00  0.00           N  
ATOM   2284  H   ASP A 149      81.076  76.748  60.083  1.00  0.00           H  
ATOM   2285  CA  ASP A 149      80.209  77.650  58.385  1.00  0.00           C  
ATOM   2286  HA  ASP A 149      80.608  78.538  57.895  1.00  0.00           H  
ATOM   2287  CB  ASP A 149      80.614  76.442  57.566  1.00  0.00           C  
ATOM   2288  HB2 ASP A 149      79.952  75.603  57.784  1.00  0.00           H  
ATOM   2289  HB3 ASP A 149      80.416  76.548  56.499  1.00  0.00           H  
ATOM   2290  CG  ASP A 149      82.031  75.819  57.746  1.00  0.00           C  
ATOM   2291  OD1 ASP A 149      82.145  74.566  57.963  1.00  0.00           O  
ATOM   2292  OD2 ASP A 149      83.054  76.482  57.745  1.00  0.00           O  
ATOM   2293  C   ASP A 149      78.731  77.893  58.500  1.00  0.00           C  
ATOM   2294  O   ASP A 149      78.212  77.780  59.586  1.00  0.00           O  
ATOM   2295  N   TYR A 150      77.885  78.236  57.432  1.00  0.00           N  
ATOM   2296  H   TYR A 150      78.350  78.506  56.577  1.00  0.00           H  
ATOM   2297  CA  TYR A 150      76.435  78.478  57.602  1.00  0.00           C  
ATOM   2298  HA  TYR A 150      76.406  79.184  58.432  1.00  0.00           H  
ATOM   2299  CB  TYR A 150      75.945  79.222  56.334  1.00  0.00           C  
ATOM   2300  HB2 TYR A 150      76.824  79.726  55.932  1.00  0.00           H  
ATOM   2301  HB3 TYR A 150      75.682  78.526  55.537  1.00  0.00           H  
ATOM   2302  CG  TYR A 150      74.727  80.099  56.610  1.00  0.00           C  
ATOM   2303  CD1 TYR A 150      74.871  81.485  56.829  1.00  0.00           C  
ATOM   2304  HD1 TYR A 150      75.884  81.852  56.758  1.00  0.00           H  
ATOM   2305  CE1 TYR A 150      73.711  82.256  57.025  1.00  0.00           C  
ATOM   2306  HE1 TYR A 150      73.679  83.279  57.368  1.00  0.00           H  
ATOM   2307  CZ  TYR A 150      72.416  81.711  56.877  1.00  0.00           C  
ATOM   2308  OH  TYR A 150      71.316  82.358  57.255  1.00  0.00           O  
ATOM   2309  HH  TYR A 150      70.602  82.132  56.655  1.00  0.00           H  
ATOM   2310  CE2 TYR A 150      72.333  80.361  56.536  1.00  0.00           C  
ATOM   2311  HE2 TYR A 150      71.372  79.871  56.494  1.00  0.00           H  
ATOM   2312  CD2 TYR A 150      73.469  79.538  56.393  1.00  0.00           C  
ATOM   2313  HD2 TYR A 150      73.291  78.486  56.226  1.00  0.00           H  
ATOM   2314  C   TYR A 150      75.572  77.266  58.024  1.00  0.00           C  
ATOM   2315  O   TYR A 150      74.642  77.388  58.785  1.00  0.00           O  
ATOM   2316  N   ASP A 151      75.657  76.156  57.348  1.00  0.00           N  
ATOM   2317  H   ASP A 151      76.203  76.162  56.498  1.00  0.00           H  
ATOM   2318  CA  ASP A 151      75.270  74.807  57.876  1.00  0.00           C  
ATOM   2319  HA  ASP A 151      74.191  74.650  57.875  1.00  0.00           H  
ATOM   2320  CB  ASP A 151      75.807  73.792  56.823  1.00  0.00           C  
ATOM   2321  HB2 ASP A 151      76.853  73.990  56.586  1.00  0.00           H  
ATOM   2322  HB3 ASP A 151      75.716  72.864  57.388  1.00  0.00           H  
ATOM   2323  CG  ASP A 151      74.987  73.580  55.512  1.00  0.00           C  
ATOM   2324  OD1 ASP A 151      75.319  72.593  54.769  1.00  0.00           O  
ATOM   2325  OD2 ASP A 151      74.077  74.330  55.177  1.00  0.00           O  
ATOM   2326  C   ASP A 151      75.717  74.539  59.348  1.00  0.00           C  
ATOM   2327  O   ASP A 151      74.926  73.875  60.009  1.00  0.00           O  
ATOM   2328  N   GLU A 152      76.886  74.973  59.902  1.00  0.00           N  
ATOM   2329  H   GLU A 152      77.481  75.408  59.211  1.00  0.00           H  
ATOM   2330  CA  GLU A 152      77.323  74.792  61.256  1.00  0.00           C  
ATOM   2331  HA  GLU A 152      77.101  73.784  61.605  1.00  0.00           H  
ATOM   2332  CB  GLU A 152      78.811  74.996  61.498  1.00  0.00           C  
ATOM   2333  HB2 GLU A 152      78.994  76.015  61.156  1.00  0.00           H  
ATOM   2334  HB3 GLU A 152      78.906  74.969  62.583  1.00  0.00           H  
ATOM   2335  CG  GLU A 152      79.704  73.887  60.757  1.00  0.00           C  
ATOM   2336  HG2 GLU A 152      79.441  72.913  61.169  1.00  0.00           H  
ATOM   2337  HG3 GLU A 152      79.195  73.931  59.794  1.00  0.00           H  
ATOM   2338  CD  GLU A 152      81.247  74.149  60.784  1.00  0.00           C  
ATOM   2339  OE1 GLU A 152      82.056  73.184  60.752  1.00  0.00           O  
ATOM   2340  OE2 GLU A 152      81.719  75.300  60.772  1.00  0.00           O  
ATOM   2341  C   GLU A 152      76.575  75.752  62.171  1.00  0.00           C  
ATOM   2342  O   GLU A 152      76.042  75.417  63.203  1.00  0.00           O  
ATOM   2343  N   PHE A 153      76.279  76.941  61.509  1.00  0.00           N  
ATOM   2344  H   PHE A 153      76.696  77.123  60.608  1.00  0.00           H  
ATOM   2345  CA  PHE A 153      75.600  78.064  62.117  1.00  0.00           C  
ATOM   2346  HA  PHE A 153      76.016  78.161  63.119  1.00  0.00           H  
ATOM   2347  CB  PHE A 153      75.930  79.370  61.461  1.00  0.00           C  
ATOM   2348  HB2 PHE A 153      77.019  79.383  61.493  1.00  0.00           H  
ATOM   2349  HB3 PHE A 153      75.512  79.421  60.455  1.00  0.00           H  
ATOM   2350  CG  PHE A 153      75.385  80.605  62.158  1.00  0.00           C  
ATOM   2351  CD1 PHE A 153      76.129  81.000  63.252  1.00  0.00           C  
ATOM   2352  HD1 PHE A 153      77.033  80.478  63.529  1.00  0.00           H  
ATOM   2353  CE1 PHE A 153      75.739  82.154  63.925  1.00  0.00           C  
ATOM   2354  HE1 PHE A 153      76.231  82.566  64.794  1.00  0.00           H  
ATOM   2355  CZ  PHE A 153      74.666  82.954  63.399  1.00  0.00           C  
ATOM   2356  HZ  PHE A 153      74.532  83.887  63.927  1.00  0.00           H  
ATOM   2357  CE2 PHE A 153      73.880  82.466  62.408  1.00  0.00           C  
ATOM   2358  HE2 PHE A 153      73.074  83.065  62.011  1.00  0.00           H  
ATOM   2359  CD2 PHE A 153      74.265  81.364  61.612  1.00  0.00           C  
ATOM   2360  HD2 PHE A 153      73.848  81.065  60.662  1.00  0.00           H  
ATOM   2361  C   PHE A 153      74.111  77.817  62.310  1.00  0.00           C  
ATOM   2362  O   PHE A 153      73.501  78.251  63.311  1.00  0.00           O  
ATOM   2363  N   LEU A 154      73.439  77.113  61.395  1.00  0.00           N  
ATOM   2364  H   LEU A 154      73.894  76.963  60.506  1.00  0.00           H  
ATOM   2365  CA  LEU A 154      71.963  76.699  61.502  1.00  0.00           C  
ATOM   2366  HA  LEU A 154      71.251  77.511  61.650  1.00  0.00           H  
ATOM   2367  CB  LEU A 154      71.431  75.827  60.338  1.00  0.00           C  
ATOM   2368  HB2 LEU A 154      72.078  74.956  60.230  1.00  0.00           H  
ATOM   2369  HB3 LEU A 154      70.463  75.408  60.610  1.00  0.00           H  
ATOM   2370  CG  LEU A 154      71.276  76.695  59.048  1.00  0.00           C  
ATOM   2371  HG  LEU A 154      72.202  77.144  58.690  1.00  0.00           H  
ATOM   2372  CD1 LEU A 154      70.732  75.868  57.943  1.00  0.00           C  
ATOM   2373 HD11 LEU A 154      71.547  75.258  57.554  1.00  0.00           H  
ATOM   2374 HD12 LEU A 154      70.012  75.148  58.331  1.00  0.00           H  
ATOM   2375 HD13 LEU A 154      70.304  76.502  57.166  1.00  0.00           H  
ATOM   2376  CD2 LEU A 154      70.373  77.943  59.169  1.00  0.00           C  
ATOM   2377 HD21 LEU A 154      70.181  78.459  58.228  1.00  0.00           H  
ATOM   2378 HD22 LEU A 154      69.455  77.681  59.696  1.00  0.00           H  
ATOM   2379 HD23 LEU A 154      70.845  78.652  59.849  1.00  0.00           H  
ATOM   2380  C   LEU A 154      71.792  75.931  62.880  1.00  0.00           C  
ATOM   2381  O   LEU A 154      70.853  76.151  63.603  1.00  0.00           O  
ATOM   2382  N   GLU A 155      72.619  74.952  63.275  1.00  0.00           N  
ATOM   2383  H   GLU A 155      73.418  74.699  62.710  1.00  0.00           H  
ATOM   2384  CA  GLU A 155      72.520  74.173  64.513  1.00  0.00           C  
ATOM   2385  HA  GLU A 155      71.485  73.901  64.723  1.00  0.00           H  
ATOM   2386  CB  GLU A 155      73.243  72.796  64.330  1.00  0.00           C  
ATOM   2387  HB2 GLU A 155      74.287  73.102  64.393  1.00  0.00           H  
ATOM   2388  HB3 GLU A 155      73.031  72.192  65.212  1.00  0.00           H  
ATOM   2389  CG  GLU A 155      73.004  72.068  63.039  1.00  0.00           C  
ATOM   2390  HG2 GLU A 155      73.400  72.645  62.203  1.00  0.00           H  
ATOM   2391  HG3 GLU A 155      73.576  71.142  63.107  1.00  0.00           H  
ATOM   2392  CD  GLU A 155      71.506  71.791  62.718  1.00  0.00           C  
ATOM   2393  OE1 GLU A 155      71.292  71.503  61.517  1.00  0.00           O  
ATOM   2394  OE2 GLU A 155      70.590  71.762  63.514  1.00  0.00           O  
ATOM   2395  C   GLU A 155      73.086  75.046  65.681  1.00  0.00           C  
ATOM   2396  O   GLU A 155      72.722  74.882  66.860  1.00  0.00           O  
ATOM   2397  N   PHE A 156      74.093  75.925  65.396  1.00  0.00           N  
ATOM   2398  H   PHE A 156      74.545  75.922  64.493  1.00  0.00           H  
ATOM   2399  CA  PHE A 156      74.616  76.911  66.329  1.00  0.00           C  
ATOM   2400  HA  PHE A 156      74.998  76.402  67.214  1.00  0.00           H  
ATOM   2401  CB  PHE A 156      75.796  77.752  65.720  1.00  0.00           C  
ATOM   2402  HB2 PHE A 156      76.475  77.141  65.126  1.00  0.00           H  
ATOM   2403  HB3 PHE A 156      75.367  78.425  64.977  1.00  0.00           H  
ATOM   2404  CG  PHE A 156      76.598  78.549  66.767  1.00  0.00           C  
ATOM   2405  CD1 PHE A 156      76.414  79.922  66.916  1.00  0.00           C  
ATOM   2406  HD1 PHE A 156      75.759  80.499  66.280  1.00  0.00           H  
ATOM   2407  CE1 PHE A 156      77.173  80.664  67.842  1.00  0.00           C  
ATOM   2408  HE1 PHE A 156      76.953  81.714  67.966  1.00  0.00           H  
ATOM   2409  CZ  PHE A 156      78.110  80.037  68.682  1.00  0.00           C  
ATOM   2410  HZ  PHE A 156      78.488  80.559  69.550  1.00  0.00           H  
ATOM   2411  CE2 PHE A 156      78.267  78.657  68.605  1.00  0.00           C  
ATOM   2412  HE2 PHE A 156      78.775  78.124  69.396  1.00  0.00           H  
ATOM   2413  CD2 PHE A 156      77.614  77.907  67.582  1.00  0.00           C  
ATOM   2414  HD2 PHE A 156      77.543  76.835  67.684  1.00  0.00           H  
ATOM   2415  C   PHE A 156      73.594  77.966  66.882  1.00  0.00           C  
ATOM   2416  O   PHE A 156      73.663  78.330  68.023  1.00  0.00           O  
ATOM   2417  N   MET A 157      72.585  78.251  66.065  1.00  0.00           N  
ATOM   2418  H   MET A 157      72.672  77.978  65.096  1.00  0.00           H  
ATOM   2419  CA  MET A 157      71.447  79.045  66.506  1.00  0.00           C  
ATOM   2420  HA  MET A 157      71.558  79.501  67.489  1.00  0.00           H  
ATOM   2421  CB  MET A 157      71.314  80.186  65.425  1.00  0.00           C  
ATOM   2422  HB2 MET A 157      71.189  79.761  64.429  1.00  0.00           H  
ATOM   2423  HB3 MET A 157      70.444  80.798  65.660  1.00  0.00           H  
ATOM   2424  CG  MET A 157      72.506  81.084  65.451  1.00  0.00           C  
ATOM   2425  HG2 MET A 157      73.371  80.520  65.102  1.00  0.00           H  
ATOM   2426  HG3 MET A 157      72.361  81.835  64.674  1.00  0.00           H  
ATOM   2427  SD  MET A 157      72.884  81.883  67.057  1.00  0.00           S  
ATOM   2428  CE  MET A 157      71.607  83.188  66.957  1.00  0.00           C  
ATOM   2429  HE1 MET A 157      71.632  83.602  65.949  1.00  0.00           H  
ATOM   2430  HE2 MET A 157      70.588  82.830  67.104  1.00  0.00           H  
ATOM   2431  HE3 MET A 157      71.618  83.916  67.768  1.00  0.00           H  
ATOM   2432  C   MET A 157      70.136  78.255  66.627  1.00  0.00           C  
ATOM   2433  O   MET A 157      69.060  78.778  66.662  1.00  0.00           O  
ATOM   2434  N   LYS A 158      70.198  76.875  66.604  1.00  0.00           N  
ATOM   2435  H   LYS A 158      71.035  76.335  66.439  1.00  0.00           H  
ATOM   2436  CA  LYS A 158      69.027  76.076  66.944  1.00  0.00           C  
ATOM   2437  HA  LYS A 158      68.260  76.068  66.170  1.00  0.00           H  
ATOM   2438  CB  LYS A 158      69.638  74.631  67.065  1.00  0.00           C  
ATOM   2439  HB2 LYS A 158      70.229  74.396  66.180  1.00  0.00           H  
ATOM   2440  HB3 LYS A 158      70.270  74.492  67.942  1.00  0.00           H  
ATOM   2441  CG  LYS A 158      68.520  73.609  67.061  1.00  0.00           C  
ATOM   2442  HG2 LYS A 158      67.868  73.768  67.921  1.00  0.00           H  
ATOM   2443  HG3 LYS A 158      67.940  73.696  66.142  1.00  0.00           H  
ATOM   2444  CD  LYS A 158      69.106  72.188  66.973  1.00  0.00           C  
ATOM   2445  HD2 LYS A 158      68.317  71.447  67.106  1.00  0.00           H  
ATOM   2446  HD3 LYS A 158      69.562  72.180  65.983  1.00  0.00           H  
ATOM   2447  CE  LYS A 158      70.105  71.879  68.035  1.00  0.00           C  
ATOM   2448  HE2 LYS A 158      70.990  72.471  67.798  1.00  0.00           H  
ATOM   2449  HE3 LYS A 158      69.687  72.136  69.009  1.00  0.00           H  
ATOM   2450  NZ  LYS A 158      70.469  70.413  67.912  1.00  0.00           N  
ATOM   2451  HZ1 LYS A 158      71.240  70.205  68.531  1.00  0.00           H  
ATOM   2452  HZ2 LYS A 158      69.633  69.876  68.094  1.00  0.00           H  
ATOM   2453  HZ3 LYS A 158      70.751  70.198  66.966  1.00  0.00           H  
ATOM   2454  C   LYS A 158      68.373  76.469  68.267  1.00  0.00           C  
ATOM   2455  O   LYS A 158      68.918  76.303  69.318  1.00  0.00           O  
ATOM   2456  N   GLY A 159      67.082  76.845  68.233  1.00  0.00           N  
ATOM   2457  H   GLY A 159      66.851  76.948  67.255  1.00  0.00           H  
ATOM   2458  CA  GLY A 159      66.192  77.352  69.244  1.00  0.00           C  
ATOM   2459  HA2 GLY A 159      65.159  77.192  68.937  1.00  0.00           H  
ATOM   2460  HA3 GLY A 159      66.320  76.736  70.134  1.00  0.00           H  
ATOM   2461  C   GLY A 159      66.392  78.792  69.767  1.00  0.00           C  
ATOM   2462  O   GLY A 159      65.588  79.348  70.552  1.00  0.00           O  
ATOM   2463  N   VAL A 160      67.280  79.507  69.091  1.00  0.00           N  
ATOM   2464  H   VAL A 160      67.790  79.118  68.311  1.00  0.00           H  
ATOM   2465  CA  VAL A 160      67.685  80.855  69.468  1.00  0.00           C  
ATOM   2466  HA  VAL A 160      67.539  80.940  70.545  1.00  0.00           H  
ATOM   2467  CB  VAL A 160      69.149  80.974  69.255  1.00  0.00           C  
ATOM   2468  HB  VAL A 160      69.265  80.856  68.178  1.00  0.00           H  
ATOM   2469  CG1 VAL A 160      69.639  82.387  69.780  1.00  0.00           C  
ATOM   2470 HG11 VAL A 160      69.381  82.497  70.834  1.00  0.00           H  
ATOM   2471 HG12 VAL A 160      70.712  82.529  69.911  1.00  0.00           H  
ATOM   2472 HG13 VAL A 160      69.150  83.188  69.225  1.00  0.00           H  
ATOM   2473  CG2 VAL A 160      69.943  79.913  69.899  1.00  0.00           C  
ATOM   2474 HG21 VAL A 160      71.025  79.979  69.784  1.00  0.00           H  
ATOM   2475 HG22 VAL A 160      69.726  79.995  70.964  1.00  0.00           H  
ATOM   2476 HG23 VAL A 160      69.576  78.928  69.613  1.00  0.00           H  
ATOM   2477  C   VAL A 160      66.857  82.043  68.895  1.00  0.00           C  
ATOM   2478  O   VAL A 160      67.080  82.374  67.689  1.00  0.00           O  
ATOM   2479  N   GLU A 161      66.053  82.741  69.663  1.00  0.00           N  
ATOM   2480  H   GLU A 161      65.938  82.404  70.608  1.00  0.00           H  
ATOM   2481  CA  GLU A 161      65.130  83.805  69.264  1.00  0.00           C  
ATOM   2482  HA  GLU A 161      64.718  83.586  68.280  1.00  0.00           H  
ATOM   2483  CB  GLU A 161      63.960  83.646  70.220  1.00  0.00           C  
ATOM   2484  HB2 GLU A 161      63.524  82.647  70.241  1.00  0.00           H  
ATOM   2485  HB3 GLU A 161      64.264  83.760  71.261  1.00  0.00           H  
ATOM   2486  CG  GLU A 161      62.845  84.631  69.900  1.00  0.00           C  
ATOM   2487  HG2 GLU A 161      63.156  85.668  70.027  1.00  0.00           H  
ATOM   2488  HG3 GLU A 161      62.685  84.584  68.822  1.00  0.00           H  
ATOM   2489  CD  GLU A 161      61.637  84.489  70.760  1.00  0.00           C  
ATOM   2490  OE1 GLU A 161      61.692  83.785  71.807  1.00  0.00           O  
ATOM   2491  OE2 GLU A 161      60.492  84.964  70.373  1.00  0.00           O  
ATOM   2492  C   GLU A 161      65.748  85.223  69.319  1.00  0.00           C  
ATOM   2493  O   GLU A 161      66.198  85.569  70.373  1.00  0.00           O  
ATOM   2494  OXT GLU A 161      65.709  85.910  68.270  1.00  0.00           O  
TER    2495      GLU   161 
ATOM   2495  N   GLN B 202      56.790  97.473  14.817  1.00  0.00           N  
ATOM   2496  H1  GLN B 202      56.433  98.304  14.368  1.00  0.00           H  
ATOM   2497  H2  GLN B 202      56.344  96.692  14.357  1.00  0.00           H  
ATOM   2498  H3  GLN B 202      57.788  97.410  14.678  1.00  0.00           H  
ATOM   2499  CA  GLN B 202      56.400  97.654  16.183  1.00  0.00           C  
ATOM   2500  HA  GLN B 202      56.701  96.764  16.735  1.00  0.00           H  
ATOM   2501  CB  GLN B 202      56.974  98.944  16.721  1.00  0.00           C  
ATOM   2502  HB2 GLN B 202      58.041  98.961  16.501  1.00  0.00           H  
ATOM   2503  HB3 GLN B 202      56.587  99.732  16.075  1.00  0.00           H  
ATOM   2504  CG  GLN B 202      56.668  99.318  18.147  1.00  0.00           C  
ATOM   2505  HG2 GLN B 202      57.136 100.246  18.476  1.00  0.00           H  
ATOM   2506  HG3 GLN B 202      55.655  99.720  18.180  1.00  0.00           H  
ATOM   2507  CD  GLN B 202      56.978  98.173  19.156  1.00  0.00           C  
ATOM   2508  OE1 GLN B 202      56.493  97.072  19.005  1.00  0.00           O  
ATOM   2509  NE2 GLN B 202      57.911  98.426  20.049  1.00  0.00           N  
ATOM   2510 HE21 GLN B 202      57.911  97.826  20.861  1.00  0.00           H  
ATOM   2511 HE22 GLN B 202      58.166  99.387  20.226  1.00  0.00           H  
ATOM   2512  C   GLN B 202      54.835  97.569  16.284  1.00  0.00           C  
ATOM   2513  O   GLN B 202      54.154  98.368  15.554  1.00  0.00           O  
ATOM   2514  N   THR B 203      54.274  96.922  17.249  1.00  0.00           N  
ATOM   2515  H   THR B 203      54.822  96.353  17.879  1.00  0.00           H  
ATOM   2516  CA  THR B 203      52.872  96.558  17.316  1.00  0.00           C  
ATOM   2517  HA  THR B 203      52.638  96.326  16.277  1.00  0.00           H  
ATOM   2518  CB  THR B 203      52.773  95.303  18.084  1.00  0.00           C  
ATOM   2519  HB  THR B 203      53.599  94.637  17.838  1.00  0.00           H  
ATOM   2520  CG2 THR B 203      52.821  95.543  19.594  1.00  0.00           C  
ATOM   2521 HG21 THR B 203      52.947  94.569  20.069  1.00  0.00           H  
ATOM   2522 HG22 THR B 203      53.734  96.087  19.839  1.00  0.00           H  
ATOM   2523 HG23 THR B 203      51.979  96.124  19.969  1.00  0.00           H  
ATOM   2524  OG1 THR B 203      51.548  94.675  17.760  1.00  0.00           O  
ATOM   2525  HG1 THR B 203      51.733  94.327  16.885  1.00  0.00           H  
ATOM   2526  C   THR B 203      52.073  97.725  17.751  1.00  0.00           C  
ATOM   2527  O   THR B 203      52.476  98.713  18.413  1.00  0.00           O  
ATOM   2528  N   GLU B 204      50.848  97.702  17.225  1.00  0.00           N  
ATOM   2529  H   GLU B 204      50.666  96.990  16.532  1.00  0.00           H  
ATOM   2530  CA  GLU B 204      49.782  98.610  17.381  1.00  0.00           C  
ATOM   2531  HA  GLU B 204      49.953  99.556  16.869  1.00  0.00           H  
ATOM   2532  CB  GLU B 204      48.407  98.058  16.794  1.00  0.00           C  
ATOM   2533  HB2 GLU B 204      47.981  97.261  17.403  1.00  0.00           H  
ATOM   2534  HB3 GLU B 204      47.669  98.861  16.801  1.00  0.00           H  
ATOM   2535  CG  GLU B 204      48.385  97.680  15.322  1.00  0.00           C  
ATOM   2536  HG2 GLU B 204      48.715  96.659  15.132  1.00  0.00           H  
ATOM   2537  HG3 GLU B 204      47.368  97.507  14.968  1.00  0.00           H  
ATOM   2538  CD  GLU B 204      49.237  98.587  14.401  1.00  0.00           C  
ATOM   2539  OE1 GLU B 204      49.176  99.821  14.434  1.00  0.00           O  
ATOM   2540  OE2 GLU B 204      49.972  98.011  13.553  1.00  0.00           O  
ATOM   2541  C   GLU B 204      49.660  99.125  18.842  1.00  0.00           C  
ATOM   2542  O   GLU B 204      49.695 100.331  19.000  1.00  0.00           O  
ATOM   2543  N   ARG B 205      49.347  98.300  19.868  1.00  0.00           N  
ATOM   2544  H   ARG B 205      49.332  97.322  19.615  1.00  0.00           H  
ATOM   2545  CA  ARG B 205      49.253  98.698  21.285  1.00  0.00           C  
ATOM   2546  HA  ARG B 205      48.482  99.445  21.475  1.00  0.00           H  
ATOM   2547  CB  ARG B 205      48.939  97.494  22.110  1.00  0.00           C  
ATOM   2548  HB2 ARG B 205      49.519  96.649  21.740  1.00  0.00           H  
ATOM   2549  HB3 ARG B 205      49.316  97.699  23.112  1.00  0.00           H  
ATOM   2550  CG  ARG B 205      47.481  97.027  22.075  1.00  0.00           C  
ATOM   2551  HG2 ARG B 205      46.854  97.825  22.472  1.00  0.00           H  
ATOM   2552  HG3 ARG B 205      47.159  96.824  21.053  1.00  0.00           H  
ATOM   2553  CD  ARG B 205      47.173  95.790  22.874  1.00  0.00           C  
ATOM   2554  HD2 ARG B 205      47.235  95.911  23.955  1.00  0.00           H  
ATOM   2555  HD3 ARG B 205      46.095  95.686  22.755  1.00  0.00           H  
ATOM   2556  NE  ARG B 205      48.087  94.638  22.514  1.00  0.00           N  
ATOM   2557  HE  ARG B 205      49.039  94.676  22.847  1.00  0.00           H  
ATOM   2558  CZ  ARG B 205      47.849  93.689  21.573  1.00  0.00           C  
ATOM   2559  NH1 ARG B 205      46.768  93.519  21.087  1.00  0.00           N  
ATOM   2560 HH11 ARG B 205      45.983  94.040  21.450  1.00  0.00           H  
ATOM   2561 HH12 ARG B 205      46.630  92.917  20.288  1.00  0.00           H  
ATOM   2562  NH2 ARG B 205      48.867  92.994  21.130  1.00  0.00           N  
ATOM   2563 HH21 ARG B 205      49.787  93.125  21.526  1.00  0.00           H  
ATOM   2564 HH22 ARG B 205      48.786  92.410  20.310  1.00  0.00           H  
ATOM   2565  C   ARG B 205      50.606  99.302  21.724  1.00  0.00           C  
ATOM   2566  O   ARG B 205      50.599 100.179  22.592  1.00  0.00           O  
ATOM   2567  N   GLU B 206      51.685  98.727  21.345  1.00  0.00           N  
ATOM   2568  H   GLU B 206      51.592  97.921  20.743  1.00  0.00           H  
ATOM   2569  CA  GLU B 206      53.085  99.203  21.802  1.00  0.00           C  
ATOM   2570  HA  GLU B 206      52.989  99.276  22.885  1.00  0.00           H  
ATOM   2571  CB  GLU B 206      54.071  98.073  21.552  1.00  0.00           C  
ATOM   2572  HB2 GLU B 206      53.617  97.125  21.839  1.00  0.00           H  
ATOM   2573  HB3 GLU B 206      54.253  97.965  20.483  1.00  0.00           H  
ATOM   2574  CG  GLU B 206      55.385  98.157  22.333  1.00  0.00           C  
ATOM   2575  HG2 GLU B 206      56.021  97.332  22.010  1.00  0.00           H  
ATOM   2576  HG3 GLU B 206      55.885  99.097  22.103  1.00  0.00           H  
ATOM   2577  CD  GLU B 206      55.124  98.049  23.874  1.00  0.00           C  
ATOM   2578  OE1 GLU B 206      55.869  98.627  24.637  1.00  0.00           O  
ATOM   2579  OE2 GLU B 206      54.161  97.299  24.262  1.00  0.00           O  
ATOM   2580  C   GLU B 206      53.389 100.615  21.238  1.00  0.00           C  
ATOM   2581  O   GLU B 206      53.850 101.399  22.055  1.00  0.00           O  
ATOM   2582  N   LYS B 207      52.992 100.856  19.993  1.00  0.00           N  
ATOM   2583  H   LYS B 207      52.436 100.175  19.495  1.00  0.00           H  
ATOM   2584  CA  LYS B 207      52.893 102.217  19.487  1.00  0.00           C  
ATOM   2585  HA  LYS B 207      53.875 102.671  19.616  1.00  0.00           H  
ATOM   2586  CB  LYS B 207      52.450 102.274  17.936  1.00  0.00           C  
ATOM   2587  HB2 LYS B 207      51.483 101.782  17.826  1.00  0.00           H  
ATOM   2588  HB3 LYS B 207      52.289 103.332  17.730  1.00  0.00           H  
ATOM   2589  CG  LYS B 207      53.571 101.683  17.064  1.00  0.00           C  
ATOM   2590  HG2 LYS B 207      54.526 102.156  17.290  1.00  0.00           H  
ATOM   2591  HG3 LYS B 207      53.848 100.663  17.329  1.00  0.00           H  
ATOM   2592  CD  LYS B 207      53.243 101.824  15.543  1.00  0.00           C  
ATOM   2593  HD2 LYS B 207      53.076 102.881  15.334  1.00  0.00           H  
ATOM   2594  HD3 LYS B 207      54.108 101.553  14.939  1.00  0.00           H  
ATOM   2595  CE  LYS B 207      52.005 101.070  15.188  1.00  0.00           C  
ATOM   2596  HE2 LYS B 207      51.501 100.662  16.064  1.00  0.00           H  
ATOM   2597  HE3 LYS B 207      51.263 101.718  14.723  1.00  0.00           H  
ATOM   2598  NZ  LYS B 207      52.320 100.009  14.255  1.00  0.00           N  
ATOM   2599  HZ1 LYS B 207      53.073  99.409  14.562  1.00  0.00           H  
ATOM   2600  HZ2 LYS B 207      51.583  99.371  13.992  1.00  0.00           H  
ATOM   2601  HZ3 LYS B 207      52.705 100.452  13.433  1.00  0.00           H  
ATOM   2602  C   LYS B 207      51.971 103.165  20.311  1.00  0.00           C  
ATOM   2603  O   LYS B 207      52.252 104.323  20.581  1.00  0.00           O  
ATOM   2604  N   LYS B 208      50.727 102.681  20.730  1.00  0.00           N  
ATOM   2605  H   LYS B 208      50.621 101.695  20.538  1.00  0.00           H  
ATOM   2606  CA  LYS B 208      49.689 103.423  21.349  1.00  0.00           C  
ATOM   2607  HA  LYS B 208      49.507 104.296  20.722  1.00  0.00           H  
ATOM   2608  CB  LYS B 208      48.368 102.631  21.422  1.00  0.00           C  
ATOM   2609  HB2 LYS B 208      48.358 102.008  20.528  1.00  0.00           H  
ATOM   2610  HB3 LYS B 208      48.354 101.818  22.149  1.00  0.00           H  
ATOM   2611  CG  LYS B 208      47.079 103.431  21.541  1.00  0.00           C  
ATOM   2612  HG2 LYS B 208      47.261 104.073  22.402  1.00  0.00           H  
ATOM   2613  HG3 LYS B 208      46.936 104.006  20.626  1.00  0.00           H  
ATOM   2614  CD  LYS B 208      45.785 102.698  21.923  1.00  0.00           C  
ATOM   2615  HD2 LYS B 208      45.669 101.962  21.127  1.00  0.00           H  
ATOM   2616  HD3 LYS B 208      45.866 102.226  22.903  1.00  0.00           H  
ATOM   2617  CE  LYS B 208      44.707 103.742  22.177  1.00  0.00           C  
ATOM   2618  HE2 LYS B 208      45.074 104.466  22.904  1.00  0.00           H  
ATOM   2619  HE3 LYS B 208      44.477 104.349  21.301  1.00  0.00           H  
ATOM   2620  NZ  LYS B 208      43.494 103.115  22.781  1.00  0.00           N  
ATOM   2621  HZ1 LYS B 208      43.243 102.351  22.169  1.00  0.00           H  
ATOM   2622  HZ2 LYS B 208      43.643 102.753  23.712  1.00  0.00           H  
ATOM   2623  HZ3 LYS B 208      42.586 103.557  22.786  1.00  0.00           H  
ATOM   2624  C   LYS B 208      50.123 104.024  22.693  1.00  0.00           C  
ATOM   2625  O   LYS B 208      49.757 105.180  22.964  1.00  0.00           O  
ATOM   2626  N   LYS B 209      50.989 103.335  23.475  1.00  0.00           N  
ATOM   2627  H   LYS B 209      51.323 102.460  23.098  1.00  0.00           H  
ATOM   2628  CA  LYS B 209      51.451 103.747  24.834  1.00  0.00           C  
ATOM   2629  HA  LYS B 209      50.557 103.739  25.458  1.00  0.00           H  
ATOM   2630  CB  LYS B 209      52.574 102.801  25.361  1.00  0.00           C  
ATOM   2631  HB2 LYS B 209      53.462 102.777  24.728  1.00  0.00           H  
ATOM   2632  HB3 LYS B 209      52.941 103.202  26.305  1.00  0.00           H  
ATOM   2633  CG  LYS B 209      52.003 101.417  25.708  1.00  0.00           C  
ATOM   2634  HG2 LYS B 209      51.314 101.510  26.548  1.00  0.00           H  
ATOM   2635  HG3 LYS B 209      51.501 101.064  24.807  1.00  0.00           H  
ATOM   2636  CD  LYS B 209      53.034 100.324  26.154  1.00  0.00           C  
ATOM   2637  HD2 LYS B 209      53.657 100.315  25.260  1.00  0.00           H  
ATOM   2638  HD3 LYS B 209      53.639 100.505  27.042  1.00  0.00           H  
ATOM   2639  CE  LYS B 209      52.526  98.905  26.504  1.00  0.00           C  
ATOM   2640  HE2 LYS B 209      51.921  99.117  27.386  1.00  0.00           H  
ATOM   2641  HE3 LYS B 209      52.057  98.496  25.610  1.00  0.00           H  
ATOM   2642  NZ  LYS B 209      53.657  98.098  26.965  1.00  0.00           N  
ATOM   2643  HZ1 LYS B 209      54.196  98.307  27.793  1.00  0.00           H  
ATOM   2644  HZ2 LYS B 209      53.326  97.146  27.021  1.00  0.00           H  
ATOM   2645  HZ3 LYS B 209      54.350  98.101  26.230  1.00  0.00           H  
ATOM   2646  C   LYS B 209      52.142 105.159  24.837  1.00  0.00           C  
ATOM   2647  O   LYS B 209      52.094 105.844  25.851  1.00  0.00           O  
ATOM   2648  N   LYS B 210      52.631 105.629  23.688  1.00  0.00           N  
ATOM   2649  H   LYS B 210      52.486 105.043  22.878  1.00  0.00           H  
ATOM   2650  CA  LYS B 210      53.159 107.060  23.554  1.00  0.00           C  
ATOM   2651  HA  LYS B 210      53.764 107.398  24.396  1.00  0.00           H  
ATOM   2652  CB  LYS B 210      53.971 107.177  22.275  1.00  0.00           C  
ATOM   2653  HB2 LYS B 210      53.342 106.977  21.408  1.00  0.00           H  
ATOM   2654  HB3 LYS B 210      54.393 108.179  22.346  1.00  0.00           H  
ATOM   2655  CG  LYS B 210      55.102 106.102  22.071  1.00  0.00           C  
ATOM   2656  HG2 LYS B 210      55.908 106.424  22.730  1.00  0.00           H  
ATOM   2657  HG3 LYS B 210      54.787 105.086  22.306  1.00  0.00           H  
ATOM   2658  CD  LYS B 210      55.513 106.044  20.646  1.00  0.00           C  
ATOM   2659  HD2 LYS B 210      54.648 105.896  19.999  1.00  0.00           H  
ATOM   2660  HD3 LYS B 210      55.961 106.980  20.314  1.00  0.00           H  
ATOM   2661  CE  LYS B 210      56.525 104.922  20.402  1.00  0.00           C  
ATOM   2662  HE2 LYS B 210      55.983 104.052  20.774  1.00  0.00           H  
ATOM   2663  HE3 LYS B 210      56.756 104.647  19.374  1.00  0.00           H  
ATOM   2664  NZ  LYS B 210      57.852 105.090  21.162  1.00  0.00           N  
ATOM   2665  HZ1 LYS B 210      58.306 105.990  21.102  1.00  0.00           H  
ATOM   2666  HZ2 LYS B 210      57.694 104.921  22.145  1.00  0.00           H  
ATOM   2667  HZ3 LYS B 210      58.492 104.376  20.843  1.00  0.00           H  
ATOM   2668  C   LYS B 210      52.066 108.108  23.625  1.00  0.00           C  
ATOM   2669  O   LYS B 210      52.186 109.078  24.366  1.00  0.00           O  
ATOM   2670  N   ILE B 211      51.027 107.964  22.825  1.00  0.00           N  
ATOM   2671  H   ILE B 211      50.845 107.084  22.364  1.00  0.00           H  
ATOM   2672  CA  ILE B 211      49.905 108.957  22.822  1.00  0.00           C  
ATOM   2673  HA  ILE B 211      50.385 109.926  22.957  1.00  0.00           H  
ATOM   2674  CB  ILE B 211      49.173 109.023  21.467  1.00  0.00           C  
ATOM   2675  HB  ILE B 211      49.903 108.946  20.661  1.00  0.00           H  
ATOM   2676  CG2 ILE B 211      48.314 107.877  21.162  1.00  0.00           C  
ATOM   2677 HG21 ILE B 211      47.703 108.109  20.289  1.00  0.00           H  
ATOM   2678 HG22 ILE B 211      48.745 106.884  21.289  1.00  0.00           H  
ATOM   2679 HG23 ILE B 211      47.593 107.815  21.978  1.00  0.00           H  
ATOM   2680  CG1 ILE B 211      48.496 110.374  21.177  1.00  0.00           C  
ATOM   2681 HG12 ILE B 211      47.622 110.291  20.531  1.00  0.00           H  
ATOM   2682 HG13 ILE B 211      48.096 110.697  22.138  1.00  0.00           H  
ATOM   2683  CD1 ILE B 211      49.394 111.383  20.531  1.00  0.00           C  
ATOM   2684 HD11 ILE B 211      50.287 111.420  21.155  1.00  0.00           H  
ATOM   2685 HD12 ILE B 211      49.635 110.930  19.569  1.00  0.00           H  
ATOM   2686 HD13 ILE B 211      49.058 112.417  20.462  1.00  0.00           H  
ATOM   2687  C   ILE B 211      48.991 108.784  24.062  1.00  0.00           C  
ATOM   2688  O   ILE B 211      48.379 109.767  24.421  1.00  0.00           O  
ATOM   2689  N   LEU B 212      48.895 107.627  24.720  1.00  0.00           N  
ATOM   2690  H   LEU B 212      49.344 106.809  24.332  1.00  0.00           H  
ATOM   2691  CA  LEU B 212      48.028 107.391  25.879  1.00  0.00           C  
ATOM   2692  HA  LEU B 212      47.007 107.754  25.759  1.00  0.00           H  
ATOM   2693  CB  LEU B 212      48.037 105.855  26.144  1.00  0.00           C  
ATOM   2694  HB2 LEU B 212      49.059 105.575  25.886  1.00  0.00           H  
ATOM   2695  HB3 LEU B 212      47.700 105.743  27.174  1.00  0.00           H  
ATOM   2696  CG  LEU B 212      47.169 104.927  25.340  1.00  0.00           C  
ATOM   2697  HG  LEU B 212      47.386 104.976  24.273  1.00  0.00           H  
ATOM   2698  CD1 LEU B 212      47.487 103.438  25.624  1.00  0.00           C  
ATOM   2699 HD11 LEU B 212      46.884 102.827  24.952  1.00  0.00           H  
ATOM   2700 HD12 LEU B 212      48.549 103.264  25.451  1.00  0.00           H  
ATOM   2701 HD13 LEU B 212      47.258 103.170  26.655  1.00  0.00           H  
ATOM   2702  CD2 LEU B 212      45.673 105.056  25.785  1.00  0.00           C  
ATOM   2703 HD21 LEU B 212      45.379 106.029  25.390  1.00  0.00           H  
ATOM   2704 HD22 LEU B 212      44.972 104.336  25.363  1.00  0.00           H  
ATOM   2705 HD23 LEU B 212      45.416 104.974  26.841  1.00  0.00           H  
ATOM   2706  C   LEU B 212      48.740 108.138  27.028  1.00  0.00           C  
ATOM   2707  O   LEU B 212      48.071 108.695  27.863  1.00  0.00           O  
ATOM   2708  N   ALA B 213      50.082 108.285  27.057  1.00  0.00           N  
ATOM   2709  H   ALA B 213      50.636 107.632  26.521  1.00  0.00           H  
ATOM   2710  CA  ALA B 213      50.775 108.951  28.133  1.00  0.00           C  
ATOM   2711  HA  ALA B 213      50.491 108.606  29.128  1.00  0.00           H  
ATOM   2712  CB  ALA B 213      52.310 108.690  28.176  1.00  0.00           C  
ATOM   2713  HB1 ALA B 213      52.416 107.647  28.475  1.00  0.00           H  
ATOM   2714  HB2 ALA B 213      52.816 108.779  27.215  1.00  0.00           H  
ATOM   2715  HB3 ALA B 213      52.882 109.302  28.874  1.00  0.00           H  
ATOM   2716  C   ALA B 213      50.583 110.504  28.068  1.00  0.00           C  
ATOM   2717  O   ALA B 213      50.676 111.238  29.033  1.00  0.00           O  
ATOM   2718  N   GLU B 214      50.222 110.989  26.863  1.00  0.00           N  
ATOM   2719  H   GLU B 214      50.271 110.429  26.024  1.00  0.00           H  
ATOM   2720  CA  GLU B 214      49.824 112.407  26.663  1.00  0.00           C  
ATOM   2721  HA  GLU B 214      50.386 113.076  27.314  1.00  0.00           H  
ATOM   2722  CB  GLU B 214      50.107 112.792  25.236  1.00  0.00           C  
ATOM   2723  HB2 GLU B 214      51.179 112.710  25.054  1.00  0.00           H  
ATOM   2724  HB3 GLU B 214      49.589 112.091  24.582  1.00  0.00           H  
ATOM   2725  CG  GLU B 214      49.600 114.220  24.911  1.00  0.00           C  
ATOM   2726  HG2 GLU B 214      49.938 114.400  23.891  1.00  0.00           H  
ATOM   2727  HG3 GLU B 214      48.510 114.230  24.880  1.00  0.00           H  
ATOM   2728  CD  GLU B 214      50.015 115.420  25.667  1.00  0.00           C  
ATOM   2729  OE1 GLU B 214      51.162 115.359  26.267  1.00  0.00           O  
ATOM   2730  OE2 GLU B 214      49.329 116.446  25.505  1.00  0.00           O  
ATOM   2731  C   GLU B 214      48.290 112.634  26.893  1.00  0.00           C  
ATOM   2732  O   GLU B 214      47.969 113.576  27.581  1.00  0.00           O  
ATOM   2733  N   ARG B 215      47.428 111.769  26.407  1.00  0.00           N  
ATOM   2734  H   ARG B 215      47.763 110.965  25.896  1.00  0.00           H  
ATOM   2735  CA  ARG B 215      45.962 111.803  26.823  1.00  0.00           C  
ATOM   2736  HA  ARG B 215      45.660 112.806  26.518  1.00  0.00           H  
ATOM   2737  CB  ARG B 215      45.076 110.674  26.097  1.00  0.00           C  
ATOM   2738  HB2 ARG B 215      45.542 109.710  26.304  1.00  0.00           H  
ATOM   2739  HB3 ARG B 215      44.089 110.689  26.559  1.00  0.00           H  
ATOM   2740  CG  ARG B 215      44.793 110.964  24.637  1.00  0.00           C  
ATOM   2741  HG2 ARG B 215      44.484 112.002  24.515  1.00  0.00           H  
ATOM   2742  HG3 ARG B 215      45.763 110.764  24.180  1.00  0.00           H  
ATOM   2743  CD  ARG B 215      43.758 109.904  24.102  1.00  0.00           C  
ATOM   2744  HD2 ARG B 215      44.082 108.940  24.492  1.00  0.00           H  
ATOM   2745  HD3 ARG B 215      42.735 110.159  24.380  1.00  0.00           H  
ATOM   2746  NE  ARG B 215      43.924 109.894  22.659  1.00  0.00           N  
ATOM   2747  HE  ARG B 215      44.064 110.731  22.111  1.00  0.00           H  
ATOM   2748  CZ  ARG B 215      43.963 108.832  21.937  1.00  0.00           C  
ATOM   2749  NH1 ARG B 215      43.820 107.666  22.394  1.00  0.00           N  
ATOM   2750 HH11 ARG B 215      43.431 107.613  23.325  1.00  0.00           H  
ATOM   2751 HH12 ARG B 215      43.499 107.011  21.696  1.00  0.00           H  
ATOM   2752  NH2 ARG B 215      44.165 108.901  20.641  1.00  0.00           N  
ATOM   2753 HH21 ARG B 215      44.407 109.779  20.206  1.00  0.00           H  
ATOM   2754 HH22 ARG B 215      44.153 108.080  20.053  1.00  0.00           H  
ATOM   2755  C   ARG B 215      45.895 111.758  28.395  1.00  0.00           C  
ATOM   2756  O   ARG B 215      45.082 112.429  28.979  1.00  0.00           O  
ATOM   2757  N   ARG B 216      46.731 110.874  29.088  1.00  0.00           N  
ATOM   2758  H   ARG B 216      47.373 110.220  28.663  1.00  0.00           H  
ATOM   2759  CA  ARG B 216      46.703 110.849  30.584  1.00  0.00           C  
ATOM   2760  HA  ARG B 216      45.717 110.495  30.884  1.00  0.00           H  
ATOM   2761  CB  ARG B 216      47.617 109.815  31.132  1.00  0.00           C  
ATOM   2762  HB2 ARG B 216      48.621 109.899  30.715  1.00  0.00           H  
ATOM   2763  HB3 ARG B 216      47.840 110.041  32.174  1.00  0.00           H  
ATOM   2764  CG  ARG B 216      47.129 108.381  30.892  1.00  0.00           C  
ATOM   2765  HG2 ARG B 216      46.374 108.191  31.654  1.00  0.00           H  
ATOM   2766  HG3 ARG B 216      46.539 108.290  29.980  1.00  0.00           H  
ATOM   2767  CD  ARG B 216      48.281 107.328  30.860  1.00  0.00           C  
ATOM   2768  HD2 ARG B 216      47.821 106.370  30.620  1.00  0.00           H  
ATOM   2769  HD3 ARG B 216      48.851 107.349  29.931  1.00  0.00           H  
ATOM   2770  NE  ARG B 216      48.999 107.155  32.188  1.00  0.00           N  
ATOM   2771  HE  ARG B 216      48.515 106.906  33.039  1.00  0.00           H  
ATOM   2772  CZ  ARG B 216      50.319 107.198  32.324  1.00  0.00           C  
ATOM   2773  NH1 ARG B 216      51.158 107.105  31.339  1.00  0.00           N  
ATOM   2774 HH11 ARG B 216      50.768 106.718  30.491  1.00  0.00           H  
ATOM   2775 HH12 ARG B 216      52.130 107.203  31.595  1.00  0.00           H  
ATOM   2776  NH2 ARG B 216      50.796 107.264  33.507  1.00  0.00           N  
ATOM   2777 HH21 ARG B 216      50.219 107.301  34.335  1.00  0.00           H  
ATOM   2778 HH22 ARG B 216      51.798 107.254  33.634  1.00  0.00           H  
ATOM   2779  C   ARG B 216      46.944 112.230  31.203  1.00  0.00           C  
ATOM   2780  O   ARG B 216      46.238 112.566  32.168  1.00  0.00           O  
ATOM   2781  N   LYS B 217      47.955 112.986  30.753  1.00  0.00           N  
ATOM   2782  H   LYS B 217      48.567 112.666  30.017  1.00  0.00           H  
ATOM   2783  CA  LYS B 217      48.269 114.279  31.258  1.00  0.00           C  
ATOM   2784  HA  LYS B 217      48.523 114.221  32.316  1.00  0.00           H  
ATOM   2785  CB  LYS B 217      49.440 114.838  30.594  1.00  0.00           C  
ATOM   2786  HB2 LYS B 217      49.442 114.844  29.504  1.00  0.00           H  
ATOM   2787  HB3 LYS B 217      49.531 115.903  30.810  1.00  0.00           H  
ATOM   2788  CG  LYS B 217      50.669 114.005  30.950  1.00  0.00           C  
ATOM   2789  HG2 LYS B 217      50.662 113.974  32.039  1.00  0.00           H  
ATOM   2790  HG3 LYS B 217      50.591 113.063  30.407  1.00  0.00           H  
ATOM   2791  CD  LYS B 217      51.957 114.704  30.697  1.00  0.00           C  
ATOM   2792  HD2 LYS B 217      52.045 115.200  29.730  1.00  0.00           H  
ATOM   2793  HD3 LYS B 217      52.098 115.590  31.316  1.00  0.00           H  
ATOM   2794  CE  LYS B 217      53.165 113.707  30.913  1.00  0.00           C  
ATOM   2795  HE2 LYS B 217      54.076 114.305  30.900  1.00  0.00           H  
ATOM   2796  HE3 LYS B 217      53.030 113.393  31.948  1.00  0.00           H  
ATOM   2797  NZ  LYS B 217      53.237 112.605  29.961  1.00  0.00           N  
ATOM   2798  HZ1 LYS B 217      53.463 112.856  29.009  1.00  0.00           H  
ATOM   2799  HZ2 LYS B 217      53.781 111.871  30.391  1.00  0.00           H  
ATOM   2800  HZ3 LYS B 217      52.306 112.217  29.902  1.00  0.00           H  
ATOM   2801  C   LYS B 217      47.062 115.129  30.965  1.00  0.00           C  
ATOM   2802  O   LYS B 217      46.671 115.898  31.841  1.00  0.00           O  
ATOM   2803  N   VAL B 218      46.416 115.032  29.762  1.00  0.00           N  
ATOM   2804  H   VAL B 218      46.687 114.334  29.084  1.00  0.00           H  
ATOM   2805  CA  VAL B 218      45.278 115.865  29.348  1.00  0.00           C  
ATOM   2806  HA  VAL B 218      45.587 116.889  29.558  1.00  0.00           H  
ATOM   2807  CB  VAL B 218      44.788 115.621  27.884  1.00  0.00           C  
ATOM   2808  HB  VAL B 218      44.440 114.594  27.769  1.00  0.00           H  
ATOM   2809  CG1 VAL B 218      43.434 116.310  27.526  1.00  0.00           C  
ATOM   2810 HG11 VAL B 218      43.169 116.130  26.484  1.00  0.00           H  
ATOM   2811 HG12 VAL B 218      42.669 116.122  28.280  1.00  0.00           H  
ATOM   2812 HG13 VAL B 218      43.623 117.379  27.617  1.00  0.00           H  
ATOM   2813  CG2 VAL B 218      45.743 116.053  26.842  1.00  0.00           C  
ATOM   2814 HG21 VAL B 218      45.420 115.783  25.836  1.00  0.00           H  
ATOM   2815 HG22 VAL B 218      45.966 117.118  26.899  1.00  0.00           H  
ATOM   2816 HG23 VAL B 218      46.658 115.509  27.076  1.00  0.00           H  
ATOM   2817  C   VAL B 218      44.035 115.602  30.343  1.00  0.00           C  
ATOM   2818  O   VAL B 218      43.442 116.542  30.854  1.00  0.00           O  
ATOM   2819  N   LEU B 219      43.691 114.368  30.676  1.00  0.00           N  
ATOM   2820  H   LEU B 219      44.223 113.604  30.284  1.00  0.00           H  
ATOM   2821  CA  LEU B 219      42.473 113.977  31.439  1.00  0.00           C  
ATOM   2822  HA  LEU B 219      41.581 114.526  31.138  1.00  0.00           H  
ATOM   2823  CB  LEU B 219      42.108 112.452  31.116  1.00  0.00           C  
ATOM   2824  HB2 LEU B 219      43.019 111.853  31.140  1.00  0.00           H  
ATOM   2825  HB3 LEU B 219      41.464 112.092  31.918  1.00  0.00           H  
ATOM   2826  CG  LEU B 219      41.475 112.150  29.752  1.00  0.00           C  
ATOM   2827  HG  LEU B 219      41.891 112.798  28.980  1.00  0.00           H  
ATOM   2828  CD1 LEU B 219      41.691 110.725  29.390  1.00  0.00           C  
ATOM   2829 HD11 LEU B 219      42.739 110.431  29.336  1.00  0.00           H  
ATOM   2830 HD12 LEU B 219      41.258 110.128  30.192  1.00  0.00           H  
ATOM   2831 HD13 LEU B 219      41.091 110.451  28.522  1.00  0.00           H  
ATOM   2832  CD2 LEU B 219      39.972 112.386  29.699  1.00  0.00           C  
ATOM   2833 HD21 LEU B 219      39.490 111.839  30.509  1.00  0.00           H  
ATOM   2834 HD22 LEU B 219      39.803 113.441  29.912  1.00  0.00           H  
ATOM   2835 HD23 LEU B 219      39.553 112.000  28.770  1.00  0.00           H  
ATOM   2836  C   LEU B 219      42.605 114.259  32.974  1.00  0.00           C  
ATOM   2837  O   LEU B 219      41.580 114.281  33.649  1.00  0.00           O  
ATOM   2838  N   ALA B 220      43.886 114.375  33.428  1.00  0.00           N  
ATOM   2839  H   ALA B 220      44.666 114.119  32.839  1.00  0.00           H  
ATOM   2840  CA  ALA B 220      44.190 114.686  34.797  1.00  0.00           C  
ATOM   2841  HA  ALA B 220      43.339 114.724  35.476  1.00  0.00           H  
ATOM   2842  CB  ALA B 220      45.161 113.677  35.371  1.00  0.00           C  
ATOM   2843  HB1 ALA B 220      44.792 112.672  35.165  1.00  0.00           H  
ATOM   2844  HB2 ALA B 220      46.189 113.811  35.034  1.00  0.00           H  
ATOM   2845  HB3 ALA B 220      45.108 113.633  36.459  1.00  0.00           H  
ATOM   2846  C   ALA B 220      44.789 116.125  35.126  1.00  0.00           C  
ATOM   2847  O   ALA B 220      44.776 116.474  36.329  1.00  0.00           O  
ATOM   2848  N   ILE B 221      45.458 116.837  34.213  1.00  0.00           N  
ATOM   2849  H   ILE B 221      45.434 116.626  33.225  1.00  0.00           H  
ATOM   2850  CA  ILE B 221      46.202 118.081  34.514  1.00  0.00           C  
ATOM   2851  HA  ILE B 221      46.145 118.192  35.597  1.00  0.00           H  
ATOM   2852  CB  ILE B 221      47.717 117.942  34.257  1.00  0.00           C  
ATOM   2853  HB  ILE B 221      47.889 117.985  33.182  1.00  0.00           H  
ATOM   2854  CG2 ILE B 221      48.539 119.183  34.662  1.00  0.00           C  
ATOM   2855 HG21 ILE B 221      49.576 119.089  34.338  1.00  0.00           H  
ATOM   2856 HG22 ILE B 221      48.176 120.101  34.198  1.00  0.00           H  
ATOM   2857 HG23 ILE B 221      48.400 119.318  35.734  1.00  0.00           H  
ATOM   2858  CG1 ILE B 221      48.374 116.629  34.772  1.00  0.00           C  
ATOM   2859 HG12 ILE B 221      48.200 116.560  35.846  1.00  0.00           H  
ATOM   2860 HG13 ILE B 221      47.864 115.821  34.249  1.00  0.00           H  
ATOM   2861  CD1 ILE B 221      49.869 116.412  34.449  1.00  0.00           C  
ATOM   2862 HD11 ILE B 221      50.273 115.442  34.737  1.00  0.00           H  
ATOM   2863 HD12 ILE B 221      50.024 116.457  33.371  1.00  0.00           H  
ATOM   2864 HD13 ILE B 221      50.449 117.118  35.043  1.00  0.00           H  
ATOM   2865  C   ILE B 221      45.714 119.324  33.904  1.00  0.00           C  
ATOM   2866  O   ILE B 221      45.560 120.383  34.464  1.00  0.00           O  
ATOM   2867  N   ASP B 222      45.459 119.308  32.583  1.00  0.00           N  
ATOM   2868  H   ASP B 222      45.373 118.366  32.228  1.00  0.00           H  
ATOM   2869  CA  ASP B 222      45.087 120.443  31.738  1.00  0.00           C  
ATOM   2870  HA  ASP B 222      45.741 121.267  32.025  1.00  0.00           H  
ATOM   2871  CB  ASP B 222      45.334 120.097  30.219  1.00  0.00           C  
ATOM   2872  HB2 ASP B 222      44.740 119.201  30.036  1.00  0.00           H  
ATOM   2873  HB3 ASP B 222      44.925 120.927  29.644  1.00  0.00           H  
ATOM   2874  CG  ASP B 222      46.751 119.869  29.831  1.00  0.00           C  
ATOM   2875  OD1 ASP B 222      47.752 120.156  30.491  1.00  0.00           O  
ATOM   2876  OD2 ASP B 222      46.914 119.468  28.601  1.00  0.00           O  
ATOM   2877  C   ASP B 222      43.664 121.078  32.012  1.00  0.00           C  
ATOM   2878  O   ASP B 222      43.245 121.921  31.243  1.00  0.00           O  
ATOM   2879  N   HIE B 223      42.956 120.636  33.033  1.00  0.00           N  
ATOM   2880  H   HIE B 223      43.437 119.919  33.557  1.00  0.00           H  
ATOM   2881  CA  HIE B 223      41.762 121.271  33.592  1.00  0.00           C  
ATOM   2882  HA  HIE B 223      41.585 122.179  33.016  1.00  0.00           H  
ATOM   2883  CB  HIE B 223      40.621 120.301  33.537  1.00  0.00           C  
ATOM   2884  HB2 HIE B 223      39.681 120.826  33.707  1.00  0.00           H  
ATOM   2885  HB3 HIE B 223      40.528 119.785  32.581  1.00  0.00           H  
ATOM   2886  CG  HIE B 223      40.727 119.246  34.648  1.00  0.00           C  
ATOM   2887  ND1 HIE B 223      41.773 118.343  34.862  1.00  0.00           N  
ATOM   2888  CE1 HIE B 223      41.512 117.651  35.983  1.00  0.00           C  
ATOM   2889  HE1 HIE B 223      42.145 116.868  36.373  1.00  0.00           H  
ATOM   2890  NE2 HIE B 223      40.227 117.986  36.361  1.00  0.00           N  
ATOM   2891  HE2 HIE B 223      39.709 117.597  37.137  1.00  0.00           H  
ATOM   2892  CD2 HIE B 223      39.730 118.919  35.486  1.00  0.00           C  
ATOM   2893  HD2 HIE B 223      38.761 119.377  35.352  1.00  0.00           H  
ATOM   2894  C   HIE B 223      41.990 121.797  35.072  1.00  0.00           C  
ATOM   2895  O   HIE B 223      41.022 122.350  35.687  1.00  0.00           O  
ATOM   2896  N   LEU B 224      43.120 121.590  35.705  1.00  0.00           N  
ATOM   2897  H   LEU B 224      43.943 121.084  35.410  1.00  0.00           H  
ATOM   2898  CA  LEU B 224      43.339 122.030  37.083  1.00  0.00           C  
ATOM   2899  HA  LEU B 224      42.591 121.766  37.830  1.00  0.00           H  
ATOM   2900  CB  LEU B 224      44.579 121.277  37.645  1.00  0.00           C  
ATOM   2901  HB2 LEU B 224      45.491 121.481  37.084  1.00  0.00           H  
ATOM   2902  HB3 LEU B 224      44.639 121.624  38.676  1.00  0.00           H  
ATOM   2903  CG  LEU B 224      44.440 119.726  37.800  1.00  0.00           C  
ATOM   2904  HG  LEU B 224      44.442 119.253  36.817  1.00  0.00           H  
ATOM   2905  CD1 LEU B 224      45.703 119.254  38.495  1.00  0.00           C  
ATOM   2906 HD11 LEU B 224      46.560 119.520  37.877  1.00  0.00           H  
ATOM   2907 HD12 LEU B 224      45.799 119.831  39.416  1.00  0.00           H  
ATOM   2908 HD13 LEU B 224      45.728 118.192  38.738  1.00  0.00           H  
ATOM   2909  CD2 LEU B 224      43.300 119.142  38.536  1.00  0.00           C  
ATOM   2910 HD21 LEU B 224      42.312 119.318  38.113  1.00  0.00           H  
ATOM   2911 HD22 LEU B 224      43.382 118.056  38.489  1.00  0.00           H  
ATOM   2912 HD23 LEU B 224      43.152 119.507  39.552  1.00  0.00           H  
ATOM   2913  C   LEU B 224      43.562 123.530  37.236  1.00  0.00           C  
ATOM   2914  O   LEU B 224      44.232 124.097  36.298  1.00  0.00           O  
ATOM   2915  N   ASN B 225      43.023 124.202  38.263  1.00  0.00           N  
ATOM   2916  H   ASN B 225      42.465 123.619  38.870  1.00  0.00           H  
ATOM   2917  CA  ASN B 225      43.295 125.612  38.619  1.00  0.00           C  
ATOM   2918  HA  ASN B 225      43.100 126.303  37.799  1.00  0.00           H  
ATOM   2919  CB  ASN B 225      42.328 126.154  39.678  1.00  0.00           C  
ATOM   2920  HB2 ASN B 225      42.390 125.567  40.595  1.00  0.00           H  
ATOM   2921  HB3 ASN B 225      42.458 127.226  39.825  1.00  0.00           H  
ATOM   2922  CG  ASN B 225      40.901 125.872  39.230  1.00  0.00           C  
ATOM   2923  OD1 ASN B 225      40.512 126.230  38.102  1.00  0.00           O  
ATOM   2924  ND2 ASN B 225      40.073 125.317  40.085  1.00  0.00           N  
ATOM   2925 HD21 ASN B 225      39.074 125.209  39.977  1.00  0.00           H  
ATOM   2926 HD22 ASN B 225      40.360 125.083  41.025  1.00  0.00           H  
ATOM   2927  C   ASN B 225      44.796 125.829  39.115  1.00  0.00           C  
ATOM   2928  O   ASN B 225      45.578 124.883  39.379  1.00  0.00           O  
ATOM   2929  N   GLU B 226      45.297 127.056  39.260  1.00  0.00           N  
ATOM   2930  H   GLU B 226      44.793 127.886  38.983  1.00  0.00           H  
ATOM   2931  CA  GLU B 226      46.630 127.395  39.889  1.00  0.00           C  
ATOM   2932  HA  GLU B 226      47.360 127.186  39.108  1.00  0.00           H  
ATOM   2933  CB  GLU B 226      46.724 128.905  40.224  1.00  0.00           C  
ATOM   2934  HB2 GLU B 226      45.738 129.114  40.640  1.00  0.00           H  
ATOM   2935  HB3 GLU B 226      47.403 129.005  41.070  1.00  0.00           H  
ATOM   2936  CG  GLU B 226      47.147 129.872  39.030  1.00  0.00           C  
ATOM   2937  HG2 GLU B 226      47.506 130.839  39.383  1.00  0.00           H  
ATOM   2938  HG3 GLU B 226      47.938 129.365  38.476  1.00  0.00           H  
ATOM   2939  CD  GLU B 226      45.899 130.209  38.056  1.00  0.00           C  
ATOM   2940  OE1 GLU B 226      45.116 129.301  37.706  1.00  0.00           O  
ATOM   2941  OE2 GLU B 226      45.757 131.215  37.461  1.00  0.00           O  
ATOM   2942  C   GLU B 226      46.858 126.683  41.247  1.00  0.00           C  
ATOM   2943  O   GLU B 226      47.874 126.046  41.438  1.00  0.00           O  
ATOM   2944  N   ASP B 227      45.879 126.743  42.201  1.00  0.00           N  
ATOM   2945  H   ASP B 227      45.161 127.422  41.993  1.00  0.00           H  
ATOM   2946  CA  ASP B 227      45.956 126.133  43.464  1.00  0.00           C  
ATOM   2947  HA  ASP B 227      46.916 126.401  43.904  1.00  0.00           H  
ATOM   2948  CB  ASP B 227      44.774 126.604  44.420  1.00  0.00           C  
ATOM   2949  HB2 ASP B 227      44.929 126.083  45.365  1.00  0.00           H  
ATOM   2950  HB3 ASP B 227      44.893 127.671  44.608  1.00  0.00           H  
ATOM   2951  CG  ASP B 227      43.371 126.311  43.979  1.00  0.00           C  
ATOM   2952  OD1 ASP B 227      42.473 126.320  44.851  1.00  0.00           O  
ATOM   2953  OD2 ASP B 227      43.091 126.143  42.816  1.00  0.00           O  
ATOM   2954  C   ASP B 227      45.832 124.572  43.447  1.00  0.00           C  
ATOM   2955  O   ASP B 227      46.325 123.873  44.365  1.00  0.00           O  
ATOM   2956  N   GLN B 228      45.103 124.031  42.487  1.00  0.00           N  
ATOM   2957  H   GLN B 228      44.750 124.625  41.751  1.00  0.00           H  
ATOM   2958  CA  GLN B 228      44.943 122.577  42.250  1.00  0.00           C  
ATOM   2959  HA  GLN B 228      44.887 122.082  43.220  1.00  0.00           H  
ATOM   2960  CB  GLN B 228      43.744 122.293  41.298  1.00  0.00           C  
ATOM   2961  HB2 GLN B 228      43.842 122.928  40.417  1.00  0.00           H  
ATOM   2962  HB3 GLN B 228      43.773 121.236  41.035  1.00  0.00           H  
ATOM   2963  CG  GLN B 228      42.475 122.492  42.061  1.00  0.00           C  
ATOM   2964  HG2 GLN B 228      42.403 121.842  42.932  1.00  0.00           H  
ATOM   2965  HG3 GLN B 228      42.452 123.536  42.372  1.00  0.00           H  
ATOM   2966  CD  GLN B 228      41.245 122.417  41.086  1.00  0.00           C  
ATOM   2967  OE1 GLN B 228      41.331 122.164  39.915  1.00  0.00           O  
ATOM   2968  NE2 GLN B 228      40.055 122.633  41.556  1.00  0.00           N  
ATOM   2969 HE21 GLN B 228      39.273 122.723  40.922  1.00  0.00           H  
ATOM   2970 HE22 GLN B 228      39.916 122.869  42.528  1.00  0.00           H  
ATOM   2971  C   GLN B 228      46.276 122.012  41.773  1.00  0.00           C  
ATOM   2972  O   GLN B 228      46.795 121.013  42.241  1.00  0.00           O  
ATOM   2973  N   LEU B 229      46.927 122.823  40.882  1.00  0.00           N  
ATOM   2974  H   LEU B 229      46.387 123.593  40.515  1.00  0.00           H  
ATOM   2975  CA  LEU B 229      48.245 122.489  40.303  1.00  0.00           C  
ATOM   2976  HA  LEU B 229      48.177 121.441  40.011  1.00  0.00           H  
ATOM   2977  CB  LEU B 229      48.674 123.450  39.182  1.00  0.00           C  
ATOM   2978  HB2 LEU B 229      48.770 124.506  39.435  1.00  0.00           H  
ATOM   2979  HB3 LEU B 229      49.706 123.260  38.886  1.00  0.00           H  
ATOM   2980  CG  LEU B 229      47.955 123.335  37.845  1.00  0.00           C  
ATOM   2981  HG  LEU B 229      46.898 123.161  38.046  1.00  0.00           H  
ATOM   2982  CD1 LEU B 229      48.295 124.494  36.878  1.00  0.00           C  
ATOM   2983 HD11 LEU B 229      49.371 124.481  36.700  1.00  0.00           H  
ATOM   2984 HD12 LEU B 229      47.666 124.432  35.990  1.00  0.00           H  
ATOM   2985 HD13 LEU B 229      47.976 125.467  37.253  1.00  0.00           H  
ATOM   2986  CD2 LEU B 229      48.526 122.114  37.095  1.00  0.00           C  
ATOM   2987 HD21 LEU B 229      49.614 122.175  37.068  1.00  0.00           H  
ATOM   2988 HD22 LEU B 229      48.301 121.188  37.624  1.00  0.00           H  
ATOM   2989 HD23 LEU B 229      48.102 121.888  36.117  1.00  0.00           H  
ATOM   2990  C   LEU B 229      49.331 122.574  41.420  1.00  0.00           C  
ATOM   2991  O   LEU B 229      50.090 121.640  41.456  1.00  0.00           O  
ATOM   2992  N   ARG B 230      49.200 123.442  42.397  1.00  0.00           N  
ATOM   2993  H   ARG B 230      48.465 124.127  42.294  1.00  0.00           H  
ATOM   2994  CA  ARG B 230      50.150 123.607  43.459  1.00  0.00           C  
ATOM   2995  HA  ARG B 230      51.166 123.577  43.065  1.00  0.00           H  
ATOM   2996  CB  ARG B 230      49.872 124.895  44.253  1.00  0.00           C  
ATOM   2997  HB2 ARG B 230      48.816 124.946  44.520  1.00  0.00           H  
ATOM   2998  HB3 ARG B 230      50.480 124.848  45.157  1.00  0.00           H  
ATOM   2999  CG  ARG B 230      50.468 126.123  43.570  1.00  0.00           C  
ATOM   3000  HG2 ARG B 230      51.462 125.910  43.176  1.00  0.00           H  
ATOM   3001  HG3 ARG B 230      49.762 126.446  42.805  1.00  0.00           H  
ATOM   3002  CD  ARG B 230      50.537 127.363  44.508  1.00  0.00           C  
ATOM   3003  HD2 ARG B 230      51.169 127.146  45.370  1.00  0.00           H  
ATOM   3004  HD3 ARG B 230      51.078 128.136  43.962  1.00  0.00           H  
ATOM   3005  NE  ARG B 230      49.213 127.821  44.900  1.00  0.00           N  
ATOM   3006  HE  ARG B 230      48.804 127.529  45.776  1.00  0.00           H  
ATOM   3007  CZ  ARG B 230      48.553 128.817  44.402  1.00  0.00           C  
ATOM   3008  NH1 ARG B 230      48.909 129.465  43.292  1.00  0.00           N  
ATOM   3009 HH11 ARG B 230      49.708 129.178  42.745  1.00  0.00           H  
ATOM   3010 HH12 ARG B 230      48.538 130.373  43.052  1.00  0.00           H  
ATOM   3011  NH2 ARG B 230      47.416 129.218  44.920  1.00  0.00           N  
ATOM   3012 HH21 ARG B 230      46.989 128.735  45.698  1.00  0.00           H  
ATOM   3013 HH22 ARG B 230      46.852 129.904  44.439  1.00  0.00           H  
ATOM   3014  C   ARG B 230      50.049 122.377  44.350  1.00  0.00           C  
ATOM   3015  O   ARG B 230      51.149 121.925  44.700  1.00  0.00           O  
ATOM   3016  N   GLU B 231      48.904 121.812  44.754  1.00  0.00           N  
ATOM   3017  H   GLU B 231      48.107 122.418  44.622  1.00  0.00           H  
ATOM   3018  CA  GLU B 231      48.686 120.526  45.412  1.00  0.00           C  
ATOM   3019  HA  GLU B 231      49.307 120.532  46.307  1.00  0.00           H  
ATOM   3020  CB  GLU B 231      47.201 120.241  45.741  1.00  0.00           C  
ATOM   3021  HB2 GLU B 231      46.616 120.342  44.827  1.00  0.00           H  
ATOM   3022  HB3 GLU B 231      47.115 119.193  46.027  1.00  0.00           H  
ATOM   3023  CG  GLU B 231      46.656 121.037  46.910  1.00  0.00           C  
ATOM   3024  HG2 GLU B 231      46.175 121.962  46.593  1.00  0.00           H  
ATOM   3025  HG3 GLU B 231      45.914 120.510  47.509  1.00  0.00           H  
ATOM   3026  CD  GLU B 231      47.751 121.473  47.896  1.00  0.00           C  
ATOM   3027  OE1 GLU B 231      48.088 120.621  48.792  1.00  0.00           O  
ATOM   3028  OE2 GLU B 231      48.178 122.627  47.966  1.00  0.00           O  
ATOM   3029  C   GLU B 231      49.224 119.365  44.587  1.00  0.00           C  
ATOM   3030  O   GLU B 231      50.084 118.645  45.044  1.00  0.00           O  
ATOM   3031  N   LYS B 232      48.745 119.245  43.320  1.00  0.00           N  
ATOM   3032  H   LYS B 232      48.110 119.957  42.990  1.00  0.00           H  
ATOM   3033  CA  LYS B 232      49.169 118.181  42.325  1.00  0.00           C  
ATOM   3034  HA  LYS B 232      48.889 117.275  42.863  1.00  0.00           H  
ATOM   3035  CB  LYS B 232      48.270 118.340  41.082  1.00  0.00           C  
ATOM   3036  HB2 LYS B 232      47.237 118.490  41.396  1.00  0.00           H  
ATOM   3037  HB3 LYS B 232      48.620 119.222  40.546  1.00  0.00           H  
ATOM   3038  CG  LYS B 232      48.366 117.054  40.073  1.00  0.00           C  
ATOM   3039  HG2 LYS B 232      47.720 117.272  39.223  1.00  0.00           H  
ATOM   3040  HG3 LYS B 232      49.404 117.100  39.743  1.00  0.00           H  
ATOM   3041  CD  LYS B 232      47.978 115.803  40.742  1.00  0.00           C  
ATOM   3042  HD2 LYS B 232      48.784 115.592  41.446  1.00  0.00           H  
ATOM   3043  HD3 LYS B 232      47.135 116.068  41.379  1.00  0.00           H  
ATOM   3044  CE  LYS B 232      47.609 114.528  39.936  1.00  0.00           C  
ATOM   3045  HE2 LYS B 232      46.796 114.703  39.231  1.00  0.00           H  
ATOM   3046  HE3 LYS B 232      48.444 114.187  39.325  1.00  0.00           H  
ATOM   3047  NZ  LYS B 232      47.213 113.423  40.798  1.00  0.00           N  
ATOM   3048  HZ1 LYS B 232      46.396 113.641  41.351  1.00  0.00           H  
ATOM   3049  HZ2 LYS B 232      46.996 112.549  40.340  1.00  0.00           H  
ATOM   3050  HZ3 LYS B 232      47.968 113.299  41.457  1.00  0.00           H  
ATOM   3051  C   LYS B 232      50.681 118.058  42.094  1.00  0.00           C  
ATOM   3052  O   LYS B 232      51.182 116.906  42.000  1.00  0.00           O  
ATOM   3053  N   ALA B 233      51.447 119.172  42.239  1.00  0.00           N  
ATOM   3054  H   ALA B 233      50.914 120.030  42.242  1.00  0.00           H  
ATOM   3055  CA  ALA B 233      52.890 119.182  42.037  1.00  0.00           C  
ATOM   3056  HA  ALA B 233      53.096 118.521  41.195  1.00  0.00           H  
ATOM   3057  CB  ALA B 233      53.550 120.503  41.812  1.00  0.00           C  
ATOM   3058  HB1 ALA B 233      53.239 120.856  40.828  1.00  0.00           H  
ATOM   3059  HB2 ALA B 233      53.320 121.160  42.650  1.00  0.00           H  
ATOM   3060  HB3 ALA B 233      54.613 120.271  41.877  1.00  0.00           H  
ATOM   3061  C   ALA B 233      53.479 118.507  43.299  1.00  0.00           C  
ATOM   3062  O   ALA B 233      54.047 117.440  43.263  1.00  0.00           O  
ATOM   3063  N   LYS B 234      53.114 119.039  44.505  1.00  0.00           N  
ATOM   3064  H   LYS B 234      52.571 119.890  44.533  1.00  0.00           H  
ATOM   3065  CA  LYS B 234      53.476 118.486  45.849  1.00  0.00           C  
ATOM   3066  HA  LYS B 234      54.556 118.407  45.978  1.00  0.00           H  
ATOM   3067  CB  LYS B 234      52.944 119.278  46.975  1.00  0.00           C  
ATOM   3068  HB2 LYS B 234      51.868 119.436  46.904  1.00  0.00           H  
ATOM   3069  HB3 LYS B 234      53.265 118.736  47.864  1.00  0.00           H  
ATOM   3070  CG  LYS B 234      53.613 120.714  47.132  1.00  0.00           C  
ATOM   3071  HG2 LYS B 234      54.697 120.676  47.238  1.00  0.00           H  
ATOM   3072  HG3 LYS B 234      53.428 121.090  46.126  1.00  0.00           H  
ATOM   3073  CD  LYS B 234      52.937 121.550  48.258  1.00  0.00           C  
ATOM   3074  HD2 LYS B 234      53.087 121.060  49.220  1.00  0.00           H  
ATOM   3075  HD3 LYS B 234      53.461 122.502  48.178  1.00  0.00           H  
ATOM   3076  CE  LYS B 234      51.481 121.728  47.944  1.00  0.00           C  
ATOM   3077  HE2 LYS B 234      51.304 121.772  46.870  1.00  0.00           H  
ATOM   3078  HE3 LYS B 234      50.895 120.856  48.236  1.00  0.00           H  
ATOM   3079  NZ  LYS B 234      50.857 122.974  48.406  1.00  0.00           N  
ATOM   3080  HZ1 LYS B 234      50.829 123.084  49.409  1.00  0.00           H  
ATOM   3081  HZ2 LYS B 234      51.254 123.819  48.020  1.00  0.00           H  
ATOM   3082  HZ3 LYS B 234      49.880 122.937  48.155  1.00  0.00           H  
ATOM   3083  C   LYS B 234      53.048 116.979  45.899  1.00  0.00           C  
ATOM   3084  O   LYS B 234      53.737 116.274  46.536  1.00  0.00           O  
ATOM   3085  N   GLU B 235      51.972 116.561  45.305  1.00  0.00           N  
ATOM   3086  H   GLU B 235      51.310 117.217  44.915  1.00  0.00           H  
ATOM   3087  CA  GLU B 235      51.588 115.070  45.294  1.00  0.00           C  
ATOM   3088  HA  GLU B 235      51.648 114.606  46.278  1.00  0.00           H  
ATOM   3089  CB  GLU B 235      50.124 115.007  44.825  1.00  0.00           C  
ATOM   3090  HB2 GLU B 235      49.487 115.351  45.640  1.00  0.00           H  
ATOM   3091  HB3 GLU B 235      49.853 115.513  43.899  1.00  0.00           H  
ATOM   3092  CG  GLU B 235      49.742 113.490  44.706  1.00  0.00           C  
ATOM   3093  HG2 GLU B 235      50.624 112.854  44.625  1.00  0.00           H  
ATOM   3094  HG3 GLU B 235      49.240 113.266  45.648  1.00  0.00           H  
ATOM   3095  CD  GLU B 235      48.909 113.247  43.549  1.00  0.00           C  
ATOM   3096  OE1 GLU B 235      47.757 113.713  43.590  1.00  0.00           O  
ATOM   3097  OE2 GLU B 235      49.316 112.527  42.632  1.00  0.00           O  
ATOM   3098  C   GLU B 235      52.490 114.318  44.331  1.00  0.00           C  
ATOM   3099  O   GLU B 235      52.994 113.258  44.700  1.00  0.00           O  
ATOM   3100  N   LEU B 236      52.677 114.735  43.118  1.00  0.00           N  
ATOM   3101  H   LEU B 236      52.316 115.618  42.785  1.00  0.00           H  
ATOM   3102  CA  LEU B 236      53.522 114.010  42.124  1.00  0.00           C  
ATOM   3103  HA  LEU B 236      53.173 112.983  42.026  1.00  0.00           H  
ATOM   3104  CB  LEU B 236      53.321 114.662  40.708  1.00  0.00           C  
ATOM   3105  HB2 LEU B 236      53.590 115.716  40.771  1.00  0.00           H  
ATOM   3106  HB3 LEU B 236      54.040 114.118  40.096  1.00  0.00           H  
ATOM   3107  CG  LEU B 236      51.975 114.671  39.953  1.00  0.00           C  
ATOM   3108  HG  LEU B 236      51.130 114.918  40.596  1.00  0.00           H  
ATOM   3109  CD1 LEU B 236      51.928 115.593  38.748  1.00  0.00           C  
ATOM   3110 HD11 LEU B 236      52.133 116.636  38.991  1.00  0.00           H  
ATOM   3111 HD12 LEU B 236      52.750 115.317  38.089  1.00  0.00           H  
ATOM   3112 HD13 LEU B 236      50.953 115.562  38.262  1.00  0.00           H  
ATOM   3113  CD2 LEU B 236      51.752 113.224  39.438  1.00  0.00           C  
ATOM   3114 HD21 LEU B 236      50.752 113.215  39.005  1.00  0.00           H  
ATOM   3115 HD22 LEU B 236      52.461 112.913  38.671  1.00  0.00           H  
ATOM   3116 HD23 LEU B 236      51.831 112.487  40.237  1.00  0.00           H  
ATOM   3117  C   LEU B 236      55.006 113.940  42.484  1.00  0.00           C  
ATOM   3118  O   LEU B 236      55.673 112.923  42.381  1.00  0.00           O  
ATOM   3119  N   TRP B 237      55.562 115.063  43.068  1.00  0.00           N  
ATOM   3120  H   TRP B 237      54.911 115.834  43.026  1.00  0.00           H  
ATOM   3121  CA  TRP B 237      56.746 115.195  43.783  1.00  0.00           C  
ATOM   3122  HA  TRP B 237      57.591 114.957  43.138  1.00  0.00           H  
ATOM   3123  CB  TRP B 237      56.872 116.663  44.277  1.00  0.00           C  
ATOM   3124  HB2 TRP B 237      56.912 117.298  43.392  1.00  0.00           H  
ATOM   3125  HB3 TRP B 237      56.131 117.059  44.971  1.00  0.00           H  
ATOM   3126  CG  TRP B 237      58.262 116.952  44.878  1.00  0.00           C  
ATOM   3127  CD1 TRP B 237      59.284 117.633  44.296  1.00  0.00           C  
ATOM   3128  HD1 TRP B 237      59.336 118.100  43.323  1.00  0.00           H  
ATOM   3129  NE1 TRP B 237      60.304 117.673  45.203  1.00  0.00           N  
ATOM   3130  HE1 TRP B 237      61.156 118.070  44.834  1.00  0.00           H  
ATOM   3131  CE2 TRP B 237      60.133 117.094  46.374  1.00  0.00           C  
ATOM   3132  CZ2 TRP B 237      60.952 116.843  47.490  1.00  0.00           C  
ATOM   3133  HZ2 TRP B 237      62.005 117.056  47.383  1.00  0.00           H  
ATOM   3134  CH2 TRP B 237      60.518 116.115  48.565  1.00  0.00           C  
ATOM   3135  HH2 TRP B 237      61.226 115.911  49.355  1.00  0.00           H  
ATOM   3136  CZ3 TRP B 237      59.110 115.679  48.519  1.00  0.00           C  
ATOM   3137  HZ3 TRP B 237      58.747 115.079  49.340  1.00  0.00           H  
ATOM   3138  CE3 TRP B 237      58.350 115.794  47.349  1.00  0.00           C  
ATOM   3139  HE3 TRP B 237      57.405 115.288  47.476  1.00  0.00           H  
ATOM   3140  CD2 TRP B 237      58.846 116.515  46.209  1.00  0.00           C  
ATOM   3141  C   TRP B 237      56.800 114.198  44.899  1.00  0.00           C  
ATOM   3142  O   TRP B 237      57.769 113.482  45.027  1.00  0.00           O  
ATOM   3143  N   GLN B 238      55.806 114.195  45.742  1.00  0.00           N  
ATOM   3144  H   GLN B 238      55.173 114.978  45.823  1.00  0.00           H  
ATOM   3145  CA  GLN B 238      55.696 113.182  46.842  1.00  0.00           C  
ATOM   3146  HA  GLN B 238      56.505 113.340  47.555  1.00  0.00           H  
ATOM   3147  CB  GLN B 238      54.399 113.225  47.630  1.00  0.00           C  
ATOM   3148  HB2 GLN B 238      54.074 114.242  47.851  1.00  0.00           H  
ATOM   3149  HB3 GLN B 238      53.582 112.881  46.996  1.00  0.00           H  
ATOM   3150  CG  GLN B 238      54.410 112.404  48.881  1.00  0.00           C  
ATOM   3151  HG2 GLN B 238      53.400 112.534  49.269  1.00  0.00           H  
ATOM   3152  HG3 GLN B 238      54.496 111.334  48.689  1.00  0.00           H  
ATOM   3153  CD  GLN B 238      55.515 112.783  49.872  1.00  0.00           C  
ATOM   3154  OE1 GLN B 238      55.416 113.631  50.722  1.00  0.00           O  
ATOM   3155  NE2 GLN B 238      56.659 112.176  49.662  1.00  0.00           N  
ATOM   3156 HE21 GLN B 238      57.455 112.548  50.161  1.00  0.00           H  
ATOM   3157 HE22 GLN B 238      56.765 111.413  49.009  1.00  0.00           H  
ATOM   3158  C   GLN B 238      55.855 111.721  46.302  1.00  0.00           C  
ATOM   3159  O   GLN B 238      56.574 110.919  46.823  1.00  0.00           O  
ATOM   3160  N   SER B 239      55.149 111.450  45.201  1.00  0.00           N  
ATOM   3161  H   SER B 239      54.613 112.184  44.761  1.00  0.00           H  
ATOM   3162  CA  SER B 239      55.167 110.164  44.479  1.00  0.00           C  
ATOM   3163  HA  SER B 239      54.988 109.331  45.159  1.00  0.00           H  
ATOM   3164  CB  SER B 239      54.012 110.200  43.490  1.00  0.00           C  
ATOM   3165  HB2 SER B 239      54.121 110.944  42.701  1.00  0.00           H  
ATOM   3166  HB3 SER B 239      53.947 109.169  43.141  1.00  0.00           H  
ATOM   3167  OG  SER B 239      52.834 110.573  44.260  1.00  0.00           O  
ATOM   3168  HG  SER B 239      52.829 111.518  44.429  1.00  0.00           H  
ATOM   3169  C   SER B 239      56.507 109.865  43.720  1.00  0.00           C  
ATOM   3170  O   SER B 239      56.854 108.692  43.789  1.00  0.00           O  
ATOM   3171  N   ILE B 240      57.322 110.739  43.144  1.00  0.00           N  
ATOM   3172  H   ILE B 240      56.908 111.648  42.994  1.00  0.00           H  
ATOM   3173  CA  ILE B 240      58.674 110.403  42.629  1.00  0.00           C  
ATOM   3174  HA  ILE B 240      58.663 109.453  42.095  1.00  0.00           H  
ATOM   3175  CB  ILE B 240      59.349 111.545  41.780  1.00  0.00           C  
ATOM   3176  HB  ILE B 240      59.607 112.396  42.410  1.00  0.00           H  
ATOM   3177  CG2 ILE B 240      60.724 111.041  41.321  1.00  0.00           C  
ATOM   3178 HG21 ILE B 240      61.408 110.941  42.164  1.00  0.00           H  
ATOM   3179 HG22 ILE B 240      60.552 110.077  40.844  1.00  0.00           H  
ATOM   3180 HG23 ILE B 240      61.103 111.765  40.600  1.00  0.00           H  
ATOM   3181  CG1 ILE B 240      58.467 111.969  40.606  1.00  0.00           C  
ATOM   3182 HG12 ILE B 240      58.722 111.311  39.775  1.00  0.00           H  
ATOM   3183 HG13 ILE B 240      57.413 111.869  40.864  1.00  0.00           H  
ATOM   3184  CD1 ILE B 240      58.432 113.482  40.262  1.00  0.00           C  
ATOM   3185 HD11 ILE B 240      59.250 113.758  39.596  1.00  0.00           H  
ATOM   3186 HD12 ILE B 240      57.450 113.639  39.817  1.00  0.00           H  
ATOM   3187 HD13 ILE B 240      58.530 113.933  41.249  1.00  0.00           H  
ATOM   3188  C   ILE B 240      59.599 110.125  43.817  1.00  0.00           C  
ATOM   3189  O   ILE B 240      60.415 109.260  43.831  1.00  0.00           O  
ATOM   3190  N   TYR B 241      59.566 111.046  44.870  1.00  0.00           N  
ATOM   3191  H   TYR B 241      58.769 111.665  44.902  1.00  0.00           H  
ATOM   3192  CA  TYR B 241      60.355 110.769  46.125  1.00  0.00           C  
ATOM   3193  HA  TYR B 241      61.426 110.827  45.932  1.00  0.00           H  
ATOM   3194  CB  TYR B 241      60.016 112.011  47.130  1.00  0.00           C  
ATOM   3195  HB2 TYR B 241      60.160 112.923  46.551  1.00  0.00           H  
ATOM   3196  HB3 TYR B 241      58.959 111.921  47.380  1.00  0.00           H  
ATOM   3197  CG  TYR B 241      60.885 112.094  48.389  1.00  0.00           C  
ATOM   3198  CD1 TYR B 241      61.781 113.119  48.564  1.00  0.00           C  
ATOM   3199  HD1 TYR B 241      61.881 113.972  47.909  1.00  0.00           H  
ATOM   3200  CE1 TYR B 241      62.692 113.033  49.660  1.00  0.00           C  
ATOM   3201  HE1 TYR B 241      63.472 113.781  49.662  1.00  0.00           H  
ATOM   3202  CZ  TYR B 241      62.727 112.088  50.571  1.00  0.00           C  
ATOM   3203  OH  TYR B 241      63.700 111.989  51.493  1.00  0.00           O  
ATOM   3204  HH  TYR B 241      64.248 112.752  51.688  1.00  0.00           H  
ATOM   3205  CE2 TYR B 241      61.627 111.155  50.502  1.00  0.00           C  
ATOM   3206  HE2 TYR B 241      61.473 110.445  51.302  1.00  0.00           H  
ATOM   3207  CD2 TYR B 241      60.744 111.105  49.385  1.00  0.00           C  
ATOM   3208  HD2 TYR B 241      60.034 110.325  49.155  1.00  0.00           H  
ATOM   3209  C   TYR B 241      59.983 109.435  46.775  1.00  0.00           C  
ATOM   3210  O   TYR B 241      60.907 108.674  47.235  1.00  0.00           O  
ATOM   3211  N   ASN B 242      58.732 109.023  46.792  1.00  0.00           N  
ATOM   3212  H   ASN B 242      57.991 109.666  46.555  1.00  0.00           H  
ATOM   3213  CA  ASN B 242      58.339 107.661  47.253  1.00  0.00           C  
ATOM   3214  HA  ASN B 242      58.755 107.348  48.210  1.00  0.00           H  
ATOM   3215  CB  ASN B 242      56.801 107.689  47.394  1.00  0.00           C  
ATOM   3216  HB2 ASN B 242      56.228 108.047  46.538  1.00  0.00           H  
ATOM   3217  HB3 ASN B 242      56.382 106.698  47.571  1.00  0.00           H  
ATOM   3218  CG  ASN B 242      56.298 108.453  48.546  1.00  0.00           C  
ATOM   3219  OD1 ASN B 242      57.021 108.950  49.385  1.00  0.00           O  
ATOM   3220  ND2 ASN B 242      55.045 108.632  48.590  1.00  0.00           N  
ATOM   3221 HD21 ASN B 242      54.725 109.375  49.194  1.00  0.00           H  
ATOM   3222 HD22 ASN B 242      54.395 108.338  47.875  1.00  0.00           H  
ATOM   3223  C   ASN B 242      58.756 106.551  46.332  1.00  0.00           C  
ATOM   3224  O   ASN B 242      59.245 105.483  46.775  1.00  0.00           O  
ATOM   3225  N   LEU B 243      58.683 106.727  45.036  1.00  0.00           N  
ATOM   3226  H   LEU B 243      58.263 107.558  44.645  1.00  0.00           H  
ATOM   3227  CA  LEU B 243      59.003 105.635  44.088  1.00  0.00           C  
ATOM   3228  HA  LEU B 243      58.442 104.810  44.527  1.00  0.00           H  
ATOM   3229  CB  LEU B 243      58.522 105.969  42.697  1.00  0.00           C  
ATOM   3230  HB2 LEU B 243      58.537 107.051  42.564  1.00  0.00           H  
ATOM   3231  HB3 LEU B 243      59.142 105.484  41.943  1.00  0.00           H  
ATOM   3232  CG  LEU B 243      57.074 105.490  42.416  1.00  0.00           C  
ATOM   3233  HG  LEU B 243      56.498 105.657  43.326  1.00  0.00           H  
ATOM   3234  CD1 LEU B 243      56.230 106.315  41.495  1.00  0.00           C  
ATOM   3235 HD11 LEU B 243      55.236 105.878  41.398  1.00  0.00           H  
ATOM   3236 HD12 LEU B 243      56.065 107.350  41.795  1.00  0.00           H  
ATOM   3237 HD13 LEU B 243      56.715 106.375  40.521  1.00  0.00           H  
ATOM   3238  CD2 LEU B 243      57.113 104.033  41.993  1.00  0.00           C  
ATOM   3239 HD21 LEU B 243      57.847 103.459  42.560  1.00  0.00           H  
ATOM   3240 HD22 LEU B 243      56.112 103.619  41.874  1.00  0.00           H  
ATOM   3241 HD23 LEU B 243      57.498 104.137  40.979  1.00  0.00           H  
ATOM   3242  C   LEU B 243      60.535 105.352  44.100  1.00  0.00           C  
ATOM   3243  O   LEU B 243      60.899 104.182  44.036  1.00  0.00           O  
ATOM   3244  N   GLU B 244      61.284 106.430  44.153  1.00  0.00           N  
ATOM   3245  H   GLU B 244      60.856 107.344  44.099  1.00  0.00           H  
ATOM   3246  CA  GLU B 244      62.700 106.325  44.480  1.00  0.00           C  
ATOM   3247  HA  GLU B 244      63.218 105.714  43.740  1.00  0.00           H  
ATOM   3248  CB  GLU B 244      63.352 107.713  44.441  1.00  0.00           C  
ATOM   3249  HB2 GLU B 244      62.776 108.285  45.168  1.00  0.00           H  
ATOM   3250  HB3 GLU B 244      64.393 107.727  44.766  1.00  0.00           H  
ATOM   3251  CG  GLU B 244      63.307 108.554  43.200  1.00  0.00           C  
ATOM   3252  HG2 GLU B 244      62.403 108.285  42.654  1.00  0.00           H  
ATOM   3253  HG3 GLU B 244      63.177 109.578  43.549  1.00  0.00           H  
ATOM   3254  CD  GLU B 244      64.424 108.247  42.237  1.00  0.00           C  
ATOM   3255  OE1 GLU B 244      64.712 109.166  41.376  1.00  0.00           O  
ATOM   3256  OE2 GLU B 244      65.076 107.204  42.315  1.00  0.00           O  
ATOM   3257  C   GLU B 244      63.017 105.676  45.801  1.00  0.00           C  
ATOM   3258  O   GLU B 244      64.060 104.992  45.959  1.00  0.00           O  
ATOM   3259  N   ALA B 245      62.186 105.862  46.898  1.00  0.00           N  
ATOM   3260  H   ALA B 245      61.330 106.399  46.876  1.00  0.00           H  
ATOM   3261  CA  ALA B 245      62.325 105.237  48.147  1.00  0.00           C  
ATOM   3262  HA  ALA B 245      63.324 105.322  48.575  1.00  0.00           H  
ATOM   3263  CB  ALA B 245      61.479 105.919  49.244  1.00  0.00           C  
ATOM   3264  HB1 ALA B 245      61.671 105.482  50.224  1.00  0.00           H  
ATOM   3265  HB2 ALA B 245      61.654 106.994  49.262  1.00  0.00           H  
ATOM   3266  HB3 ALA B 245      60.426 105.652  49.151  1.00  0.00           H  
ATOM   3267  C   ALA B 245      62.157 103.705  47.998  1.00  0.00           C  
ATOM   3268  O   ALA B 245      62.951 102.949  48.572  1.00  0.00           O  
ATOM   3269  N   GLU B 246      61.199 103.220  47.223  1.00  0.00           N  
ATOM   3270  H   GLU B 246      60.631 103.978  46.872  1.00  0.00           H  
ATOM   3271  CA  GLU B 246      61.059 101.853  46.727  1.00  0.00           C  
ATOM   3272  HA  GLU B 246      60.940 101.145  47.547  1.00  0.00           H  
ATOM   3273  CB  GLU B 246      59.703 101.659  45.946  1.00  0.00           C  
ATOM   3274  HB2 GLU B 246      59.695 102.200  45.000  1.00  0.00           H  
ATOM   3275  HB3 GLU B 246      59.561 100.594  45.762  1.00  0.00           H  
ATOM   3276  CG  GLU B 246      58.512 102.150  46.840  1.00  0.00           C  
ATOM   3277  HG2 GLU B 246      58.369 103.229  46.788  1.00  0.00           H  
ATOM   3278  HG3 GLU B 246      57.586 101.830  46.363  1.00  0.00           H  
ATOM   3279  CD  GLU B 246      58.553 101.567  48.221  1.00  0.00           C  
ATOM   3280  OE1 GLU B 246      58.505 102.334  49.246  1.00  0.00           O  
ATOM   3281  OE2 GLU B 246      58.727 100.350  48.317  1.00  0.00           O  
ATOM   3282  C   GLU B 246      62.274 101.246  45.925  1.00  0.00           C  
ATOM   3283  O   GLU B 246      62.692 100.202  46.327  1.00  0.00           O  
ATOM   3284  N   LYS B 247      62.804 101.983  44.919  1.00  0.00           N  
ATOM   3285  H   LYS B 247      62.233 102.789  44.706  1.00  0.00           H  
ATOM   3286  CA  LYS B 247      64.064 101.728  44.240  1.00  0.00           C  
ATOM   3287  HA  LYS B 247      63.913 100.815  43.664  1.00  0.00           H  
ATOM   3288  CB  LYS B 247      64.501 102.801  43.297  1.00  0.00           C  
ATOM   3289  HB2 LYS B 247      64.269 103.783  43.710  1.00  0.00           H  
ATOM   3290  HB3 LYS B 247      65.574 102.862  43.113  1.00  0.00           H  
ATOM   3291  CG  LYS B 247      63.784 102.880  41.930  1.00  0.00           C  
ATOM   3292  HG2 LYS B 247      64.158 102.026  41.365  1.00  0.00           H  
ATOM   3293  HG3 LYS B 247      62.709 102.872  42.108  1.00  0.00           H  
ATOM   3294  CD  LYS B 247      64.221 104.202  41.175  1.00  0.00           C  
ATOM   3295  HD2 LYS B 247      63.628 104.273  40.263  1.00  0.00           H  
ATOM   3296  HD3 LYS B 247      64.011 105.044  41.835  1.00  0.00           H  
ATOM   3297  CE  LYS B 247      65.710 104.213  40.969  1.00  0.00           C  
ATOM   3298  HE2 LYS B 247      66.227 104.077  41.919  1.00  0.00           H  
ATOM   3299  HE3 LYS B 247      65.904 103.323  40.370  1.00  0.00           H  
ATOM   3300  NZ  LYS B 247      66.103 105.428  40.306  1.00  0.00           N  
ATOM   3301  HZ1 LYS B 247      65.775 105.635  39.373  1.00  0.00           H  
ATOM   3302  HZ2 LYS B 247      65.710 106.186  40.846  1.00  0.00           H  
ATOM   3303  HZ3 LYS B 247      67.110 105.507  40.292  1.00  0.00           H  
ATOM   3304  C   LYS B 247      65.188 101.500  45.214  1.00  0.00           C  
ATOM   3305  O   LYS B 247      65.902 100.480  45.078  1.00  0.00           O  
ATOM   3306  N   PHE B 248      65.481 102.391  46.171  1.00  0.00           N  
ATOM   3307  H   PHE B 248      64.909 103.216  46.066  1.00  0.00           H  
ATOM   3308  CA  PHE B 248      66.541 102.381  47.125  1.00  0.00           C  
ATOM   3309  HA  PHE B 248      67.469 102.517  46.570  1.00  0.00           H  
ATOM   3310  CB  PHE B 248      66.477 103.632  48.086  1.00  0.00           C  
ATOM   3311  HB2 PHE B 248      66.505 104.475  47.395  1.00  0.00           H  
ATOM   3312  HB3 PHE B 248      65.494 103.643  48.557  1.00  0.00           H  
ATOM   3313  CG  PHE B 248      67.619 103.658  49.087  1.00  0.00           C  
ATOM   3314  CD1 PHE B 248      68.601 104.715  49.030  1.00  0.00           C  
ATOM   3315  HD1 PHE B 248      68.542 105.428  48.221  1.00  0.00           H  
ATOM   3316  CE1 PHE B 248      69.685 104.678  50.007  1.00  0.00           C  
ATOM   3317  HE1 PHE B 248      70.552 105.312  49.890  1.00  0.00           H  
ATOM   3318  CZ  PHE B 248      69.759 103.699  50.908  1.00  0.00           C  
ATOM   3319  HZ  PHE B 248      70.645 103.741  51.524  1.00  0.00           H  
ATOM   3320  CE2 PHE B 248      68.739 102.750  51.045  1.00  0.00           C  
ATOM   3321  HE2 PHE B 248      68.764 102.065  51.880  1.00  0.00           H  
ATOM   3322  CD2 PHE B 248      67.615 102.693  50.157  1.00  0.00           C  
ATOM   3323  HD2 PHE B 248      66.748 102.061  50.282  1.00  0.00           H  
ATOM   3324  C   PHE B 248      66.411 101.030  47.944  1.00  0.00           C  
ATOM   3325  O   PHE B 248      67.413 100.346  48.062  1.00  0.00           O  
ATOM   3326  N   ASP B 249      65.214 100.623  48.379  1.00  0.00           N  
ATOM   3327  H   ASP B 249      64.412 101.233  48.311  1.00  0.00           H  
ATOM   3328  CA  ASP B 249      64.914  99.310  49.029  1.00  0.00           C  
ATOM   3329  HA  ASP B 249      65.570  99.155  49.885  1.00  0.00           H  
ATOM   3330  CB  ASP B 249      63.437  99.316  49.665  1.00  0.00           C  
ATOM   3331  HB2 ASP B 249      62.680  99.510  48.905  1.00  0.00           H  
ATOM   3332  HB3 ASP B 249      63.331  98.291  50.019  1.00  0.00           H  
ATOM   3333  CG  ASP B 249      63.359 100.173  50.951  1.00  0.00           C  
ATOM   3334  OD1 ASP B 249      64.401 100.573  51.537  1.00  0.00           O  
ATOM   3335  OD2 ASP B 249      62.283 100.484  51.384  1.00  0.00           O  
ATOM   3336  C   ASP B 249      65.177  98.110  48.164  1.00  0.00           C  
ATOM   3337  O   ASP B 249      65.770  97.110  48.575  1.00  0.00           O  
ATOM   3338  N   LEU B 250      64.804  98.205  46.885  1.00  0.00           N  
ATOM   3339  H   LEU B 250      64.333  99.055  46.614  1.00  0.00           H  
ATOM   3340  CA  LEU B 250      65.221  97.101  45.875  1.00  0.00           C  
ATOM   3341  HA  LEU B 250      65.033  96.199  46.458  1.00  0.00           H  
ATOM   3342  CB  LEU B 250      64.376  97.176  44.634  1.00  0.00           C  
ATOM   3343  HB2 LEU B 250      64.323  98.195  44.252  1.00  0.00           H  
ATOM   3344  HB3 LEU B 250      64.795  96.553  43.844  1.00  0.00           H  
ATOM   3345  CG  LEU B 250      62.895  96.693  44.875  1.00  0.00           C  
ATOM   3346  HG  LEU B 250      62.469  97.152  45.767  1.00  0.00           H  
ATOM   3347  CD1 LEU B 250      61.974  97.110  43.665  1.00  0.00           C  
ATOM   3348 HD11 LEU B 250      60.949  97.193  44.026  1.00  0.00           H  
ATOM   3349 HD12 LEU B 250      62.442  98.030  43.314  1.00  0.00           H  
ATOM   3350 HD13 LEU B 250      62.004  96.371  42.866  1.00  0.00           H  
ATOM   3351  CD2 LEU B 250      62.876  95.196  45.154  1.00  0.00           C  
ATOM   3352 HD21 LEU B 250      63.484  94.897  46.008  1.00  0.00           H  
ATOM   3353 HD22 LEU B 250      61.877  94.762  45.206  1.00  0.00           H  
ATOM   3354 HD23 LEU B 250      63.290  94.743  44.253  1.00  0.00           H  
ATOM   3355  C   LEU B 250      66.716  97.080  45.616  1.00  0.00           C  
ATOM   3356  O   LEU B 250      67.238  95.950  45.778  1.00  0.00           O  
ATOM   3357  N   GLN B 251      67.407  98.226  45.452  1.00  0.00           N  
ATOM   3358  H   GLN B 251      66.960  99.131  45.413  1.00  0.00           H  
ATOM   3359  CA  GLN B 251      68.884  98.095  45.497  1.00  0.00           C  
ATOM   3360  HA  GLN B 251      69.181  97.439  44.679  1.00  0.00           H  
ATOM   3361  CB  GLN B 251      69.516  99.514  45.268  1.00  0.00           C  
ATOM   3362  HB2 GLN B 251      69.080 100.090  46.084  1.00  0.00           H  
ATOM   3363  HB3 GLN B 251      70.550  99.535  45.612  1.00  0.00           H  
ATOM   3364  CG  GLN B 251      69.308 100.037  43.869  1.00  0.00           C  
ATOM   3365  HG2 GLN B 251      69.987  99.523  43.188  1.00  0.00           H  
ATOM   3366  HG3 GLN B 251      68.307  99.765  43.536  1.00  0.00           H  
ATOM   3367  CD  GLN B 251      69.396 101.510  43.706  1.00  0.00           C  
ATOM   3368  OE1 GLN B 251      69.724 102.275  44.581  1.00  0.00           O  
ATOM   3369  NE2 GLN B 251      69.038 101.922  42.463  1.00  0.00           N  
ATOM   3370 HE21 GLN B 251      69.115 102.894  42.200  1.00  0.00           H  
ATOM   3371 HE22 GLN B 251      68.751 101.265  41.752  1.00  0.00           H  
ATOM   3372  C   GLN B 251      69.468  97.459  46.736  1.00  0.00           C  
ATOM   3373  O   GLN B 251      70.531  96.795  46.727  1.00  0.00           O  
ATOM   3374  N   GLU B 252      68.865  97.675  47.899  1.00  0.00           N  
ATOM   3375  H   GLU B 252      68.002  98.187  48.017  1.00  0.00           H  
ATOM   3376  CA  GLU B 252      69.335  97.169  49.209  1.00  0.00           C  
ATOM   3377  HA  GLU B 252      70.420  97.261  49.165  1.00  0.00           H  
ATOM   3378  CB  GLU B 252      68.803  97.998  50.300  1.00  0.00           C  
ATOM   3379  HB2 GLU B 252      67.721  98.126  50.332  1.00  0.00           H  
ATOM   3380  HB3 GLU B 252      69.014  97.539  51.267  1.00  0.00           H  
ATOM   3381  CG  GLU B 252      69.413  99.379  50.407  1.00  0.00           C  
ATOM   3382  HG2 GLU B 252      69.194  99.889  49.468  1.00  0.00           H  
ATOM   3383  HG3 GLU B 252      68.922  99.895  51.231  1.00  0.00           H  
ATOM   3384  CD  GLU B 252      70.965  99.348  50.580  1.00  0.00           C  
ATOM   3385  OE1 GLU B 252      71.484  98.837  51.618  1.00  0.00           O  
ATOM   3386  OE2 GLU B 252      71.751  99.929  49.837  1.00  0.00           O  
ATOM   3387  C   GLU B 252      69.095  95.633  49.277  1.00  0.00           C  
ATOM   3388  O   GLU B 252      70.017  94.905  49.672  1.00  0.00           O  
ATOM   3389  N   LYS B 253      67.883  95.212  48.964  1.00  0.00           N  
ATOM   3390  H   LYS B 253      67.215  95.928  48.716  1.00  0.00           H  
ATOM   3391  CA  LYS B 253      67.575  93.756  48.848  1.00  0.00           C  
ATOM   3392  HA  LYS B 253      67.721  93.298  49.827  1.00  0.00           H  
ATOM   3393  CB  LYS B 253      66.101  93.501  48.453  1.00  0.00           C  
ATOM   3394  HB2 LYS B 253      65.496  94.139  49.097  1.00  0.00           H  
ATOM   3395  HB3 LYS B 253      66.100  93.847  47.419  1.00  0.00           H  
ATOM   3396  CG  LYS B 253      65.765  91.963  48.580  1.00  0.00           C  
ATOM   3397  HG2 LYS B 253      66.156  91.245  47.860  1.00  0.00           H  
ATOM   3398  HG3 LYS B 253      66.050  91.590  49.564  1.00  0.00           H  
ATOM   3399  CD  LYS B 253      64.276  91.865  48.419  1.00  0.00           C  
ATOM   3400  HD2 LYS B 253      63.761  92.507  49.133  1.00  0.00           H  
ATOM   3401  HD3 LYS B 253      64.016  92.129  47.394  1.00  0.00           H  
ATOM   3402  CE  LYS B 253      63.785  90.489  48.563  1.00  0.00           C  
ATOM   3403  HE2 LYS B 253      62.728  90.447  48.301  1.00  0.00           H  
ATOM   3404  HE3 LYS B 253      64.312  89.779  47.926  1.00  0.00           H  
ATOM   3405  NZ  LYS B 253      63.983  90.153  50.019  1.00  0.00           N  
ATOM   3406  HZ1 LYS B 253      64.948  90.057  50.300  1.00  0.00           H  
ATOM   3407  HZ2 LYS B 253      63.377  90.694  50.621  1.00  0.00           H  
ATOM   3408  HZ3 LYS B 253      63.732  89.204  50.258  1.00  0.00           H  
ATOM   3409  C   LYS B 253      68.542  93.140  47.823  1.00  0.00           C  
ATOM   3410  O   LYS B 253      69.056  92.066  48.104  1.00  0.00           O  
ATOM   3411  N   PHE B 254      68.976  93.837  46.767  1.00  0.00           N  
ATOM   3412  H   PHE B 254      68.432  94.665  46.566  1.00  0.00           H  
ATOM   3413  CA  PHE B 254      69.796  93.325  45.636  1.00  0.00           C  
ATOM   3414  HA  PHE B 254      69.352  92.376  45.334  1.00  0.00           H  
ATOM   3415  CB  PHE B 254      69.755  94.187  44.484  1.00  0.00           C  
ATOM   3416  HB2 PHE B 254      68.742  94.500  44.227  1.00  0.00           H  
ATOM   3417  HB3 PHE B 254      70.251  95.111  44.783  1.00  0.00           H  
ATOM   3418  CG  PHE B 254      70.214  93.612  43.127  1.00  0.00           C  
ATOM   3419  CD1 PHE B 254      69.427  92.598  42.480  1.00  0.00           C  
ATOM   3420  HD1 PHE B 254      68.460  92.262  42.826  1.00  0.00           H  
ATOM   3421  CE1 PHE B 254      69.985  91.910  41.422  1.00  0.00           C  
ATOM   3422  HE1 PHE B 254      69.378  91.139  40.973  1.00  0.00           H  
ATOM   3423  CZ  PHE B 254      71.239  92.312  40.854  1.00  0.00           C  
ATOM   3424  HZ  PHE B 254      71.673  91.647  40.123  1.00  0.00           H  
ATOM   3425  CE2 PHE B 254      71.930  93.472  41.437  1.00  0.00           C  
ATOM   3426  HE2 PHE B 254      72.857  93.854  41.035  1.00  0.00           H  
ATOM   3427  CD2 PHE B 254      71.401  94.130  42.555  1.00  0.00           C  
ATOM   3428  HD2 PHE B 254      71.887  94.960  43.047  1.00  0.00           H  
ATOM   3429  C   PHE B 254      71.235  93.123  46.179  1.00  0.00           C  
ATOM   3430  O   PHE B 254      71.860  92.104  45.929  1.00  0.00           O  
ATOM   3431  N   LYS B 255      71.648  93.988  47.064  1.00  0.00           N  
ATOM   3432  H   LYS B 255      71.037  94.759  47.291  1.00  0.00           H  
ATOM   3433  CA  LYS B 255      72.913  93.857  47.801  1.00  0.00           C  
ATOM   3434  HA  LYS B 255      73.788  93.594  47.206  1.00  0.00           H  
ATOM   3435  CB  LYS B 255      73.160  95.318  48.231  1.00  0.00           C  
ATOM   3436  HB2 LYS B 255      73.094  95.859  47.287  1.00  0.00           H  
ATOM   3437  HB3 LYS B 255      72.318  95.629  48.848  1.00  0.00           H  
ATOM   3438  CG  LYS B 255      74.366  95.527  49.110  1.00  0.00           C  
ATOM   3439  HG2 LYS B 255      74.413  94.819  49.938  1.00  0.00           H  
ATOM   3440  HG3 LYS B 255      75.257  95.352  48.507  1.00  0.00           H  
ATOM   3441  CD  LYS B 255      74.403  96.983  49.551  1.00  0.00           C  
ATOM   3442  HD2 LYS B 255      73.441  97.155  50.034  1.00  0.00           H  
ATOM   3443  HD3 LYS B 255      75.176  97.287  50.257  1.00  0.00           H  
ATOM   3444  CE  LYS B 255      74.608  98.007  48.358  1.00  0.00           C  
ATOM   3445  HE2 LYS B 255      75.639  97.931  48.011  1.00  0.00           H  
ATOM   3446  HE3 LYS B 255      73.979  97.754  47.505  1.00  0.00           H  
ATOM   3447  NZ  LYS B 255      74.254  99.357  48.720  1.00  0.00           N  
ATOM   3448  HZ1 LYS B 255      73.296  99.408  49.035  1.00  0.00           H  
ATOM   3449  HZ2 LYS B 255      74.850  99.622  49.492  1.00  0.00           H  
ATOM   3450  HZ3 LYS B 255      74.391 100.019  47.970  1.00  0.00           H  
ATOM   3451  C   LYS B 255      72.874  92.768  48.836  1.00  0.00           C  
ATOM   3452  O   LYS B 255      73.814  92.007  48.933  1.00  0.00           O  
ATOM   3453  N   GLN B 256      71.794  92.612  49.594  1.00  0.00           N  
ATOM   3454  H   GLN B 256      71.076  93.315  49.491  1.00  0.00           H  
ATOM   3455  CA  GLN B 256      71.765  91.507  50.568  1.00  0.00           C  
ATOM   3456  HA  GLN B 256      72.693  91.628  51.128  1.00  0.00           H  
ATOM   3457  CB  GLN B 256      70.625  91.772  51.550  1.00  0.00           C  
ATOM   3458  HB2 GLN B 256      69.684  91.949  51.028  1.00  0.00           H  
ATOM   3459  HB3 GLN B 256      70.640  90.875  52.169  1.00  0.00           H  
ATOM   3460  CG  GLN B 256      70.934  93.013  52.392  1.00  0.00           C  
ATOM   3461  HG2 GLN B 256      71.944  93.014  52.802  1.00  0.00           H  
ATOM   3462  HG3 GLN B 256      70.826  93.872  51.731  1.00  0.00           H  
ATOM   3463  CD  GLN B 256      69.953  93.165  53.493  1.00  0.00           C  
ATOM   3464  OE1 GLN B 256      68.954  92.413  53.488  1.00  0.00           O  
ATOM   3465  NE2 GLN B 256      70.000  94.263  54.249  1.00  0.00           N  
ATOM   3466 HE21 GLN B 256      69.454  94.288  55.098  1.00  0.00           H  
ATOM   3467 HE22 GLN B 256      70.635  95.015  54.020  1.00  0.00           H  
ATOM   3468  C   GLN B 256      71.662  90.115  49.915  1.00  0.00           C  
ATOM   3469  O   GLN B 256      72.347  89.172  50.325  1.00  0.00           O  
ATOM   3470  N   GLN B 257      70.977  89.965  48.800  1.00  0.00           N  
ATOM   3471  H   GLN B 257      70.435  90.766  48.511  1.00  0.00           H  
ATOM   3472  CA  GLN B 257      70.972  88.800  47.990  1.00  0.00           C  
ATOM   3473  HA  GLN B 257      70.593  88.006  48.633  1.00  0.00           H  
ATOM   3474  CB  GLN B 257      69.969  88.834  46.858  1.00  0.00           C  
ATOM   3475  HB2 GLN B 257      70.173  89.732  46.276  1.00  0.00           H  
ATOM   3476  HB3 GLN B 257      70.158  87.985  46.201  1.00  0.00           H  
ATOM   3477  CG  GLN B 257      68.508  88.916  47.277  1.00  0.00           C  
ATOM   3478  HG2 GLN B 257      68.104  87.994  47.695  1.00  0.00           H  
ATOM   3479  HG3 GLN B 257      68.352  89.643  48.074  1.00  0.00           H  
ATOM   3480  CD  GLN B 257      67.520  89.208  46.093  1.00  0.00           C  
ATOM   3481  OE1 GLN B 257      67.842  89.941  45.156  1.00  0.00           O  
ATOM   3482  NE2 GLN B 257      66.436  88.528  45.960  1.00  0.00           N  
ATOM   3483 HE21 GLN B 257      65.905  88.516  45.101  1.00  0.00           H  
ATOM   3484 HE22 GLN B 257      66.010  87.939  46.661  1.00  0.00           H  
ATOM   3485  C   GLN B 257      72.278  88.438  47.357  1.00  0.00           C  
ATOM   3486  O   GLN B 257      72.627  87.284  47.194  1.00  0.00           O  
ATOM   3487  N   LYS B 258      73.082  89.442  46.880  1.00  0.00           N  
ATOM   3488  H   LYS B 258      72.700  90.376  46.859  1.00  0.00           H  
ATOM   3489  CA  LYS B 258      74.430  89.175  46.357  1.00  0.00           C  
ATOM   3490  HA  LYS B 258      74.247  88.478  45.539  1.00  0.00           H  
ATOM   3491  CB  LYS B 258      75.190  90.454  45.739  1.00  0.00           C  
ATOM   3492  HB2 LYS B 258      74.540  90.977  45.037  1.00  0.00           H  
ATOM   3493  HB3 LYS B 258      75.363  91.212  46.503  1.00  0.00           H  
ATOM   3494  CG  LYS B 258      76.565  90.175  45.035  1.00  0.00           C  
ATOM   3495  HG2 LYS B 258      77.293  89.854  45.780  1.00  0.00           H  
ATOM   3496  HG3 LYS B 258      76.583  89.442  44.229  1.00  0.00           H  
ATOM   3497  CD  LYS B 258      76.932  91.420  44.278  1.00  0.00           C  
ATOM   3498  HD2 LYS B 258      76.102  91.703  43.631  1.00  0.00           H  
ATOM   3499  HD3 LYS B 258      76.886  92.282  44.942  1.00  0.00           H  
ATOM   3500  CE  LYS B 258      78.225  91.288  43.447  1.00  0.00           C  
ATOM   3501  HE2 LYS B 258      78.159  90.436  42.770  1.00  0.00           H  
ATOM   3502  HE3 LYS B 258      78.403  92.202  42.881  1.00  0.00           H  
ATOM   3503  NZ  LYS B 258      79.472  91.199  44.284  1.00  0.00           N  
ATOM   3504  HZ1 LYS B 258      80.280  91.194  43.678  1.00  0.00           H  
ATOM   3505  HZ2 LYS B 258      79.592  91.954  44.944  1.00  0.00           H  
ATOM   3506  HZ3 LYS B 258      79.488  90.322  44.785  1.00  0.00           H  
ATOM   3507  C   LYS B 258      75.348  88.489  47.375  1.00  0.00           C  
ATOM   3508  O   LYS B 258      76.073  87.610  46.957  1.00  0.00           O  
ATOM   3509  N   TYR B 259      75.300  88.888  48.623  1.00  0.00           N  
ATOM   3510  H   TYR B 259      74.753  89.724  48.772  1.00  0.00           H  
ATOM   3511  CA  TYR B 259      76.109  88.254  49.703  1.00  0.00           C  
ATOM   3512  HA  TYR B 259      77.087  88.079  49.256  1.00  0.00           H  
ATOM   3513  CB  TYR B 259      76.259  89.149  50.927  1.00  0.00           C  
ATOM   3514  HB2 TYR B 259      76.917  89.931  50.548  1.00  0.00           H  
ATOM   3515  HB3 TYR B 259      75.306  89.597  51.206  1.00  0.00           H  
ATOM   3516  CG  TYR B 259      76.869  88.470  52.186  1.00  0.00           C  
ATOM   3517  CD1 TYR B 259      76.109  87.585  52.929  1.00  0.00           C  
ATOM   3518  HD1 TYR B 259      75.138  87.330  52.531  1.00  0.00           H  
ATOM   3519  CE1 TYR B 259      76.685  86.925  54.068  1.00  0.00           C  
ATOM   3520  HE1 TYR B 259      76.127  86.124  54.530  1.00  0.00           H  
ATOM   3521  CZ  TYR B 259      77.809  87.453  54.609  1.00  0.00           C  
ATOM   3522  OH  TYR B 259      78.327  86.921  55.748  1.00  0.00           O  
ATOM   3523  HH  TYR B 259      79.285  86.974  55.733  1.00  0.00           H  
ATOM   3524  CE2 TYR B 259      78.563  88.446  53.960  1.00  0.00           C  
ATOM   3525  HE2 TYR B 259      79.505  88.716  54.414  1.00  0.00           H  
ATOM   3526  CD2 TYR B 259      78.095  88.963  52.751  1.00  0.00           C  
ATOM   3527  HD2 TYR B 259      78.717  89.715  52.287  1.00  0.00           H  
ATOM   3528  C   TYR B 259      75.448  86.837  49.959  1.00  0.00           C  
ATOM   3529  O   TYR B 259      76.200  85.826  50.185  1.00  0.00           O  
ATOM   3530  N   GLU B 260      74.144  86.739  49.854  1.00  0.00           N  
ATOM   3531  H   GLU B 260      73.609  87.569  49.642  1.00  0.00           H  
ATOM   3532  CA  GLU B 260      73.434  85.460  50.005  1.00  0.00           C  
ATOM   3533  HA  GLU B 260      73.718  85.067  50.981  1.00  0.00           H  
ATOM   3534  CB  GLU B 260      71.881  85.538  50.047  1.00  0.00           C  
ATOM   3535  HB2 GLU B 260      71.566  86.396  50.641  1.00  0.00           H  
ATOM   3536  HB3 GLU B 260      71.590  85.821  49.035  1.00  0.00           H  
ATOM   3537  CG  GLU B 260      70.965  84.358  50.491  1.00  0.00           C  
ATOM   3538  HG2 GLU B 260      69.944  84.717  50.619  1.00  0.00           H  
ATOM   3539  HG3 GLU B 260      71.035  83.579  49.732  1.00  0.00           H  
ATOM   3540  CD  GLU B 260      71.226  83.769  51.850  1.00  0.00           C  
ATOM   3541  OE1 GLU B 260      71.044  82.544  52.061  1.00  0.00           O  
ATOM   3542  OE2 GLU B 260      71.457  84.598  52.787  1.00  0.00           O  
ATOM   3543  C   GLU B 260      73.902  84.392  48.938  1.00  0.00           C  
ATOM   3544  O   GLU B 260      74.225  83.265  49.280  1.00  0.00           O  
ATOM   3545  N   ILE B 261      73.910  84.753  47.663  1.00  0.00           N  
ATOM   3546  H   ILE B 261      73.510  85.663  47.486  1.00  0.00           H  
ATOM   3547  CA  ILE B 261      74.288  83.899  46.555  1.00  0.00           C  
ATOM   3548  HA  ILE B 261      73.588  83.066  46.484  1.00  0.00           H  
ATOM   3549  CB  ILE B 261      74.137  84.617  45.219  1.00  0.00           C  
ATOM   3550  HB  ILE B 261      74.417  85.653  45.412  1.00  0.00           H  
ATOM   3551  CG2 ILE B 261      74.979  83.987  44.151  1.00  0.00           C  
ATOM   3552 HG21 ILE B 261      74.830  84.437  43.169  1.00  0.00           H  
ATOM   3553 HG22 ILE B 261      76.035  84.206  44.311  1.00  0.00           H  
ATOM   3554 HG23 ILE B 261      74.673  82.943  44.077  1.00  0.00           H  
ATOM   3555  CG1 ILE B 261      72.636  84.601  44.797  1.00  0.00           C  
ATOM   3556 HG12 ILE B 261      72.349  83.643  44.364  1.00  0.00           H  
ATOM   3557 HG13 ILE B 261      71.966  84.639  45.655  1.00  0.00           H  
ATOM   3558  CD1 ILE B 261      72.164  85.634  43.728  1.00  0.00           C  
ATOM   3559 HD11 ILE B 261      72.619  86.580  44.022  1.00  0.00           H  
ATOM   3560 HD12 ILE B 261      72.343  85.384  42.682  1.00  0.00           H  
ATOM   3561 HD13 ILE B 261      71.074  85.670  43.741  1.00  0.00           H  
ATOM   3562  C   ILE B 261      75.707  83.386  46.824  1.00  0.00           C  
ATOM   3563  O   ILE B 261      75.950  82.251  46.542  1.00  0.00           O  
ATOM   3564  N   ASN B 262      76.598  84.286  47.211  1.00  0.00           N  
ATOM   3565  H   ASN B 262      76.285  85.201  47.503  1.00  0.00           H  
ATOM   3566  CA  ASN B 262      77.985  83.911  47.697  1.00  0.00           C  
ATOM   3567  HA  ASN B 262      78.469  83.456  46.833  1.00  0.00           H  
ATOM   3568  CB  ASN B 262      78.917  85.118  47.968  1.00  0.00           C  
ATOM   3569  HB2 ASN B 262      78.899  85.760  47.086  1.00  0.00           H  
ATOM   3570  HB3 ASN B 262      78.548  85.673  48.831  1.00  0.00           H  
ATOM   3571  CG  ASN B 262      80.311  84.454  48.178  1.00  0.00           C  
ATOM   3572  OD1 ASN B 262      80.855  83.569  47.479  1.00  0.00           O  
ATOM   3573  ND2 ASN B 262      80.824  84.733  49.354  1.00  0.00           N  
ATOM   3574 HD21 ASN B 262      81.635  84.194  49.625  1.00  0.00           H  
ATOM   3575 HD22 ASN B 262      80.469  85.356  50.064  1.00  0.00           H  
ATOM   3576  C   ASN B 262      77.933  82.849  48.885  1.00  0.00           C  
ATOM   3577  O   ASN B 262      78.608  81.815  48.736  1.00  0.00           O  
ATOM   3578  N   VAL B 263      77.327  83.113  50.091  1.00  0.00           N  
ATOM   3579  H   VAL B 263      76.857  84.000  50.200  1.00  0.00           H  
ATOM   3580  CA  VAL B 263      77.348  82.071  51.116  1.00  0.00           C  
ATOM   3581  HA  VAL B 263      78.352  81.867  51.486  1.00  0.00           H  
ATOM   3582  CB  VAL B 263      76.569  82.513  52.343  1.00  0.00           C  
ATOM   3583  HB  VAL B 263      75.557  82.791  52.050  1.00  0.00           H  
ATOM   3584  CG1 VAL B 263      76.407  81.392  53.474  1.00  0.00           C  
ATOM   3585 HG11 VAL B 263      75.927  81.903  54.309  1.00  0.00           H  
ATOM   3586 HG12 VAL B 263      75.787  80.551  53.162  1.00  0.00           H  
ATOM   3587 HG13 VAL B 263      77.406  81.099  53.796  1.00  0.00           H  
ATOM   3588  CG2 VAL B 263      77.150  83.741  52.966  1.00  0.00           C  
ATOM   3589 HG21 VAL B 263      78.188  83.602  53.270  1.00  0.00           H  
ATOM   3590 HG22 VAL B 263      77.068  84.599  52.299  1.00  0.00           H  
ATOM   3591 HG23 VAL B 263      76.661  83.980  53.911  1.00  0.00           H  
ATOM   3592  C   VAL B 263      76.720  80.792  50.611  1.00  0.00           C  
ATOM   3593  O   VAL B 263      77.267  79.652  50.862  1.00  0.00           O  
ATOM   3594  N   LEU B 264      75.758  80.891  49.669  1.00  0.00           N  
ATOM   3595  H   LEU B 264      75.288  81.784  49.700  1.00  0.00           H  
ATOM   3596  CA  LEU B 264      75.061  79.689  49.194  1.00  0.00           C  
ATOM   3597  HA  LEU B 264      74.790  79.141  50.096  1.00  0.00           H  
ATOM   3598  CB  LEU B 264      73.772  80.061  48.389  1.00  0.00           C  
ATOM   3599  HB2 LEU B 264      74.126  80.897  47.786  1.00  0.00           H  
ATOM   3600  HB3 LEU B 264      73.445  79.223  47.774  1.00  0.00           H  
ATOM   3601  CG  LEU B 264      72.622  80.429  49.394  1.00  0.00           C  
ATOM   3602  HG  LEU B 264      72.979  80.981  50.263  1.00  0.00           H  
ATOM   3603  CD1 LEU B 264      71.541  81.214  48.737  1.00  0.00           C  
ATOM   3604 HD11 LEU B 264      72.070  82.015  48.221  1.00  0.00           H  
ATOM   3605 HD12 LEU B 264      70.999  80.661  47.970  1.00  0.00           H  
ATOM   3606 HD13 LEU B 264      70.858  81.572  49.507  1.00  0.00           H  
ATOM   3607  CD2 LEU B 264      71.965  79.120  49.932  1.00  0.00           C  
ATOM   3608 HD21 LEU B 264      71.019  79.369  50.414  1.00  0.00           H  
ATOM   3609 HD22 LEU B 264      71.575  78.543  49.094  1.00  0.00           H  
ATOM   3610 HD23 LEU B 264      72.629  78.532  50.566  1.00  0.00           H  
ATOM   3611  C   LEU B 264      76.014  78.892  48.302  1.00  0.00           C  
ATOM   3612  O   LEU B 264      76.103  77.704  48.326  1.00  0.00           O  
ATOM   3613  N   ARG B 265      76.700  79.661  47.442  1.00  0.00           N  
ATOM   3614  H   ARG B 265      76.531  80.650  47.325  1.00  0.00           H  
ATOM   3615  CA  ARG B 265      77.801  79.111  46.639  1.00  0.00           C  
ATOM   3616  HA  ARG B 265      77.355  78.279  46.094  1.00  0.00           H  
ATOM   3617  CB  ARG B 265      78.415  80.159  45.775  1.00  0.00           C  
ATOM   3618  HB2 ARG B 265      78.393  81.159  46.209  1.00  0.00           H  
ATOM   3619  HB3 ARG B 265      79.474  79.968  45.597  1.00  0.00           H  
ATOM   3620  CG  ARG B 265      77.912  80.265  44.386  1.00  0.00           C  
ATOM   3621  HG2 ARG B 265      77.755  79.255  44.008  1.00  0.00           H  
ATOM   3622  HG3 ARG B 265      76.973  80.817  44.351  1.00  0.00           H  
ATOM   3623  CD  ARG B 265      78.747  81.167  43.409  1.00  0.00           C  
ATOM   3624  HD2 ARG B 265      78.897  82.171  43.806  1.00  0.00           H  
ATOM   3625  HD3 ARG B 265      79.734  80.710  43.343  1.00  0.00           H  
ATOM   3626  NE  ARG B 265      78.176  81.145  42.061  1.00  0.00           N  
ATOM   3627  HE  ARG B 265      77.203  80.901  41.945  1.00  0.00           H  
ATOM   3628  CZ  ARG B 265      78.862  81.281  40.973  1.00  0.00           C  
ATOM   3629  NH1 ARG B 265      80.009  81.867  40.963  1.00  0.00           N  
ATOM   3630 HH11 ARG B 265      80.417  82.191  41.828  1.00  0.00           H  
ATOM   3631 HH12 ARG B 265      80.265  82.233  40.058  1.00  0.00           H  
ATOM   3632  NH2 ARG B 265      78.410  81.061  39.813  1.00  0.00           N  
ATOM   3633 HH21 ARG B 265      77.433  80.812  39.747  1.00  0.00           H  
ATOM   3634 HH22 ARG B 265      78.975  81.155  38.981  1.00  0.00           H  
ATOM   3635  C   ARG B 265      78.809  78.349  47.423  1.00  0.00           C  
ATOM   3636  O   ARG B 265      79.144  77.168  47.107  1.00  0.00           O  
ATOM   3637  N   ASN B 266      79.292  78.956  48.505  1.00  0.00           N  
ATOM   3638  H   ASN B 266      78.828  79.836  48.675  1.00  0.00           H  
ATOM   3639  CA  ASN B 266      80.244  78.239  49.416  1.00  0.00           C  
ATOM   3640  HA  ASN B 266      81.036  77.807  48.803  1.00  0.00           H  
ATOM   3641  CB  ASN B 266      80.835  79.268  50.399  1.00  0.00           C  
ATOM   3642  HB2 ASN B 266      80.117  79.992  50.787  1.00  0.00           H  
ATOM   3643  HB3 ASN B 266      81.147  78.787  51.326  1.00  0.00           H  
ATOM   3644  CG  ASN B 266      81.964  80.046  49.804  1.00  0.00           C  
ATOM   3645  OD1 ASN B 266      83.024  79.518  49.643  1.00  0.00           O  
ATOM   3646  ND2 ASN B 266      81.783  81.312  49.464  1.00  0.00           N  
ATOM   3647 HD21 ASN B 266      82.569  81.916  49.270  1.00  0.00           H  
ATOM   3648 HD22 ASN B 266      80.860  81.703  49.344  1.00  0.00           H  
ATOM   3649  C   ASN B 266      79.567  76.981  50.139  1.00  0.00           C  
ATOM   3650  O   ASN B 266      80.200  75.932  50.425  1.00  0.00           O  
ATOM   3651  N   ARG B 267      78.271  76.973  50.454  1.00  0.00           N  
ATOM   3652  H   ARG B 267      77.804  77.840  50.230  1.00  0.00           H  
ATOM   3653  CA  ARG B 267      77.621  75.937  51.239  1.00  0.00           C  
ATOM   3654  HA  ARG B 267      78.252  75.685  52.092  1.00  0.00           H  
ATOM   3655  CB  ARG B 267      76.224  76.445  51.556  1.00  0.00           C  
ATOM   3656  HB2 ARG B 267      75.733  76.934  50.715  1.00  0.00           H  
ATOM   3657  HB3 ARG B 267      75.587  75.571  51.695  1.00  0.00           H  
ATOM   3658  CG  ARG B 267      75.976  77.325  52.837  1.00  0.00           C  
ATOM   3659  HG2 ARG B 267      76.315  76.730  53.685  1.00  0.00           H  
ATOM   3660  HG3 ARG B 267      76.531  78.243  52.645  1.00  0.00           H  
ATOM   3661  CD  ARG B 267      74.508  77.836  53.001  1.00  0.00           C  
ATOM   3662  HD2 ARG B 267      74.472  78.774  53.553  1.00  0.00           H  
ATOM   3663  HD3 ARG B 267      74.089  77.946  52.000  1.00  0.00           H  
ATOM   3664  NE  ARG B 267      73.654  76.913  53.727  1.00  0.00           N  
ATOM   3665  HE  ARG B 267      74.020  76.009  53.989  1.00  0.00           H  
ATOM   3666  CZ  ARG B 267      72.358  76.967  53.993  1.00  0.00           C  
ATOM   3667  NH1 ARG B 267      71.710  78.026  53.647  1.00  0.00           N  
ATOM   3668 HH11 ARG B 267      72.087  78.884  53.269  1.00  0.00           H  
ATOM   3669 HH12 ARG B 267      70.754  78.111  53.959  1.00  0.00           H  
ATOM   3670  NH2 ARG B 267      71.910  75.941  54.604  1.00  0.00           N  
ATOM   3671 HH21 ARG B 267      72.685  75.431  55.005  1.00  0.00           H  
ATOM   3672 HH22 ARG B 267      70.906  75.891  54.700  1.00  0.00           H  
ATOM   3673  C   ARG B 267      77.485  74.706  50.252  1.00  0.00           C  
ATOM   3674  O   ARG B 267      77.835  73.590  50.724  1.00  0.00           O  
ATOM   3675  N   ILE B 268      77.306  74.915  48.987  1.00  0.00           N  
ATOM   3676  H   ILE B 268      77.356  75.889  48.728  1.00  0.00           H  
ATOM   3677  CA  ILE B 268      77.342  73.914  47.909  1.00  0.00           C  
ATOM   3678  HA  ILE B 268      76.646  73.127  48.199  1.00  0.00           H  
ATOM   3679  CB  ILE B 268      76.747  74.478  46.588  1.00  0.00           C  
ATOM   3680  HB  ILE B 268      77.274  75.386  46.297  1.00  0.00           H  
ATOM   3681  CG2 ILE B 268      77.044  73.458  45.458  1.00  0.00           C  
ATOM   3682 HG21 ILE B 268      78.100  73.509  45.195  1.00  0.00           H  
ATOM   3683 HG22 ILE B 268      76.783  72.455  45.795  1.00  0.00           H  
ATOM   3684 HG23 ILE B 268      76.531  73.777  44.551  1.00  0.00           H  
ATOM   3685  CG1 ILE B 268      75.250  74.818  46.840  1.00  0.00           C  
ATOM   3686 HG12 ILE B 268      74.765  73.848  46.952  1.00  0.00           H  
ATOM   3687 HG13 ILE B 268      75.175  75.363  47.781  1.00  0.00           H  
ATOM   3688  CD1 ILE B 268      74.656  75.655  45.685  1.00  0.00           C  
ATOM   3689 HD11 ILE B 268      75.197  76.538  45.346  1.00  0.00           H  
ATOM   3690 HD12 ILE B 268      74.544  74.915  44.891  1.00  0.00           H  
ATOM   3691 HD13 ILE B 268      73.684  76.017  46.019  1.00  0.00           H  
ATOM   3692  C   ILE B 268      78.788  73.424  47.783  1.00  0.00           C  
ATOM   3693  O   ILE B 268      79.028  72.255  47.915  1.00  0.00           O  
ATOM   3694  N   ASN B 269      79.732  74.251  47.466  1.00  0.00           N  
ATOM   3695  H   ASN B 269      79.403  75.195  47.324  1.00  0.00           H  
ATOM   3696  CA  ASN B 269      81.173  73.839  47.272  1.00  0.00           C  
ATOM   3697  HA  ASN B 269      81.264  73.140  46.440  1.00  0.00           H  
ATOM   3698  CB  ASN B 269      81.947  75.069  46.901  1.00  0.00           C  
ATOM   3699  HB2 ASN B 269      81.431  75.618  46.113  1.00  0.00           H  
ATOM   3700  HB3 ASN B 269      81.934  75.729  47.769  1.00  0.00           H  
ATOM   3701  CG  ASN B 269      83.466  74.848  46.560  1.00  0.00           C  
ATOM   3702  OD1 ASN B 269      83.754  74.172  45.596  1.00  0.00           O  
ATOM   3703  ND2 ASN B 269      84.380  75.444  47.214  1.00  0.00           N  
ATOM   3704 HD21 ASN B 269      85.325  75.324  46.878  1.00  0.00           H  
ATOM   3705 HD22 ASN B 269      84.250  76.069  47.997  1.00  0.00           H  
ATOM   3706  C   ASN B 269      81.774  73.118  48.499  1.00  0.00           C  
ATOM   3707  O   ASN B 269      82.628  72.228  48.336  1.00  0.00           O  
ATOM   3708  N   ASP B 270      81.278  73.310  49.735  1.00  0.00           N  
ATOM   3709  H   ASP B 270      80.751  74.159  49.882  1.00  0.00           H  
ATOM   3710  CA  ASP B 270      81.765  72.561  50.901  1.00  0.00           C  
ATOM   3711  HA  ASP B 270      82.846  72.554  50.756  1.00  0.00           H  
ATOM   3712  CB  ASP B 270      81.330  73.231  52.275  1.00  0.00           C  
ATOM   3713  HB2 ASP B 270      80.304  73.599  52.265  1.00  0.00           H  
ATOM   3714  HB3 ASP B 270      81.462  72.517  53.088  1.00  0.00           H  
ATOM   3715  CG  ASP B 270      82.293  74.404  52.669  1.00  0.00           C  
ATOM   3716  OD1 ASP B 270      81.906  75.093  53.674  1.00  0.00           O  
ATOM   3717  OD2 ASP B 270      83.413  74.647  52.165  1.00  0.00           O  
ATOM   3718  C   ASP B 270      81.147  71.123  50.923  1.00  0.00           C  
ATOM   3719  O   ASP B 270      81.853  70.145  51.214  1.00  0.00           O  
ATOM   3720  N   ASN B 271      79.849  71.000  50.533  1.00  0.00           N  
ATOM   3721  H   ASN B 271      79.474  71.814  50.068  1.00  0.00           H  
ATOM   3722  CA  ASN B 271      79.260  69.748  50.403  1.00  0.00           C  
ATOM   3723  HA  ASN B 271      79.557  69.125  51.247  1.00  0.00           H  
ATOM   3724  CB  ASN B 271      77.765  70.090  50.515  1.00  0.00           C  
ATOM   3725  HB2 ASN B 271      77.623  71.012  49.951  1.00  0.00           H  
ATOM   3726  HB3 ASN B 271      77.120  69.349  50.042  1.00  0.00           H  
ATOM   3727  CG  ASN B 271      77.285  70.303  51.966  1.00  0.00           C  
ATOM   3728  OD1 ASN B 271      77.140  69.376  52.788  1.00  0.00           O  
ATOM   3729  ND2 ASN B 271      76.952  71.512  52.354  1.00  0.00           N  
ATOM   3730 HD21 ASN B 271      76.750  71.584  53.341  1.00  0.00           H  
ATOM   3731 HD22 ASN B 271      77.034  72.314  51.746  1.00  0.00           H  
ATOM   3732  C   ASN B 271      79.643  68.940  49.164  1.00  0.00           C  
ATOM   3733  O   ASN B 271      79.488  67.691  49.115  1.00  0.00           O  
ATOM   3734  N   GLN B 272      80.066  69.687  48.072  1.00  0.00           N  
ATOM   3735  H   GLN B 272      79.778  70.655  48.053  1.00  0.00           H  
ATOM   3736  CA  GLN B 272      80.753  69.049  46.972  1.00  0.00           C  
ATOM   3737  HA  GLN B 272      80.128  68.201  46.691  1.00  0.00           H  
ATOM   3738  CB  GLN B 272      80.912  70.098  45.824  1.00  0.00           C  
ATOM   3739  HB2 GLN B 272      81.396  70.976  46.251  1.00  0.00           H  
ATOM   3740  HB3 GLN B 272      81.641  69.628  45.163  1.00  0.00           H  
ATOM   3741  CG  GLN B 272      79.664  70.386  45.109  1.00  0.00           C  
ATOM   3742  HG2 GLN B 272      79.383  69.490  44.555  1.00  0.00           H  
ATOM   3743  HG3 GLN B 272      78.791  70.496  45.753  1.00  0.00           H  
ATOM   3744  CD  GLN B 272      79.836  71.562  44.087  1.00  0.00           C  
ATOM   3745  OE1 GLN B 272      80.827  72.299  44.112  1.00  0.00           O  
ATOM   3746  NE2 GLN B 272      78.901  71.823  43.263  1.00  0.00           N  
ATOM   3747 HE21 GLN B 272      79.177  72.483  42.550  1.00  0.00           H  
ATOM   3748 HE22 GLN B 272      78.040  71.316  43.117  1.00  0.00           H  
ATOM   3749  C   GLN B 272      82.135  68.508  47.314  1.00  0.00           C  
ATOM   3750  O   GLN B 272      82.550  67.433  46.832  1.00  0.00           O  
ATOM   3751  N   LYS B 273      82.996  69.270  48.024  1.00  0.00           N  
ATOM   3752  H   LYS B 273      82.598  70.167  48.262  1.00  0.00           H  
ATOM   3753  CA  LYS B 273      84.292  68.941  48.583  1.00  0.00           C  
ATOM   3754  HA  LYS B 273      84.835  68.510  47.742  1.00  0.00           H  
ATOM   3755  CB  LYS B 273      84.913  70.242  49.005  1.00  0.00           C  
ATOM   3756  HB2 LYS B 273      84.265  70.813  49.671  1.00  0.00           H  
ATOM   3757  HB3 LYS B 273      85.825  70.168  49.598  1.00  0.00           H  
ATOM   3758  CG  LYS B 273      85.327  71.076  47.802  1.00  0.00           C  
ATOM   3759  HG2 LYS B 273      86.196  70.655  47.296  1.00  0.00           H  
ATOM   3760  HG3 LYS B 273      84.542  71.165  47.051  1.00  0.00           H  
ATOM   3761  CD  LYS B 273      85.728  72.511  48.244  1.00  0.00           C  
ATOM   3762  HD2 LYS B 273      86.001  73.104  47.371  1.00  0.00           H  
ATOM   3763  HD3 LYS B 273      84.908  73.068  48.699  1.00  0.00           H  
ATOM   3764  CE  LYS B 273      87.051  72.541  48.971  1.00  0.00           C  
ATOM   3765  HE2 LYS B 273      87.080  72.136  49.983  1.00  0.00           H  
ATOM   3766  HE3 LYS B 273      87.582  71.769  48.414  1.00  0.00           H  
ATOM   3767  NZ  LYS B 273      87.763  73.791  49.043  1.00  0.00           N  
ATOM   3768  HZ1 LYS B 273      87.988  74.220  48.157  1.00  0.00           H  
ATOM   3769  HZ2 LYS B 273      87.209  74.418  49.610  1.00  0.00           H  
ATOM   3770  HZ3 LYS B 273      88.600  73.624  49.583  1.00  0.00           H  
ATOM   3771  C   LYS B 273      84.184  67.860  49.665  1.00  0.00           C  
ATOM   3772  O   LYS B 273      83.131  67.395  49.910  1.00  0.00           O  
ATOM   3773  N   VAL B 274      85.329  67.606  50.304  1.00  0.00           N  
ATOM   3774  H   VAL B 274      86.178  68.029  49.959  1.00  0.00           H  
ATOM   3775  CA  VAL B 274      85.505  66.438  51.231  1.00  0.00           C  
ATOM   3776  HA  VAL B 274      85.141  65.594  50.644  1.00  0.00           H  
ATOM   3777  CB  VAL B 274      86.949  66.143  51.672  1.00  0.00           C  
ATOM   3778  HB  VAL B 274      87.550  65.816  50.823  1.00  0.00           H  
ATOM   3779  CG1 VAL B 274      87.697  67.369  52.218  1.00  0.00           C  
ATOM   3780 HG11 VAL B 274      88.689  67.041  52.528  1.00  0.00           H  
ATOM   3781 HG12 VAL B 274      87.720  68.141  51.449  1.00  0.00           H  
ATOM   3782 HG13 VAL B 274      87.113  67.670  53.088  1.00  0.00           H  
ATOM   3783  CG2 VAL B 274      87.000  65.055  52.752  1.00  0.00           C  
ATOM   3784 HG21 VAL B 274      87.995  64.611  52.753  1.00  0.00           H  
ATOM   3785 HG22 VAL B 274      86.683  65.460  53.713  1.00  0.00           H  
ATOM   3786 HG23 VAL B 274      86.329  64.238  52.485  1.00  0.00           H  
ATOM   3787  C   VAL B 274      84.524  66.479  52.407  1.00  0.00           C  
ATOM   3788  O   VAL B 274      84.345  67.526  53.064  1.00  0.00           O  
ATOM   3789  N   SER B 275      83.699  65.439  52.534  1.00  0.00           N  
ATOM   3790  H   SER B 275      83.967  64.649  51.965  1.00  0.00           H  
ATOM   3791  CA  SER B 275      82.411  65.440  53.233  1.00  0.00           C  
ATOM   3792  HA  SER B 275      81.732  66.230  52.914  1.00  0.00           H  
ATOM   3793  CB  SER B 275      81.715  64.131  52.856  1.00  0.00           C  
ATOM   3794  HB2 SER B 275      81.601  64.107  51.772  1.00  0.00           H  
ATOM   3795  HB3 SER B 275      82.201  63.293  53.356  1.00  0.00           H  
ATOM   3796  OG  SER B 275      80.433  64.196  53.317  1.00  0.00           O  
ATOM   3797  HG  SER B 275      79.886  64.102  52.533  1.00  0.00           H  
ATOM   3798  C   SER B 275      82.652  65.421  54.739  1.00  0.00           C  
ATOM   3799  O   SER B 275      83.450  64.616  55.300  1.00  0.00           O  
ATOM   3800  N   LYS B 276      81.755  66.107  55.502  1.00  0.00           N  
ATOM   3801  H   LYS B 276      81.144  66.775  55.056  1.00  0.00           H  
ATOM   3802  CA  LYS B 276      81.465  65.901  56.956  1.00  0.00           C  
ATOM   3803  HA  LYS B 276      82.349  65.794  57.584  1.00  0.00           H  
ATOM   3804  CB  LYS B 276      80.722  67.117  57.526  1.00  0.00           C  
ATOM   3805  HB2 LYS B 276      79.845  67.331  56.916  1.00  0.00           H  
ATOM   3806  HB3 LYS B 276      80.506  66.921  58.576  1.00  0.00           H  
ATOM   3807  CG  LYS B 276      81.461  68.443  57.452  1.00  0.00           C  
ATOM   3808  HG2 LYS B 276      82.525  68.221  57.376  1.00  0.00           H  
ATOM   3809  HG3 LYS B 276      81.151  69.014  56.576  1.00  0.00           H  
ATOM   3810  CD  LYS B 276      81.219  69.311  58.672  1.00  0.00           C  
ATOM   3811  HD2 LYS B 276      80.161  69.554  58.768  1.00  0.00           H  
ATOM   3812  HD3 LYS B 276      81.598  68.700  59.491  1.00  0.00           H  
ATOM   3813  CE  LYS B 276      81.948  70.647  58.635  1.00  0.00           C  
ATOM   3814  HE2 LYS B 276      81.937  70.932  59.687  1.00  0.00           H  
ATOM   3815  HE3 LYS B 276      83.000  70.476  58.407  1.00  0.00           H  
ATOM   3816  NZ  LYS B 276      81.229  71.755  57.934  1.00  0.00           N  
ATOM   3817  HZ1 LYS B 276      80.384  72.031  58.414  1.00  0.00           H  
ATOM   3818  HZ2 LYS B 276      81.712  72.642  57.923  1.00  0.00           H  
ATOM   3819  HZ3 LYS B 276      80.954  71.518  56.991  1.00  0.00           H  
ATOM   3820  C   LYS B 276      80.697  64.657  57.300  1.00  0.00           C  
ATOM   3821  O   LYS B 276      80.132  64.648  58.346  1.00  0.00           O  
ATOM   3822  N   THR B 277      80.785  63.568  56.514  1.00  0.00           N  
ATOM   3823  H   THR B 277      81.384  63.615  55.702  1.00  0.00           H  
ATOM   3824  CA  THR B 277      80.315  62.263  56.917  1.00  0.00           C  
ATOM   3825  HA  THR B 277      79.892  62.310  57.920  1.00  0.00           H  
ATOM   3826  CB  THR B 277      79.114  61.859  55.987  1.00  0.00           C  
ATOM   3827  HB  THR B 277      78.836  60.867  56.344  1.00  0.00           H  
ATOM   3828  CG2 THR B 277      77.892  62.811  56.155  1.00  0.00           C  
ATOM   3829 HG21 THR B 277      78.017  63.835  55.803  1.00  0.00           H  
ATOM   3830 HG22 THR B 277      77.044  62.353  55.647  1.00  0.00           H  
ATOM   3831 HG23 THR B 277      77.618  62.786  57.209  1.00  0.00           H  
ATOM   3832  OG1 THR B 277      79.500  61.755  54.689  1.00  0.00           O  
ATOM   3833  HG1 THR B 277      79.492  62.641  54.320  1.00  0.00           H  
ATOM   3834  C   THR B 277      81.429  61.226  57.067  1.00  0.00           C  
ATOM   3835  O   THR B 277      82.378  61.220  56.305  1.00  0.00           O  
ATOM   3836  N   ARG B 278      81.233  60.323  58.067  1.00  0.00           N  
ATOM   3837  H   ARG B 278      80.422  60.325  58.668  1.00  0.00           H  
ATOM   3838  CA  ARG B 278      82.283  59.401  58.293  1.00  0.00           C  
ATOM   3839  HA  ARG B 278      83.236  59.925  58.231  1.00  0.00           H  
ATOM   3840  CB  ARG B 278      82.094  58.871  59.751  1.00  0.00           C  
ATOM   3841  HB2 ARG B 278      81.030  58.668  59.872  1.00  0.00           H  
ATOM   3842  HB3 ARG B 278      82.742  58.012  59.920  1.00  0.00           H  
ATOM   3843  CG  ARG B 278      82.447  59.965  60.722  1.00  0.00           C  
ATOM   3844  HG2 ARG B 278      83.342  60.518  60.440  1.00  0.00           H  
ATOM   3845  HG3 ARG B 278      81.573  60.606  60.842  1.00  0.00           H  
ATOM   3846  CD  ARG B 278      82.836  59.519  62.188  1.00  0.00           C  
ATOM   3847  HD2 ARG B 278      82.123  58.814  62.616  1.00  0.00           H  
ATOM   3848  HD3 ARG B 278      83.798  59.057  61.964  1.00  0.00           H  
ATOM   3849  NE  ARG B 278      83.113  60.641  63.063  1.00  0.00           N  
ATOM   3850  HE  ARG B 278      83.198  61.494  62.528  1.00  0.00           H  
ATOM   3851  CZ  ARG B 278      83.276  60.530  64.378  1.00  0.00           C  
ATOM   3852  NH1 ARG B 278      83.215  59.422  65.084  1.00  0.00           N  
ATOM   3853 HH11 ARG B 278      82.961  58.575  64.597  1.00  0.00           H  
ATOM   3854 HH12 ARG B 278      83.651  59.504  65.991  1.00  0.00           H  
ATOM   3855  NH2 ARG B 278      83.533  61.585  65.147  1.00  0.00           N  
ATOM   3856 HH21 ARG B 278      83.310  62.520  64.835  1.00  0.00           H  
ATOM   3857 HH22 ARG B 278      83.917  61.442  66.070  1.00  0.00           H  
ATOM   3858  C   ARG B 278      82.258  58.264  57.279  1.00  0.00           C  
ATOM   3859  O   ARG B 278      81.235  57.625  57.192  1.00  0.00           O  
ATOM   3860  N   GLY B 279      83.395  57.978  56.639  1.00  0.00           N  
ATOM   3861  H   GLY B 279      84.158  58.526  57.012  1.00  0.00           H  
ATOM   3862  CA  GLY B 279      83.647  56.941  55.635  1.00  0.00           C  
ATOM   3863  HA2 GLY B 279      82.742  56.410  55.339  1.00  0.00           H  
ATOM   3864  HA3 GLY B 279      84.092  57.411  54.758  1.00  0.00           H  
ATOM   3865  C   GLY B 279      84.582  55.812  56.247  1.00  0.00           C  
ATOM   3866  O   GLY B 279      85.127  55.826  57.350  1.00  0.00           O  
ATOM   3867  N   LYS B 280      84.801  54.679  55.507  1.00  0.00           N  
ATOM   3868  H   LYS B 280      84.678  54.726  54.505  1.00  0.00           H  
ATOM   3869  CA  LYS B 280      85.354  53.376  55.950  1.00  0.00           C  
ATOM   3870  HA  LYS B 280      85.207  52.702  55.106  1.00  0.00           H  
ATOM   3871  CB  LYS B 280      86.894  53.520  56.133  1.00  0.00           C  
ATOM   3872  HB2 LYS B 280      87.302  54.157  55.348  1.00  0.00           H  
ATOM   3873  HB3 LYS B 280      87.063  53.899  57.141  1.00  0.00           H  
ATOM   3874  CG  LYS B 280      87.529  52.120  55.878  1.00  0.00           C  
ATOM   3875  HG2 LYS B 280      87.127  51.353  56.540  1.00  0.00           H  
ATOM   3876  HG3 LYS B 280      87.308  51.799  54.860  1.00  0.00           H  
ATOM   3877  CD  LYS B 280      89.014  52.092  56.195  1.00  0.00           C  
ATOM   3878  HD2 LYS B 280      89.475  52.840  55.550  1.00  0.00           H  
ATOM   3879  HD3 LYS B 280      89.111  52.384  57.241  1.00  0.00           H  
ATOM   3880  CE  LYS B 280      89.703  50.772  55.975  1.00  0.00           C  
ATOM   3881  HE2 LYS B 280      89.311  50.136  56.768  1.00  0.00           H  
ATOM   3882  HE3 LYS B 280      89.365  50.380  55.016  1.00  0.00           H  
ATOM   3883  NZ  LYS B 280      91.088  50.839  56.136  1.00  0.00           N  
ATOM   3884  HZ1 LYS B 280      91.510  51.496  55.495  1.00  0.00           H  
ATOM   3885  HZ2 LYS B 280      91.306  51.168  57.065  1.00  0.00           H  
ATOM   3886  HZ3 LYS B 280      91.496  49.915  56.128  1.00  0.00           H  
ATOM   3887  C   LYS B 280      84.548  52.729  57.001  1.00  0.00           C  
ATOM   3888  O   LYS B 280      85.067  52.284  57.971  1.00  0.00           O  
ATOM   3889  N   ALA B 281      83.212  52.614  56.717  1.00  0.00           N  
ATOM   3890  H   ALA B 281      82.751  52.895  55.863  1.00  0.00           H  
ATOM   3891  CA  ALA B 281      82.332  51.852  57.539  1.00  0.00           C  
ATOM   3892  HA  ALA B 281      82.961  51.129  58.059  1.00  0.00           H  
ATOM   3893  CB  ALA B 281      81.686  52.723  58.657  1.00  0.00           C  
ATOM   3894  HB1 ALA B 281      82.416  53.255  59.267  1.00  0.00           H  
ATOM   3895  HB2 ALA B 281      81.030  53.406  58.116  1.00  0.00           H  
ATOM   3896  HB3 ALA B 281      81.125  52.097  59.351  1.00  0.00           H  
ATOM   3897  C   ALA B 281      81.228  51.148  56.729  1.00  0.00           C  
ATOM   3898  O   ALA B 281      80.896  51.799  55.724  1.00  0.00           O  
ATOM   3899  N   LYS B 282      80.512  50.091  57.229  1.00  0.00           N  
ATOM   3900  H   LYS B 282      80.976  49.604  57.982  1.00  0.00           H  
ATOM   3901  CA  LYS B 282      79.293  49.526  56.575  1.00  0.00           C  
ATOM   3902  HA  LYS B 282      79.597  49.175  55.589  1.00  0.00           H  
ATOM   3903  CB  LYS B 282      78.964  48.252  57.419  1.00  0.00           C  
ATOM   3904  HB2 LYS B 282      78.879  48.406  58.495  1.00  0.00           H  
ATOM   3905  HB3 LYS B 282      78.022  47.768  57.158  1.00  0.00           H  
ATOM   3906  CG  LYS B 282      79.968  47.055  57.186  1.00  0.00           C  
ATOM   3907  HG2 LYS B 282      79.930  46.862  56.114  1.00  0.00           H  
ATOM   3908  HG3 LYS B 282      80.992  47.370  57.392  1.00  0.00           H  
ATOM   3909  CD  LYS B 282      79.632  45.743  58.037  1.00  0.00           C  
ATOM   3910  HD2 LYS B 282      79.866  45.768  59.101  1.00  0.00           H  
ATOM   3911  HD3 LYS B 282      78.580  45.488  57.909  1.00  0.00           H  
ATOM   3912  CE  LYS B 282      80.479  44.623  57.470  1.00  0.00           C  
ATOM   3913  HE2 LYS B 282      80.504  44.682  56.382  1.00  0.00           H  
ATOM   3914  HE3 LYS B 282      81.496  44.642  57.862  1.00  0.00           H  
ATOM   3915  NZ  LYS B 282      79.848  43.359  57.864  1.00  0.00           N  
ATOM   3916  HZ1 LYS B 282      80.366  42.608  57.431  1.00  0.00           H  
ATOM   3917  HZ2 LYS B 282      79.851  43.169  58.856  1.00  0.00           H  
ATOM   3918  HZ3 LYS B 282      78.895  43.236  57.551  1.00  0.00           H  
ATOM   3919  C   LYS B 282      78.042  50.446  56.498  1.00  0.00           C  
ATOM   3920  O   LYS B 282      77.195  50.234  55.651  1.00  0.00           O  
ATOM   3921  N   VAL B 283      77.960  51.419  57.425  1.00  0.00           N  
ATOM   3922  H   VAL B 283      78.687  51.475  58.124  1.00  0.00           H  
ATOM   3923  CA  VAL B 283      76.915  52.458  57.412  1.00  0.00           C  
ATOM   3924  HA  VAL B 283      75.944  51.970  57.498  1.00  0.00           H  
ATOM   3925  CB  VAL B 283      76.933  53.410  58.600  1.00  0.00           C  
ATOM   3926  HB  VAL B 283      77.872  53.963  58.581  1.00  0.00           H  
ATOM   3927  CG1 VAL B 283      75.744  54.467  58.590  1.00  0.00           C  
ATOM   3928 HG11 VAL B 283      75.658  54.995  59.540  1.00  0.00           H  
ATOM   3929 HG12 VAL B 283      75.967  55.193  57.808  1.00  0.00           H  
ATOM   3930 HG13 VAL B 283      74.810  53.989  58.297  1.00  0.00           H  
ATOM   3931  CG2 VAL B 283      76.999  52.623  59.916  1.00  0.00           C  
ATOM   3932 HG21 VAL B 283      77.841  51.930  59.913  1.00  0.00           H  
ATOM   3933 HG22 VAL B 283      77.121  53.282  60.775  1.00  0.00           H  
ATOM   3934 HG23 VAL B 283      76.122  52.008  60.115  1.00  0.00           H  
ATOM   3935  C   VAL B 283      77.021  53.370  56.160  1.00  0.00           C  
ATOM   3936  O   VAL B 283      77.892  54.142  56.120  1.00  0.00           O  
ATOM   3937  N   THR B 284      76.035  53.313  55.187  1.00  0.00           N  
ATOM   3938  H   THR B 284      75.262  52.675  55.311  1.00  0.00           H  
ATOM   3939  CA  THR B 284      75.924  54.189  53.908  1.00  0.00           C  
ATOM   3940  HA  THR B 284      76.948  54.061  53.558  1.00  0.00           H  
ATOM   3941  CB  THR B 284      75.070  53.545  52.835  1.00  0.00           C  
ATOM   3942  HB  THR B 284      75.382  53.908  51.855  1.00  0.00           H  
ATOM   3943  CG2 THR B 284      75.288  52.075  52.696  1.00  0.00           C  
ATOM   3944 HG21 THR B 284      74.849  51.496  53.509  1.00  0.00           H  
ATOM   3945 HG22 THR B 284      74.704  51.780  51.825  1.00  0.00           H  
ATOM   3946 HG23 THR B 284      76.353  51.877  52.812  1.00  0.00           H  
ATOM   3947  OG1 THR B 284      73.680  53.859  52.888  1.00  0.00           O  
ATOM   3948  HG1 THR B 284      73.228  53.618  52.076  1.00  0.00           H  
ATOM   3949  C   THR B 284      75.659  55.678  54.164  1.00  0.00           C  
ATOM   3950  O   THR B 284      75.454  56.101  55.331  1.00  0.00           O  
ATOM   3951  N   GLY B 285      75.851  56.523  53.186  1.00  0.00           N  
ATOM   3952  H   GLY B 285      75.894  56.230  52.220  1.00  0.00           H  
ATOM   3953  CA  GLY B 285      76.069  57.941  53.472  1.00  0.00           C  
ATOM   3954  HA2 GLY B 285      75.192  58.582  53.380  1.00  0.00           H  
ATOM   3955  HA3 GLY B 285      76.284  58.168  54.517  1.00  0.00           H  
ATOM   3956  C   GLY B 285      77.299  58.561  52.802  1.00  0.00           C  
ATOM   3957  O   GLY B 285      77.339  59.804  52.745  1.00  0.00           O  
ATOM   3958  N   ARG B 286      78.264  57.776  52.305  1.00  0.00           N  
ATOM   3959  H   ARG B 286      78.180  56.770  52.346  1.00  0.00           H  
ATOM   3960  CA  ARG B 286      79.677  58.265  51.890  1.00  0.00           C  
ATOM   3961  HA  ARG B 286      79.518  59.256  51.465  1.00  0.00           H  
ATOM   3962  CB  ARG B 286      80.433  58.374  53.184  1.00  0.00           C  
ATOM   3963  HB2 ARG B 286      79.936  59.062  53.868  1.00  0.00           H  
ATOM   3964  HB3 ARG B 286      80.362  57.388  53.644  1.00  0.00           H  
ATOM   3965  CG  ARG B 286      81.792  58.941  53.180  1.00  0.00           C  
ATOM   3966  HG2 ARG B 286      82.159  58.758  54.190  1.00  0.00           H  
ATOM   3967  HG3 ARG B 286      82.300  58.326  52.437  1.00  0.00           H  
ATOM   3968  CD  ARG B 286      81.838  60.461  52.870  1.00  0.00           C  
ATOM   3969  HD2 ARG B 286      81.001  60.712  52.219  1.00  0.00           H  
ATOM   3970  HD3 ARG B 286      81.670  60.953  53.828  1.00  0.00           H  
ATOM   3971  NE  ARG B 286      83.132  60.833  52.288  1.00  0.00           N  
ATOM   3972  HE  ARG B 286      83.231  60.904  51.286  1.00  0.00           H  
ATOM   3973  CZ  ARG B 286      84.249  61.086  52.927  1.00  0.00           C  
ATOM   3974  NH1 ARG B 286      84.326  61.106  54.224  1.00  0.00           N  
ATOM   3975 HH11 ARG B 286      83.402  61.220  54.614  1.00  0.00           H  
ATOM   3976 HH12 ARG B 286      85.134  61.497  54.687  1.00  0.00           H  
ATOM   3977  NH2 ARG B 286      85.361  61.241  52.327  1.00  0.00           N  
ATOM   3978 HH21 ARG B 286      85.292  61.331  51.324  1.00  0.00           H  
ATOM   3979 HH22 ARG B 286      86.232  61.297  52.836  1.00  0.00           H  
ATOM   3980  C   ARG B 286      80.332  57.350  50.835  1.00  0.00           C  
ATOM   3981  O   ARG B 286      80.438  56.168  51.092  1.00  0.00           O  
ATOM   3982  N   TRP B 287      80.709  57.877  49.614  1.00  0.00           N  
ATOM   3983  H   TRP B 287      80.532  58.857  49.447  1.00  0.00           H  
ATOM   3984  CA  TRP B 287      81.041  57.143  48.370  1.00  0.00           C  
ATOM   3985  HA  TRP B 287      81.286  56.094  48.538  1.00  0.00           H  
ATOM   3986  CB  TRP B 287      79.909  57.310  47.457  1.00  0.00           C  
ATOM   3987  HB2 TRP B 287      80.158  56.723  46.574  1.00  0.00           H  
ATOM   3988  HB3 TRP B 287      79.038  56.917  47.980  1.00  0.00           H  
ATOM   3989  CG  TRP B 287      79.565  58.703  47.116  1.00  0.00           C  
ATOM   3990  CD1 TRP B 287      79.952  59.432  46.000  1.00  0.00           C  
ATOM   3991  HD1 TRP B 287      80.670  59.137  45.250  1.00  0.00           H  
ATOM   3992  NE1 TRP B 287      79.410  60.705  45.995  1.00  0.00           N  
ATOM   3993  HE1 TRP B 287      79.674  61.424  45.336  1.00  0.00           H  
ATOM   3994  CE2 TRP B 287      78.585  60.928  47.064  1.00  0.00           C  
ATOM   3995  CZ2 TRP B 287      77.735  61.963  47.439  1.00  0.00           C  
ATOM   3996  HZ2 TRP B 287      77.639  62.827  46.798  1.00  0.00           H  
ATOM   3997  CH2 TRP B 287      76.966  61.882  48.568  1.00  0.00           C  
ATOM   3998  HH2 TRP B 287      76.312  62.685  48.872  1.00  0.00           H  
ATOM   3999  CZ3 TRP B 287      77.137  60.781  49.431  1.00  0.00           C  
ATOM   4000  HZ3 TRP B 287      76.546  60.596  50.316  1.00  0.00           H  
ATOM   4001  CE3 TRP B 287      77.909  59.681  49.033  1.00  0.00           C  
ATOM   4002  HE3 TRP B 287      78.044  58.825  49.676  1.00  0.00           H  
ATOM   4003  CD2 TRP B 287      78.615  59.679  47.781  1.00  0.00           C  
ATOM   4004  C   TRP B 287      82.378  57.820  47.744  1.00  0.00           C  
ATOM   4005  O   TRP B 287      82.964  57.198  46.854  1.00  0.00           O  
ATOM   4006  N   LYS B 288      82.885  58.918  48.217  1.00  0.00           N  
ATOM   4007  H   LYS B 288      82.294  59.388  48.887  1.00  0.00           H  
ATOM   4008  CA  LYS B 288      84.272  59.492  47.892  1.00  0.00           C  
ATOM   4009  HA  LYS B 288      85.050  58.730  47.927  1.00  0.00           H  
ATOM   4010  CB  LYS B 288      84.339  60.217  46.571  1.00  0.00           C  
ATOM   4011  HB2 LYS B 288      85.312  60.654  46.346  1.00  0.00           H  
ATOM   4012  HB3 LYS B 288      84.162  59.539  45.736  1.00  0.00           H  
ATOM   4013  CG  LYS B 288      83.320  61.345  46.564  1.00  0.00           C  
ATOM   4014  HG2 LYS B 288      82.307  60.958  46.454  1.00  0.00           H  
ATOM   4015  HG3 LYS B 288      83.459  61.856  47.516  1.00  0.00           H  
ATOM   4016  CD  LYS B 288      83.487  62.302  45.421  1.00  0.00           C  
ATOM   4017  HD2 LYS B 288      84.489  62.717  45.524  1.00  0.00           H  
ATOM   4018  HD3 LYS B 288      83.316  61.750  44.497  1.00  0.00           H  
ATOM   4019  CE  LYS B 288      82.394  63.404  45.553  1.00  0.00           C  
ATOM   4020  HE2 LYS B 288      82.650  64.000  44.677  1.00  0.00           H  
ATOM   4021  HE3 LYS B 288      81.491  62.808  45.417  1.00  0.00           H  
ATOM   4022  NZ  LYS B 288      82.463  64.205  46.816  1.00  0.00           N  
ATOM   4023  HZ1 LYS B 288      81.950  65.067  46.701  1.00  0.00           H  
ATOM   4024  HZ2 LYS B 288      82.196  63.642  47.611  1.00  0.00           H  
ATOM   4025  HZ3 LYS B 288      83.434  64.431  46.977  1.00  0.00           H  
ATOM   4026  C   LYS B 288      84.740  60.265  49.102  1.00  0.00           C  
ATOM   4027  O   LYS B 288      83.967  60.949  49.756  1.00  0.00           O  
ATOM   4028  OXT LYS B 288      85.922  60.441  49.266  1.00  0.00           O  
TER    4029      LYS   288 
ATOM   4029  N   MET C   0      54.083  54.440  94.403  1.00  0.00           N  
ATOM   4030  H1  MET C   0      54.831  55.096  94.232  1.00  0.00           H  
ATOM   4031  H2  MET C   0      54.023  54.055  95.335  1.00  0.00           H  
ATOM   4032  H3  MET C   0      54.307  53.534  94.017  1.00  0.00           H  
ATOM   4033  CA  MET C   0      52.774  54.937  94.009  1.00  0.00           C  
ATOM   4034  HA  MET C   0      52.108  54.198  94.455  1.00  0.00           H  
ATOM   4035  CB  MET C   0      52.429  56.296  94.653  1.00  0.00           C  
ATOM   4036  HB2 MET C   0      52.654  56.105  95.702  1.00  0.00           H  
ATOM   4037  HB3 MET C   0      52.890  57.202  94.258  1.00  0.00           H  
ATOM   4038  CG  MET C   0      50.840  56.544  94.615  1.00  0.00           C  
ATOM   4039  HG2 MET C   0      50.542  56.590  93.567  1.00  0.00           H  
ATOM   4040  HG3 MET C   0      50.365  55.648  95.012  1.00  0.00           H  
ATOM   4041  SD  MET C   0      50.093  57.983  95.327  1.00  0.00           S  
ATOM   4042  CE  MET C   0      49.783  57.526  97.001  1.00  0.00           C  
ATOM   4043  HE1 MET C   0      49.359  56.524  96.951  1.00  0.00           H  
ATOM   4044  HE2 MET C   0      50.757  57.391  97.470  1.00  0.00           H  
ATOM   4045  HE3 MET C   0      49.226  58.254  97.592  1.00  0.00           H  
ATOM   4046  C   MET C   0      52.506  54.990  92.483  1.00  0.00           C  
ATOM   4047  O   MET C   0      51.473  54.658  91.893  1.00  0.00           O  
ATOM   4048  N   ALA C   1      53.566  55.473  91.696  1.00  0.00           N  
ATOM   4049  H   ALA C   1      54.418  55.870  92.066  1.00  0.00           H  
ATOM   4050  CA  ALA C   1      53.703  55.311  90.173  1.00  0.00           C  
ATOM   4051  HA  ALA C   1      52.948  55.860  89.610  1.00  0.00           H  
ATOM   4052  CB  ALA C   1      55.066  55.933  89.722  1.00  0.00           C  
ATOM   4053  HB1 ALA C   1      54.872  56.091  88.661  1.00  0.00           H  
ATOM   4054  HB2 ALA C   1      55.100  56.932  90.155  1.00  0.00           H  
ATOM   4055  HB3 ALA C   1      55.895  55.248  89.899  1.00  0.00           H  
ATOM   4056  C   ALA C   1      53.449  53.955  89.689  1.00  0.00           C  
ATOM   4057  O   ALA C   1      52.901  53.663  88.601  1.00  0.00           O  
ATOM   4058  N   ASP C   2      53.806  52.911  90.520  1.00  0.00           N  
ATOM   4059  H   ASP C   2      54.402  53.071  91.320  1.00  0.00           H  
ATOM   4060  CA  ASP C   2      53.386  51.499  90.278  1.00  0.00           C  
ATOM   4061  HA  ASP C   2      53.697  51.285  89.256  1.00  0.00           H  
ATOM   4062  CB  ASP C   2      54.157  50.507  91.147  1.00  0.00           C  
ATOM   4063  HB2 ASP C   2      53.748  49.521  90.924  1.00  0.00           H  
ATOM   4064  HB3 ASP C   2      55.234  50.479  90.980  1.00  0.00           H  
ATOM   4065  CG  ASP C   2      53.877  50.716  92.624  1.00  0.00           C  
ATOM   4066  OD1 ASP C   2      53.219  51.697  93.114  1.00  0.00           O  
ATOM   4067  OD2 ASP C   2      54.388  49.858  93.383  1.00  0.00           O  
ATOM   4068  C   ASP C   2      51.873  51.159  90.406  1.00  0.00           C  
ATOM   4069  O   ASP C   2      51.450  49.989  90.373  1.00  0.00           O  
ATOM   4070  N   GLY C   3      50.958  52.090  90.711  1.00  0.00           N  
ATOM   4071  H   GLY C   3      51.339  52.989  90.971  1.00  0.00           H  
ATOM   4072  CA  GLY C   3      49.524  51.949  90.909  1.00  0.00           C  
ATOM   4073  HA2 GLY C   3      49.083  52.880  90.553  1.00  0.00           H  
ATOM   4074  HA3 GLY C   3      49.135  51.118  90.321  1.00  0.00           H  
ATOM   4075  C   GLY C   3      49.189  51.715  92.371  1.00  0.00           C  
ATOM   4076  O   GLY C   3      48.059  51.800  92.704  1.00  0.00           O  
ATOM   4077  N   SER C   4      50.191  51.359  93.179  1.00  0.00           N  
ATOM   4078  H   SER C   4      51.165  51.356  92.911  1.00  0.00           H  
ATOM   4079  CA  SER C   4      49.909  51.066  94.623  1.00  0.00           C  
ATOM   4080  HA  SER C   4      48.911  50.665  94.798  1.00  0.00           H  
ATOM   4081  CB  SER C   4      50.919  50.057  95.145  1.00  0.00           C  
ATOM   4082  HB2 SER C   4      50.463  49.402  95.888  1.00  0.00           H  
ATOM   4083  HB3 SER C   4      51.223  49.425  94.310  1.00  0.00           H  
ATOM   4084  OG  SER C   4      52.012  50.823  95.504  1.00  0.00           O  
ATOM   4085  HG  SER C   4      52.501  51.165  94.752  1.00  0.00           H  
ATOM   4086  C   SER C   4      49.835  52.287  95.502  1.00  0.00           C  
ATOM   4087  O   SER C   4      50.308  53.361  95.039  1.00  0.00           O  
ATOM   4088  N   SER C   5      49.325  52.239  96.774  1.00  0.00           N  
ATOM   4089  H   SER C   5      49.142  51.285  97.051  1.00  0.00           H  
ATOM   4090  CA  SER C   5      49.269  53.385  97.696  1.00  0.00           C  
ATOM   4091  HA  SER C   5      48.846  54.259  97.199  1.00  0.00           H  
ATOM   4092  CB  SER C   5      48.370  52.909  98.965  1.00  0.00           C  
ATOM   4093  HB2 SER C   5      47.412  52.638  98.523  1.00  0.00           H  
ATOM   4094  HB3 SER C   5      48.945  52.147  99.492  1.00  0.00           H  
ATOM   4095  OG  SER C   5      48.095  53.945  99.950  1.00  0.00           O  
ATOM   4096  HG  SER C   5      47.682  54.723  99.568  1.00  0.00           H  
ATOM   4097  C   SER C   5      50.509  53.894  98.338  1.00  0.00           C  
ATOM   4098  O   SER C   5      50.546  55.110  98.608  1.00  0.00           O  
ATOM   4099  N   ASP C   6      51.484  53.029  98.445  1.00  0.00           N  
ATOM   4100  H   ASP C   6      51.380  52.055  98.199  1.00  0.00           H  
ATOM   4101  CA  ASP C   6      52.780  53.395  99.074  1.00  0.00           C  
ATOM   4102  HA  ASP C   6      52.415  53.621 100.076  1.00  0.00           H  
ATOM   4103  CB  ASP C   6      53.576  52.142  99.229  1.00  0.00           C  
ATOM   4104  HB2 ASP C   6      53.733  51.768  98.218  1.00  0.00           H  
ATOM   4105  HB3 ASP C   6      54.560  52.374  99.637  1.00  0.00           H  
ATOM   4106  CG  ASP C   6      53.021  51.036 100.124  1.00  0.00           C  
ATOM   4107  OD1 ASP C   6      51.962  51.150 100.838  1.00  0.00           O  
ATOM   4108  OD2 ASP C   6      53.576  49.842 100.111  1.00  0.00           O  
ATOM   4109  C   ASP C   6      53.598  54.614  98.467  1.00  0.00           C  
ATOM   4110  O   ASP C   6      53.888  54.570  97.257  1.00  0.00           O  
ATOM   4111  N   ALA C   7      54.000  55.605  99.290  1.00  0.00           N  
ATOM   4112  H   ALA C   7      53.839  55.586 100.287  1.00  0.00           H  
ATOM   4113  CA  ALA C   7      54.598  56.826  98.681  1.00  0.00           C  
ATOM   4114  HA  ALA C   7      53.975  57.050  97.814  1.00  0.00           H  
ATOM   4115  CB  ALA C   7      54.431  58.078  99.601  1.00  0.00           C  
ATOM   4116  HB1 ALA C   7      54.976  58.907  99.147  1.00  0.00           H  
ATOM   4117  HB2 ALA C   7      53.397  58.309  99.857  1.00  0.00           H  
ATOM   4118  HB3 ALA C   7      55.005  57.917 100.514  1.00  0.00           H  
ATOM   4119  C   ALA C   7      55.996  56.623  98.104  1.00  0.00           C  
ATOM   4120  O   ALA C   7      56.577  57.606  97.606  1.00  0.00           O  
ATOM   4121  N   ALA C   8      56.576  55.373  97.993  1.00  0.00           N  
ATOM   4122  H   ALA C   8      55.875  54.674  98.194  1.00  0.00           H  
ATOM   4123  CA  ALA C   8      57.961  55.047  97.580  1.00  0.00           C  
ATOM   4124  HA  ALA C   8      58.610  55.878  97.858  1.00  0.00           H  
ATOM   4125  CB  ALA C   8      58.421  53.785  98.330  1.00  0.00           C  
ATOM   4126  HB1 ALA C   8      58.826  54.022  99.314  1.00  0.00           H  
ATOM   4127  HB2 ALA C   8      57.671  52.995  98.364  1.00  0.00           H  
ATOM   4128  HB3 ALA C   8      59.240  53.377  97.738  1.00  0.00           H  
ATOM   4129  C   ALA C   8      58.172  54.815  96.084  1.00  0.00           C  
ATOM   4130  O   ALA C   8      57.249  54.402  95.404  1.00  0.00           O  
ATOM   4131  N   ARG C   9      59.372  54.977  95.548  1.00  0.00           N  
ATOM   4132  H   ARG C   9      60.134  55.284  96.136  1.00  0.00           H  
ATOM   4133  CA  ARG C   9      59.817  54.558  94.249  1.00  0.00           C  
ATOM   4134  HA  ARG C   9      58.993  54.946  93.649  1.00  0.00           H  
ATOM   4135  CB  ARG C   9      61.182  55.244  93.959  1.00  0.00           C  
ATOM   4136  HB2 ARG C   9      61.015  56.319  94.034  1.00  0.00           H  
ATOM   4137  HB3 ARG C   9      61.848  54.882  94.742  1.00  0.00           H  
ATOM   4138  CG  ARG C   9      61.764  54.833  92.560  1.00  0.00           C  
ATOM   4139  HG2 ARG C   9      61.864  53.750  92.490  1.00  0.00           H  
ATOM   4140  HG3 ARG C   9      60.982  55.115  91.855  1.00  0.00           H  
ATOM   4141  CD  ARG C   9      63.075  55.466  92.160  1.00  0.00           C  
ATOM   4142  HD2 ARG C   9      63.871  55.194  92.853  1.00  0.00           H  
ATOM   4143  HD3 ARG C   9      63.389  55.020  91.217  1.00  0.00           H  
ATOM   4144  NE  ARG C   9      62.945  56.979  92.031  1.00  0.00           N  
ATOM   4145  HE  ARG C   9      62.183  57.327  91.466  1.00  0.00           H  
ATOM   4146  CZ  ARG C   9      63.715  57.876  92.629  1.00  0.00           C  
ATOM   4147  NH1 ARG C   9      64.871  57.554  93.100  1.00  0.00           N  
ATOM   4148 HH11 ARG C   9      65.238  56.626  92.947  1.00  0.00           H  
ATOM   4149 HH12 ARG C   9      65.475  58.295  93.425  1.00  0.00           H  
ATOM   4150  NH2 ARG C   9      63.338  59.093  92.759  1.00  0.00           N  
ATOM   4151 HH21 ARG C   9      62.379  59.323  92.538  1.00  0.00           H  
ATOM   4152 HH22 ARG C   9      63.992  59.648  93.292  1.00  0.00           H  
ATOM   4153  C   ARG C   9      59.895  53.018  94.107  1.00  0.00           C  
ATOM   4154  O   ARG C   9      60.190  52.212  95.012  1.00  0.00           O  
ATOM   4155  N   GLU C  10      59.488  52.414  92.992  1.00  0.00           N  
ATOM   4156  H   GLU C  10      59.117  53.022  92.276  1.00  0.00           H  
ATOM   4157  CA  GLU C  10      59.195  50.950  92.829  1.00  0.00           C  
ATOM   4158  HA  GLU C  10      58.701  50.533  93.707  1.00  0.00           H  
ATOM   4159  CB  GLU C  10      58.155  50.777  91.683  1.00  0.00           C  
ATOM   4160  HB2 GLU C  10      58.028  49.702  91.562  1.00  0.00           H  
ATOM   4161  HB3 GLU C  10      57.210  51.155  92.073  1.00  0.00           H  
ATOM   4162  CG  GLU C  10      58.460  51.281  90.276  1.00  0.00           C  
ATOM   4163  HG2 GLU C  10      59.353  50.723  89.994  1.00  0.00           H  
ATOM   4164  HG3 GLU C  10      57.647  51.089  89.577  1.00  0.00           H  
ATOM   4165  CD  GLU C  10      58.762  52.817  90.202  1.00  0.00           C  
ATOM   4166  OE1 GLU C  10      58.144  53.594  90.903  1.00  0.00           O  
ATOM   4167  OE2 GLU C  10      59.596  53.175  89.383  1.00  0.00           O  
ATOM   4168  C   GLU C  10      60.528  50.276  92.578  1.00  0.00           C  
ATOM   4169  O   GLU C  10      61.452  50.783  91.915  1.00  0.00           O  
ATOM   4170  N   PRO C  11      60.757  49.032  93.127  1.00  0.00           N  
ATOM   4171  CD  PRO C  11      59.882  48.301  94.044  1.00  0.00           C  
ATOM   4172  HD2 PRO C  11      59.015  48.065  93.427  1.00  0.00           H  
ATOM   4173  HD3 PRO C  11      59.578  48.924  94.885  1.00  0.00           H  
ATOM   4174  CG  PRO C  11      60.571  47.023  94.419  1.00  0.00           C  
ATOM   4175  HG2 PRO C  11      59.799  46.259  94.513  1.00  0.00           H  
ATOM   4176  HG3 PRO C  11      61.247  47.057  95.273  1.00  0.00           H  
ATOM   4177  CB  PRO C  11      61.390  46.723  93.145  1.00  0.00           C  
ATOM   4178  HB2 PRO C  11      60.823  46.341  92.296  1.00  0.00           H  
ATOM   4179  HB3 PRO C  11      62.217  46.076  93.437  1.00  0.00           H  
ATOM   4180  CA  PRO C  11      61.936  48.119  92.705  1.00  0.00           C  
ATOM   4181  HA  PRO C  11      62.745  48.398  93.380  1.00  0.00           H  
ATOM   4182  C   PRO C  11      62.302  48.144  91.171  1.00  0.00           C  
ATOM   4183  O   PRO C  11      61.438  48.332  90.314  1.00  0.00           O  
ATOM   4184  N   ARG C  12      63.645  47.980  90.933  1.00  0.00           N  
ATOM   4185  H   ARG C  12      64.123  47.659  91.762  1.00  0.00           H  
ATOM   4186  CA  ARG C  12      64.118  47.908  89.545  1.00  0.00           C  
ATOM   4187  HA  ARG C  12      63.735  48.812  89.072  1.00  0.00           H  
ATOM   4188  CB  ARG C  12      65.687  47.901  89.538  1.00  0.00           C  
ATOM   4189  HB2 ARG C  12      66.112  47.112  90.158  1.00  0.00           H  
ATOM   4190  HB3 ARG C  12      65.972  47.799  88.491  1.00  0.00           H  
ATOM   4191  CG  ARG C  12      66.251  49.320  89.816  1.00  0.00           C  
ATOM   4192  HG2 ARG C  12      65.583  50.009  89.299  1.00  0.00           H  
ATOM   4193  HG3 ARG C  12      66.169  49.548  90.879  1.00  0.00           H  
ATOM   4194  CD  ARG C  12      67.662  49.466  89.364  1.00  0.00           C  
ATOM   4195  HD2 ARG C  12      68.014  50.233  90.054  1.00  0.00           H  
ATOM   4196  HD3 ARG C  12      68.127  48.507  89.589  1.00  0.00           H  
ATOM   4197  NE  ARG C  12      67.758  49.865  87.989  1.00  0.00           N  
ATOM   4198  HE  ARG C  12      66.959  50.365  87.623  1.00  0.00           H  
ATOM   4199  CZ  ARG C  12      68.560  49.453  86.998  1.00  0.00           C  
ATOM   4200  NH1 ARG C  12      69.659  48.856  87.331  1.00  0.00           N  
ATOM   4201 HH11 ARG C  12      69.895  48.645  88.290  1.00  0.00           H  
ATOM   4202 HH12 ARG C  12      70.400  48.673  86.670  1.00  0.00           H  
ATOM   4203  NH2 ARG C  12      68.496  49.860  85.760  1.00  0.00           N  
ATOM   4204 HH21 ARG C  12      67.652  50.330  85.468  1.00  0.00           H  
ATOM   4205 HH22 ARG C  12      69.307  49.650  85.195  1.00  0.00           H  
ATOM   4206  C   ARG C  12      63.648  46.593  88.835  1.00  0.00           C  
ATOM   4207  O   ARG C  12      63.541  45.523  89.441  1.00  0.00           O  
ATOM   4208  N   PRO C  13      63.417  46.610  87.470  1.00  0.00           N  
ATOM   4209  CD  PRO C  13      63.416  47.818  86.629  1.00  0.00           C  
ATOM   4210  HD2 PRO C  13      64.322  48.376  86.863  1.00  0.00           H  
ATOM   4211  HD3 PRO C  13      62.510  48.396  86.810  1.00  0.00           H  
ATOM   4212  CG  PRO C  13      63.451  47.329  85.209  1.00  0.00           C  
ATOM   4213  HG2 PRO C  13      64.488  47.313  84.874  1.00  0.00           H  
ATOM   4214  HG3 PRO C  13      62.892  47.995  84.551  1.00  0.00           H  
ATOM   4215  CB  PRO C  13      62.853  45.892  85.236  1.00  0.00           C  
ATOM   4216  HB2 PRO C  13      63.077  45.150  84.470  1.00  0.00           H  
ATOM   4217  HB3 PRO C  13      61.764  45.873  85.266  1.00  0.00           H  
ATOM   4218  CA  PRO C  13      63.259  45.426  86.638  1.00  0.00           C  
ATOM   4219  HA  PRO C  13      62.462  44.802  87.041  1.00  0.00           H  
ATOM   4220  C   PRO C  13      64.495  44.576  86.572  1.00  0.00           C  
ATOM   4221  O   PRO C  13      65.573  45.019  87.025  1.00  0.00           O  
ATOM   4222  N   ALA C  14      64.314  43.317  86.253  1.00  0.00           N  
ATOM   4223  H   ALA C  14      63.458  42.923  85.890  1.00  0.00           H  
ATOM   4224  CA  ALA C  14      65.522  42.486  86.158  1.00  0.00           C  
ATOM   4225  HA  ALA C  14      66.156  42.551  87.042  1.00  0.00           H  
ATOM   4226  CB  ALA C  14      65.139  41.020  86.006  1.00  0.00           C  
ATOM   4227  HB1 ALA C  14      64.758  40.634  86.952  1.00  0.00           H  
ATOM   4228  HB2 ALA C  14      64.362  41.010  85.241  1.00  0.00           H  
ATOM   4229  HB3 ALA C  14      65.984  40.407  85.693  1.00  0.00           H  
ATOM   4230  C   ALA C  14      66.410  42.989  84.998  1.00  0.00           C  
ATOM   4231  O   ALA C  14      65.832  43.215  83.908  1.00  0.00           O  
ATOM   4232  N   PRO C  15      67.785  43.076  85.058  1.00  0.00           N  
ATOM   4233  CD  PRO C  15      68.567  42.911  86.219  1.00  0.00           C  
ATOM   4234  HD2 PRO C  15      68.356  41.901  86.571  1.00  0.00           H  
ATOM   4235  HD3 PRO C  15      68.180  43.649  86.922  1.00  0.00           H  
ATOM   4236  CG  PRO C  15      69.952  43.173  85.832  1.00  0.00           C  
ATOM   4237  HG2 PRO C  15      70.321  42.187  85.549  1.00  0.00           H  
ATOM   4238  HG3 PRO C  15      70.544  43.619  86.631  1.00  0.00           H  
ATOM   4239  CB  PRO C  15      69.907  44.094  84.613  1.00  0.00           C  
ATOM   4240  HB2 PRO C  15      70.758  43.969  83.944  1.00  0.00           H  
ATOM   4241  HB3 PRO C  15      69.800  45.050  85.127  1.00  0.00           H  
ATOM   4242  CA  PRO C  15      68.630  43.620  83.974  1.00  0.00           C  
ATOM   4243  HA  PRO C  15      68.193  44.492  83.489  1.00  0.00           H  
ATOM   4244  C   PRO C  15      68.962  42.601  82.929  1.00  0.00           C  
ATOM   4245  O   PRO C  15      69.538  41.583  83.275  1.00  0.00           O  
ATOM   4246  N   ALA C  16      68.682  42.904  81.641  1.00  0.00           N  
ATOM   4247  H   ALA C  16      68.381  43.860  81.520  1.00  0.00           H  
ATOM   4248  CA  ALA C  16      68.575  42.002  80.521  1.00  0.00           C  
ATOM   4249  HA  ALA C  16      67.852  41.203  80.686  1.00  0.00           H  
ATOM   4250  CB  ALA C  16      68.170  42.834  79.289  1.00  0.00           C  
ATOM   4251  HB1 ALA C  16      67.327  43.414  79.665  1.00  0.00           H  
ATOM   4252  HB2 ALA C  16      68.983  43.451  78.906  1.00  0.00           H  
ATOM   4253  HB3 ALA C  16      67.868  42.224  78.438  1.00  0.00           H  
ATOM   4254  C   ALA C  16      69.881  41.349  80.131  1.00  0.00           C  
ATOM   4255  O   ALA C  16      70.989  41.951  80.326  1.00  0.00           O  
ATOM   4256  N   PRO C  17      69.975  40.218  79.466  1.00  0.00           N  
ATOM   4257  CD  PRO C  17      68.826  39.349  79.122  1.00  0.00           C  
ATOM   4258  HD2 PRO C  17      68.086  39.928  78.570  1.00  0.00           H  
ATOM   4259  HD3 PRO C  17      68.437  39.008  80.082  1.00  0.00           H  
ATOM   4260  CG  PRO C  17      69.272  38.200  78.312  1.00  0.00           C  
ATOM   4261  HG2 PRO C  17      69.140  38.644  77.326  1.00  0.00           H  
ATOM   4262  HG3 PRO C  17      68.700  37.274  78.366  1.00  0.00           H  
ATOM   4263  CB  PRO C  17      70.751  38.049  78.748  1.00  0.00           C  
ATOM   4264  HB2 PRO C  17      71.380  37.568  77.999  1.00  0.00           H  
ATOM   4265  HB3 PRO C  17      70.877  37.426  79.633  1.00  0.00           H  
ATOM   4266  CA  PRO C  17      71.216  39.496  79.082  1.00  0.00           C  
ATOM   4267  HA  PRO C  17      72.005  39.540  79.832  1.00  0.00           H  
ATOM   4268  C   PRO C  17      71.887  40.113  77.823  1.00  0.00           C  
ATOM   4269  O   PRO C  17      72.561  39.408  77.088  1.00  0.00           O  
ATOM   4270  N   ILE C  18      71.746  41.377  77.578  1.00  0.00           N  
ATOM   4271  H   ILE C  18      71.391  42.017  78.274  1.00  0.00           H  
ATOM   4272  CA  ILE C  18      72.318  42.049  76.387  1.00  0.00           C  
ATOM   4273  HA  ILE C  18      72.267  41.231  75.669  1.00  0.00           H  
ATOM   4274  CB  ILE C  18      71.479  43.172  75.850  1.00  0.00           C  
ATOM   4275  HB  ILE C  18      71.563  44.047  76.496  1.00  0.00           H  
ATOM   4276  CG2 ILE C  18      72.167  43.633  74.549  1.00  0.00           C  
ATOM   4277 HG21 ILE C  18      73.139  44.056  74.804  1.00  0.00           H  
ATOM   4278 HG22 ILE C  18      72.215  42.841  73.802  1.00  0.00           H  
ATOM   4279 HG23 ILE C  18      71.672  44.431  73.996  1.00  0.00           H  
ATOM   4280  CG1 ILE C  18      70.026  42.642  75.543  1.00  0.00           C  
ATOM   4281 HG12 ILE C  18      69.491  42.350  76.447  1.00  0.00           H  
ATOM   4282 HG13 ILE C  18      70.058  41.796  74.857  1.00  0.00           H  
ATOM   4283  CD1 ILE C  18      69.142  43.777  74.927  1.00  0.00           C  
ATOM   4284 HD11 ILE C  18      68.085  43.527  75.021  1.00  0.00           H  
ATOM   4285 HD12 ILE C  18      69.202  44.675  75.542  1.00  0.00           H  
ATOM   4286 HD13 ILE C  18      69.420  44.068  73.914  1.00  0.00           H  
ATOM   4287  C   ILE C  18      73.727  42.417  76.712  1.00  0.00           C  
ATOM   4288  O   ILE C  18      73.928  43.343  77.573  1.00  0.00           O  
ATOM   4289  N   ARG C  19      74.732  41.781  76.025  1.00  0.00           N  
ATOM   4290  H   ARG C  19      74.509  41.145  75.273  1.00  0.00           H  
ATOM   4291  CA  ARG C  19      76.179  41.896  76.251  1.00  0.00           C  
ATOM   4292  HA  ARG C  19      76.415  42.339  77.218  1.00  0.00           H  
ATOM   4293  CB  ARG C  19      76.721  40.451  76.115  1.00  0.00           C  
ATOM   4294  HB2 ARG C  19      76.497  40.065  75.120  1.00  0.00           H  
ATOM   4295  HB3 ARG C  19      77.808  40.521  76.061  1.00  0.00           H  
ATOM   4296  CG  ARG C  19      76.319  39.467  77.237  1.00  0.00           C  
ATOM   4297  HG2 ARG C  19      75.288  39.117  77.272  1.00  0.00           H  
ATOM   4298  HG3 ARG C  19      76.814  38.498  77.168  1.00  0.00           H  
ATOM   4299  CD  ARG C  19      76.498  39.993  78.732  1.00  0.00           C  
ATOM   4300  HD2 ARG C  19      77.556  40.243  78.803  1.00  0.00           H  
ATOM   4301  HD3 ARG C  19      75.941  40.923  78.850  1.00  0.00           H  
ATOM   4302  NE  ARG C  19      76.195  38.928  79.714  1.00  0.00           N  
ATOM   4303  HE  ARG C  19      76.600  38.021  79.533  1.00  0.00           H  
ATOM   4304  CZ  ARG C  19      75.255  38.846  80.582  1.00  0.00           C  
ATOM   4305  NH1 ARG C  19      74.515  39.912  80.798  1.00  0.00           N  
ATOM   4306 HH11 ARG C  19      74.805  40.846  80.543  1.00  0.00           H  
ATOM   4307 HH12 ARG C  19      73.981  39.947  81.654  1.00  0.00           H  
ATOM   4308  NH2 ARG C  19      74.881  37.765  81.181  1.00  0.00           N  
ATOM   4309 HH21 ARG C  19      75.387  36.892  81.159  1.00  0.00           H  
ATOM   4310 HH22 ARG C  19      74.224  37.957  81.925  1.00  0.00           H  
ATOM   4311  C   ARG C  19      76.852  42.824  75.242  1.00  0.00           C  
ATOM   4312  O   ARG C  19      77.929  43.319  75.588  1.00  0.00           O  
ATOM   4313  N   ARG C  20      76.339  43.013  73.970  1.00  0.00           N  
ATOM   4314  H   ARG C  20      75.428  42.616  73.792  1.00  0.00           H  
ATOM   4315  CA  ARG C  20      76.791  44.007  72.912  1.00  0.00           C  
ATOM   4316  HA  ARG C  20      77.176  44.897  73.409  1.00  0.00           H  
ATOM   4317  CB  ARG C  20      77.791  43.462  71.927  1.00  0.00           C  
ATOM   4318  HB2 ARG C  20      77.322  42.543  71.576  1.00  0.00           H  
ATOM   4319  HB3 ARG C  20      78.040  44.199  71.164  1.00  0.00           H  
ATOM   4320  CG  ARG C  20      79.155  43.106  72.707  1.00  0.00           C  
ATOM   4321  HG2 ARG C  20      79.643  44.003  73.089  1.00  0.00           H  
ATOM   4322  HG3 ARG C  20      78.924  42.308  73.412  1.00  0.00           H  
ATOM   4323  CD  ARG C  20      80.107  42.553  71.653  1.00  0.00           C  
ATOM   4324  HD2 ARG C  20      79.510  41.756  71.211  1.00  0.00           H  
ATOM   4325  HD3 ARG C  20      80.191  43.356  70.920  1.00  0.00           H  
ATOM   4326  NE  ARG C  20      81.340  42.059  72.230  1.00  0.00           N  
ATOM   4327  HE  ARG C  20      81.696  42.443  73.094  1.00  0.00           H  
ATOM   4328  CZ  ARG C  20      82.149  41.155  71.716  1.00  0.00           C  
ATOM   4329  NH1 ARG C  20      83.031  40.494  72.493  1.00  0.00           N  
ATOM   4330 HH11 ARG C  20      82.974  40.629  73.492  1.00  0.00           H  
ATOM   4331 HH12 ARG C  20      83.685  39.841  72.085  1.00  0.00           H  
ATOM   4332  NH2 ARG C  20      82.010  40.820  70.515  1.00  0.00           N  
ATOM   4333 HH21 ARG C  20      81.253  41.218  69.979  1.00  0.00           H  
ATOM   4334 HH22 ARG C  20      82.524  40.005  70.213  1.00  0.00           H  
ATOM   4335  C   ARG C  20      75.602  44.576  72.168  1.00  0.00           C  
ATOM   4336  O   ARG C  20      74.558  43.971  72.049  1.00  0.00           O  
ATOM   4337  N   ARG C  21      75.708  45.866  71.778  1.00  0.00           N  
ATOM   4338  H   ARG C  21      76.594  46.345  71.854  1.00  0.00           H  
ATOM   4339  CA  ARG C  21      74.649  46.603  70.983  1.00  0.00           C  
ATOM   4340  HA  ARG C  21      73.663  46.375  71.388  1.00  0.00           H  
ATOM   4341  CB  ARG C  21      74.993  48.090  71.001  1.00  0.00           C  
ATOM   4342  HB2 ARG C  21      76.068  48.231  70.884  1.00  0.00           H  
ATOM   4343  HB3 ARG C  21      74.471  48.476  70.126  1.00  0.00           H  
ATOM   4344  CG  ARG C  21      74.509  48.734  72.282  1.00  0.00           C  
ATOM   4345  HG2 ARG C  21      73.419  48.746  72.304  1.00  0.00           H  
ATOM   4346  HG3 ARG C  21      74.826  48.230  73.195  1.00  0.00           H  
ATOM   4347  CD  ARG C  21      74.966  50.148  72.230  1.00  0.00           C  
ATOM   4348  HD2 ARG C  21      76.054  50.108  72.268  1.00  0.00           H  
ATOM   4349  HD3 ARG C  21      74.640  50.594  71.291  1.00  0.00           H  
ATOM   4350  NE  ARG C  21      74.565  50.854  73.439  1.00  0.00           N  
ATOM   4351  HE  ARG C  21      75.036  50.536  74.274  1.00  0.00           H  
ATOM   4352  CZ  ARG C  21      73.805  51.931  73.658  1.00  0.00           C  
ATOM   4353  NH1 ARG C  21      73.089  52.486  72.716  1.00  0.00           N  
ATOM   4354 HH11 ARG C  21      73.186  52.126  71.778  1.00  0.00           H  
ATOM   4355 HH12 ARG C  21      72.504  53.251  73.023  1.00  0.00           H  
ATOM   4356  NH2 ARG C  21      73.795  52.425  74.820  1.00  0.00           N  
ATOM   4357 HH21 ARG C  21      74.230  51.877  75.549  1.00  0.00           H  
ATOM   4358 HH22 ARG C  21      73.144  53.094  75.205  1.00  0.00           H  
ATOM   4359  C   ARG C  21      74.645  46.179  69.475  1.00  0.00           C  
ATOM   4360  O   ARG C  21      75.696  46.101  68.856  1.00  0.00           O  
ATOM   4361  N   SER C  22      73.498  45.902  68.929  1.00  0.00           N  
ATOM   4362  H   SER C  22      72.656  46.088  69.455  1.00  0.00           H  
ATOM   4363  CA  SER C  22      73.239  45.317  67.561  1.00  0.00           C  
ATOM   4364  HA  SER C  22      74.038  44.607  67.346  1.00  0.00           H  
ATOM   4365  CB  SER C  22      71.886  44.592  67.670  1.00  0.00           C  
ATOM   4366  HB2 SER C  22      71.102  45.325  67.857  1.00  0.00           H  
ATOM   4367  HB3 SER C  22      71.811  44.076  66.712  1.00  0.00           H  
ATOM   4368  OG  SER C  22      71.808  43.688  68.760  1.00  0.00           O  
ATOM   4369  HG  SER C  22      71.962  42.781  68.485  1.00  0.00           H  
ATOM   4370  C   SER C  22      73.228  46.367  66.422  1.00  0.00           C  
ATOM   4371  O   SER C  22      73.004  47.573  66.562  1.00  0.00           O  
ATOM   4372  N   SER C  23      73.505  45.858  65.201  1.00  0.00           N  
ATOM   4373  H   SER C  23      73.592  44.857  65.104  1.00  0.00           H  
ATOM   4374  CA  SER C  23      73.333  46.609  63.889  1.00  0.00           C  
ATOM   4375  HA  SER C  23      74.005  47.466  63.859  1.00  0.00           H  
ATOM   4376  CB  SER C  23      73.843  45.706  62.717  1.00  0.00           C  
ATOM   4377  HB2 SER C  23      73.711  46.379  61.869  1.00  0.00           H  
ATOM   4378  HB3 SER C  23      74.906  45.489  62.822  1.00  0.00           H  
ATOM   4379  OG  SER C  23      73.058  44.520  62.637  1.00  0.00           O  
ATOM   4380  HG  SER C  23      72.774  44.483  61.721  1.00  0.00           H  
ATOM   4381  C   SER C  23      71.802  46.989  63.716  1.00  0.00           C  
ATOM   4382  O   SER C  23      70.929  46.458  64.463  1.00  0.00           O  
ATOM   4383  N   ASN C  24      71.476  47.938  62.862  1.00  0.00           N  
ATOM   4384  H   ASN C  24      72.218  48.279  62.267  1.00  0.00           H  
ATOM   4385  CA  ASN C  24      70.107  48.557  62.764  1.00  0.00           C  
ATOM   4386  HA  ASN C  24      69.330  47.792  62.788  1.00  0.00           H  
ATOM   4387  CB  ASN C  24      69.985  49.453  63.931  1.00  0.00           C  
ATOM   4388  HB2 ASN C  24      70.258  48.993  64.881  1.00  0.00           H  
ATOM   4389  HB3 ASN C  24      70.696  50.279  63.912  1.00  0.00           H  
ATOM   4390  CG  ASN C  24      68.560  50.056  63.948  1.00  0.00           C  
ATOM   4391  OD1 ASN C  24      68.224  51.052  63.275  1.00  0.00           O  
ATOM   4392  ND2 ASN C  24      67.617  49.493  64.629  1.00  0.00           N  
ATOM   4393 HD21 ASN C  24      66.743  49.998  64.685  1.00  0.00           H  
ATOM   4394 HD22 ASN C  24      67.765  48.660  65.180  1.00  0.00           H  
ATOM   4395  C   ASN C  24      69.980  49.361  61.480  1.00  0.00           C  
ATOM   4396  O   ASN C  24      70.907  50.025  61.045  1.00  0.00           O  
ATOM   4397  N   TYR C  25      68.859  49.273  60.677  1.00  0.00           N  
ATOM   4398  H   TYR C  25      68.102  48.669  60.967  1.00  0.00           H  
ATOM   4399  CA  TYR C  25      68.650  49.954  59.430  1.00  0.00           C  
ATOM   4400  HA  TYR C  25      69.570  49.782  58.871  1.00  0.00           H  
ATOM   4401  CB  TYR C  25      67.575  49.268  58.446  1.00  0.00           C  
ATOM   4402  HB2 TYR C  25      68.143  49.127  57.526  1.00  0.00           H  
ATOM   4403  HB3 TYR C  25      67.302  48.304  58.877  1.00  0.00           H  
ATOM   4404  CG  TYR C  25      66.294  50.022  58.153  1.00  0.00           C  
ATOM   4405  CD1 TYR C  25      66.212  50.676  56.917  1.00  0.00           C  
ATOM   4406  HD1 TYR C  25      67.065  50.774  56.262  1.00  0.00           H  
ATOM   4407  CE1 TYR C  25      65.153  51.440  56.582  1.00  0.00           C  
ATOM   4408  HE1 TYR C  25      65.139  52.151  55.768  1.00  0.00           H  
ATOM   4409  CZ  TYR C  25      64.075  51.505  57.458  1.00  0.00           C  
ATOM   4410  OH  TYR C  25      62.970  52.334  57.198  1.00  0.00           O  
ATOM   4411  HH  TYR C  25      62.835  52.568  56.277  1.00  0.00           H  
ATOM   4412  CE2 TYR C  25      64.089  50.762  58.676  1.00  0.00           C  
ATOM   4413  HE2 TYR C  25      63.242  50.801  59.345  1.00  0.00           H  
ATOM   4414  CD2 TYR C  25      65.196  50.069  59.048  1.00  0.00           C  
ATOM   4415  HD2 TYR C  25      65.232  49.591  60.016  1.00  0.00           H  
ATOM   4416  C   TYR C  25      68.547  51.492  59.471  1.00  0.00           C  
ATOM   4417  O   TYR C  25      68.696  52.239  58.497  1.00  0.00           O  
ATOM   4418  N   ARG C  26      68.136  52.061  60.592  1.00  0.00           N  
ATOM   4419  H   ARG C  26      67.964  51.457  61.383  1.00  0.00           H  
ATOM   4420  CA  ARG C  26      67.892  53.475  60.814  1.00  0.00           C  
ATOM   4421  HA  ARG C  26      67.547  53.837  59.846  1.00  0.00           H  
ATOM   4422  CB  ARG C  26      66.695  53.568  61.800  1.00  0.00           C  
ATOM   4423  HB2 ARG C  26      67.065  53.084  62.704  1.00  0.00           H  
ATOM   4424  HB3 ARG C  26      66.590  54.629  62.027  1.00  0.00           H  
ATOM   4425  CG  ARG C  26      65.275  53.007  61.314  1.00  0.00           C  
ATOM   4426  HG2 ARG C  26      65.411  51.926  61.284  1.00  0.00           H  
ATOM   4427  HG3 ARG C  26      64.559  53.306  62.078  1.00  0.00           H  
ATOM   4428  CD  ARG C  26      64.858  53.651  59.993  1.00  0.00           C  
ATOM   4429  HD2 ARG C  26      65.425  54.580  59.932  1.00  0.00           H  
ATOM   4430  HD3 ARG C  26      65.111  52.933  59.212  1.00  0.00           H  
ATOM   4431  NE  ARG C  26      63.413  53.988  59.958  1.00  0.00           N  
ATOM   4432  HE  ARG C  26      62.812  53.455  60.571  1.00  0.00           H  
ATOM   4433  CZ  ARG C  26      62.775  54.798  59.189  1.00  0.00           C  
ATOM   4434  NH1 ARG C  26      61.527  54.696  59.033  1.00  0.00           N  
ATOM   4435 HH11 ARG C  26      61.057  53.879  59.397  1.00  0.00           H  
ATOM   4436 HH12 ARG C  26      61.087  55.301  58.355  1.00  0.00           H  
ATOM   4437  NH2 ARG C  26      63.293  55.679  58.419  1.00  0.00           N  
ATOM   4438 HH21 ARG C  26      64.282  55.759  58.229  1.00  0.00           H  
ATOM   4439 HH22 ARG C  26      62.638  56.293  57.956  1.00  0.00           H  
ATOM   4440  C   ARG C  26      69.171  54.277  61.239  1.00  0.00           C  
ATOM   4441  O   ARG C  26      69.073  55.411  61.666  1.00  0.00           O  
ATOM   4442  N   ALA C  27      70.416  53.680  61.156  1.00  0.00           N  
ATOM   4443  H   ALA C  27      70.418  52.782  60.693  1.00  0.00           H  
ATOM   4444  CA  ALA C  27      71.688  54.304  61.377  1.00  0.00           C  
ATOM   4445  HA  ALA C  27      71.583  55.065  62.151  1.00  0.00           H  
ATOM   4446  CB  ALA C  27      72.654  53.331  61.902  1.00  0.00           C  
ATOM   4447  HB1 ALA C  27      73.480  53.776  62.456  1.00  0.00           H  
ATOM   4448  HB2 ALA C  27      72.232  52.644  62.636  1.00  0.00           H  
ATOM   4449  HB3 ALA C  27      72.931  52.617  61.127  1.00  0.00           H  
ATOM   4450  C   ALA C  27      72.197  55.119  60.123  1.00  0.00           C  
ATOM   4451  O   ALA C  27      71.982  54.672  58.980  1.00  0.00           O  
ATOM   4452  N   TYR C  28      72.966  56.187  60.381  1.00  0.00           N  
ATOM   4453  H   TYR C  28      72.977  56.473  61.350  1.00  0.00           H  
ATOM   4454  CA  TYR C  28      73.486  57.038  59.387  1.00  0.00           C  
ATOM   4455  HA  TYR C  28      73.599  56.470  58.464  1.00  0.00           H  
ATOM   4456  CB  TYR C  28      72.439  58.099  58.997  1.00  0.00           C  
ATOM   4457  HB2 TYR C  28      71.702  57.573  58.391  1.00  0.00           H  
ATOM   4458  HB3 TYR C  28      72.023  58.489  59.926  1.00  0.00           H  
ATOM   4459  CG  TYR C  28      72.948  59.226  58.124  1.00  0.00           C  
ATOM   4460  CD1 TYR C  28      72.769  60.501  58.674  1.00  0.00           C  
ATOM   4461  HD1 TYR C  28      72.262  60.650  59.616  1.00  0.00           H  
ATOM   4462  CE1 TYR C  28      73.328  61.601  57.967  1.00  0.00           C  
ATOM   4463  HE1 TYR C  28      73.172  62.571  58.415  1.00  0.00           H  
ATOM   4464  CZ  TYR C  28      74.090  61.448  56.802  1.00  0.00           C  
ATOM   4465  OH  TYR C  28      74.548  62.532  56.085  1.00  0.00           O  
ATOM   4466  HH  TYR C  28      75.010  62.221  55.303  1.00  0.00           H  
ATOM   4467  CE2 TYR C  28      74.219  60.173  56.226  1.00  0.00           C  
ATOM   4468  HE2 TYR C  28      74.832  60.121  55.338  1.00  0.00           H  
ATOM   4469  CD2 TYR C  28      73.745  59.022  56.967  1.00  0.00           C  
ATOM   4470  HD2 TYR C  28      74.010  58.042  56.598  1.00  0.00           H  
ATOM   4471  C   TYR C  28      74.846  57.646  59.782  1.00  0.00           C  
ATOM   4472  O   TYR C  28      75.048  58.002  60.896  1.00  0.00           O  
ATOM   4473  N   ALA C  29      75.791  57.645  58.898  1.00  0.00           N  
ATOM   4474  H   ALA C  29      75.553  57.472  57.932  1.00  0.00           H  
ATOM   4475  CA  ALA C  29      77.198  58.076  58.995  1.00  0.00           C  
ATOM   4476  HA  ALA C  29      77.772  57.423  59.653  1.00  0.00           H  
ATOM   4477  CB  ALA C  29      77.735  57.572  57.616  1.00  0.00           C  
ATOM   4478  HB1 ALA C  29      78.756  57.944  57.525  1.00  0.00           H  
ATOM   4479  HB2 ALA C  29      77.779  56.484  57.572  1.00  0.00           H  
ATOM   4480  HB3 ALA C  29      77.248  58.038  56.760  1.00  0.00           H  
ATOM   4481  C   ALA C  29      77.562  59.580  59.210  1.00  0.00           C  
ATOM   4482  O   ALA C  29      78.527  60.111  58.682  1.00  0.00           O  
ATOM   4483  N   THR C  30      76.805  60.262  60.009  1.00  0.00           N  
ATOM   4484  H   THR C  30      76.068  59.782  60.506  1.00  0.00           H  
ATOM   4485  CA  THR C  30      77.032  61.719  60.397  1.00  0.00           C  
ATOM   4486  HA  THR C  30      76.926  62.359  59.521  1.00  0.00           H  
ATOM   4487  CB  THR C  30      75.871  62.172  61.194  1.00  0.00           C  
ATOM   4488  HB  THR C  30      74.988  61.658  60.812  1.00  0.00           H  
ATOM   4489  CG2 THR C  30      75.569  63.650  61.321  1.00  0.00           C  
ATOM   4490 HG21 THR C  30      74.640  63.736  61.884  1.00  0.00           H  
ATOM   4491 HG22 THR C  30      76.396  64.115  61.859  1.00  0.00           H  
ATOM   4492 HG23 THR C  30      75.390  64.239  60.421  1.00  0.00           H  
ATOM   4493  OG1 THR C  30      76.013  61.658  62.510  1.00  0.00           O  
ATOM   4494  HG1 THR C  30      75.411  62.131  63.089  1.00  0.00           H  
ATOM   4495  C   THR C  30      78.346  62.022  61.128  1.00  0.00           C  
ATOM   4496  O   THR C  30      79.020  61.134  61.519  1.00  0.00           O  
ATOM   4497  N   GLU C  31      78.720  63.312  61.266  1.00  0.00           N  
ATOM   4498  H   GLU C  31      78.275  64.048  60.736  1.00  0.00           H  
ATOM   4499  CA  GLU C  31      79.702  63.627  62.255  1.00  0.00           C  
ATOM   4500  HA  GLU C  31      80.420  62.807  62.274  1.00  0.00           H  
ATOM   4501  CB  GLU C  31      80.401  64.944  61.802  1.00  0.00           C  
ATOM   4502  HB2 GLU C  31      80.839  64.799  60.814  1.00  0.00           H  
ATOM   4503  HB3 GLU C  31      79.769  65.823  61.674  1.00  0.00           H  
ATOM   4504  CG  GLU C  31      81.635  65.385  62.770  1.00  0.00           C  
ATOM   4505  HG2 GLU C  31      82.113  66.277  62.366  1.00  0.00           H  
ATOM   4506  HG3 GLU C  31      81.206  65.702  63.721  1.00  0.00           H  
ATOM   4507  CD  GLU C  31      82.711  64.337  63.045  1.00  0.00           C  
ATOM   4508  OE1 GLU C  31      82.864  63.387  62.230  1.00  0.00           O  
ATOM   4509  OE2 GLU C  31      83.248  64.294  64.177  1.00  0.00           O  
ATOM   4510  C   GLU C  31      79.045  63.770  63.690  1.00  0.00           C  
ATOM   4511  O   GLU C  31      78.191  64.645  63.797  1.00  0.00           O  
ATOM   4512  N   PRO C  32      79.357  62.920  64.651  1.00  0.00           N  
ATOM   4513  CD  PRO C  32      80.275  61.843  64.588  1.00  0.00           C  
ATOM   4514  HD2 PRO C  32      81.205  62.216  64.159  1.00  0.00           H  
ATOM   4515  HD3 PRO C  32      79.777  61.093  63.973  1.00  0.00           H  
ATOM   4516  CG  PRO C  32      80.421  61.291  66.013  1.00  0.00           C  
ATOM   4517  HG2 PRO C  32      81.128  61.898  66.580  1.00  0.00           H  
ATOM   4518  HG3 PRO C  32      80.735  60.255  66.143  1.00  0.00           H  
ATOM   4519  CB  PRO C  32      78.955  61.542  66.434  1.00  0.00           C  
ATOM   4520  HB2 PRO C  32      78.947  61.485  67.522  1.00  0.00           H  
ATOM   4521  HB3 PRO C  32      78.321  60.780  65.980  1.00  0.00           H  
ATOM   4522  CA  PRO C  32      78.591  62.872  65.954  1.00  0.00           C  
ATOM   4523  HA  PRO C  32      77.528  62.900  65.715  1.00  0.00           H  
ATOM   4524  C   PRO C  32      78.780  64.064  66.954  1.00  0.00           C  
ATOM   4525  O   PRO C  32      79.038  63.890  68.153  1.00  0.00           O  
ATOM   4526  N   HIE C  33      78.858  65.291  66.381  1.00  0.00           N  
ATOM   4527  H   HIE C  33      78.522  65.374  65.432  1.00  0.00           H  
ATOM   4528  CA  HIE C  33      79.323  66.520  67.022  1.00  0.00           C  
ATOM   4529  HA  HIE C  33      80.226  66.349  67.608  1.00  0.00           H  
ATOM   4530  CB  HIE C  33      79.567  67.603  65.963  1.00  0.00           C  
ATOM   4531  HB2 HIE C  33      80.058  67.107  65.126  1.00  0.00           H  
ATOM   4532  HB3 HIE C  33      78.619  68.020  65.625  1.00  0.00           H  
ATOM   4533  CG  HIE C  33      80.338  68.703  66.461  1.00  0.00           C  
ATOM   4534  ND1 HIE C  33      79.771  69.968  66.813  1.00  0.00           N  
ATOM   4535  CE1 HIE C  33      80.729  70.791  67.162  1.00  0.00           C  
ATOM   4536  HE1 HIE C  33      80.604  71.864  67.142  1.00  0.00           H  
ATOM   4537  NE2 HIE C  33      81.879  70.118  67.166  1.00  0.00           N  
ATOM   4538  HE2 HIE C  33      82.764  70.558  67.374  1.00  0.00           H  
ATOM   4539  CD2 HIE C  33      81.660  68.857  66.716  1.00  0.00           C  
ATOM   4540  HD2 HIE C  33      82.299  67.988  66.758  1.00  0.00           H  
ATOM   4541  C   HIE C  33      78.448  67.043  68.194  1.00  0.00           C  
ATOM   4542  O   HIE C  33      78.906  67.769  69.101  1.00  0.00           O  
ATOM   4543  N   ALA C  34      77.187  66.662  68.170  1.00  0.00           N  
ATOM   4544  H   ALA C  34      76.904  66.263  67.286  1.00  0.00           H  
ATOM   4545  CA  ALA C  34      76.258  67.073  69.169  1.00  0.00           C  
ATOM   4546  HA  ALA C  34      76.313  68.153  69.299  1.00  0.00           H  
ATOM   4547  CB  ALA C  34      74.907  66.784  68.627  1.00  0.00           C  
ATOM   4548  HB1 ALA C  34      74.199  67.276  69.293  1.00  0.00           H  
ATOM   4549  HB2 ALA C  34      74.804  67.239  67.642  1.00  0.00           H  
ATOM   4550  HB3 ALA C  34      74.704  65.714  68.569  1.00  0.00           H  
ATOM   4551  C   ALA C  34      76.437  66.380  70.513  1.00  0.00           C  
ATOM   4552  O   ALA C  34      76.280  67.002  71.539  1.00  0.00           O  
ATOM   4553  N   LYS C  35      76.834  65.101  70.429  1.00  0.00           N  
ATOM   4554  H   LYS C  35      77.017  64.727  69.509  1.00  0.00           H  
ATOM   4555  CA  LYS C  35      77.123  64.272  71.646  1.00  0.00           C  
ATOM   4556  HA  LYS C  35      76.279  64.448  72.314  1.00  0.00           H  
ATOM   4557  CB  LYS C  35      77.164  62.777  71.220  1.00  0.00           C  
ATOM   4558  HB2 LYS C  35      76.481  62.588  70.392  1.00  0.00           H  
ATOM   4559  HB3 LYS C  35      78.093  62.384  70.807  1.00  0.00           H  
ATOM   4560  CG  LYS C  35      76.727  61.815  72.400  1.00  0.00           C  
ATOM   4561  HG2 LYS C  35      77.610  61.674  73.023  1.00  0.00           H  
ATOM   4562  HG3 LYS C  35      76.036  62.339  73.061  1.00  0.00           H  
ATOM   4563  CD  LYS C  35      76.199  60.470  72.045  1.00  0.00           C  
ATOM   4564  HD2 LYS C  35      75.375  60.629  71.350  1.00  0.00           H  
ATOM   4565  HD3 LYS C  35      77.038  59.923  71.617  1.00  0.00           H  
ATOM   4566  CE  LYS C  35      75.637  59.761  73.338  1.00  0.00           C  
ATOM   4567  HE2 LYS C  35      76.478  59.551  73.999  1.00  0.00           H  
ATOM   4568  HE3 LYS C  35      74.999  60.567  73.700  1.00  0.00           H  
ATOM   4569  NZ  LYS C  35      74.852  58.544  72.974  1.00  0.00           N  
ATOM   4570  HZ1 LYS C  35      74.542  58.060  73.804  1.00  0.00           H  
ATOM   4571  HZ2 LYS C  35      74.051  58.685  72.375  1.00  0.00           H  
ATOM   4572  HZ3 LYS C  35      75.429  57.877  72.482  1.00  0.00           H  
ATOM   4573  C   LYS C  35      78.393  64.666  72.414  1.00  0.00           C  
ATOM   4574  O   LYS C  35      78.636  63.965  73.368  1.00  0.00           O  
ATOM   4575  N   LYS C  36      79.248  65.682  72.073  1.00  0.00           N  
ATOM   4576  H   LYS C  36      78.870  66.245  71.324  1.00  0.00           H  
ATOM   4577  CA  LYS C  36      80.660  65.850  72.490  1.00  0.00           C  
ATOM   4578  HA  LYS C  36      81.263  64.942  72.488  1.00  0.00           H  
ATOM   4579  CB  LYS C  36      81.227  66.910  71.490  1.00  0.00           C  
ATOM   4580  HB2 LYS C  36      80.757  66.990  70.510  1.00  0.00           H  
ATOM   4581  HB3 LYS C  36      81.105  67.903  71.922  1.00  0.00           H  
ATOM   4582  CG  LYS C  36      82.714  66.660  71.325  1.00  0.00           C  
ATOM   4583  HG2 LYS C  36      83.140  66.596  72.326  1.00  0.00           H  
ATOM   4584  HG3 LYS C  36      82.925  65.808  70.678  1.00  0.00           H  
ATOM   4585  CD  LYS C  36      83.474  67.767  70.562  1.00  0.00           C  
ATOM   4586  HD2 LYS C  36      84.324  67.311  70.054  1.00  0.00           H  
ATOM   4587  HD3 LYS C  36      82.818  68.173  69.791  1.00  0.00           H  
ATOM   4588  CE  LYS C  36      84.045  68.870  71.474  1.00  0.00           C  
ATOM   4589  HE2 LYS C  36      83.441  68.943  72.378  1.00  0.00           H  
ATOM   4590  HE3 LYS C  36      85.028  68.554  71.822  1.00  0.00           H  
ATOM   4591  NZ  LYS C  36      84.198  70.153  70.810  1.00  0.00           N  
ATOM   4592  HZ1 LYS C  36      83.317  70.645  70.768  1.00  0.00           H  
ATOM   4593  HZ2 LYS C  36      84.827  70.698  71.383  1.00  0.00           H  
ATOM   4594  HZ3 LYS C  36      84.670  70.207  69.919  1.00  0.00           H  
ATOM   4595  C   LYS C  36      80.832  66.361  73.926  1.00  0.00           C  
ATOM   4596  O   LYS C  36      80.216  67.384  74.158  1.00  0.00           O  
ATOM   4597  N   LYS C  37      81.624  65.706  74.730  1.00  0.00           N  
ATOM   4598  H   LYS C  37      82.099  64.891  74.370  1.00  0.00           H  
ATOM   4599  CA  LYS C  37      81.872  66.226  76.127  1.00  0.00           C  
ATOM   4600  HA  LYS C  37      80.993  66.456  76.730  1.00  0.00           H  
ATOM   4601  CB  LYS C  37      82.470  65.118  76.989  1.00  0.00           C  
ATOM   4602  HB2 LYS C  37      83.271  64.668  76.402  1.00  0.00           H  
ATOM   4603  HB3 LYS C  37      82.889  65.581  77.882  1.00  0.00           H  
ATOM   4604  CG  LYS C  37      81.469  63.927  77.299  1.00  0.00           C  
ATOM   4605  HG2 LYS C  37      81.516  63.239  76.455  1.00  0.00           H  
ATOM   4606  HG3 LYS C  37      81.929  63.553  78.214  1.00  0.00           H  
ATOM   4607  CD  LYS C  37      80.000  64.209  77.730  1.00  0.00           C  
ATOM   4608  HD2 LYS C  37      80.028  65.009  78.470  1.00  0.00           H  
ATOM   4609  HD3 LYS C  37      79.328  64.364  76.886  1.00  0.00           H  
ATOM   4610  CE  LYS C  37      79.404  62.946  78.395  1.00  0.00           C  
ATOM   4611  HE2 LYS C  37      79.587  62.000  77.885  1.00  0.00           H  
ATOM   4612  HE3 LYS C  37      79.841  62.866  79.390  1.00  0.00           H  
ATOM   4613  NZ  LYS C  37      77.976  63.213  78.610  1.00  0.00           N  
ATOM   4614  HZ1 LYS C  37      77.656  62.634  79.373  1.00  0.00           H  
ATOM   4615  HZ2 LYS C  37      77.869  64.172  78.910  1.00  0.00           H  
ATOM   4616  HZ3 LYS C  37      77.330  63.111  77.841  1.00  0.00           H  
ATOM   4617  C   LYS C  37      82.669  67.543  76.092  1.00  0.00           C  
ATOM   4618  O   LYS C  37      83.349  67.877  75.090  1.00  0.00           O  
ATOM   4619  N   SER C  38      82.635  68.360  77.186  1.00  0.00           N  
ATOM   4620  H   SER C  38      82.065  68.025  77.949  1.00  0.00           H  
ATOM   4621  CA  SER C  38      83.165  69.727  77.230  1.00  0.00           C  
ATOM   4622  HA  SER C  38      84.138  69.833  76.751  1.00  0.00           H  
ATOM   4623  CB  SER C  38      82.339  70.618  76.368  1.00  0.00           C  
ATOM   4624  HB2 SER C  38      82.465  70.378  75.313  1.00  0.00           H  
ATOM   4625  HB3 SER C  38      81.280  70.714  76.610  1.00  0.00           H  
ATOM   4626  OG  SER C  38      82.896  71.945  76.624  1.00  0.00           O  
ATOM   4627  HG  SER C  38      83.569  72.290  76.032  1.00  0.00           H  
ATOM   4628  C   SER C  38      83.361  70.407  78.555  1.00  0.00           C  
ATOM   4629  O   SER C  38      82.478  70.443  79.359  1.00  0.00           O  
ATOM   4630  N   LYS C  39      84.585  70.868  78.809  1.00  0.00           N  
ATOM   4631  H   LYS C  39      85.268  70.618  78.108  1.00  0.00           H  
ATOM   4632  CA  LYS C  39      85.087  71.652  79.976  1.00  0.00           C  
ATOM   4633  HA  LYS C  39      84.939  71.059  80.879  1.00  0.00           H  
ATOM   4634  CB  LYS C  39      86.568  71.845  79.897  1.00  0.00           C  
ATOM   4635  HB2 LYS C  39      86.972  72.132  80.868  1.00  0.00           H  
ATOM   4636  HB3 LYS C  39      87.058  70.899  79.665  1.00  0.00           H  
ATOM   4637  CG  LYS C  39      87.113  72.816  78.761  1.00  0.00           C  
ATOM   4638  HG2 LYS C  39      86.894  72.296  77.828  1.00  0.00           H  
ATOM   4639  HG3 LYS C  39      86.548  73.747  78.809  1.00  0.00           H  
ATOM   4640  CD  LYS C  39      88.593  73.133  78.814  1.00  0.00           C  
ATOM   4641  HD2 LYS C  39      88.880  73.615  79.748  1.00  0.00           H  
ATOM   4642  HD3 LYS C  39      89.185  72.218  78.782  1.00  0.00           H  
ATOM   4643  CE  LYS C  39      88.956  74.060  77.625  1.00  0.00           C  
ATOM   4644  HE2 LYS C  39      88.807  73.646  76.627  1.00  0.00           H  
ATOM   4645  HE3 LYS C  39      88.308  74.936  77.619  1.00  0.00           H  
ATOM   4646  NZ  LYS C  39      90.230  74.649  77.776  1.00  0.00           N  
ATOM   4647  HZ1 LYS C  39      90.395  75.019  78.701  1.00  0.00           H  
ATOM   4648  HZ2 LYS C  39      91.043  74.054  77.699  1.00  0.00           H  
ATOM   4649  HZ3 LYS C  39      90.671  75.334  77.178  1.00  0.00           H  
ATOM   4650  C   LYS C  39      84.373  72.978  80.276  1.00  0.00           C  
ATOM   4651  O   LYS C  39      84.580  73.519  81.350  1.00  0.00           O  
ATOM   4652  N   ILE C  40      83.596  73.456  79.294  1.00  0.00           N  
ATOM   4653  H   ILE C  40      83.557  72.933  78.430  1.00  0.00           H  
ATOM   4654  CA  ILE C  40      82.564  74.561  79.413  1.00  0.00           C  
ATOM   4655  HA  ILE C  40      82.562  74.949  80.431  1.00  0.00           H  
ATOM   4656  CB  ILE C  40      82.879  75.706  78.387  1.00  0.00           C  
ATOM   4657  HB  ILE C  40      82.844  75.372  77.350  1.00  0.00           H  
ATOM   4658  CG2 ILE C  40      81.879  76.902  78.667  1.00  0.00           C  
ATOM   4659 HG21 ILE C  40      80.839  76.580  78.718  1.00  0.00           H  
ATOM   4660 HG22 ILE C  40      82.097  77.339  79.642  1.00  0.00           H  
ATOM   4661 HG23 ILE C  40      81.950  77.719  77.949  1.00  0.00           H  
ATOM   4662  CG1 ILE C  40      84.298  76.233  78.771  1.00  0.00           C  
ATOM   4663 HG12 ILE C  40      84.252  76.570  79.806  1.00  0.00           H  
ATOM   4664 HG13 ILE C  40      85.054  75.456  78.659  1.00  0.00           H  
ATOM   4665  CD1 ILE C  40      84.629  77.451  77.940  1.00  0.00           C  
ATOM   4666 HD11 ILE C  40      85.718  77.467  77.904  1.00  0.00           H  
ATOM   4667 HD12 ILE C  40      84.362  77.346  76.888  1.00  0.00           H  
ATOM   4668 HD13 ILE C  40      84.280  78.395  78.358  1.00  0.00           H  
ATOM   4669  C   ILE C  40      81.164  74.013  79.234  1.00  0.00           C  
ATOM   4670  O   ILE C  40      80.839  73.368  78.241  1.00  0.00           O  
ATOM   4671  N   SER C  41      80.228  74.317  80.147  1.00  0.00           N  
ATOM   4672  H   SER C  41      80.579  74.776  80.975  1.00  0.00           H  
ATOM   4673  CA  SER C  41      78.837  73.794  80.247  1.00  0.00           C  
ATOM   4674  HA  SER C  41      78.793  72.707  80.182  1.00  0.00           H  
ATOM   4675  CB  SER C  41      78.231  74.136  81.645  1.00  0.00           C  
ATOM   4676  HB2 SER C  41      77.160  73.934  81.653  1.00  0.00           H  
ATOM   4677  HB3 SER C  41      78.758  73.575  82.418  1.00  0.00           H  
ATOM   4678  OG  SER C  41      78.380  75.555  81.971  1.00  0.00           O  
ATOM   4679  HG  SER C  41      79.212  75.689  82.431  1.00  0.00           H  
ATOM   4680  C   SER C  41      78.006  74.382  79.112  1.00  0.00           C  
ATOM   4681  O   SER C  41      78.301  75.540  78.550  1.00  0.00           O  
ATOM   4682  N   ALA C  42      76.885  73.631  78.797  1.00  0.00           N  
ATOM   4683  H   ALA C  42      76.644  72.815  79.341  1.00  0.00           H  
ATOM   4684  CA  ALA C  42      75.938  73.940  77.726  1.00  0.00           C  
ATOM   4685  HA  ALA C  42      76.394  74.021  76.740  1.00  0.00           H  
ATOM   4686  CB  ALA C  42      74.934  72.784  77.672  1.00  0.00           C  
ATOM   4687  HB1 ALA C  42      74.101  72.917  76.981  1.00  0.00           H  
ATOM   4688  HB2 ALA C  42      75.434  71.841  77.451  1.00  0.00           H  
ATOM   4689  HB3 ALA C  42      74.487  72.693  78.662  1.00  0.00           H  
ATOM   4690  C   ALA C  42      75.320  75.310  78.152  1.00  0.00           C  
ATOM   4691  O   ALA C  42      75.117  76.146  77.271  1.00  0.00           O  
ATOM   4692  N   SER C  43      75.138  75.552  79.447  1.00  0.00           N  
ATOM   4693  H   SER C  43      75.210  74.808  80.126  1.00  0.00           H  
ATOM   4694  CA  SER C  43      74.734  76.874  80.151  1.00  0.00           C  
ATOM   4695  HA  SER C  43      73.889  77.114  79.506  1.00  0.00           H  
ATOM   4696  CB  SER C  43      74.137  76.707  81.584  1.00  0.00           C  
ATOM   4697  HB2 SER C  43      74.886  76.428  82.326  1.00  0.00           H  
ATOM   4698  HB3 SER C  43      73.773  77.653  81.986  1.00  0.00           H  
ATOM   4699  OG  SER C  43      73.190  75.714  81.585  1.00  0.00           O  
ATOM   4700  HG  SER C  43      73.590  74.867  81.373  1.00  0.00           H  
ATOM   4701  C   SER C  43      75.711  78.043  80.100  1.00  0.00           C  
ATOM   4702  O   SER C  43      75.297  79.131  79.756  1.00  0.00           O  
ATOM   4703  N   ARG C  44      76.994  77.833  80.406  1.00  0.00           N  
ATOM   4704  H   ARG C  44      77.373  76.984  80.802  1.00  0.00           H  
ATOM   4705  CA  ARG C  44      78.046  78.968  80.210  1.00  0.00           C  
ATOM   4706  HA  ARG C  44      77.671  79.889  80.657  1.00  0.00           H  
ATOM   4707  CB  ARG C  44      79.336  78.582  80.839  1.00  0.00           C  
ATOM   4708  HB2 ARG C  44      79.338  78.235  81.873  1.00  0.00           H  
ATOM   4709  HB3 ARG C  44      79.698  77.696  80.318  1.00  0.00           H  
ATOM   4710  CG  ARG C  44      80.395  79.647  80.590  1.00  0.00           C  
ATOM   4711  HG2 ARG C  44      81.239  79.438  81.248  1.00  0.00           H  
ATOM   4712  HG3 ARG C  44      80.717  79.553  79.553  1.00  0.00           H  
ATOM   4713  CD  ARG C  44      80.078  81.074  81.056  1.00  0.00           C  
ATOM   4714  HD2 ARG C  44      79.644  81.574  80.190  1.00  0.00           H  
ATOM   4715  HD3 ARG C  44      79.247  81.005  81.759  1.00  0.00           H  
ATOM   4716  NE  ARG C  44      81.246  81.823  81.597  1.00  0.00           N  
ATOM   4717  HE  ARG C  44      81.967  81.313  82.087  1.00  0.00           H  
ATOM   4718  CZ  ARG C  44      81.357  83.114  81.510  1.00  0.00           C  
ATOM   4719  NH1 ARG C  44      80.530  83.928  81.032  1.00  0.00           N  
ATOM   4720 HH11 ARG C  44      79.629  83.674  80.653  1.00  0.00           H  
ATOM   4721 HH12 ARG C  44      80.774  84.907  80.990  1.00  0.00           H  
ATOM   4722  NH2 ARG C  44      82.464  83.778  81.922  1.00  0.00           N  
ATOM   4723 HH21 ARG C  44      83.185  83.169  82.282  1.00  0.00           H  
ATOM   4724 HH22 ARG C  44      82.596  84.741  81.649  1.00  0.00           H  
ATOM   4725  C   ARG C  44      78.181  79.326  78.732  1.00  0.00           C  
ATOM   4726  O   ARG C  44      78.114  80.481  78.279  1.00  0.00           O  
ATOM   4727  N   LYS C  45      78.085  78.283  77.873  1.00  0.00           N  
ATOM   4728  H   LYS C  45      78.281  77.389  78.300  1.00  0.00           H  
ATOM   4729  CA  LYS C  45      78.050  78.474  76.415  1.00  0.00           C  
ATOM   4730  HA  LYS C  45      78.905  78.982  75.969  1.00  0.00           H  
ATOM   4731  CB  LYS C  45      78.050  77.074  75.678  1.00  0.00           C  
ATOM   4732  HB2 LYS C  45      77.334  76.381  76.120  1.00  0.00           H  
ATOM   4733  HB3 LYS C  45      77.854  77.213  74.615  1.00  0.00           H  
ATOM   4734  CG  LYS C  45      79.415  76.430  75.747  1.00  0.00           C  
ATOM   4735  HG2 LYS C  45      80.209  77.033  75.305  1.00  0.00           H  
ATOM   4736  HG3 LYS C  45      79.708  76.334  76.793  1.00  0.00           H  
ATOM   4737  CD  LYS C  45      79.372  75.029  75.105  1.00  0.00           C  
ATOM   4738  HD2 LYS C  45      78.523  74.488  75.522  1.00  0.00           H  
ATOM   4739  HD3 LYS C  45      79.169  75.201  74.048  1.00  0.00           H  
ATOM   4740  CE  LYS C  45      80.605  74.192  75.077  1.00  0.00           C  
ATOM   4741  HE2 LYS C  45      81.342  74.546  74.355  1.00  0.00           H  
ATOM   4742  HE3 LYS C  45      81.109  74.141  76.042  1.00  0.00           H  
ATOM   4743  NZ  LYS C  45      80.307  72.801  74.644  1.00  0.00           N  
ATOM   4744  HZ1 LYS C  45      79.588  72.302  75.147  1.00  0.00           H  
ATOM   4745  HZ2 LYS C  45      79.937  72.772  73.704  1.00  0.00           H  
ATOM   4746  HZ3 LYS C  45      81.194  72.321  74.585  1.00  0.00           H  
ATOM   4747  C   LYS C  45      76.833  79.298  75.932  1.00  0.00           C  
ATOM   4748  O   LYS C  45      77.013  80.350  75.278  1.00  0.00           O  
ATOM   4749  N   LEU C  46      75.640  78.894  76.419  1.00  0.00           N  
ATOM   4750  H   LEU C  46      75.582  78.030  76.940  1.00  0.00           H  
ATOM   4751  CA  LEU C  46      74.432  79.658  76.206  1.00  0.00           C  
ATOM   4752  HA  LEU C  46      74.198  79.649  75.142  1.00  0.00           H  
ATOM   4753  CB  LEU C  46      73.272  78.886  76.958  1.00  0.00           C  
ATOM   4754  HB2 LEU C  46      73.407  77.848  76.655  1.00  0.00           H  
ATOM   4755  HB3 LEU C  46      73.457  78.793  78.028  1.00  0.00           H  
ATOM   4756  CG  LEU C  46      71.887  79.408  76.749  1.00  0.00           C  
ATOM   4757  HG  LEU C  46      71.778  80.464  76.997  1.00  0.00           H  
ATOM   4758  CD1 LEU C  46      71.437  79.287  75.285  1.00  0.00           C  
ATOM   4759 HD11 LEU C  46      71.844  78.366  74.867  1.00  0.00           H  
ATOM   4760 HD12 LEU C  46      70.350  79.232  75.228  1.00  0.00           H  
ATOM   4761 HD13 LEU C  46      71.933  80.078  74.722  1.00  0.00           H  
ATOM   4762  CD2 LEU C  46      70.930  78.661  77.640  1.00  0.00           C  
ATOM   4763 HD21 LEU C  46      70.861  77.624  77.311  1.00  0.00           H  
ATOM   4764 HD22 LEU C  46      71.318  78.566  78.654  1.00  0.00           H  
ATOM   4765 HD23 LEU C  46      69.990  79.212  77.629  1.00  0.00           H  
ATOM   4766  C   LEU C  46      74.342  81.087  76.726  1.00  0.00           C  
ATOM   4767  O   LEU C  46      73.898  81.963  75.939  1.00  0.00           O  
ATOM   4768  N   GLN C  47      74.860  81.427  77.910  1.00  0.00           N  
ATOM   4769  H   GLN C  47      75.137  80.711  78.566  1.00  0.00           H  
ATOM   4770  CA  GLN C  47      75.009  82.749  78.491  1.00  0.00           C  
ATOM   4771  HA  GLN C  47      74.074  83.308  78.450  1.00  0.00           H  
ATOM   4772  CB  GLN C  47      75.440  82.502  79.931  1.00  0.00           C  
ATOM   4773  HB2 GLN C  47      74.725  81.883  80.472  1.00  0.00           H  
ATOM   4774  HB3 GLN C  47      76.404  82.017  80.086  1.00  0.00           H  
ATOM   4775  CG  GLN C  47      75.519  83.784  80.808  1.00  0.00           C  
ATOM   4776  HG2 GLN C  47      74.683  84.448  80.588  1.00  0.00           H  
ATOM   4777  HG3 GLN C  47      75.305  83.597  81.860  1.00  0.00           H  
ATOM   4778  CD  GLN C  47      76.780  84.616  80.633  1.00  0.00           C  
ATOM   4779  OE1 GLN C  47      77.732  84.274  80.005  1.00  0.00           O  
ATOM   4780  NE2 GLN C  47      76.739  85.798  81.234  1.00  0.00           N  
ATOM   4781 HE21 GLN C  47      77.651  86.232  81.248  1.00  0.00           H  
ATOM   4782 HE22 GLN C  47      75.855  86.172  81.548  1.00  0.00           H  
ATOM   4783  C   GLN C  47      76.046  83.553  77.686  1.00  0.00           C  
ATOM   4784  O   GLN C  47      75.752  84.723  77.400  1.00  0.00           O  
ATOM   4785  N   LEU C  48      77.106  82.911  77.141  1.00  0.00           N  
ATOM   4786  H   LEU C  48      77.340  81.966  77.411  1.00  0.00           H  
ATOM   4787  CA  LEU C  48      78.078  83.576  76.224  1.00  0.00           C  
ATOM   4788  HA  LEU C  48      78.364  84.469  76.779  1.00  0.00           H  
ATOM   4789  CB  LEU C  48      79.385  82.776  76.218  1.00  0.00           C  
ATOM   4790  HB2 LEU C  48      79.327  81.732  75.909  1.00  0.00           H  
ATOM   4791  HB3 LEU C  48      79.950  83.245  75.413  1.00  0.00           H  
ATOM   4792  CG  LEU C  48      80.192  82.819  77.490  1.00  0.00           C  
ATOM   4793  HG  LEU C  48      79.627  82.828  78.422  1.00  0.00           H  
ATOM   4794  CD1 LEU C  48      81.142  81.602  77.443  1.00  0.00           C  
ATOM   4795 HD11 LEU C  48      81.706  81.408  78.355  1.00  0.00           H  
ATOM   4796 HD12 LEU C  48      80.670  80.636  77.260  1.00  0.00           H  
ATOM   4797 HD13 LEU C  48      81.912  81.772  76.690  1.00  0.00           H  
ATOM   4798  CD2 LEU C  48      81.099  84.121  77.643  1.00  0.00           C  
ATOM   4799 HD21 LEU C  48      80.533  85.051  77.671  1.00  0.00           H  
ATOM   4800 HD22 LEU C  48      81.538  84.173  78.639  1.00  0.00           H  
ATOM   4801 HD23 LEU C  48      81.784  83.998  76.804  1.00  0.00           H  
ATOM   4802  C   LEU C  48      77.577  83.919  74.820  1.00  0.00           C  
ATOM   4803  O   LEU C  48      77.874  85.058  74.450  1.00  0.00           O  
ATOM   4804  N   LYS C  49      76.781  82.984  74.260  1.00  0.00           N  
ATOM   4805  H   LYS C  49      76.719  82.160  74.840  1.00  0.00           H  
ATOM   4806  CA  LYS C  49      76.010  83.054  73.021  1.00  0.00           C  
ATOM   4807  HA  LYS C  49      76.556  83.413  72.148  1.00  0.00           H  
ATOM   4808  CB  LYS C  49      75.524  81.669  72.619  1.00  0.00           C  
ATOM   4809  HB2 LYS C  49      76.310  80.913  72.611  1.00  0.00           H  
ATOM   4810  HB3 LYS C  49      74.750  81.381  73.329  1.00  0.00           H  
ATOM   4811  CG  LYS C  49      74.775  81.664  71.235  1.00  0.00           C  
ATOM   4812  HG2 LYS C  49      73.990  82.417  71.314  1.00  0.00           H  
ATOM   4813  HG3 LYS C  49      75.469  82.020  70.473  1.00  0.00           H  
ATOM   4814  CD  LYS C  49      74.255  80.254  70.894  1.00  0.00           C  
ATOM   4815  HD2 LYS C  49      73.493  79.892  71.584  1.00  0.00           H  
ATOM   4816  HD3 LYS C  49      73.665  80.313  69.980  1.00  0.00           H  
ATOM   4817  CE  LYS C  49      75.400  79.207  70.696  1.00  0.00           C  
ATOM   4818  HE2 LYS C  49      75.928  79.628  69.841  1.00  0.00           H  
ATOM   4819  HE3 LYS C  49      75.994  79.296  71.605  1.00  0.00           H  
ATOM   4820  NZ  LYS C  49      74.992  77.855  70.365  1.00  0.00           N  
ATOM   4821  HZ1 LYS C  49      74.257  77.881  69.673  1.00  0.00           H  
ATOM   4822  HZ2 LYS C  49      75.803  77.289  70.157  1.00  0.00           H  
ATOM   4823  HZ3 LYS C  49      74.658  77.301  71.142  1.00  0.00           H  
ATOM   4824  C   LYS C  49      74.892  84.122  73.222  1.00  0.00           C  
ATOM   4825  O   LYS C  49      74.763  84.959  72.340  1.00  0.00           O  
ATOM   4826  N   THR C  50      74.171  84.071  74.345  1.00  0.00           N  
ATOM   4827  H   THR C  50      74.327  83.417  75.099  1.00  0.00           H  
ATOM   4828  CA  THR C  50      73.225  85.111  74.725  1.00  0.00           C  
ATOM   4829  HA  THR C  50      72.361  85.030  74.065  1.00  0.00           H  
ATOM   4830  CB  THR C  50      72.561  84.598  76.062  1.00  0.00           C  
ATOM   4831  HB  THR C  50      73.326  84.274  76.768  1.00  0.00           H  
ATOM   4832  CG2 THR C  50      71.714  85.738  76.743  1.00  0.00           C  
ATOM   4833 HG21 THR C  50      70.889  86.099  76.129  1.00  0.00           H  
ATOM   4834 HG22 THR C  50      71.291  85.464  77.709  1.00  0.00           H  
ATOM   4835 HG23 THR C  50      72.341  86.606  76.947  1.00  0.00           H  
ATOM   4836  OG1 THR C  50      71.804  83.442  75.854  1.00  0.00           O  
ATOM   4837  HG1 THR C  50      72.501  82.786  75.786  1.00  0.00           H  
ATOM   4838  C   THR C  50      73.802  86.462  74.803  1.00  0.00           C  
ATOM   4839  O   THR C  50      73.169  87.392  74.403  1.00  0.00           O  
ATOM   4840  N   LEU C  51      75.038  86.705  75.251  1.00  0.00           N  
ATOM   4841  H   LEU C  51      75.565  85.925  75.618  1.00  0.00           H  
ATOM   4842  CA  LEU C  51      75.708  88.052  75.227  1.00  0.00           C  
ATOM   4843  HA  LEU C  51      74.951  88.732  75.618  1.00  0.00           H  
ATOM   4844  CB  LEU C  51      76.942  87.921  76.089  1.00  0.00           C  
ATOM   4845  HB2 LEU C  51      76.586  87.672  77.089  1.00  0.00           H  
ATOM   4846  HB3 LEU C  51      77.721  87.263  75.701  1.00  0.00           H  
ATOM   4847  CG  LEU C  51      77.783  89.243  76.313  1.00  0.00           C  
ATOM   4848  HG  LEU C  51      78.236  89.513  75.359  1.00  0.00           H  
ATOM   4849  CD1 LEU C  51      76.935  90.369  76.839  1.00  0.00           C  
ATOM   4850 HD11 LEU C  51      77.599  91.224  76.961  1.00  0.00           H  
ATOM   4851 HD12 LEU C  51      76.165  90.640  76.116  1.00  0.00           H  
ATOM   4852 HD13 LEU C  51      76.457  90.071  77.772  1.00  0.00           H  
ATOM   4853  CD2 LEU C  51      78.737  88.924  77.368  1.00  0.00           C  
ATOM   4854 HD21 LEU C  51      78.392  88.851  78.399  1.00  0.00           H  
ATOM   4855 HD22 LEU C  51      79.216  87.956  77.217  1.00  0.00           H  
ATOM   4856 HD23 LEU C  51      79.559  89.639  77.332  1.00  0.00           H  
ATOM   4857  C   LEU C  51      76.023  88.511  73.777  1.00  0.00           C  
ATOM   4858  O   LEU C  51      75.739  89.582  73.334  1.00  0.00           O  
ATOM   4859  N   LEU C  52      76.671  87.609  72.993  1.00  0.00           N  
ATOM   4860  H   LEU C  52      76.889  86.699  73.373  1.00  0.00           H  
ATOM   4861  CA  LEU C  52      77.071  87.798  71.570  1.00  0.00           C  
ATOM   4862  HA  LEU C  52      77.769  88.633  71.635  1.00  0.00           H  
ATOM   4863  CB  LEU C  52      77.628  86.451  70.970  1.00  0.00           C  
ATOM   4864  HB2 LEU C  52      77.005  85.622  71.307  1.00  0.00           H  
ATOM   4865  HB3 LEU C  52      77.647  86.446  69.880  1.00  0.00           H  
ATOM   4866  CG  LEU C  52      79.130  86.174  71.246  1.00  0.00           C  
ATOM   4867  HG  LEU C  52      79.393  86.365  72.287  1.00  0.00           H  
ATOM   4868  CD1 LEU C  52      79.467  84.683  71.019  1.00  0.00           C  
ATOM   4869 HD11 LEU C  52      80.504  84.385  71.169  1.00  0.00           H  
ATOM   4870 HD12 LEU C  52      78.929  84.148  71.802  1.00  0.00           H  
ATOM   4871 HD13 LEU C  52      79.179  84.485  69.987  1.00  0.00           H  
ATOM   4872  CD2 LEU C  52      80.196  86.862  70.450  1.00  0.00           C  
ATOM   4873 HD21 LEU C  52      79.976  87.929  70.486  1.00  0.00           H  
ATOM   4874 HD22 LEU C  52      81.186  86.484  70.705  1.00  0.00           H  
ATOM   4875 HD23 LEU C  52      80.053  86.589  69.404  1.00  0.00           H  
ATOM   4876  C   LEU C  52      75.884  88.199  70.794  1.00  0.00           C  
ATOM   4877  O   LEU C  52      75.927  89.193  70.032  1.00  0.00           O  
ATOM   4878  N   LEU C  53      74.726  87.579  71.079  1.00  0.00           N  
ATOM   4879  H   LEU C  53      74.869  86.819  71.727  1.00  0.00           H  
ATOM   4880  CA  LEU C  53      73.445  87.733  70.307  1.00  0.00           C  
ATOM   4881  HA  LEU C  53      73.832  87.655  69.291  1.00  0.00           H  
ATOM   4882  CB  LEU C  53      72.479  86.591  70.736  1.00  0.00           C  
ATOM   4883  HB2 LEU C  53      72.931  85.621  70.528  1.00  0.00           H  
ATOM   4884  HB3 LEU C  53      72.406  86.767  71.810  1.00  0.00           H  
ATOM   4885  CG  LEU C  53      71.044  86.761  70.084  1.00  0.00           C  
ATOM   4886  HG  LEU C  53      70.593  87.750  70.169  1.00  0.00           H  
ATOM   4887  CD1 LEU C  53      71.256  86.758  68.561  1.00  0.00           C  
ATOM   4888 HD11 LEU C  53      72.037  86.038  68.315  1.00  0.00           H  
ATOM   4889 HD12 LEU C  53      70.351  86.545  67.992  1.00  0.00           H  
ATOM   4890 HD13 LEU C  53      71.494  87.778  68.259  1.00  0.00           H  
ATOM   4891  CD2 LEU C  53      70.121  85.705  70.688  1.00  0.00           C  
ATOM   4892 HD21 LEU C  53      69.106  85.609  70.303  1.00  0.00           H  
ATOM   4893 HD22 LEU C  53      70.540  84.700  70.740  1.00  0.00           H  
ATOM   4894 HD23 LEU C  53      70.000  85.956  71.742  1.00  0.00           H  
ATOM   4895  C   LEU C  53      72.897  89.204  70.452  1.00  0.00           C  
ATOM   4896  O   LEU C  53      72.671  89.889  69.460  1.00  0.00           O  
ATOM   4897  N   GLN C  54      72.620  89.627  71.743  1.00  0.00           N  
ATOM   4898  H   GLN C  54      72.748  88.921  72.454  1.00  0.00           H  
ATOM   4899  CA  GLN C  54      72.175  90.936  72.070  1.00  0.00           C  
ATOM   4900  HA  GLN C  54      71.246  91.112  71.528  1.00  0.00           H  
ATOM   4901  CB  GLN C  54      71.905  91.104  73.530  1.00  0.00           C  
ATOM   4902  HB2 GLN C  54      71.303  92.011  73.571  1.00  0.00           H  
ATOM   4903  HB3 GLN C  54      71.377  90.231  73.916  1.00  0.00           H  
ATOM   4904  CG  GLN C  54      73.190  91.281  74.448  1.00  0.00           C  
ATOM   4905  HG2 GLN C  54      73.843  90.429  74.263  1.00  0.00           H  
ATOM   4906  HG3 GLN C  54      73.689  92.212  74.176  1.00  0.00           H  
ATOM   4907  CD  GLN C  54      72.865  91.259  75.897  1.00  0.00           C  
ATOM   4908  OE1 GLN C  54      71.877  90.840  76.480  1.00  0.00           O  
ATOM   4909  NE2 GLN C  54      73.793  91.798  76.692  1.00  0.00           N  
ATOM   4910 HE21 GLN C  54      73.480  91.980  77.635  1.00  0.00           H  
ATOM   4911 HE22 GLN C  54      74.720  92.146  76.495  1.00  0.00           H  
ATOM   4912  C   GLN C  54      73.048  92.105  71.468  1.00  0.00           C  
ATOM   4913  O   GLN C  54      72.500  93.064  70.907  1.00  0.00           O  
ATOM   4914  N   ILE C  55      74.399  91.967  71.521  1.00  0.00           N  
ATOM   4915  H   ILE C  55      74.768  91.141  71.969  1.00  0.00           H  
ATOM   4916  CA  ILE C  55      75.352  92.839  70.883  1.00  0.00           C  
ATOM   4917  HA  ILE C  55      75.120  93.832  71.267  1.00  0.00           H  
ATOM   4918  CB  ILE C  55      76.842  92.581  71.330  1.00  0.00           C  
ATOM   4919  HB  ILE C  55      77.228  91.617  70.998  1.00  0.00           H  
ATOM   4920  CG2 ILE C  55      77.731  93.606  70.721  1.00  0.00           C  
ATOM   4921 HG21 ILE C  55      78.747  93.602  71.118  1.00  0.00           H  
ATOM   4922 HG22 ILE C  55      77.844  93.342  69.669  1.00  0.00           H  
ATOM   4923 HG23 ILE C  55      77.385  94.631  70.850  1.00  0.00           H  
ATOM   4924  CG1 ILE C  55      76.956  92.679  72.889  1.00  0.00           C  
ATOM   4925 HG12 ILE C  55      76.693  93.669  73.263  1.00  0.00           H  
ATOM   4926 HG13 ILE C  55      76.382  91.960  73.473  1.00  0.00           H  
ATOM   4927  CD1 ILE C  55      78.341  92.404  73.500  1.00  0.00           C  
ATOM   4928 HD11 ILE C  55      78.252  92.137  74.553  1.00  0.00           H  
ATOM   4929 HD12 ILE C  55      78.797  91.519  73.056  1.00  0.00           H  
ATOM   4930 HD13 ILE C  55      78.961  93.278  73.299  1.00  0.00           H  
ATOM   4931  C   ILE C  55      75.210  92.788  69.372  1.00  0.00           C  
ATOM   4932  O   ILE C  55      75.059  93.843  68.776  1.00  0.00           O  
ATOM   4933  N   ALA C  56      75.091  91.673  68.630  1.00  0.00           N  
ATOM   4934  H   ALA C  56      75.074  90.808  69.151  1.00  0.00           H  
ATOM   4935  CA  ALA C  56      74.905  91.645  67.154  1.00  0.00           C  
ATOM   4936  HA  ALA C  56      75.571  92.318  66.614  1.00  0.00           H
[truncated: 152,076 more chars]
