# Supplementary material for: Modulation of Structure and Dynamics of Cardiac Troponin by Phosphorylation and Mutations Revealed by Molecular Dynamics Simulations
Source: J Phys Chem B. 2023 Oct 4;127(41):8736–48. doi: 10.1021/acs.jpcb.3c02337 (PMC10591477; doi:10.1021/acs.jpcb.3c02337)
Supplement: Supplementary file 6 — jp3c02337_si_006.zip [file jp3c02337_si_006.zip › supplement dataset/G159D_uP_run02.pdb]

CRYST1  141.580  141.054  140.816  90.00  90.00  90.00               1
ATOM      1  N   MET A   1      68.977  74.140  67.292  1.00  0.00           N  
ATOM      2  H1  MET A   1      68.286  73.699  66.702  1.00  0.00           H  
ATOM      3  H2  MET A   1      68.918  75.123  67.070  1.00  0.00           H  
ATOM      4  H3  MET A   1      69.844  73.667  67.079  1.00  0.00           H  
ATOM      5  CA  MET A   1      68.690  73.853  68.670  1.00  0.00           C  
ATOM      6  HA  MET A   1      67.828  74.425  69.013  1.00  0.00           H  
ATOM      7  CB  MET A   1      68.304  72.372  68.908  1.00  0.00           C  
ATOM      8  HB2 MET A   1      69.109  71.701  68.609  1.00  0.00           H  
ATOM      9  HB3 MET A   1      68.134  72.359  69.984  1.00  0.00           H  
ATOM     10  CG  MET A   1      67.033  71.917  68.247  1.00  0.00           C  
ATOM     11  HG2 MET A   1      66.179  72.296  68.808  1.00  0.00           H  
ATOM     12  HG3 MET A   1      67.026  72.239  67.205  1.00  0.00           H  
ATOM     13  SD  MET A   1      66.851  70.118  68.151  1.00  0.00           S  
ATOM     14  CE  MET A   1      65.121  70.123  67.424  1.00  0.00           C  
ATOM     15  HE1 MET A   1      65.032  70.664  66.482  1.00  0.00           H  
ATOM     16  HE2 MET A   1      64.797  69.088  67.318  1.00  0.00           H  
ATOM     17  HE3 MET A   1      64.481  70.673  68.114  1.00  0.00           H  
ATOM     18  C   MET A   1      69.797  74.325  69.599  1.00  0.00           C  
ATOM     19  O   MET A   1      70.618  73.514  70.086  1.00  0.00           O  
ATOM     20  N   ASP A   2      69.886  75.594  69.791  1.00  0.00           N  
ATOM     21  H   ASP A   2      69.141  76.097  69.331  1.00  0.00           H  
ATOM     22  CA  ASP A   2      71.022  76.216  70.522  1.00  0.00           C  
ATOM     23  HA  ASP A   2      71.945  75.647  70.408  1.00  0.00           H  
ATOM     24  CB  ASP A   2      71.219  77.712  70.130  1.00  0.00           C  
ATOM     25  HB2 ASP A   2      70.297  78.189  70.462  1.00  0.00           H  
ATOM     26  HB3 ASP A   2      72.043  78.116  70.718  1.00  0.00           H  
ATOM     27  CG  ASP A   2      71.670  77.902  68.746  1.00  0.00           C  
ATOM     28  OD1 ASP A   2      72.277  77.026  68.107  1.00  0.00           O  
ATOM     29  OD2 ASP A   2      71.420  79.006  68.186  1.00  0.00           O  
ATOM     30  C   ASP A   2      70.657  76.208  72.056  1.00  0.00           C  
ATOM     31  O   ASP A   2      69.569  76.543  72.418  1.00  0.00           O  
ATOM     32  N   ASP A   3      71.669  75.968  72.913  1.00  0.00           N  
ATOM     33  H   ASP A   3      72.597  75.726  72.596  1.00  0.00           H  
ATOM     34  CA  ASP A   3      71.424  75.525  74.359  1.00  0.00           C  
ATOM     35  HA  ASP A   3      70.466  75.965  74.636  1.00  0.00           H  
ATOM     36  CB  ASP A   3      71.391  74.021  74.232  1.00  0.00           C  
ATOM     37  HB2 ASP A   3      71.030  73.668  75.199  1.00  0.00           H  
ATOM     38  HB3 ASP A   3      70.652  73.702  73.497  1.00  0.00           H  
ATOM     39  CG  ASP A   3      72.760  73.260  73.901  1.00  0.00           C  
ATOM     40  OD1 ASP A   3      73.860  73.827  73.759  1.00  0.00           O  
ATOM     41  OD2 ASP A   3      72.646  71.979  73.775  1.00  0.00           O  
ATOM     42  C   ASP A   3      72.481  76.103  75.235  1.00  0.00           C  
ATOM     43  O   ASP A   3      73.483  76.607  74.753  1.00  0.00           O  
ATOM     44  N   ILE A   4      72.207  75.879  76.517  1.00  0.00           N  
ATOM     45  H   ILE A   4      71.330  75.467  76.801  1.00  0.00           H  
ATOM     46  CA  ILE A   4      73.130  76.309  77.618  1.00  0.00           C  
ATOM     47  HA  ILE A   4      72.971  77.386  77.659  1.00  0.00           H  
ATOM     48  CB  ILE A   4      72.544  75.802  79.006  1.00  0.00           C  
ATOM     49  HB  ILE A   4      71.458  75.897  79.001  1.00  0.00           H  
ATOM     50  CG2 ILE A   4      72.927  74.367  79.261  1.00  0.00           C  
ATOM     51 HG21 ILE A   4      72.678  74.061  80.277  1.00  0.00           H  
ATOM     52 HG22 ILE A   4      72.377  73.664  78.637  1.00  0.00           H  
ATOM     53 HG23 ILE A   4      74.006  74.207  79.263  1.00  0.00           H  
ATOM     54  CG1 ILE A   4      72.918  76.785  80.104  1.00  0.00           C  
ATOM     55 HG12 ILE A   4      73.996  76.820  80.261  1.00  0.00           H  
ATOM     56 HG13 ILE A   4      72.594  77.770  79.769  1.00  0.00           H  
ATOM     57  CD1 ILE A   4      72.399  76.547  81.483  1.00  0.00           C  
ATOM     58 HD11 ILE A   4      73.211  76.035  81.999  1.00  0.00           H  
ATOM     59 HD12 ILE A   4      72.281  77.460  82.067  1.00  0.00           H  
ATOM     60 HD13 ILE A   4      71.593  75.814  81.506  1.00  0.00           H  
ATOM     61  C   ILE A   4      74.585  75.869  77.374  1.00  0.00           C  
ATOM     62  O   ILE A   4      75.506  76.574  77.755  1.00  0.00           O  
ATOM     63  N   TYR A   5      74.871  74.770  76.578  1.00  0.00           N  
ATOM     64  H   TYR A   5      74.150  74.310  76.040  1.00  0.00           H  
ATOM     65  CA  TYR A   5      76.249  74.296  76.264  1.00  0.00           C  
ATOM     66  HA  TYR A   5      76.863  74.559  77.126  1.00  0.00           H  
ATOM     67  CB  TYR A   5      76.089  72.746  76.123  1.00  0.00           C  
ATOM     68  HB2 TYR A   5      75.345  72.533  75.355  1.00  0.00           H  
ATOM     69  HB3 TYR A   5      77.054  72.310  75.865  1.00  0.00           H  
ATOM     70  CG  TYR A   5      75.602  72.097  77.405  1.00  0.00           C  
ATOM     71  CD1 TYR A   5      76.442  71.993  78.558  1.00  0.00           C  
ATOM     72  HD1 TYR A   5      77.468  72.331  78.558  1.00  0.00           H  
ATOM     73  CE1 TYR A   5      75.866  71.511  79.787  1.00  0.00           C  
ATOM     74  HE1 TYR A   5      76.543  71.525  80.628  1.00  0.00           H  
ATOM     75  CZ  TYR A   5      74.475  71.068  79.854  1.00  0.00           C  
ATOM     76  OH  TYR A   5      73.959  70.580  81.035  1.00  0.00           O  
ATOM     77  HH  TYR A   5      74.647  70.575  81.705  1.00  0.00           H  
ATOM     78  CE2 TYR A   5      73.677  71.035  78.673  1.00  0.00           C  
ATOM     79  HE2 TYR A   5      72.672  70.640  78.688  1.00  0.00           H  
ATOM     80  CD2 TYR A   5      74.230  71.613  77.482  1.00  0.00           C  
ATOM     81  HD2 TYR A   5      73.569  71.638  76.628  1.00  0.00           H  
ATOM     82  C   TYR A   5      76.808  75.104  75.080  1.00  0.00           C  
ATOM     83  O   TYR A   5      77.926  75.565  75.255  1.00  0.00           O  
ATOM     84  N   LYS A   6      76.163  75.297  73.978  1.00  0.00           N  
ATOM     85  H   LYS A   6      75.204  74.990  73.906  1.00  0.00           H  
ATOM     86  CA  LYS A   6      76.611  76.240  72.944  1.00  0.00           C  
ATOM     87  HA  LYS A   6      77.508  75.808  72.500  1.00  0.00           H  
ATOM     88  CB  LYS A   6      75.496  76.203  71.837  1.00  0.00           C  
ATOM     89  HB2 LYS A   6      75.023  75.221  71.841  1.00  0.00           H  
ATOM     90  HB3 LYS A   6      74.756  76.921  72.190  1.00  0.00           H  
ATOM     91  CG  LYS A   6      76.220  76.540  70.510  1.00  0.00           C  
ATOM     92  HG2 LYS A   6      76.855  77.425  70.543  1.00  0.00           H  
ATOM     93  HG3 LYS A   6      76.806  75.662  70.237  1.00  0.00           H  
ATOM     94  CD  LYS A   6      75.167  76.720  69.394  1.00  0.00           C  
ATOM     95  HD2 LYS A   6      74.408  75.951  69.536  1.00  0.00           H  
ATOM     96  HD3 LYS A   6      74.727  77.687  69.636  1.00  0.00           H  
ATOM     97  CE  LYS A   6      75.746  76.578  68.089  1.00  0.00           C  
ATOM     98  HE2 LYS A   6      76.715  77.037  67.890  1.00  0.00           H  
ATOM     99  HE3 LYS A   6      75.758  75.499  67.931  1.00  0.00           H  
ATOM    100  NZ  LYS A   6      74.886  77.160  67.058  1.00  0.00           N  
ATOM    101  HZ1 LYS A   6      73.951  76.793  67.161  1.00  0.00           H  
ATOM    102  HZ2 LYS A   6      74.936  78.146  67.272  1.00  0.00           H  
ATOM    103  HZ3 LYS A   6      75.195  77.040  66.104  1.00  0.00           H  
ATOM    104  C   LYS A   6      76.897  77.587  73.542  1.00  0.00           C  
ATOM    105  O   LYS A   6      77.867  78.262  73.161  1.00  0.00           O  
ATOM    106  N   ALA A   7      76.089  78.046  74.529  1.00  0.00           N  
ATOM    107  H   ALA A   7      75.251  77.552  74.803  1.00  0.00           H  
ATOM    108  CA  ALA A   7      76.389  79.380  75.209  1.00  0.00           C  
ATOM    109  HA  ALA A   7      76.597  80.194  74.515  1.00  0.00           H  
ATOM    110  CB  ALA A   7      75.196  79.751  76.079  1.00  0.00           C  
ATOM    111  HB1 ALA A   7      74.290  80.008  75.530  1.00  0.00           H  
ATOM    112  HB2 ALA A   7      74.932  78.890  76.693  1.00  0.00           H  
ATOM    113  HB3 ALA A   7      75.419  80.619  76.700  1.00  0.00           H  
ATOM    114  C   ALA A   7      77.608  79.365  76.101  1.00  0.00           C  
ATOM    115  O   ALA A   7      78.112  80.412  76.498  1.00  0.00           O  
ATOM    116  N   ALA A   8      78.020  78.190  76.696  1.00  0.00           N  
ATOM    117  H   ALA A   8      77.559  77.371  76.326  1.00  0.00           H  
ATOM    118  CA  ALA A   8      79.187  77.985  77.522  1.00  0.00           C  
ATOM    119  HA  ALA A   8      79.360  78.859  78.150  1.00  0.00           H  
ATOM    120  CB  ALA A   8      79.080  76.773  78.429  1.00  0.00           C  
ATOM    121  HB1 ALA A   8      78.637  75.897  77.956  1.00  0.00           H  
ATOM    122  HB2 ALA A   8      80.066  76.567  78.846  1.00  0.00           H  
ATOM    123  HB3 ALA A   8      78.352  76.997  79.209  1.00  0.00           H  
ATOM    124  C   ALA A   8      80.486  77.813  76.724  1.00  0.00           C  
ATOM    125  O   ALA A   8      81.588  78.108  77.173  1.00  0.00           O  
ATOM    126  N   VAL A   9      80.423  77.383  75.436  1.00  0.00           N  
ATOM    127  H   VAL A   9      79.525  76.991  75.190  1.00  0.00           H  
ATOM    128  CA  VAL A   9      81.499  77.446  74.442  1.00  0.00           C  
ATOM    129  HA  VAL A   9      82.254  76.794  74.880  1.00  0.00           H  
ATOM    130  CB  VAL A   9      80.977  76.840  73.116  1.00  0.00           C  
ATOM    131  HB  VAL A   9      80.100  77.416  72.819  1.00  0.00           H  
ATOM    132  CG1 VAL A   9      81.964  76.870  71.988  1.00  0.00           C  
ATOM    133 HG11 VAL A   9      81.533  76.360  71.127  1.00  0.00           H  
ATOM    134 HG12 VAL A   9      82.224  77.885  71.687  1.00  0.00           H  
ATOM    135 HG13 VAL A   9      82.879  76.381  72.321  1.00  0.00           H  
ATOM    136  CG2 VAL A   9      80.649  75.308  73.180  1.00  0.00           C  
ATOM    137 HG21 VAL A   9      80.062  75.067  72.293  1.00  0.00           H  
ATOM    138 HG22 VAL A   9      81.584  74.747  73.178  1.00  0.00           H  
ATOM    139 HG23 VAL A   9      80.177  75.068  74.132  1.00  0.00           H  
ATOM    140  C   VAL A   9      82.122  78.904  74.326  1.00  0.00           C  
ATOM    141  O   VAL A   9      83.313  79.023  74.052  1.00  0.00           O  
ATOM    142  N   GLU A  10      81.357  79.936  74.647  1.00  0.00           N  
ATOM    143  H   GLU A  10      80.442  79.695  75.000  1.00  0.00           H  
ATOM    144  CA  GLU A  10      81.684  81.352  74.694  1.00  0.00           C  
ATOM    145  HA  GLU A  10      82.060  81.615  73.705  1.00  0.00           H  
ATOM    146  CB  GLU A  10      80.434  82.181  75.046  1.00  0.00           C  
ATOM    147  HB2 GLU A  10      80.200  81.982  76.091  1.00  0.00           H  
ATOM    148  HB3 GLU A  10      80.700  83.237  74.998  1.00  0.00           H  
ATOM    149  CG  GLU A  10      79.222  81.962  74.117  1.00  0.00           C  
ATOM    150  HG2 GLU A  10      79.085  80.881  74.099  1.00  0.00           H  
ATOM    151  HG3 GLU A  10      78.304  82.361  74.547  1.00  0.00           H  
ATOM    152  CD  GLU A  10      79.446  82.390  72.736  1.00  0.00           C  
ATOM    153  OE1 GLU A  10      78.904  83.432  72.375  1.00  0.00           O  
ATOM    154  OE2 GLU A  10      80.145  81.680  71.956  1.00  0.00           O  
ATOM    155  C   GLU A  10      82.857  81.539  75.614  1.00  0.00           C  
ATOM    156  O   GLU A  10      83.771  82.333  75.255  1.00  0.00           O  
ATOM    157  N   GLN A  11      82.911  80.886  76.826  1.00  0.00           N  
ATOM    158  H   GLN A  11      82.133  80.279  77.043  1.00  0.00           H  
ATOM    159  CA  GLN A  11      83.715  81.199  77.959  1.00  0.00           C  
ATOM    160  HA  GLN A  11      83.931  82.266  77.920  1.00  0.00           H  
ATOM    161  CB  GLN A  11      82.979  80.978  79.346  1.00  0.00           C  
ATOM    162  HB2 GLN A  11      83.075  79.951  79.697  1.00  0.00           H  
ATOM    163  HB3 GLN A  11      83.502  81.529  80.128  1.00  0.00           H  
ATOM    164  CG  GLN A  11      81.467  81.451  79.363  1.00  0.00           C  
ATOM    165  HG2 GLN A  11      81.001  81.005  78.484  1.00  0.00           H  
ATOM    166  HG3 GLN A  11      80.994  81.164  80.302  1.00  0.00           H  
ATOM    167  CD  GLN A  11      81.240  82.969  79.315  1.00  0.00           C  
ATOM    168  OE1 GLN A  11      82.095  83.801  79.220  1.00  0.00           O  
ATOM    169  NE2 GLN A  11      80.023  83.405  79.442  1.00  0.00           N  
ATOM    170 HE21 GLN A  11      79.794  84.371  79.254  1.00  0.00           H  
ATOM    171 HE22 GLN A  11      79.296  82.705  79.407  1.00  0.00           H  
ATOM    172  C   GLN A  11      85.059  80.468  77.862  1.00  0.00           C  
ATOM    173  O   GLN A  11      85.905  80.670  78.744  1.00  0.00           O  
ATOM    174  N   LEU A  12      85.276  79.695  76.757  1.00  0.00           N  
ATOM    175  H   LEU A  12      84.634  79.908  76.007  1.00  0.00           H  
ATOM    176  CA  LEU A  12      86.538  78.975  76.408  1.00  0.00           C  
ATOM    177  HA  LEU A  12      86.930  78.464  77.287  1.00  0.00           H  
ATOM    178  CB  LEU A  12      86.211  77.927  75.312  1.00  0.00           C  
ATOM    179  HB2 LEU A  12      85.703  78.442  74.497  1.00  0.00           H  
ATOM    180  HB3 LEU A  12      87.152  77.627  74.851  1.00  0.00           H  
ATOM    181  CG  LEU A  12      85.427  76.661  75.759  1.00  0.00           C  
ATOM    182  HG  LEU A  12      84.430  76.926  76.112  1.00  0.00           H  
ATOM    183  CD1 LEU A  12      85.288  75.741  74.627  1.00  0.00           C  
ATOM    184 HD11 LEU A  12      84.847  74.780  74.893  1.00  0.00           H  
ATOM    185 HD12 LEU A  12      84.805  76.262  73.800  1.00  0.00           H  
ATOM    186 HD13 LEU A  12      86.268  75.590  74.174  1.00  0.00           H  
ATOM    187  CD2 LEU A  12      86.192  75.874  76.861  1.00  0.00           C  
ATOM    188 HD21 LEU A  12      87.193  75.752  76.446  1.00  0.00           H  
ATOM    189 HD22 LEU A  12      86.311  76.482  77.758  1.00  0.00           H  
ATOM    190 HD23 LEU A  12      85.731  74.917  77.103  1.00  0.00           H  
ATOM    191  C   LEU A  12      87.631  79.887  75.843  1.00  0.00           C  
ATOM    192  O   LEU A  12      87.373  80.585  74.887  1.00  0.00           O  
ATOM    193  N   THR A  13      88.911  79.654  76.219  1.00  0.00           N  
ATOM    194  H   THR A  13      89.077  79.006  76.976  1.00  0.00           H  
ATOM    195  CA  THR A  13      90.124  80.264  75.697  1.00  0.00           C  
ATOM    196  HA  THR A  13      90.034  81.334  75.511  1.00  0.00           H  
ATOM    197  CB  THR A  13      91.325  80.153  76.603  1.00  0.00           C  
ATOM    198  HB  THR A  13      92.155  80.666  76.118  1.00  0.00           H  
ATOM    199  CG2 THR A  13      91.172  80.903  77.937  1.00  0.00           C  
ATOM    200 HG21 THR A  13      91.364  81.950  77.702  1.00  0.00           H  
ATOM    201 HG22 THR A  13      90.184  80.655  78.326  1.00  0.00           H  
ATOM    202 HG23 THR A  13      91.907  80.547  78.659  1.00  0.00           H  
ATOM    203  OG1 THR A  13      91.673  78.766  76.813  1.00  0.00           O  
ATOM    204  HG1 THR A  13      91.054  78.348  77.417  1.00  0.00           H  
ATOM    205  C   THR A  13      90.375  79.601  74.274  1.00  0.00           C  
ATOM    206  O   THR A  13      90.028  78.480  74.062  1.00  0.00           O  
ATOM    207  N   GLU A  14      91.083  80.350  73.421  1.00  0.00           N  
ATOM    208  H   GLU A  14      91.399  81.272  73.685  1.00  0.00           H  
ATOM    209  CA  GLU A  14      91.590  79.730  72.149  1.00  0.00           C  
ATOM    210  HA  GLU A  14      90.819  79.209  71.581  1.00  0.00           H  
ATOM    211  CB  GLU A  14      92.223  80.873  71.267  1.00  0.00           C  
ATOM    212  HB2 GLU A  14      93.286  80.985  71.481  1.00  0.00           H  
ATOM    213  HB3 GLU A  14      92.261  80.481  70.251  1.00  0.00           H  
ATOM    214  CG  GLU A  14      91.552  82.256  71.233  1.00  0.00           C  
ATOM    215  HG2 GLU A  14      91.929  82.931  72.001  1.00  0.00           H  
ATOM    216  HG3 GLU A  14      91.921  82.663  70.291  1.00  0.00           H  
ATOM    217  CD  GLU A  14      89.996  82.254  71.185  1.00  0.00           C  
ATOM    218  OE1 GLU A  14      89.405  83.080  71.912  1.00  0.00           O  
ATOM    219  OE2 GLU A  14      89.338  81.539  70.444  1.00  0.00           O  
ATOM    220  C   GLU A  14      92.627  78.609  72.499  1.00  0.00           C  
ATOM    221  O   GLU A  14      92.769  77.715  71.707  1.00  0.00           O  
ATOM    222  N   GLU A  15      93.367  78.646  73.550  1.00  0.00           N  
ATOM    223  H   GLU A  15      93.262  79.550  73.989  1.00  0.00           H  
ATOM    224  CA  GLU A  15      94.388  77.497  73.886  1.00  0.00           C  
ATOM    225  HA  GLU A  15      94.951  77.221  72.994  1.00  0.00           H  
ATOM    226  CB  GLU A  15      95.439  78.017  74.890  1.00  0.00           C  
ATOM    227  HB2 GLU A  15      95.898  78.886  74.418  1.00  0.00           H  
ATOM    228  HB3 GLU A  15      94.861  78.337  75.757  1.00  0.00           H  
ATOM    229  CG  GLU A  15      96.484  77.040  75.436  1.00  0.00           C  
ATOM    230  HG2 GLU A  15      97.154  77.667  76.025  1.00  0.00           H  
ATOM    231  HG3 GLU A  15      96.038  76.309  76.110  1.00  0.00           H  
ATOM    232  CD  GLU A  15      97.332  76.410  74.398  1.00  0.00           C  
ATOM    233  OE1 GLU A  15      98.069  75.407  74.698  1.00  0.00           O  
ATOM    234  OE2 GLU A  15      97.548  76.882  73.274  1.00  0.00           O  
ATOM    235  C   GLU A  15      93.667  76.258  74.341  1.00  0.00           C  
ATOM    236  O   GLU A  15      94.219  75.138  74.065  1.00  0.00           O  
ATOM    237  N   GLN A  16      92.564  76.364  75.033  1.00  0.00           N  
ATOM    238  H   GLN A  16      92.242  77.288  75.282  1.00  0.00           H  
ATOM    239  CA  GLN A  16      91.748  75.184  75.466  1.00  0.00           C  
ATOM    240  HA  GLN A  16      92.444  74.370  75.671  1.00  0.00           H  
ATOM    241  CB  GLN A  16      90.843  75.408  76.588  1.00  0.00           C  
ATOM    242  HB2 GLN A  16      91.237  76.030  77.392  1.00  0.00           H  
ATOM    243  HB3 GLN A  16      90.003  75.966  76.174  1.00  0.00           H  
ATOM    244  CG  GLN A  16      90.359  74.108  77.157  1.00  0.00           C  
ATOM    245  HG2 GLN A  16      89.678  73.560  76.506  1.00  0.00           H  
ATOM    246  HG3 GLN A  16      91.133  73.359  77.323  1.00  0.00           H  
ATOM    247  CD  GLN A  16      89.657  74.183  78.505  1.00  0.00           C  
ATOM    248  OE1 GLN A  16      89.102  75.198  78.935  1.00  0.00           O  
ATOM    249  NE2 GLN A  16      89.784  73.144  79.313  1.00  0.00           N  
ATOM    250 HE21 GLN A  16      89.818  73.305  80.310  1.00  0.00           H  
ATOM    251 HE22 GLN A  16      90.435  72.448  78.981  1.00  0.00           H  
ATOM    252  C   GLN A  16      91.004  74.595  74.177  1.00  0.00           C  
ATOM    253  O   GLN A  16      90.980  73.383  73.928  1.00  0.00           O  
ATOM    254  N   LYS A  17      90.477  75.480  73.339  1.00  0.00           N  
ATOM    255  H   LYS A  17      90.545  76.457  73.589  1.00  0.00           H  
ATOM    256  CA  LYS A  17      89.993  75.092  71.997  1.00  0.00           C  
ATOM    257  HA  LYS A  17      89.329  74.252  72.199  1.00  0.00           H  
ATOM    258  CB  LYS A  17      89.134  76.240  71.390  1.00  0.00           C  
ATOM    259  HB2 LYS A  17      89.816  77.087  71.455  1.00  0.00           H  
ATOM    260  HB3 LYS A  17      88.876  76.121  70.338  1.00  0.00           H  
ATOM    261  CG  LYS A  17      87.871  76.545  72.177  1.00  0.00           C  
ATOM    262  HG2 LYS A  17      87.284  75.630  72.099  1.00  0.00           H  
ATOM    263  HG3 LYS A  17      88.067  76.684  73.240  1.00  0.00           H  
ATOM    264  CD  LYS A  17      87.133  77.772  71.553  1.00  0.00           C  
ATOM    265  HD2 LYS A  17      86.740  77.568  70.557  1.00  0.00           H  
ATOM    266  HD3 LYS A  17      86.208  77.892  72.117  1.00  0.00           H  
ATOM    267  CE  LYS A  17      87.891  79.047  71.807  1.00  0.00           C  
ATOM    268  HE2 LYS A  17      88.074  79.061  72.881  1.00  0.00           H  
ATOM    269  HE3 LYS A  17      88.865  79.038  71.318  1.00  0.00           H  
ATOM    270  NZ  LYS A  17      87.235  80.287  71.441  1.00  0.00           N  
ATOM    271  HZ1 LYS A  17      87.914  80.971  71.139  1.00  0.00           H  
ATOM    272  HZ2 LYS A  17      86.531  80.147  70.731  1.00  0.00           H  
ATOM    273  HZ3 LYS A  17      86.747  80.685  72.231  1.00  0.00           H  
ATOM    274  C   LYS A  17      91.064  74.583  71.102  1.00  0.00           C  
ATOM    275  O   LYS A  17      90.656  73.882  70.200  1.00  0.00           O  
ATOM    276  N   ASN A  18      92.411  74.830  71.295  1.00  0.00           N  
ATOM    277  H   ASN A  18      92.666  75.410  72.081  1.00  0.00           H  
ATOM    278  CA  ASN A  18      93.568  74.241  70.531  1.00  0.00           C  
ATOM    279  HA  ASN A  18      93.302  74.367  69.481  1.00  0.00           H  
ATOM    280  CB  ASN A  18      94.826  75.019  70.780  1.00  0.00           C  
ATOM    281  HB2 ASN A  18      94.551  76.070  70.866  1.00  0.00           H  
ATOM    282  HB3 ASN A  18      95.329  74.706  71.695  1.00  0.00           H  
ATOM    283  CG  ASN A  18      95.821  74.816  69.645  1.00  0.00           C  
ATOM    284  OD1 ASN A  18      96.018  73.790  69.132  1.00  0.00           O  
ATOM    285  ND2 ASN A  18      96.615  75.844  69.319  1.00  0.00           N  
ATOM    286 HD21 ASN A  18      97.276  75.811  68.555  1.00  0.00           H  
ATOM    287 HD22 ASN A  18      96.474  76.761  69.719  1.00  0.00           H  
ATOM    288  C   ASN A  18      93.708  72.773  70.783  1.00  0.00           C  
ATOM    289  O   ASN A  18      93.804  71.930  69.888  1.00  0.00           O  
ATOM    290  N   GLU A  19      93.538  72.377  72.106  1.00  0.00           N  
ATOM    291  H   GLU A  19      93.527  73.125  72.785  1.00  0.00           H  
ATOM    292  CA  GLU A  19      93.690  70.986  72.523  1.00  0.00           C  
ATOM    293  HA  GLU A  19      94.475  70.483  71.960  1.00  0.00           H  
ATOM    294  CB  GLU A  19      93.902  70.976  74.051  1.00  0.00           C  
ATOM    295  HB2 GLU A  19      94.632  71.734  74.332  1.00  0.00           H  
ATOM    296  HB3 GLU A  19      93.004  71.112  74.655  1.00  0.00           H  
ATOM    297  CG  GLU A  19      94.416  69.637  74.471  1.00  0.00           C  
ATOM    298  HG2 GLU A  19      94.042  69.288  75.434  1.00  0.00           H  
ATOM    299  HG3 GLU A  19      94.059  68.842  73.815  1.00  0.00           H  
ATOM    300  CD  GLU A  19      95.941  69.640  74.633  1.00  0.00           C  
ATOM    301  OE1 GLU A  19      96.697  69.980  73.685  1.00  0.00           O  
ATOM    302  OE2 GLU A  19      96.382  69.245  75.738  1.00  0.00           O  
ATOM    303  C   GLU A  19      92.389  70.232  72.052  1.00  0.00           C  
ATOM    304  O   GLU A  19      92.457  69.096  71.585  1.00  0.00           O  
ATOM    305  N   PHE A  20      91.233  70.844  72.255  1.00  0.00           N  
ATOM    306  H   PHE A  20      91.200  71.784  72.622  1.00  0.00           H  
ATOM    307  CA  PHE A  20      89.932  70.227  71.873  1.00  0.00           C  
ATOM    308  HA  PHE A  20      89.698  69.243  72.278  1.00  0.00           H  
ATOM    309  CB  PHE A  20      88.796  71.073  72.404  1.00  0.00           C  
ATOM    310  HB2 PHE A  20      88.972  72.106  72.105  1.00  0.00           H  
ATOM    311  HB3 PHE A  20      87.917  70.776  71.832  1.00  0.00           H  
ATOM    312  CG  PHE A  20      88.473  71.155  73.865  1.00  0.00           C  
ATOM    313  CD1 PHE A  20      87.326  71.932  74.262  1.00  0.00           C  
ATOM    314  HD1 PHE A  20      86.712  72.432  73.527  1.00  0.00           H  
ATOM    315  CE1 PHE A  20      86.944  71.974  75.615  1.00  0.00           C  
ATOM    316  HE1 PHE A  20      86.043  72.498  75.898  1.00  0.00           H  
ATOM    317  CZ  PHE A  20      87.759  71.333  76.569  1.00  0.00           C  
ATOM    318  HZ  PHE A  20      87.523  71.451  77.616  1.00  0.00           H  
ATOM    319  CE2 PHE A  20      88.882  70.586  76.136  1.00  0.00           C  
ATOM    320  HE2 PHE A  20      89.520  70.025  76.803  1.00  0.00           H  
ATOM    321  CD2 PHE A  20      89.296  70.528  74.848  1.00  0.00           C  
ATOM    322  HD2 PHE A  20      90.108  69.909  74.495  1.00  0.00           H  
ATOM    323  C   PHE A  20      90.010  69.989  70.300  1.00  0.00           C  
ATOM    324  O   PHE A  20      89.737  68.931  69.941  1.00  0.00           O  
ATOM    325  N   LYS A  21      90.545  70.929  69.454  1.00  0.00           N  
ATOM    326  H   LYS A  21      90.855  71.756  69.944  1.00  0.00           H  
ATOM    327  CA  LYS A  21      90.865  70.633  68.033  1.00  0.00           C  
ATOM    328  HA  LYS A  21      89.921  70.291  67.607  1.00  0.00           H  
ATOM    329  CB  LYS A  21      91.190  71.909  67.290  1.00  0.00           C  
ATOM    330  HB2 LYS A  21      90.373  72.597  67.507  1.00  0.00           H  
ATOM    331  HB3 LYS A  21      92.120  72.344  67.656  1.00  0.00           H  
ATOM    332  CG  LYS A  21      91.225  71.826  65.771  1.00  0.00           C  
ATOM    333  HG2 LYS A  21      91.239  72.859  65.424  1.00  0.00           H  
ATOM    334  HG3 LYS A  21      92.102  71.248  65.479  1.00  0.00           H  
ATOM    335  CD  LYS A  21      90.015  71.226  65.001  1.00  0.00           C  
ATOM    336  HD2 LYS A  21      89.865  70.236  65.431  1.00  0.00           H  
ATOM    337  HD3 LYS A  21      89.205  71.915  65.241  1.00  0.00           H  
ATOM    338  CE  LYS A  21      90.300  71.237  63.474  1.00  0.00           C  
ATOM    339  HE2 LYS A  21      91.145  70.594  63.228  1.00  0.00           H  
ATOM    340  HE3 LYS A  21      89.451  70.763  62.983  1.00  0.00           H  
ATOM    341  NZ  LYS A  21      90.628  72.568  63.018  1.00  0.00           N  
ATOM    342  HZ1 LYS A  21      90.601  72.648  62.012  1.00  0.00           H  
ATOM    343  HZ2 LYS A  21      89.948  73.207  63.404  1.00  0.00           H  
ATOM    344  HZ3 LYS A  21      91.562  72.845  63.285  1.00  0.00           H  
ATOM    345  C   LYS A  21      91.986  69.618  67.725  1.00  0.00           C  
ATOM    346  O   LYS A  21      91.942  68.812  66.734  1.00  0.00           O  
ATOM    347  N   ALA A  22      92.899  69.474  68.686  1.00  0.00           N  
ATOM    348  H   ALA A  22      92.983  70.112  69.465  1.00  0.00           H  
ATOM    349  CA  ALA A  22      93.862  68.393  68.545  1.00  0.00           C  
ATOM    350  HA  ALA A  22      94.174  68.375  67.501  1.00  0.00           H  
ATOM    351  CB  ALA A  22      95.174  68.727  69.319  1.00  0.00           C  
ATOM    352  HB1 ALA A  22      95.903  67.932  69.163  1.00  0.00           H  
ATOM    353  HB2 ALA A  22      95.566  69.729  69.143  1.00  0.00           H  
ATOM    354  HB3 ALA A  22      94.801  68.927  70.323  1.00  0.00           H  
ATOM    355  C   ALA A  22      93.184  67.033  68.837  1.00  0.00           C  
ATOM    356  O   ALA A  22      93.329  66.104  67.993  1.00  0.00           O  
ATOM    357  N   ALA A  23      92.275  67.015  69.857  1.00  0.00           N  
ATOM    358  H   ALA A  23      92.116  67.843  70.414  1.00  0.00           H  
ATOM    359  CA  ALA A  23      91.628  65.794  70.229  1.00  0.00           C  
ATOM    360  HA  ALA A  23      92.367  65.018  70.428  1.00  0.00           H  
ATOM    361  CB  ALA A  23      90.940  66.044  71.518  1.00  0.00           C  
ATOM    362  HB1 ALA A  23      90.093  66.718  71.395  1.00  0.00           H  
ATOM    363  HB2 ALA A  23      90.595  65.116  71.975  1.00  0.00           H  
ATOM    364  HB3 ALA A  23      91.699  66.419  72.205  1.00  0.00           H  
ATOM    365  C   ALA A  23      90.640  65.365  69.126  1.00  0.00           C  
ATOM    366  O   ALA A  23      90.537  64.189  68.888  1.00  0.00           O  
ATOM    367  N   PHE A  24      89.939  66.331  68.534  1.00  0.00           N  
ATOM    368  H   PHE A  24      89.900  67.168  69.097  1.00  0.00           H  
ATOM    369  CA  PHE A  24      89.078  66.001  67.375  1.00  0.00           C  
ATOM    370  HA  PHE A  24      88.391  65.205  67.661  1.00  0.00           H  
ATOM    371  CB  PHE A  24      88.318  67.228  66.916  1.00  0.00           C  
ATOM    372  HB2 PHE A  24      87.669  67.556  67.728  1.00  0.00           H  
ATOM    373  HB3 PHE A  24      89.131  67.900  66.641  1.00  0.00           H  
ATOM    374  CG  PHE A  24      87.420  66.988  65.727  1.00  0.00           C  
ATOM    375  CD1 PHE A  24      86.223  66.363  65.915  1.00  0.00           C  
ATOM    376  HD1 PHE A  24      85.977  65.912  66.865  1.00  0.00           H  
ATOM    377  CE1 PHE A  24      85.176  66.429  64.917  1.00  0.00           C  
ATOM    378  HE1 PHE A  24      84.204  65.979  65.052  1.00  0.00           H  
ATOM    379  CZ  PHE A  24      85.491  67.003  63.686  1.00  0.00           C  
ATOM    380  HZ  PHE A  24      84.737  66.975  62.913  1.00  0.00           H  
ATOM    381  CE2 PHE A  24      86.758  67.565  63.497  1.00  0.00           C  
ATOM    382  HE2 PHE A  24      87.089  67.928  62.535  1.00  0.00           H  
ATOM    383  CD2 PHE A  24      87.670  67.681  64.542  1.00  0.00           C  
ATOM    384  HD2 PHE A  24      88.625  68.173  64.432  1.00  0.00           H  
ATOM    385  C   PHE A  24      89.799  65.478  66.070  1.00  0.00           C  
ATOM    386  O   PHE A  24      89.375  64.450  65.500  1.00  0.00           O  
ATOM    387  N   ASP A  25      90.988  65.972  65.753  1.00  0.00           N  
ATOM    388  H   ASP A  25      91.251  66.833  66.211  1.00  0.00           H  
ATOM    389  CA  ASP A  25      91.777  65.468  64.668  1.00  0.00           C  
ATOM    390  HA  ASP A  25      91.079  65.339  63.841  1.00  0.00           H  
ATOM    391  CB  ASP A  25      92.963  66.412  64.374  1.00  0.00           C  
ATOM    392  HB2 ASP A  25      93.521  66.509  65.305  1.00  0.00           H  
ATOM    393  HB3 ASP A  25      93.639  65.845  63.734  1.00  0.00           H  
ATOM    394  CG  ASP A  25      92.665  67.697  63.711  1.00  0.00           C  
ATOM    395  OD1 ASP A  25      91.863  67.738  62.722  1.00  0.00           O  
ATOM    396  OD2 ASP A  25      93.451  68.678  63.853  1.00  0.00           O  
ATOM    397  C   ASP A  25      92.314  64.030  64.939  1.00  0.00           C  
ATOM    398  O   ASP A  25      92.571  63.354  63.986  1.00  0.00           O  
ATOM    399  N   ILE A  26      92.302  63.493  66.199  1.00  0.00           N  
ATOM    400  H   ILE A  26      91.965  63.978  67.019  1.00  0.00           H  
ATOM    401  CA  ILE A  26      92.603  62.040  66.333  1.00  0.00           C  
ATOM    402  HA  ILE A  26      93.524  61.764  65.819  1.00  0.00           H  
ATOM    403  CB  ILE A  26      92.894  61.700  67.878  1.00  0.00           C  
ATOM    404  HB  ILE A  26      91.884  61.546  68.258  1.00  0.00           H  
ATOM    405  CG2 ILE A  26      93.465  60.285  68.157  1.00  0.00           C  
ATOM    406 HG21 ILE A  26      92.750  59.554  67.778  1.00  0.00           H  
ATOM    407 HG22 ILE A  26      94.428  60.086  67.686  1.00  0.00           H  
ATOM    408 HG23 ILE A  26      93.754  60.252  69.207  1.00  0.00           H  
ATOM    409  CG1 ILE A  26      93.751  62.828  68.495  1.00  0.00           C  
ATOM    410 HG12 ILE A  26      93.206  63.772  68.470  1.00  0.00           H  
ATOM    411 HG13 ILE A  26      93.808  62.530  69.542  1.00  0.00           H  
ATOM    412  CD1 ILE A  26      95.209  62.895  68.009  1.00  0.00           C  
ATOM    413 HD11 ILE A  26      95.525  63.904  68.275  1.00  0.00           H  
ATOM    414 HD12 ILE A  26      95.801  62.121  68.497  1.00  0.00           H  
ATOM    415 HD13 ILE A  26      95.330  62.702  66.943  1.00  0.00           H  
ATOM    416  C   ILE A  26      91.549  61.110  65.713  1.00  0.00           C  
ATOM    417  O   ILE A  26      91.818  60.076  65.104  1.00  0.00           O  
ATOM    418  N   PHE A  27      90.236  61.506  65.960  1.00  0.00           N  
ATOM    419  H   PHE A  27      90.080  62.426  66.346  1.00  0.00           H  
ATOM    420  CA  PHE A  27      89.126  60.711  65.455  1.00  0.00           C  
ATOM    421  HA  PHE A  27      89.355  59.649  65.543  1.00  0.00           H  
ATOM    422  CB  PHE A  27      87.959  61.188  66.270  1.00  0.00           C  
ATOM    423  HB2 PHE A  27      87.788  62.263  66.203  1.00  0.00           H  
ATOM    424  HB3 PHE A  27      87.024  60.734  65.941  1.00  0.00           H  
ATOM    425  CG  PHE A  27      88.100  60.677  67.732  1.00  0.00           C  
ATOM    426  CD1 PHE A  27      88.469  59.376  68.063  1.00  0.00           C  
ATOM    427  HD1 PHE A  27      88.639  58.581  67.352  1.00  0.00           H  
ATOM    428  CE1 PHE A  27      88.785  59.011  69.411  1.00  0.00           C  
ATOM    429  HE1 PHE A  27      89.016  57.973  69.600  1.00  0.00           H  
ATOM    430  CZ  PHE A  27      88.697  59.992  70.389  1.00  0.00           C  
ATOM    431  HZ  PHE A  27      88.934  59.822  71.429  1.00  0.00           H  
ATOM    432  CE2 PHE A  27      88.392  61.303  70.068  1.00  0.00           C  
ATOM    433  HE2 PHE A  27      88.417  62.050  70.848  1.00  0.00           H  
ATOM    434  CD2 PHE A  27      88.135  61.627  68.713  1.00  0.00           C  
ATOM    435  HD2 PHE A  27      87.972  62.680  68.540  1.00  0.00           H  
ATOM    436  C   PHE A  27      88.914  60.958  63.901  1.00  0.00           C  
ATOM    437  O   PHE A  27      88.728  60.075  63.128  1.00  0.00           O  
ATOM    438  N   VAL A  28      89.050  62.182  63.369  1.00  0.00           N  
ATOM    439  H   VAL A  28      89.270  62.924  64.019  1.00  0.00           H  
ATOM    440  CA  VAL A  28      88.706  62.472  61.957  1.00  0.00           C  
ATOM    441  HA  VAL A  28      88.137  61.634  61.555  1.00  0.00           H  
ATOM    442  CB  VAL A  28      87.765  63.746  61.852  1.00  0.00           C  
ATOM    443  HB  VAL A  28      87.342  63.671  60.850  1.00  0.00           H  
ATOM    444  CG1 VAL A  28      86.565  63.537  62.794  1.00  0.00           C  
ATOM    445 HG11 VAL A  28      87.042  63.584  63.773  1.00  0.00           H  
ATOM    446 HG12 VAL A  28      85.976  64.449  62.694  1.00  0.00           H  
ATOM    447 HG13 VAL A  28      86.026  62.609  62.602  1.00  0.00           H  
ATOM    448  CG2 VAL A  28      88.541  65.120  62.123  1.00  0.00           C  
ATOM    449 HG21 VAL A  28      88.720  65.108  63.199  1.00  0.00           H  
ATOM    450 HG22 VAL A  28      89.572  65.100  61.770  1.00  0.00           H  
ATOM    451 HG23 VAL A  28      87.852  65.891  61.777  1.00  0.00           H  
ATOM    452  C   VAL A  28      89.999  62.601  61.047  1.00  0.00           C  
ATOM    453  O   VAL A  28      90.054  63.241  59.987  1.00  0.00           O  
ATOM    454  N   LEU A  29      91.004  61.994  61.607  1.00  0.00           N  
ATOM    455  H   LEU A  29      90.808  61.421  62.415  1.00  0.00           H  
ATOM    456  CA  LEU A  29      92.353  61.888  60.965  1.00  0.00           C  
ATOM    457  HA  LEU A  29      93.068  61.575  61.726  1.00  0.00           H  
ATOM    458  CB  LEU A  29      92.285  60.824  59.901  1.00  0.00           C  
ATOM    459  HB2 LEU A  29      91.611  61.136  59.104  1.00  0.00           H  
ATOM    460  HB3 LEU A  29      93.262  60.650  59.448  1.00  0.00           H  
ATOM    461  CG  LEU A  29      91.810  59.446  60.359  1.00  0.00           C  
ATOM    462  HG  LEU A  29      90.823  59.530  60.814  1.00  0.00           H  
ATOM    463  CD1 LEU A  29      91.764  58.460  59.182  1.00  0.00           C  
ATOM    464 HD11 LEU A  29      92.790  58.287  58.856  1.00  0.00           H  
ATOM    465 HD12 LEU A  29      91.419  57.473  59.491  1.00  0.00           H  
ATOM    466 HD13 LEU A  29      91.210  58.894  58.349  1.00  0.00           H  
ATOM    467  CD2 LEU A  29      92.772  58.901  61.421  1.00  0.00           C  
ATOM    468 HD21 LEU A  29      93.788  58.878  61.029  1.00  0.00           H  
ATOM    469 HD22 LEU A  29      92.606  59.496  62.319  1.00  0.00           H  
ATOM    470 HD23 LEU A  29      92.553  57.840  61.542  1.00  0.00           H  
ATOM    471  C   LEU A  29      92.870  63.321  60.558  1.00  0.00           C  
ATOM    472  O   LEU A  29      93.245  63.303  59.369  1.00  0.00           O  
ATOM    473  N   GLY A  30      92.910  64.352  61.328  1.00  0.00           N  
ATOM    474  H   GLY A  30      92.712  64.254  62.313  1.00  0.00           H  
ATOM    475  CA  GLY A  30      93.624  65.552  60.853  1.00  0.00           C  
ATOM    476  HA2 GLY A  30      93.568  66.297  61.646  1.00  0.00           H  
ATOM    477  HA3 GLY A  30      94.652  65.300  60.592  1.00  0.00           H  
ATOM    478  C   GLY A  30      93.039  66.325  59.664  1.00  0.00           C  
ATOM    479  O   GLY A  30      93.631  67.234  59.191  1.00  0.00           O  
ATOM    480  N   ALA A  31      91.881  65.828  59.170  1.00  0.00           N  
ATOM    481  H   ALA A  31      91.459  65.036  59.633  1.00  0.00           H  
ATOM    482  CA  ALA A  31      91.083  66.449  58.052  1.00  0.00           C  
ATOM    483  HA  ALA A  31      91.757  66.889  57.317  1.00  0.00           H  
ATOM    484  CB  ALA A  31      90.202  65.357  57.372  1.00  0.00           C  
ATOM    485  HB1 ALA A  31      89.612  65.813  56.577  1.00  0.00           H  
ATOM    486  HB2 ALA A  31      90.902  64.673  56.892  1.00  0.00           H  
ATOM    487  HB3 ALA A  31      89.592  64.826  58.103  1.00  0.00           H  
ATOM    488  C   ALA A  31      90.153  67.548  58.384  1.00  0.00           C  
ATOM    489  O   ALA A  31      89.413  67.413  59.340  1.00  0.00           O  
ATOM    490  N   GLU A  32      90.153  68.656  57.587  1.00  0.00           N  
ATOM    491  H   GLU A  32      90.620  68.636  56.692  1.00  0.00           H  
ATOM    492  CA  GLU A  32      89.216  69.777  57.956  1.00  0.00           C  
ATOM    493  HA  GLU A  32      89.201  69.893  59.039  1.00  0.00           H  
ATOM    494  CB  GLU A  32      89.641  70.982  57.158  1.00  0.00           C  
ATOM    495  HB2 GLU A  32      90.678  70.791  56.883  1.00  0.00           H  
ATOM    496  HB3 GLU A  32      88.967  71.035  56.303  1.00  0.00           H  
ATOM    497  CG  GLU A  32      89.652  72.191  58.034  1.00  0.00           C  
ATOM    498  HG2 GLU A  32      89.670  73.072  57.392  1.00  0.00           H  
ATOM    499  HG3 GLU A  32      88.717  72.209  58.593  1.00  0.00           H  
ATOM    500  CD  GLU A  32      90.750  72.279  59.035  1.00  0.00           C  
ATOM    501  OE1 GLU A  32      91.949  72.411  58.648  1.00  0.00           O  
ATOM    502  OE2 GLU A  32      90.545  72.222  60.299  1.00  0.00           O  
ATOM    503  C   GLU A  32      87.744  69.405  57.573  1.00  0.00           C  
ATOM    504  O   GLU A  32      86.867  69.886  58.312  1.00  0.00           O  
ATOM    505  N   ASP A  33      87.400  68.618  56.478  1.00  0.00           N  
ATOM    506  H   ASP A  33      88.169  68.411  55.856  1.00  0.00           H  
ATOM    507  CA  ASP A  33      85.993  68.260  56.133  1.00  0.00           C  
ATOM    508  HA  ASP A  33      85.329  68.973  56.621  1.00  0.00           H  
ATOM    509  CB  ASP A  33      85.667  68.430  54.632  1.00  0.00           C  
ATOM    510  HB2 ASP A  33      84.633  68.144  54.445  1.00  0.00           H  
ATOM    511  HB3 ASP A  33      85.763  69.449  54.258  1.00  0.00           H  
ATOM    512  CG  ASP A  33      86.622  67.704  53.719  1.00  0.00           C  
ATOM    513  OD1 ASP A  33      86.475  67.952  52.526  1.00  0.00           O  
ATOM    514  OD2 ASP A  33      87.480  66.910  54.120  1.00  0.00           O  
ATOM    515  C   ASP A  33      85.597  66.863  56.559  1.00  0.00           C  
ATOM    516  O   ASP A  33      84.439  66.467  56.272  1.00  0.00           O  
ATOM    517  N   GLY A  34      86.388  66.183  57.316  1.00  0.00           N  
ATOM    518  H   GLY A  34      87.249  66.648  57.565  1.00  0.00           H  
ATOM    519  CA  GLY A  34      85.996  64.990  58.053  1.00  0.00           C  
ATOM    520  HA2 GLY A  34      85.466  64.243  57.460  1.00  0.00           H  
ATOM    521  HA3 GLY A  34      86.924  64.522  58.383  1.00  0.00           H  
ATOM    522  C   GLY A  34      85.082  65.365  59.228  1.00  0.00           C  
ATOM    523  O   GLY A  34      85.156  66.481  59.775  1.00  0.00           O  
ATOM    524  N   CYS A  35      84.250  64.429  59.567  1.00  0.00           N  
ATOM    525  H   CYS A  35      84.091  63.645  58.951  1.00  0.00           H  
ATOM    526  CA  CYS A  35      83.299  64.465  60.654  1.00  0.00           C  
ATOM    527  HA  CYS A  35      83.530  65.330  61.275  1.00  0.00           H  
ATOM    528  CB  CYS A  35      81.856  64.598  60.217  1.00  0.00           C  
ATOM    529  HB2 CYS A  35      81.695  63.884  59.409  1.00  0.00           H  
ATOM    530  HB3 CYS A  35      81.137  64.567  61.035  1.00  0.00           H  
ATOM    531  SG  CYS A  35      81.664  66.218  59.408  1.00  0.00           S  
ATOM    532  HG  CYS A  35      81.763  65.959  58.101  1.00  0.00           H  
ATOM    533  C   CYS A  35      83.346  63.160  61.496  1.00  0.00           C  
ATOM    534  O   CYS A  35      83.793  62.121  60.990  1.00  0.00           O  
ATOM    535  N   ILE A  36      82.984  63.270  62.796  1.00  0.00           N  
ATOM    536  H   ILE A  36      82.722  64.203  63.080  1.00  0.00           H  
ATOM    537  CA  ILE A  36      82.625  62.113  63.580  1.00  0.00           C  
ATOM    538  HA  ILE A  36      83.268  61.302  63.237  1.00  0.00           H  
ATOM    539  CB  ILE A  36      82.677  62.433  65.050  1.00  0.00           C  
ATOM    540  HB  ILE A  36      82.120  63.367  65.117  1.00  0.00           H  
ATOM    541  CG2 ILE A  36      82.012  61.370  65.940  1.00  0.00           C  
ATOM    542 HG21 ILE A  36      82.188  61.796  66.928  1.00  0.00           H  
ATOM    543 HG22 ILE A  36      80.938  61.279  65.775  1.00  0.00           H  
ATOM    544 HG23 ILE A  36      82.446  60.379  65.809  1.00  0.00           H  
ATOM    545  CG1 ILE A  36      84.196  62.692  65.373  1.00  0.00           C  
ATOM    546 HG12 ILE A  36      84.813  61.831  65.115  1.00  0.00           H  
ATOM    547 HG13 ILE A  36      84.540  63.604  64.885  1.00  0.00           H  
ATOM    548  CD1 ILE A  36      84.485  62.999  66.807  1.00  0.00           C  
ATOM    549 HD11 ILE A  36      85.522  63.334  66.849  1.00  0.00           H  
ATOM    550 HD12 ILE A  36      83.672  63.596  67.222  1.00  0.00           H  
ATOM    551 HD13 ILE A  36      84.470  62.052  67.346  1.00  0.00           H  
ATOM    552  C   ILE A  36      81.185  61.645  63.122  1.00  0.00           C  
ATOM    553  O   ILE A  36      80.137  62.255  63.238  1.00  0.00           O  
ATOM    554  N   SER A  37      81.194  60.429  62.484  1.00  0.00           N  
ATOM    555  H   SER A  37      82.079  60.011  62.234  1.00  0.00           H  
ATOM    556  CA  SER A  37      80.059  59.513  62.451  1.00  0.00           C  
ATOM    557  HA  SER A  37      79.143  60.096  62.355  1.00  0.00           H  
ATOM    558  CB  SER A  37      80.070  58.668  61.145  1.00  0.00           C  
ATOM    559  HB2 SER A  37      79.089  58.216  60.999  1.00  0.00           H  
ATOM    560  HB3 SER A  37      80.292  59.260  60.257  1.00  0.00           H  
ATOM    561  OG  SER A  37      80.929  57.507  61.250  1.00  0.00           O  
ATOM    562  HG  SER A  37      81.835  57.778  61.084  1.00  0.00           H  
ATOM    563  C   SER A  37      79.975  58.665  63.683  1.00  0.00           C  
ATOM    564  O   SER A  37      80.795  58.648  64.581  1.00  0.00           O  
ATOM    565  N   THR A  38      79.020  57.682  63.732  1.00  0.00           N  
ATOM    566  H   THR A  38      78.303  57.765  63.025  1.00  0.00           H  
ATOM    567  CA  THR A  38      78.836  56.552  64.730  1.00  0.00           C  
ATOM    568  HA  THR A  38      78.893  56.898  65.762  1.00  0.00           H  
ATOM    569  CB  THR A  38      77.549  55.715  64.459  1.00  0.00           C  
ATOM    570  HB  THR A  38      77.473  54.865  65.137  1.00  0.00           H  
ATOM    571  CG2 THR A  38      76.237  56.498  64.581  1.00  0.00           C  
ATOM    572 HG21 THR A  38      75.502  55.722  64.370  1.00  0.00           H  
ATOM    573 HG22 THR A  38      76.072  56.747  65.629  1.00  0.00           H  
ATOM    574 HG23 THR A  38      76.108  57.342  63.903  1.00  0.00           H  
ATOM    575  OG1 THR A  38      77.527  55.244  63.076  1.00  0.00           O  
ATOM    576  HG1 THR A  38      77.874  54.350  63.035  1.00  0.00           H  
ATOM    577  C   THR A  38      80.064  55.631  64.639  1.00  0.00           C  
ATOM    578  O   THR A  38      80.402  54.938  65.585  1.00  0.00           O  
ATOM    579  N   LYS A  39      80.797  55.489  63.530  1.00  0.00           N  
ATOM    580  H   LYS A  39      80.535  55.994  62.695  1.00  0.00           H  
ATOM    581  CA  LYS A  39      82.095  54.821  63.302  1.00  0.00           C  
ATOM    582  HA  LYS A  39      81.918  53.811  63.672  1.00  0.00           H  
ATOM    583  CB  LYS A  39      82.440  54.784  61.810  1.00  0.00           C  
ATOM    584  HB2 LYS A  39      81.577  55.075  61.210  1.00  0.00           H  
ATOM    585  HB3 LYS A  39      83.337  55.343  61.543  1.00  0.00           H  
ATOM    586  CG  LYS A  39      82.618  53.294  61.451  1.00  0.00           C  
ATOM    587  HG2 LYS A  39      83.411  52.834  62.041  1.00  0.00           H  
ATOM    588  HG3 LYS A  39      81.713  52.737  61.694  1.00  0.00           H  
ATOM    589  CD  LYS A  39      82.871  53.164  59.938  1.00  0.00           C  
ATOM    590  HD2 LYS A  39      82.159  53.751  59.358  1.00  0.00           H  
ATOM    591  HD3 LYS A  39      83.847  53.588  59.700  1.00  0.00           H  
ATOM    592  CE  LYS A  39      82.858  51.686  59.568  1.00  0.00           C  
ATOM    593  HE2 LYS A  39      82.006  51.262  60.099  1.00  0.00           H  
ATOM    594  HE3 LYS A  39      82.700  51.559  58.497  1.00  0.00           H  
ATOM    595  NZ  LYS A  39      84.050  51.005  59.988  1.00  0.00           N  
ATOM    596  HZ1 LYS A  39      84.009  50.754  60.966  1.00  0.00           H  
ATOM    597  HZ2 LYS A  39      84.216  50.164  59.454  1.00  0.00           H  
ATOM    598  HZ3 LYS A  39      84.883  51.552  59.825  1.00  0.00           H  
ATOM    599  C   LYS A  39      83.189  55.535  64.105  1.00  0.00           C  
ATOM    600  O   LYS A  39      84.067  54.857  64.719  1.00  0.00           O  
ATOM    601  N   GLU A  40      83.304  56.872  64.250  1.00  0.00           N  
ATOM    602  H   GLU A  40      82.659  57.486  63.775  1.00  0.00           H  
ATOM    603  CA  GLU A  40      84.342  57.590  64.943  1.00  0.00           C  
ATOM    604  HA  GLU A  40      85.274  57.060  64.749  1.00  0.00           H  
ATOM    605  CB  GLU A  40      84.485  59.003  64.293  1.00  0.00           C  
ATOM    606  HB2 GLU A  40      83.520  59.484  64.132  1.00  0.00           H  
ATOM    607  HB3 GLU A  40      85.105  59.610  64.953  1.00  0.00           H  
ATOM    608  CG  GLU A  40      85.234  59.076  62.963  1.00  0.00           C  
ATOM    609  HG2 GLU A  40      85.457  60.085  62.618  1.00  0.00           H  
ATOM    610  HG3 GLU A  40      86.267  58.758  63.105  1.00  0.00           H  
ATOM    611  CD  GLU A  40      84.603  58.355  61.825  1.00  0.00           C  
ATOM    612  OE1 GLU A  40      83.384  58.586  61.424  1.00  0.00           O  
ATOM    613  OE2 GLU A  40      85.375  57.468  61.338  1.00  0.00           O  
ATOM    614  C   GLU A  40      84.094  57.572  66.462  1.00  0.00           C  
ATOM    615  O   GLU A  40      84.874  57.125  67.273  1.00  0.00           O  
ATOM    616  N   LEU A  41      82.817  57.631  66.879  1.00  0.00           N  
ATOM    617  H   LEU A  41      82.140  57.994  66.224  1.00  0.00           H  
ATOM    618  CA  LEU A  41      82.345  57.383  68.305  1.00  0.00           C  
ATOM    619  HA  LEU A  41      83.092  57.892  68.912  1.00  0.00           H  
ATOM    620  CB  LEU A  41      80.823  57.815  68.561  1.00  0.00           C  
ATOM    621  HB2 LEU A  41      80.260  57.206  67.853  1.00  0.00           H  
ATOM    622  HB3 LEU A  41      80.516  57.499  69.559  1.00  0.00           H  
ATOM    623  CG  LEU A  41      80.410  59.323  68.347  1.00  0.00           C  
ATOM    624  HG  LEU A  41      80.677  59.581  67.322  1.00  0.00           H  
ATOM    625  CD1 LEU A  41      78.850  59.314  68.457  1.00  0.00           C  
ATOM    626 HD11 LEU A  41      78.462  60.327  68.351  1.00  0.00           H  
ATOM    627 HD12 LEU A  41      78.400  58.663  67.708  1.00  0.00           H  
ATOM    628 HD13 LEU A  41      78.563  58.837  69.394  1.00  0.00           H  
ATOM    629  CD2 LEU A  41      81.068  60.262  69.400  1.00  0.00           C  
ATOM    630 HD21 LEU A  41      82.111  59.948  69.435  1.00  0.00           H  
ATOM    631 HD22 LEU A  41      80.955  61.314  69.140  1.00  0.00           H  
ATOM    632 HD23 LEU A  41      80.633  60.183  70.396  1.00  0.00           H  
ATOM    633  C   LEU A  41      82.552  55.830  68.582  1.00  0.00           C  
ATOM    634  O   LEU A  41      82.778  55.446  69.690  1.00  0.00           O  
ATOM    635  N   GLY A  42      82.455  55.038  67.564  1.00  0.00           N  
ATOM    636  H   GLY A  42      81.961  55.252  66.709  1.00  0.00           H  
ATOM    637  CA  GLY A  42      82.905  53.630  67.647  1.00  0.00           C  
ATOM    638  HA2 GLY A  42      82.271  53.118  68.370  1.00  0.00           H  
ATOM    639  HA3 GLY A  42      82.748  53.012  66.763  1.00  0.00           H  
ATOM    640  C   GLY A  42      84.289  53.331  68.105  1.00  0.00           C  
ATOM    641  O   GLY A  42      84.601  52.652  69.088  1.00  0.00           O  
ATOM    642  N   LYS A  43      85.191  54.165  67.563  1.00  0.00           N  
ATOM    643  H   LYS A  43      84.939  54.794  66.813  1.00  0.00           H  
ATOM    644  CA  LYS A  43      86.561  54.255  68.033  1.00  0.00           C  
ATOM    645  HA  LYS A  43      86.934  53.237  68.140  1.00  0.00           H  
ATOM    646  CB  LYS A  43      87.450  55.209  67.203  1.00  0.00           C  
ATOM    647  HB2 LYS A  43      87.087  56.209  66.964  1.00  0.00           H  
ATOM    648  HB3 LYS A  43      88.413  55.457  67.649  1.00  0.00           H  
ATOM    649  CG  LYS A  43      87.717  54.713  65.709  1.00  0.00           C  
ATOM    650  HG2 LYS A  43      87.949  53.648  65.742  1.00  0.00           H  
ATOM    651  HG3 LYS A  43      86.812  54.805  65.109  1.00  0.00           H  
ATOM    652  CD  LYS A  43      88.863  55.500  65.036  1.00  0.00           C  
ATOM    653  HD2 LYS A  43      88.622  56.547  64.849  1.00  0.00           H  
ATOM    654  HD3 LYS A  43      89.699  55.441  65.733  1.00  0.00           H  
ATOM    655  CE  LYS A  43      89.297  54.887  63.714  1.00  0.00           C  
ATOM    656  HE2 LYS A  43      89.670  53.875  63.877  1.00  0.00           H  
ATOM    657  HE3 LYS A  43      88.376  54.774  63.142  1.00  0.00           H  
ATOM    658  NZ  LYS A  43      90.258  55.785  63.068  1.00  0.00           N  
ATOM    659  HZ1 LYS A  43      89.713  56.384  62.464  1.00  0.00           H  
ATOM    660  HZ2 LYS A  43      90.915  56.180  63.726  1.00  0.00           H  
ATOM    661  HZ3 LYS A  43      90.794  55.383  62.313  1.00  0.00           H  
ATOM    662  C   LYS A  43      86.578  54.800  69.510  1.00  0.00           C  
ATOM    663  O   LYS A  43      87.167  54.063  70.279  1.00  0.00           O  
ATOM    664  N   VAL A  44      85.887  55.863  69.887  1.00  0.00           N  
ATOM    665  H   VAL A  44      85.419  56.356  69.140  1.00  0.00           H  
ATOM    666  CA  VAL A  44      85.811  56.354  71.302  1.00  0.00           C  
ATOM    667  HA  VAL A  44      86.782  56.520  71.769  1.00  0.00           H  
ATOM    668  CB  VAL A  44      84.816  57.518  71.531  1.00  0.00           C  
ATOM    669  HB  VAL A  44      83.892  57.344  70.979  1.00  0.00           H  
ATOM    670  CG1 VAL A  44      84.339  57.716  73.010  1.00  0.00           C  
ATOM    671 HG11 VAL A  44      83.857  58.691  73.086  1.00  0.00           H  
ATOM    672 HG12 VAL A  44      83.569  56.967  73.195  1.00  0.00           H  
ATOM    673 HG13 VAL A  44      85.186  57.600  73.685  1.00  0.00           H  
ATOM    674  CG2 VAL A  44      85.328  58.912  71.037  1.00  0.00           C  
ATOM    675 HG21 VAL A  44      86.198  59.198  71.628  1.00  0.00           H  
ATOM    676 HG22 VAL A  44      85.685  58.974  70.009  1.00  0.00           H  
ATOM    677 HG23 VAL A  44      84.487  59.548  71.316  1.00  0.00           H  
ATOM    678  C   VAL A  44      85.378  55.222  72.227  1.00  0.00           C  
ATOM    679  O   VAL A  44      86.065  54.940  73.219  1.00  0.00           O  
ATOM    680  N   MET A  45      84.189  54.712  71.979  1.00  0.00           N  
ATOM    681  H   MET A  45      83.541  55.036  71.275  1.00  0.00           H  
ATOM    682  CA  MET A  45      83.676  53.713  72.887  1.00  0.00           C  
ATOM    683  HA  MET A  45      83.573  54.226  73.843  1.00  0.00           H  
ATOM    684  CB  MET A  45      82.269  53.373  72.543  1.00  0.00           C  
ATOM    685  HB2 MET A  45      82.198  52.945  71.543  1.00  0.00           H  
ATOM    686  HB3 MET A  45      81.943  52.653  73.293  1.00  0.00           H  
ATOM    687  CG  MET A  45      81.351  54.600  72.580  1.00  0.00           C  
ATOM    688  HG2 MET A  45      81.748  55.374  71.924  1.00  0.00           H  
ATOM    689  HG3 MET A  45      80.385  54.288  72.183  1.00  0.00           H  
ATOM    690  SD  MET A  45      81.156  55.372  74.191  1.00  0.00           S  
ATOM    691  CE  MET A  45      79.762  56.505  73.762  1.00  0.00           C  
ATOM    692  HE1 MET A  45      80.092  57.164  72.959  1.00  0.00           H  
ATOM    693  HE2 MET A  45      78.797  56.088  73.473  1.00  0.00           H  
ATOM    694  HE3 MET A  45      79.578  57.257  74.529  1.00  0.00           H  
ATOM    695  C   MET A  45      84.487  52.431  73.009  1.00  0.00           C  
ATOM    696  O   MET A  45      84.607  51.997  74.135  1.00  0.00           O  
ATOM    697  N   ARG A  46      84.990  51.957  71.884  1.00  0.00           N  
ATOM    698  H   ARG A  46      84.796  52.406  71.000  1.00  0.00           H  
ATOM    699  CA  ARG A  46      85.983  50.941  71.985  1.00  0.00           C  
ATOM    700  HA  ARG A  46      85.589  50.092  72.544  1.00  0.00           H  
ATOM    701  CB  ARG A  46      86.255  50.328  70.591  1.00  0.00           C  
ATOM    702  HB2 ARG A  46      85.262  50.082  70.216  1.00  0.00           H  
ATOM    703  HB3 ARG A  46      86.619  51.083  69.895  1.00  0.00           H  
ATOM    704  CG  ARG A  46      87.172  49.083  70.446  1.00  0.00           C  
ATOM    705  HG2 ARG A  46      87.005  48.727  69.430  1.00  0.00           H  
ATOM    706  HG3 ARG A  46      88.191  49.433  70.607  1.00  0.00           H  
ATOM    707  CD  ARG A  46      86.889  47.966  71.461  1.00  0.00           C  
ATOM    708  HD2 ARG A  46      87.567  47.131  71.288  1.00  0.00           H  
ATOM    709  HD3 ARG A  46      87.003  48.257  72.505  1.00  0.00           H  
ATOM    710  NE  ARG A  46      85.498  47.539  71.362  1.00  0.00           N  
ATOM    711  HE  ARG A  46      84.825  48.129  70.894  1.00  0.00           H  
ATOM    712  CZ  ARG A  46      84.998  46.644  72.078  1.00  0.00           C  
ATOM    713  NH1 ARG A  46      85.740  45.800  72.743  1.00  0.00           N  
ATOM    714 HH11 ARG A  46      86.737  45.840  72.587  1.00  0.00           H  
ATOM    715 HH12 ARG A  46      85.422  44.983  73.245  1.00  0.00           H  
ATOM    716  NH2 ARG A  46      83.727  46.460  72.083  1.00  0.00           N  
ATOM    717 HH21 ARG A  46      83.148  47.059  71.513  1.00  0.00           H  
ATOM    718 HH22 ARG A  46      83.356  46.004  72.904  1.00  0.00           H  
ATOM    719  C   ARG A  46      87.241  51.320  72.802  1.00  0.00           C  
ATOM    720  O   ARG A  46      87.888  50.458  73.500  1.00  0.00           O  
ATOM    721  N   MET A  47      87.648  52.614  72.827  1.00  0.00           N  
ATOM    722  H   MET A  47      87.292  53.212  72.095  1.00  0.00           H  
ATOM    723  CA  MET A  47      88.858  53.036  73.516  1.00  0.00           C  
ATOM    724  HA  MET A  47      89.605  52.257  73.359  1.00  0.00           H  
ATOM    725  CB  MET A  47      89.432  54.296  72.975  1.00  0.00           C  
ATOM    726  HB2 MET A  47      89.632  54.031  71.937  1.00  0.00           H  
ATOM    727  HB3 MET A  47      88.706  55.106  73.047  1.00  0.00           H  
ATOM    728  CG  MET A  47      90.679  54.742  73.576  1.00  0.00           C  
ATOM    729  HG2 MET A  47      91.477  53.999  73.577  1.00  0.00           H  
ATOM    730  HG3 MET A  47      91.034  55.548  72.933  1.00  0.00           H  
ATOM    731  SD  MET A  47      90.361  55.500  75.171  1.00  0.00           S  
ATOM    732  CE  MET A  47      89.346  57.045  74.663  1.00  0.00           C  
ATOM    733  HE1 MET A  47      89.756  57.563  73.796  1.00  0.00           H  
ATOM    734  HE2 MET A  47      88.339  56.674  74.469  1.00  0.00           H  
ATOM    735  HE3 MET A  47      89.161  57.630  75.563  1.00  0.00           H  
ATOM    736  C   MET A  47      88.572  52.943  75.049  1.00  0.00           C  
ATOM    737  O   MET A  47      89.398  52.439  75.738  1.00  0.00           O  
ATOM    738  N   LEU A  48      87.411  53.443  75.502  1.00  0.00           N  
ATOM    739  H   LEU A  48      86.782  53.724  74.764  1.00  0.00           H  
ATOM    740  CA  LEU A  48      86.751  53.137  76.810  1.00  0.00           C  
ATOM    741  HA  LEU A  48      87.623  53.256  77.454  1.00  0.00           H  
ATOM    742  CB  LEU A  48      85.678  54.256  77.101  1.00  0.00           C  
ATOM    743  HB2 LEU A  48      84.931  54.045  76.336  1.00  0.00           H  
ATOM    744  HB3 LEU A  48      85.183  54.088  78.058  1.00  0.00           H  
ATOM    745  CG  LEU A  48      86.274  55.654  77.090  1.00  0.00           C  
ATOM    746  HG  LEU A  48      86.895  55.853  76.217  1.00  0.00           H  
ATOM    747  CD1 LEU A  48      85.138  56.711  77.065  1.00  0.00           C  
ATOM    748 HD11 LEU A  48      84.586  56.651  76.127  1.00  0.00           H  
ATOM    749 HD12 LEU A  48      84.488  56.731  77.940  1.00  0.00           H  
ATOM    750 HD13 LEU A  48      85.680  57.655  77.119  1.00  0.00           H  
ATOM    751  CD2 LEU A  48      87.244  55.880  78.233  1.00  0.00           C  
ATOM    752 HD21 LEU A  48      86.710  55.846  79.182  1.00  0.00           H  
ATOM    753 HD22 LEU A  48      87.999  55.095  78.186  1.00  0.00           H  
ATOM    754 HD23 LEU A  48      87.818  56.796  78.088  1.00  0.00           H  
ATOM    755  C   LEU A  48      86.260  51.669  77.062  1.00  0.00           C  
ATOM    756  O   LEU A  48      85.590  51.475  78.075  1.00  0.00           O  
ATOM    757  N   GLY A  49      86.459  50.763  76.069  1.00  0.00           N  
ATOM    758  H   GLY A  49      87.135  51.080  75.388  1.00  0.00           H  
ATOM    759  CA  GLY A  49      85.979  49.363  76.249  1.00  0.00           C  
ATOM    760  HA2 GLY A  49      86.559  48.619  75.704  1.00  0.00           H  
ATOM    761  HA3 GLY A  49      86.167  49.160  77.303  1.00  0.00           H  
ATOM    762  C   GLY A  49      84.474  49.027  76.102  1.00  0.00           C  
ATOM    763  O   GLY A  49      84.107  47.892  75.962  1.00  0.00           O  
ATOM    764  N   GLN A  50      83.636  50.105  75.917  1.00  0.00           N  
ATOM    765  H   GLN A  50      84.141  50.962  75.743  1.00  0.00           H  
ATOM    766  CA  GLN A  50      82.164  50.075  75.772  1.00  0.00           C  
ATOM    767  HA  GLN A  50      81.690  49.455  76.532  1.00  0.00           H  
ATOM    768  CB  GLN A  50      81.641  51.449  76.135  1.00  0.00           C  
ATOM    769  HB2 GLN A  50      81.769  52.178  75.335  1.00  0.00           H  
ATOM    770  HB3 GLN A  50      80.576  51.249  76.247  1.00  0.00           H  
ATOM    771  CG  GLN A  50      82.096  52.016  77.528  1.00  0.00           C  
ATOM    772  HG2 GLN A  50      83.107  52.422  77.497  1.00  0.00           H  
ATOM    773  HG3 GLN A  50      81.529  52.946  77.519  1.00  0.00           H  
ATOM    774  CD  GLN A  50      82.077  51.204  78.774  1.00  0.00           C  
ATOM    775  OE1 GLN A  50      81.002  50.905  79.365  1.00  0.00           O  
ATOM    776  NE2 GLN A  50      83.202  50.658  79.222  1.00  0.00           N  
ATOM    777 HE21 GLN A  50      83.199  49.965  79.957  1.00  0.00           H  
ATOM    778 HE22 GLN A  50      84.099  50.959  78.869  1.00  0.00           H  
ATOM    779  C   GLN A  50      81.746  49.686  74.338  1.00  0.00           C  
ATOM    780  O   GLN A  50      82.542  49.791  73.433  1.00  0.00           O  
ATOM    781  N   ASN A  51      80.515  49.247  74.112  1.00  0.00           N  
ATOM    782  H   ASN A  51      79.926  49.080  74.915  1.00  0.00           H  
ATOM    783  CA  ASN A  51      79.899  48.802  72.811  1.00  0.00           C  
ATOM    784  HA  ASN A  51      80.308  49.422  72.014  1.00  0.00           H  
ATOM    785  CB  ASN A  51      80.139  47.258  72.365  1.00  0.00           C  
ATOM    786  HB2 ASN A  51      81.220  47.118  72.349  1.00  0.00           H  
ATOM    787  HB3 ASN A  51      79.880  46.706  73.269  1.00  0.00           H  
ATOM    788  CG  ASN A  51      79.586  46.866  71.066  1.00  0.00           C  
ATOM    789  OD1 ASN A  51      79.281  47.684  70.202  1.00  0.00           O  
ATOM    790  ND2 ASN A  51      79.561  45.608  70.775  1.00  0.00           N  
ATOM    791 HD21 ASN A  51      79.098  45.311  69.928  1.00  0.00           H  
ATOM    792 HD22 ASN A  51      80.073  45.036  71.431  1.00  0.00           H  
ATOM    793  C   ASN A  51      78.382  48.935  72.781  1.00  0.00           C  
ATOM    794  O   ASN A  51      77.619  48.015  72.902  1.00  0.00           O  
ATOM    795  N   PRO A  52      77.895  50.180  72.678  1.00  0.00           N  
ATOM    796  CD  PRO A  52      78.661  51.382  72.998  1.00  0.00           C  
ATOM    797  HD2 PRO A  52      79.606  51.528  72.475  1.00  0.00           H  
ATOM    798  HD3 PRO A  52      78.805  51.406  74.078  1.00  0.00           H  
ATOM    799  CG  PRO A  52      77.791  52.610  72.583  1.00  0.00           C  
ATOM    800  HG2 PRO A  52      78.165  53.045  71.656  1.00  0.00           H  
ATOM    801  HG3 PRO A  52      77.784  53.408  73.326  1.00  0.00           H  
ATOM    802  CB  PRO A  52      76.336  52.109  72.542  1.00  0.00           C  
ATOM    803  HB2 PRO A  52      75.742  52.677  71.826  1.00  0.00           H  
ATOM    804  HB3 PRO A  52      75.940  52.237  73.550  1.00  0.00           H  
ATOM    805  CA  PRO A  52      76.553  50.600  72.180  1.00  0.00           C  
ATOM    806  HA  PRO A  52      75.818  50.047  72.764  1.00  0.00           H  
ATOM    807  C   PRO A  52      76.223  50.229  70.758  1.00  0.00           C  
ATOM    808  O   PRO A  52      77.140  50.209  69.877  1.00  0.00           O  
ATOM    809  N   THR A  53      74.967  50.064  70.516  1.00  0.00           N  
ATOM    810  H   THR A  53      74.447  50.137  71.379  1.00  0.00           H  
ATOM    811  CA  THR A  53      74.210  50.019  69.215  1.00  0.00           C  
ATOM    812  HA  THR A  53      74.538  49.182  68.599  1.00  0.00           H  
ATOM    813  CB  THR A  53      72.699  49.973  69.425  1.00  0.00           C  
ATOM    814  HB  THR A  53      72.301  49.949  68.410  1.00  0.00           H  
ATOM    815  CG2 THR A  53      72.142  48.730  70.169  1.00  0.00           C  
ATOM    816 HG21 THR A  53      71.276  48.997  70.775  1.00  0.00           H  
ATOM    817 HG22 THR A  53      71.848  47.922  69.499  1.00  0.00           H  
ATOM    818 HG23 THR A  53      72.877  48.285  70.841  1.00  0.00           H  
ATOM    819  OG1 THR A  53      72.208  51.108  70.088  1.00  0.00           O  
ATOM    820  HG1 THR A  53      72.580  51.020  70.969  1.00  0.00           H  
ATOM    821  C   THR A  53      74.608  51.292  68.339  1.00  0.00           C  
ATOM    822  O   THR A  53      74.731  52.418  68.935  1.00  0.00           O  
ATOM    823  N   PRO A  54      74.550  51.194  67.007  1.00  0.00           N  
ATOM    824  CD  PRO A  54      74.476  49.965  66.247  1.00  0.00           C  
ATOM    825  HD2 PRO A  54      73.455  49.587  66.294  1.00  0.00           H  
ATOM    826  HD3 PRO A  54      75.194  49.224  66.599  1.00  0.00           H  
ATOM    827  CG  PRO A  54      74.872  50.400  64.818  1.00  0.00           C  
ATOM    828  HG2 PRO A  54      74.470  49.722  64.065  1.00  0.00           H  
ATOM    829  HG3 PRO A  54      75.943  50.516  64.657  1.00  0.00           H  
ATOM    830  CB  PRO A  54      74.310  51.833  64.725  1.00  0.00           C  
ATOM    831  HB2 PRO A  54      73.240  51.758  64.532  1.00  0.00           H  
ATOM    832  HB3 PRO A  54      74.842  52.382  63.947  1.00  0.00           H  
ATOM    833  CA  PRO A  54      74.495  52.364  66.158  1.00  0.00           C  
ATOM    834  HA  PRO A  54      75.449  52.880  66.266  1.00  0.00           H  
ATOM    835  C   PRO A  54      73.345  53.317  66.333  1.00  0.00           C  
ATOM    836  O   PRO A  54      73.464  54.514  66.053  1.00  0.00           O  
ATOM    837  N   GLU A  55      72.201  52.837  66.925  1.00  0.00           N  
ATOM    838  H   GLU A  55      72.274  51.887  67.260  1.00  0.00           H  
ATOM    839  CA  GLU A  55      71.045  53.728  67.262  1.00  0.00           C  
ATOM    840  HA  GLU A  55      70.903  54.458  66.465  1.00  0.00           H  
ATOM    841  CB  GLU A  55      69.796  52.842  67.427  1.00  0.00           C  
ATOM    842  HB2 GLU A  55      69.794  52.263  68.351  1.00  0.00           H  
ATOM    843  HB3 GLU A  55      68.875  53.424  67.438  1.00  0.00           H  
ATOM    844  CG  GLU A  55      69.640  51.766  66.325  1.00  0.00           C  
ATOM    845  HG2 GLU A  55      70.374  51.024  66.639  1.00  0.00           H  
ATOM    846  HG3 GLU A  55      68.613  51.418  66.432  1.00  0.00           H  
ATOM    847  CD  GLU A  55      69.780  52.325  64.958  1.00  0.00           C  
ATOM    848  OE1 GLU A  55      70.346  51.655  64.038  1.00  0.00           O  
ATOM    849  OE2 GLU A  55      69.361  53.410  64.559  1.00  0.00           O  
ATOM    850  C   GLU A  55      71.057  54.625  68.461  1.00  0.00           C  
ATOM    851  O   GLU A  55      70.756  55.827  68.373  1.00  0.00           O  
ATOM    852  N   GLU A  56      71.540  54.117  69.619  1.00  0.00           N  
ATOM    853  H   GLU A  56      71.735  53.148  69.827  1.00  0.00           H  
ATOM    854  CA  GLU A  56      71.894  55.051  70.645  1.00  0.00           C  
ATOM    855  HA  GLU A  56      71.090  55.781  70.727  1.00  0.00           H  
ATOM    856  CB  GLU A  56      72.025  54.391  71.963  1.00  0.00           C  
ATOM    857  HB2 GLU A  56      72.057  55.103  72.788  1.00  0.00           H  
ATOM    858  HB3 GLU A  56      71.122  53.786  72.046  1.00  0.00           H  
ATOM    859  CG  GLU A  56      73.267  53.518  72.017  1.00  0.00           C  
ATOM    860  HG2 GLU A  56      73.632  53.161  71.054  1.00  0.00           H  
ATOM    861  HG3 GLU A  56      74.018  54.103  72.548  1.00  0.00           H  
ATOM    862  CD  GLU A  56      73.088  52.343  72.953  1.00  0.00           C  
ATOM    863  OE1 GLU A  56      72.946  52.570  74.160  1.00  0.00           O  
ATOM    864  OE2 GLU A  56      73.143  51.198  72.468  1.00  0.00           O  
ATOM    865  C   GLU A  56      73.217  55.894  70.413  1.00  0.00           C  
ATOM    866  O   GLU A  56      73.431  57.018  70.874  1.00  0.00           O  
ATOM    867  N   LEU A  57      74.147  55.347  69.610  1.00  0.00           N  
ATOM    868  H   LEU A  57      74.118  54.409  69.238  1.00  0.00           H  
ATOM    869  CA  LEU A  57      75.259  56.182  69.117  1.00  0.00           C  
ATOM    870  HA  LEU A  57      75.724  56.550  70.031  1.00  0.00           H  
ATOM    871  CB  LEU A  57      76.362  55.241  68.353  1.00  0.00           C  
ATOM    872  HB2 LEU A  57      75.897  54.504  67.698  1.00  0.00           H  
ATOM    873  HB3 LEU A  57      76.993  55.861  67.717  1.00  0.00           H  
ATOM    874  CG  LEU A  57      77.260  54.515  69.444  1.00  0.00           C  
ATOM    875  HG  LEU A  57      76.635  53.891  70.083  1.00  0.00           H  
ATOM    876  CD1 LEU A  57      78.326  53.747  68.722  1.00  0.00           C  
ATOM    877 HD11 LEU A  57      78.831  54.403  68.013  1.00  0.00           H  
ATOM    878 HD12 LEU A  57      78.924  53.102  69.366  1.00  0.00           H  
ATOM    879 HD13 LEU A  57      77.743  53.012  68.168  1.00  0.00           H  
ATOM    880  CD2 LEU A  57      78.040  55.565  70.280  1.00  0.00           C  
ATOM    881 HD21 LEU A  57      77.338  55.945  71.022  1.00  0.00           H  
ATOM    882 HD22 LEU A  57      78.722  55.137  71.015  1.00  0.00           H  
ATOM    883 HD23 LEU A  57      78.331  56.426  69.678  1.00  0.00           H  
ATOM    884  C   LEU A  57      74.796  57.259  68.096  1.00  0.00           C  
ATOM    885  O   LEU A  57      75.227  58.373  68.252  1.00  0.00           O  
ATOM    886  N   GLN A  58      73.795  57.010  67.165  1.00  0.00           N  
ATOM    887  H   GLN A  58      73.559  56.059  66.920  1.00  0.00           H  
ATOM    888  CA  GLN A  58      73.146  58.042  66.336  1.00  0.00           C  
ATOM    889  HA  GLN A  58      74.018  58.494  65.865  1.00  0.00           H  
ATOM    890  CB  GLN A  58      72.174  57.487  65.356  1.00  0.00           C  
ATOM    891  HB2 GLN A  58      72.618  56.746  64.692  1.00  0.00           H  
ATOM    892  HB3 GLN A  58      71.407  56.878  65.834  1.00  0.00           H  
ATOM    893  CG  GLN A  58      71.548  58.671  64.527  1.00  0.00           C  
ATOM    894  HG2 GLN A  58      70.753  58.341  63.859  1.00  0.00           H  
ATOM    895  HG3 GLN A  58      71.122  59.448  65.161  1.00  0.00           H  
ATOM    896  CD  GLN A  58      72.573  59.322  63.621  1.00  0.00           C  
ATOM    897  OE1 GLN A  58      73.606  58.803  63.256  1.00  0.00           O  
ATOM    898  NE2 GLN A  58      72.391  60.639  63.458  1.00  0.00           N  
ATOM    899 HE21 GLN A  58      73.183  61.220  63.224  1.00  0.00           H  
ATOM    900 HE22 GLN A  58      71.498  61.080  63.625  1.00  0.00           H  
ATOM    901  C   GLN A  58      72.441  59.053  67.319  1.00  0.00           C  
ATOM    902  O   GLN A  58      72.467  60.271  67.160  1.00  0.00           O  
ATOM    903  N   GLU A  59      71.671  58.549  68.334  1.00  0.00           N  
ATOM    904  H   GLU A  59      71.731  57.545  68.431  1.00  0.00           H  
ATOM    905  CA  GLU A  59      70.922  59.374  69.268  1.00  0.00           C  
ATOM    906  HA  GLU A  59      70.241  59.992  68.684  1.00  0.00           H  
ATOM    907  CB  GLU A  59      69.907  58.622  70.147  1.00  0.00           C  
ATOM    908  HB2 GLU A  59      69.242  57.996  69.552  1.00  0.00           H  
ATOM    909  HB3 GLU A  59      70.519  57.931  70.727  1.00  0.00           H  
ATOM    910  CG  GLU A  59      69.031  59.437  71.081  1.00  0.00           C  
ATOM    911  HG2 GLU A  59      68.588  58.735  71.788  1.00  0.00           H  
ATOM    912  HG3 GLU A  59      69.718  59.973  71.736  1.00  0.00           H  
ATOM    913  CD  GLU A  59      68.006  60.468  70.514  1.00  0.00           C  
ATOM    914  OE1 GLU A  59      68.223  61.066  69.452  1.00  0.00           O  
ATOM    915  OE2 GLU A  59      67.062  60.724  71.305  1.00  0.00           O  
ATOM    916  C   GLU A  59      71.868  60.364  70.111  1.00  0.00           C  
ATOM    917  O   GLU A  59      71.493  61.468  70.452  1.00  0.00           O  
ATOM    918  N   MET A  60      73.115  59.965  70.345  1.00  0.00           N  
ATOM    919  H   MET A  60      73.431  59.126  69.880  1.00  0.00           H  
ATOM    920  CA  MET A  60      74.201  61.002  70.768  1.00  0.00           C  
ATOM    921  HA  MET A  60      73.817  61.631  71.571  1.00  0.00           H  
ATOM    922  CB  MET A  60      75.394  60.176  71.255  1.00  0.00           C  
ATOM    923  HB2 MET A  60      75.255  59.686  72.219  1.00  0.00           H  
ATOM    924  HB3 MET A  60      75.596  59.428  70.489  1.00  0.00           H  
ATOM    925  CG  MET A  60      76.794  60.998  71.228  1.00  0.00           C  
ATOM    926  HG2 MET A  60      77.158  60.947  70.201  1.00  0.00           H  
ATOM    927  HG3 MET A  60      76.693  62.002  71.639  1.00  0.00           H  
ATOM    928  SD  MET A  60      78.172  60.226  72.101  1.00  0.00           S  
ATOM    929  CE  MET A  60      77.717  60.266  73.811  1.00  0.00           C  
ATOM    930  HE1 MET A  60      77.152  59.342  73.938  1.00  0.00           H  
ATOM    931  HE2 MET A  60      78.542  60.238  74.523  1.00  0.00           H  
ATOM    932  HE3 MET A  60      77.029  61.076  74.054  1.00  0.00           H  
ATOM    933  C   MET A  60      74.683  61.972  69.691  1.00  0.00           C  
ATOM    934  O   MET A  60      74.968  63.124  69.955  1.00  0.00           O  
ATOM    935  N   ILE A  61      74.742  61.629  68.432  1.00  0.00           N  
ATOM    936  H   ILE A  61      74.432  60.709  68.153  1.00  0.00           H  
ATOM    937  CA  ILE A  61      75.043  62.598  67.382  1.00  0.00           C  
ATOM    938  HA  ILE A  61      75.911  63.183  67.686  1.00  0.00           H  
ATOM    939  CB  ILE A  61      75.337  61.752  66.072  1.00  0.00           C  
ATOM    940  HB  ILE A  61      74.673  60.904  65.901  1.00  0.00           H  
ATOM    941  CG2 ILE A  61      75.290  62.666  64.841  1.00  0.00           C  
ATOM    942 HG21 ILE A  61      75.932  63.544  64.910  1.00  0.00           H  
ATOM    943 HG22 ILE A  61      75.402  62.173  63.875  1.00  0.00           H  
ATOM    944 HG23 ILE A  61      74.285  63.050  64.665  1.00  0.00           H  
ATOM    945  CG1 ILE A  61      76.709  61.047  66.311  1.00  0.00           C  
ATOM    946 HG12 ILE A  61      77.398  61.704  66.843  1.00  0.00           H  
ATOM    947 HG13 ILE A  61      76.562  60.135  66.889  1.00  0.00           H  
ATOM    948  CD1 ILE A  61      77.507  60.605  65.044  1.00  0.00           C  
ATOM    949 HD11 ILE A  61      78.355  60.028  65.415  1.00  0.00           H  
ATOM    950 HD12 ILE A  61      76.929  59.866  64.490  1.00  0.00           H  
ATOM    951 HD13 ILE A  61      77.780  61.413  64.365  1.00  0.00           H  
ATOM    952  C   ILE A  61      73.855  63.559  67.303  1.00  0.00           C  
ATOM    953  O   ILE A  61      74.064  64.808  67.187  1.00  0.00           O  
ATOM    954  N   ASP A  62      72.662  63.079  67.526  1.00  0.00           N  
ATOM    955  H   ASP A  62      72.532  62.078  67.549  1.00  0.00           H  
ATOM    956  CA  ASP A  62      71.461  63.913  67.720  1.00  0.00           C  
ATOM    957  HA  ASP A  62      71.441  64.793  67.077  1.00  0.00           H  
ATOM    958  CB  ASP A  62      70.194  63.142  67.359  1.00  0.00           C  
ATOM    959  HB2 ASP A  62      70.338  62.161  67.813  1.00  0.00           H  
ATOM    960  HB3 ASP A  62      69.281  63.569  67.773  1.00  0.00           H  
ATOM    961  CG  ASP A  62      70.110  63.097  65.895  1.00  0.00           C  
ATOM    962  OD1 ASP A  62      70.414  64.136  65.253  1.00  0.00           O  
ATOM    963  OD2 ASP A  62      69.650  62.113  65.247  1.00  0.00           O  
ATOM    964  C   ASP A  62      71.340  64.753  68.996  1.00  0.00           C  
ATOM    965  O   ASP A  62      70.434  65.532  69.019  1.00  0.00           O  
ATOM    966  N   GLU A  63      72.228  64.670  70.000  1.00  0.00           N  
ATOM    967  H   GLU A  63      73.058  64.095  69.962  1.00  0.00           H  
ATOM    968  CA  GLU A  63      72.369  65.724  71.092  1.00  0.00           C  
ATOM    969  HA  GLU A  63      71.345  66.000  71.343  1.00  0.00           H  
ATOM    970  CB  GLU A  63      73.156  65.130  72.294  1.00  0.00           C  
ATOM    971  HB2 GLU A  63      72.691  64.174  72.533  1.00  0.00           H  
ATOM    972  HB3 GLU A  63      74.204  64.992  72.025  1.00  0.00           H  
ATOM    973  CG  GLU A  63      73.154  65.970  73.556  1.00  0.00           C  
ATOM    974  HG2 GLU A  63      73.683  65.327  74.260  1.00  0.00           H  
ATOM    975  HG3 GLU A  63      73.850  66.809  73.534  1.00  0.00           H  
ATOM    976  CD  GLU A  63      71.724  66.332  74.070  1.00  0.00           C  
ATOM    977  OE1 GLU A  63      71.062  67.125  73.427  1.00  0.00           O  
ATOM    978  OE2 GLU A  63      71.221  65.652  75.055  1.00  0.00           O  
ATOM    979  C   GLU A  63      73.077  67.081  70.615  1.00  0.00           C  
ATOM    980  O   GLU A  63      72.937  68.122  71.275  1.00  0.00           O  
ATOM    981  N   VAL A  64      73.777  67.025  69.464  1.00  0.00           N  
ATOM    982  H   VAL A  64      73.825  66.186  68.903  1.00  0.00           H  
ATOM    983  CA  VAL A  64      74.773  68.093  69.010  1.00  0.00           C  
ATOM    984  HA  VAL A  64      74.410  68.990  69.514  1.00  0.00           H  
ATOM    985  CB  VAL A  64      76.201  67.782  69.477  1.00  0.00           C  
ATOM    986  HB  VAL A  64      76.873  68.453  68.942  1.00  0.00           H  
ATOM    987  CG1 VAL A  64      76.371  68.301  70.938  1.00  0.00           C  
ATOM    988 HG11 VAL A  64      77.422  68.249  71.221  1.00  0.00           H  
ATOM    989 HG12 VAL A  64      76.153  69.361  71.071  1.00  0.00           H  
ATOM    990 HG13 VAL A  64      75.869  67.781  71.754  1.00  0.00           H  
ATOM    991  CG2 VAL A  64      76.643  66.334  69.327  1.00  0.00           C  
ATOM    992 HG21 VAL A  64      77.698  66.299  69.599  1.00  0.00           H  
ATOM    993 HG22 VAL A  64      76.121  65.617  69.960  1.00  0.00           H  
ATOM    994 HG23 VAL A  64      76.546  66.108  68.265  1.00  0.00           H  
ATOM    995  C   VAL A  64      74.662  68.514  67.517  1.00  0.00           C  
ATOM    996  O   VAL A  64      74.680  69.718  67.220  1.00  0.00           O  
ATOM    997  N   ASP A  65      74.475  67.549  66.615  1.00  0.00           N  
ATOM    998  H   ASP A  65      74.068  66.675  66.915  1.00  0.00           H  
ATOM    999  CA  ASP A  65      74.287  67.873  65.193  1.00  0.00           C  
ATOM   1000  HA  ASP A  65      75.265  68.163  64.808  1.00  0.00           H  
ATOM   1001  CB  ASP A  65      73.906  66.573  64.417  1.00  0.00           C  
ATOM   1002  HB2 ASP A  65      74.687  65.929  64.820  1.00  0.00           H  
ATOM   1003  HB3 ASP A  65      72.931  66.255  64.788  1.00  0.00           H  
ATOM   1004  CG  ASP A  65      73.940  66.573  62.858  1.00  0.00           C  
ATOM   1005  OD1 ASP A  65      74.567  67.518  62.235  1.00  0.00           O  
ATOM   1006  OD2 ASP A  65      73.474  65.609  62.291  1.00  0.00           O  
ATOM   1007  C   ASP A  65      73.255  68.947  64.907  1.00  0.00           C  
ATOM   1008  O   ASP A  65      72.040  68.742  65.130  1.00  0.00           O  
ATOM   1009  N   GLU A  66      73.740  70.170  64.577  1.00  0.00           N  
ATOM   1010  H   GLU A  66      74.708  70.324  64.333  1.00  0.00           H  
ATOM   1011  CA  GLU A  66      73.029  71.392  64.490  1.00  0.00           C  
ATOM   1012  HA  GLU A  66      72.116  71.264  65.071  1.00  0.00           H  
ATOM   1013  CB  GLU A  66      73.886  72.609  65.177  1.00  0.00           C  
ATOM   1014  HB2 GLU A  66      74.104  72.364  66.216  1.00  0.00           H  
ATOM   1015  HB3 GLU A  66      74.809  72.677  64.600  1.00  0.00           H  
ATOM   1016  CG  GLU A  66      73.097  73.869  65.059  1.00  0.00           C  
ATOM   1017  HG2 GLU A  66      73.812  74.590  65.455  1.00  0.00           H  
ATOM   1018  HG3 GLU A  66      72.863  74.148  64.031  1.00  0.00           H  
ATOM   1019  CD  GLU A  66      71.774  74.004  65.918  1.00  0.00           C  
ATOM   1020  OE1 GLU A  66      71.498  73.144  66.755  1.00  0.00           O  
ATOM   1021  OE2 GLU A  66      71.086  75.015  65.738  1.00  0.00           O  
ATOM   1022  C   GLU A  66      72.550  71.764  63.068  1.00  0.00           C  
ATOM   1023  O   GLU A  66      71.538  72.480  62.939  1.00  0.00           O  
ATOM   1024  N   ASP A  67      73.144  71.344  61.923  1.00  0.00           N  
ATOM   1025  H   ASP A  67      74.034  70.878  62.031  1.00  0.00           H  
ATOM   1026  CA  ASP A  67      72.690  71.438  60.540  1.00  0.00           C  
ATOM   1027  HA  ASP A  67      71.928  72.212  60.448  1.00  0.00           H  
ATOM   1028  CB  ASP A  67      73.880  71.838  59.671  1.00  0.00           C  
ATOM   1029  HB2 ASP A  67      73.514  71.981  58.654  1.00  0.00           H  
ATOM   1030  HB3 ASP A  67      74.228  72.795  60.059  1.00  0.00           H  
ATOM   1031  CG  ASP A  67      75.089  70.880  59.508  1.00  0.00           C  
ATOM   1032  OD1 ASP A  67      76.177  71.387  59.204  1.00  0.00           O  
ATOM   1033  OD2 ASP A  67      74.983  69.695  59.798  1.00  0.00           O  
ATOM   1034  C   ASP A  67      71.975  70.142  60.039  1.00  0.00           C  
ATOM   1035  O   ASP A  67      71.268  70.155  59.035  1.00  0.00           O  
ATOM   1036  N   GLY A  68      72.122  69.112  60.882  1.00  0.00           N  
ATOM   1037  H   GLY A  68      72.607  69.156  61.767  1.00  0.00           H  
ATOM   1038  CA  GLY A  68      71.296  67.922  60.652  1.00  0.00           C  
ATOM   1039  HA2 GLY A  68      71.107  67.388  61.583  1.00  0.00           H  
ATOM   1040  HA3 GLY A  68      70.337  68.308  60.306  1.00  0.00           H  
ATOM   1041  C   GLY A  68      71.882  67.039  59.533  1.00  0.00           C  
ATOM   1042  O   GLY A  68      71.131  66.250  58.935  1.00  0.00           O  
ATOM   1043  N   SER A  69      73.196  67.083  59.282  1.00  0.00           N  
ATOM   1044  H   SER A  69      73.791  67.646  59.874  1.00  0.00           H  
ATOM   1045  CA  SER A  69      73.944  66.166  58.417  1.00  0.00           C  
ATOM   1046  HA  SER A  69      73.482  66.256  57.434  1.00  0.00           H  
ATOM   1047  CB  SER A  69      75.413  66.637  58.164  1.00  0.00           C  
ATOM   1048  HB2 SER A  69      75.862  65.961  57.437  1.00  0.00           H  
ATOM   1049  HB3 SER A  69      75.319  67.674  57.841  1.00  0.00           H  
ATOM   1050  OG  SER A  69      76.128  66.550  59.374  1.00  0.00           O  
ATOM   1051  HG  SER A  69      76.833  65.899  59.351  1.00  0.00           H  
ATOM   1052  C   SER A  69      73.888  64.642  58.744  1.00  0.00           C  
ATOM   1053  O   SER A  69      74.365  63.916  57.902  1.00  0.00           O  
ATOM   1054  N   GLY A  70      73.547  64.258  59.955  1.00  0.00           N  
ATOM   1055  H   GLY A  70      73.281  64.945  60.645  1.00  0.00           H  
ATOM   1056  CA  GLY A  70      73.699  62.896  60.401  1.00  0.00           C  
ATOM   1057  HA2 GLY A  70      72.987  62.603  61.173  1.00  0.00           H  
ATOM   1058  HA3 GLY A  70      73.603  62.152  59.610  1.00  0.00           H  
ATOM   1059  C   GLY A  70      75.056  62.568  60.971  1.00  0.00           C  
ATOM   1060  O   GLY A  70      75.398  61.396  61.224  1.00  0.00           O  
ATOM   1061  N   THR A  71      75.928  63.616  61.266  1.00  0.00           N  
ATOM   1062  H   THR A  71      75.539  64.540  61.142  1.00  0.00           H  
ATOM   1063  CA  THR A  71      77.330  63.517  61.738  1.00  0.00           C  
ATOM   1064  HA  THR A  71      77.441  62.648  62.387  1.00  0.00           H  
ATOM   1065  CB  THR A  71      78.272  63.386  60.510  1.00  0.00           C  
ATOM   1066  HB  THR A  71      79.308  63.511  60.825  1.00  0.00           H  
ATOM   1067  CG2 THR A  71      78.245  61.998  59.807  1.00  0.00           C  
ATOM   1068 HG21 THR A  71      77.245  61.798  59.423  1.00  0.00           H  
ATOM   1069 HG22 THR A  71      79.051  61.957  59.074  1.00  0.00           H  
ATOM   1070 HG23 THR A  71      78.452  61.256  60.578  1.00  0.00           H  
ATOM   1071  OG1 THR A  71      78.025  64.357  59.495  1.00  0.00           O  
ATOM   1072  HG1 THR A  71      78.469  64.086  58.688  1.00  0.00           H  
ATOM   1073  C   THR A  71      77.747  64.830  62.469  1.00  0.00           C  
ATOM   1074  O   THR A  71      77.183  65.936  62.268  1.00  0.00           O  
ATOM   1075  N   VAL A  72      78.661  64.731  63.389  1.00  0.00           N  
ATOM   1076  H   VAL A  72      78.951  63.788  63.604  1.00  0.00           H  
ATOM   1077  CA  VAL A  72      79.223  65.776  64.235  1.00  0.00           C  
ATOM   1078  HA  VAL A  72      78.493  66.532  64.524  1.00  0.00           H  
ATOM   1079  CB  VAL A  72      79.622  65.192  65.610  1.00  0.00           C  
ATOM   1080  HB  VAL A  72      80.054  64.196  65.522  1.00  0.00           H  
ATOM   1081  CG1 VAL A  72      80.675  65.949  66.379  1.00  0.00           C  
ATOM   1082 HG11 VAL A  72      80.298  66.932  66.662  1.00  0.00           H  
ATOM   1083 HG12 VAL A  72      80.953  65.439  67.301  1.00  0.00           H  
ATOM   1084 HG13 VAL A  72      81.568  66.077  65.766  1.00  0.00           H  
ATOM   1085  CG2 VAL A  72      78.311  65.054  66.405  1.00  0.00           C  
ATOM   1086 HG21 VAL A  72      78.443  64.544  67.359  1.00  0.00           H  
ATOM   1087 HG22 VAL A  72      78.006  66.019  66.808  1.00  0.00           H  
ATOM   1088 HG23 VAL A  72      77.473  64.506  65.973  1.00  0.00           H  
ATOM   1089  C   VAL A  72      80.325  66.434  63.528  1.00  0.00           C  
ATOM   1090  O   VAL A  72      81.302  65.677  63.135  1.00  0.00           O  
ATOM   1091  N   ASP A  73      80.235  67.706  63.233  1.00  0.00           N  
ATOM   1092  H   ASP A  73      79.347  68.111  63.492  1.00  0.00           H  
ATOM   1093  CA  ASP A  73      81.257  68.705  62.923  1.00  0.00           C  
ATOM   1094  HA  ASP A  73      81.767  68.339  62.031  1.00  0.00           H  
ATOM   1095  CB  ASP A  73      80.717  70.074  62.530  1.00  0.00           C  
ATOM   1096  HB2 ASP A  73      80.007  70.314  63.321  1.00  0.00           H  
ATOM   1097  HB3 ASP A  73      81.503  70.829  62.540  1.00  0.00           H  
ATOM   1098  CG  ASP A  73      79.897  69.984  61.214  1.00  0.00           C  
ATOM   1099  OD1 ASP A  73      80.579  69.851  60.195  1.00  0.00           O  
ATOM   1100  OD2 ASP A  73      78.638  70.068  61.292  1.00  0.00           O  
ATOM   1101  C   ASP A  73      82.135  68.912  64.061  1.00  0.00           C  
ATOM   1102  O   ASP A  73      81.822  68.763  65.252  1.00  0.00           O  
ATOM   1103  N   PHE A  74      83.317  69.598  63.849  1.00  0.00           N  
ATOM   1104  H   PHE A  74      83.612  69.787  62.901  1.00  0.00           H  
ATOM   1105  CA  PHE A  74      84.053  70.158  65.001  1.00  0.00           C  
ATOM   1106  HA  PHE A  74      84.177  69.392  65.767  1.00  0.00           H  
ATOM   1107  CB  PHE A  74      85.478  70.631  64.489  1.00  0.00           C  
ATOM   1108  HB2 PHE A  74      86.180  69.851  64.194  1.00  0.00           H  
ATOM   1109  HB3 PHE A  74      85.341  71.242  63.596  1.00  0.00           H  
ATOM   1110  CG  PHE A  74      86.278  71.431  65.548  1.00  0.00           C  
ATOM   1111  CD1 PHE A  74      86.330  72.830  65.572  1.00  0.00           C  
ATOM   1112  HD1 PHE A  74      85.856  73.407  64.792  1.00  0.00           H  
ATOM   1113  CE1 PHE A  74      87.121  73.590  66.455  1.00  0.00           C  
ATOM   1114  HE1 PHE A  74      87.235  74.655  66.314  1.00  0.00           H  
ATOM   1115  CZ  PHE A  74      87.761  72.913  67.506  1.00  0.00           C  
ATOM   1116  HZ  PHE A  74      88.242  73.618  68.168  1.00  0.00           H  
ATOM   1117  CE2 PHE A  74      87.558  71.516  67.613  1.00  0.00           C  
ATOM   1118  HE2 PHE A  74      88.049  70.990  68.419  1.00  0.00           H  
ATOM   1119  CD2 PHE A  74      86.898  70.751  66.637  1.00  0.00           C  
ATOM   1120  HD2 PHE A  74      86.856  69.678  66.751  1.00  0.00           H  
ATOM   1121  C   PHE A  74      83.315  71.320  65.678  1.00  0.00           C  
ATOM   1122  O   PHE A  74      83.362  71.287  66.865  1.00  0.00           O  
ATOM   1123  N   ASP A  75      82.632  72.235  65.017  1.00  0.00           N  
ATOM   1124  H   ASP A  75      82.764  72.161  64.019  1.00  0.00           H  
ATOM   1125  CA  ASP A  75      81.726  73.290  65.537  1.00  0.00           C  
ATOM   1126  HA  ASP A  75      82.325  73.995  66.112  1.00  0.00           H  
ATOM   1127  CB  ASP A  75      81.063  74.047  64.336  1.00  0.00           C  
ATOM   1128  HB2 ASP A  75      80.605  73.330  63.654  1.00  0.00           H  
ATOM   1129  HB3 ASP A  75      80.268  74.692  64.710  1.00  0.00           H  
ATOM   1130  CG  ASP A  75      82.040  74.964  63.537  1.00  0.00           C  
ATOM   1131  OD1 ASP A  75      83.186  75.137  63.966  1.00  0.00           O  
ATOM   1132  OD2 ASP A  75      81.734  75.492  62.489  1.00  0.00           O  
ATOM   1133  C   ASP A  75      80.650  72.613  66.449  1.00  0.00           C  
ATOM   1134  O   ASP A  75      79.862  73.343  67.096  1.00  0.00           O  
ATOM   1135  N   GLU A  76      80.493  71.270  66.356  1.00  0.00           N  
ATOM   1136  H   GLU A  76      81.107  70.831  65.685  1.00  0.00           H  
ATOM   1137  CA  GLU A  76      79.550  70.472  67.123  1.00  0.00           C  
ATOM   1138  HA  GLU A  76      78.861  71.160  67.613  1.00  0.00           H  
ATOM   1139  CB  GLU A  76      78.607  69.664  66.156  1.00  0.00           C  
ATOM   1140  HB2 GLU A  76      79.328  69.300  65.424  1.00  0.00           H  
ATOM   1141  HB3 GLU A  76      78.162  68.813  66.671  1.00  0.00           H  
ATOM   1142  CG  GLU A  76      77.654  70.510  65.261  1.00  0.00           C  
ATOM   1143  HG2 GLU A  76      76.803  70.901  65.818  1.00  0.00           H  
ATOM   1144  HG3 GLU A  76      78.116  71.442  64.934  1.00  0.00           H  
ATOM   1145  CD  GLU A  76      77.075  69.662  64.007  1.00  0.00           C  
ATOM   1146  OE1 GLU A  76      76.326  70.264  63.198  1.00  0.00           O  
ATOM   1147  OE2 GLU A  76      77.504  68.513  63.867  1.00  0.00           O  
ATOM   1148  C   GLU A  76      80.240  69.628  68.216  1.00  0.00           C  
ATOM   1149  O   GLU A  76      79.768  69.387  69.359  1.00  0.00           O  
ATOM   1150  N   PHE A  77      81.429  69.091  67.900  1.00  0.00           N  
ATOM   1151  H   PHE A  77      81.927  69.428  67.089  1.00  0.00           H  
ATOM   1152  CA  PHE A  77      82.347  68.484  68.883  1.00  0.00           C  
ATOM   1153  HA  PHE A  77      81.738  67.716  69.359  1.00  0.00           H  
ATOM   1154  CB  PHE A  77      83.485  67.828  68.156  1.00  0.00           C  
ATOM   1155  HB2 PHE A  77      83.148  67.186  67.341  1.00  0.00           H  
ATOM   1156  HB3 PHE A  77      84.143  68.602  67.762  1.00  0.00           H  
ATOM   1157  CG  PHE A  77      84.347  66.968  69.065  1.00  0.00           C  
ATOM   1158  CD1 PHE A  77      85.567  67.396  69.547  1.00  0.00           C  
ATOM   1159  HD1 PHE A  77      86.061  68.307  69.243  1.00  0.00           H  
ATOM   1160  CE1 PHE A  77      86.290  66.480  70.365  1.00  0.00           C  
ATOM   1161  HE1 PHE A  77      87.272  66.737  70.734  1.00  0.00           H  
ATOM   1162  CZ  PHE A  77      85.775  65.249  70.720  1.00  0.00           C  
ATOM   1163  HZ  PHE A  77      86.386  64.559  71.282  1.00  0.00           H  
ATOM   1164  CE2 PHE A  77      84.589  64.799  70.192  1.00  0.00           C  
ATOM   1165  HE2 PHE A  77      84.197  63.835  70.481  1.00  0.00           H  
ATOM   1166  CD2 PHE A  77      83.859  65.707  69.412  1.00  0.00           C  
ATOM   1167  HD2 PHE A  77      82.853  65.486  69.084  1.00  0.00           H  
ATOM   1168  C   PHE A  77      82.771  69.510  69.996  1.00  0.00           C  
ATOM   1169  O   PHE A  77      82.773  69.162  71.190  1.00  0.00           O  
ATOM   1170  N   LEU A  78      83.055  70.684  69.571  1.00  0.00           N  
ATOM   1171  H   LEU A  78      83.268  70.882  68.603  1.00  0.00           H  
ATOM   1172  CA  LEU A  78      83.321  71.828  70.406  1.00  0.00           C  
ATOM   1173  HA  LEU A  78      84.279  71.595  70.870  1.00  0.00           H  
ATOM   1174  CB  LEU A  78      83.538  72.964  69.513  1.00  0.00           C  
ATOM   1175  HB2 LEU A  78      84.406  72.735  68.896  1.00  0.00           H  
ATOM   1176  HB3 LEU A  78      82.742  73.016  68.770  1.00  0.00           H  
ATOM   1177  CG  LEU A  78      83.614  74.365  70.005  1.00  0.00           C  
ATOM   1178  HG  LEU A  78      82.683  74.528  70.546  1.00  0.00           H  
ATOM   1179  CD1 LEU A  78      84.822  74.477  70.924  1.00  0.00           C  
ATOM   1180 HD11 LEU A  78      84.820  75.501  71.298  1.00  0.00           H  
ATOM   1181 HD12 LEU A  78      84.781  73.719  71.706  1.00  0.00           H  
ATOM   1182 HD13 LEU A  78      85.736  74.351  70.343  1.00  0.00           H  
ATOM   1183  CD2 LEU A  78      83.745  75.379  68.812  1.00  0.00           C  
ATOM   1184 HD21 LEU A  78      84.644  75.174  68.230  1.00  0.00           H  
ATOM   1185 HD22 LEU A  78      82.880  75.286  68.155  1.00  0.00           H  
ATOM   1186 HD23 LEU A  78      83.666  76.362  69.277  1.00  0.00           H  
ATOM   1187  C   LEU A  78      82.221  72.017  71.509  1.00  0.00           C  
ATOM   1188  O   LEU A  78      82.626  72.036  72.702  1.00  0.00           O  
ATOM   1189  N   VAL A  79      80.944  71.817  71.142  1.00  0.00           N  
ATOM   1190  H   VAL A  79      80.781  71.692  70.153  1.00  0.00           H  
ATOM   1191  CA  VAL A  79      79.867  71.765  72.115  1.00  0.00           C  
ATOM   1192  HA  VAL A  79      79.947  72.402  72.995  1.00  0.00           H  
ATOM   1193  CB  VAL A  79      78.517  71.956  71.399  1.00  0.00           C  
ATOM   1194  HB  VAL A  79      78.408  71.006  70.877  1.00  0.00           H  
ATOM   1195  CG1 VAL A  79      77.363  72.059  72.402  1.00  0.00           C  
ATOM   1196 HG11 VAL A  79      77.215  71.206  73.064  1.00  0.00           H  
ATOM   1197 HG12 VAL A  79      77.624  72.952  72.970  1.00  0.00           H  
ATOM   1198 HG13 VAL A  79      76.462  72.138  71.793  1.00  0.00           H  
ATOM   1199  CG2 VAL A  79      78.522  73.117  70.384  1.00  0.00           C  
ATOM   1200 HG21 VAL A  79      77.554  73.123  69.885  1.00  0.00           H  
ATOM   1201 HG22 VAL A  79      78.900  74.044  70.814  1.00  0.00           H  
ATOM   1202 HG23 VAL A  79      79.254  72.769  69.655  1.00  0.00           H  
ATOM   1203  C   VAL A  79      79.855  70.459  72.915  1.00  0.00           C  
ATOM   1204  O   VAL A  79      79.682  70.558  74.165  1.00  0.00           O  
ATOM   1205  N   MET A  80      79.999  69.273  72.368  1.00  0.00           N  
ATOM   1206  H   MET A  80      80.302  69.378  71.411  1.00  0.00           H  
ATOM   1207  CA  MET A  80      80.011  67.967  73.083  1.00  0.00           C  
ATOM   1208  HA  MET A  80      79.048  67.870  73.585  1.00  0.00           H  
ATOM   1209  CB  MET A  80      80.247  66.847  72.066  1.00  0.00           C  
ATOM   1210  HB2 MET A  80      79.407  66.936  71.378  1.00  0.00           H  
ATOM   1211  HB3 MET A  80      81.191  67.020  71.549  1.00  0.00           H  
ATOM   1212  CG  MET A  80      80.188  65.409  72.608  1.00  0.00           C  
ATOM   1213  HG2 MET A  80      80.732  65.336  73.549  1.00  0.00           H  
ATOM   1214  HG3 MET A  80      79.169  65.158  72.902  1.00  0.00           H  
ATOM   1215  SD  MET A  80      80.989  64.274  71.524  1.00  0.00           S  
ATOM   1216  CE  MET A  80      79.727  64.024  70.279  1.00  0.00           C  
ATOM   1217  HE1 MET A  80      79.619  64.917  69.663  1.00  0.00           H  
ATOM   1218  HE2 MET A  80      79.988  63.187  69.631  1.00  0.00           H  
ATOM   1219  HE3 MET A  80      78.776  63.705  70.707  1.00  0.00           H  
ATOM   1220  C   MET A  80      81.081  67.892  74.171  1.00  0.00           C  
ATOM   1221  O   MET A  80      80.745  67.545  75.341  1.00  0.00           O  
ATOM   1222  N   MET A  81      82.326  68.398  73.843  1.00  0.00           N  
ATOM   1223  H   MET A  81      82.507  68.660  72.885  1.00  0.00           H  
ATOM   1224  CA  MET A  81      83.440  68.532  74.719  1.00  0.00           C  
ATOM   1225  HA  MET A  81      83.437  67.576  75.241  1.00  0.00           H  
ATOM   1226  CB  MET A  81      84.662  68.915  73.947  1.00  0.00           C  
ATOM   1227  HB2 MET A  81      84.612  68.429  72.973  1.00  0.00           H  
ATOM   1228  HB3 MET A  81      84.745  69.993  73.808  1.00  0.00           H  
ATOM   1229  CG  MET A  81      86.059  68.578  74.401  1.00  0.00           C  
ATOM   1230  HG2 MET A  81      86.678  68.901  73.564  1.00  0.00           H  
ATOM   1231  HG3 MET A  81      86.373  69.207  75.234  1.00  0.00           H  
ATOM   1232  SD  MET A  81      86.345  66.831  74.639  1.00  0.00           S  
ATOM   1233  CE  MET A  81      88.089  66.959  75.247  1.00  0.00           C  
ATOM   1234  HE1 MET A  81      88.540  67.660  74.545  1.00  0.00           H  
ATOM   1235  HE2 MET A  81      88.076  67.455  76.217  1.00  0.00           H  
ATOM   1236  HE3 MET A  81      88.557  65.975  75.254  1.00  0.00           H  
ATOM   1237  C   MET A  81      83.162  69.562  75.861  1.00  0.00           C  
ATOM   1238  O   MET A  81      83.293  69.133  76.993  1.00  0.00           O  
ATOM   1239  N   VAL A  82      82.358  70.606  75.641  1.00  0.00           N  
ATOM   1240  H   VAL A  82      82.083  70.870  74.705  1.00  0.00           H  
ATOM   1241  CA  VAL A  82      81.866  71.445  76.712  1.00  0.00           C  
ATOM   1242  HA  VAL A  82      82.696  71.683  77.377  1.00  0.00           H  
ATOM   1243  CB  VAL A  82      81.358  72.786  76.173  1.00  0.00           C  
ATOM   1244  HB  VAL A  82      80.899  72.724  75.186  1.00  0.00           H  
ATOM   1245  CG1 VAL A  82      80.329  73.600  77.008  1.00  0.00           C  
ATOM   1246 HG11 VAL A  82      79.374  73.076  76.988  1.00  0.00           H  
ATOM   1247 HG12 VAL A  82      80.660  73.868  78.012  1.00  0.00           H  
ATOM   1248 HG13 VAL A  82      80.025  74.515  76.500  1.00  0.00           H  
ATOM   1249  CG2 VAL A  82      82.565  73.647  75.840  1.00  0.00           C  
ATOM   1250 HG21 VAL A  82      83.114  73.674  76.781  1.00  0.00           H  
ATOM   1251 HG22 VAL A  82      83.086  73.176  75.006  1.00  0.00           H  
ATOM   1252 HG23 VAL A  82      82.208  74.652  75.615  1.00  0.00           H  
ATOM   1253  C   VAL A  82      80.793  70.814  77.639  1.00  0.00           C  
ATOM   1254  O   VAL A  82      80.876  70.871  78.837  1.00  0.00           O  
ATOM   1255  N   ARG A  83      79.870  70.112  76.934  1.00  0.00           N  
ATOM   1256  H   ARG A  83      79.667  70.138  75.945  1.00  0.00           H  
ATOM   1257  CA  ARG A  83      78.770  69.450  77.740  1.00  0.00           C  
ATOM   1258  HA  ARG A  83      78.522  70.142  78.544  1.00  0.00           H  
ATOM   1259  CB  ARG A  83      77.671  69.224  76.699  1.00  0.00           C  
ATOM   1260  HB2 ARG A  83      77.336  70.141  76.214  1.00  0.00           H  
ATOM   1261  HB3 ARG A  83      78.016  68.518  75.944  1.00  0.00           H  
ATOM   1262  CG  ARG A  83      76.415  68.597  77.407  1.00  0.00           C  
ATOM   1263  HG2 ARG A  83      76.804  67.644  77.767  1.00  0.00           H  
ATOM   1264  HG3 ARG A  83      76.172  69.337  78.169  1.00  0.00           H  
ATOM   1265  CD  ARG A  83      75.349  68.417  76.371  1.00  0.00           C  
ATOM   1266  HD2 ARG A  83      75.167  69.418  75.979  1.00  0.00           H  
ATOM   1267  HD3 ARG A  83      75.690  67.763  75.568  1.00  0.00           H  
ATOM   1268  NE  ARG A  83      74.105  67.826  77.023  1.00  0.00           N  
ATOM   1269  HE  ARG A  83      74.286  67.181  77.778  1.00  0.00           H  
ATOM   1270  CZ  ARG A  83      72.812  68.111  76.823  1.00  0.00           C  
ATOM   1271  NH1 ARG A  83      72.398  68.791  75.749  1.00  0.00           N  
ATOM   1272 HH11 ARG A  83      73.091  69.149  75.107  1.00  0.00           H  
ATOM   1273 HH12 ARG A  83      71.420  69.030  75.673  1.00  0.00           H  
ATOM   1274  NH2 ARG A  83      71.880  67.842  77.652  1.00  0.00           N  
ATOM   1275 HH21 ARG A  83      72.172  67.607  78.590  1.00  0.00           H  
ATOM   1276 HH22 ARG A  83      70.965  68.241  77.495  1.00  0.00           H  
ATOM   1277  C   ARG A  83      79.197  68.266  78.518  1.00  0.00           C  
ATOM   1278  O   ARG A  83      78.633  68.032  79.602  1.00  0.00           O  
ATOM   1279  N   CYS A  84      80.264  67.605  78.082  1.00  0.00           N  
ATOM   1280  H   CYS A  84      80.659  67.718  77.160  1.00  0.00           H  
ATOM   1281  CA  CYS A  84      80.943  66.494  78.831  1.00  0.00           C  
ATOM   1282  HA  CYS A  84      80.149  65.953  79.346  1.00  0.00           H  
ATOM   1283  CB  CYS A  84      81.616  65.587  77.742  1.00  0.00           C  
ATOM   1284  HB2 CYS A  84      82.302  66.183  77.139  1.00  0.00           H  
ATOM   1285  HB3 CYS A  84      82.113  64.805  78.316  1.00  0.00           H  
ATOM   1286  SG  CYS A  84      80.366  64.848  76.675  1.00  0.00           S  
ATOM   1287  HG  CYS A  84      80.285  65.968  75.951  1.00  0.00           H  
ATOM   1288  C   CYS A  84      81.945  66.988  79.859  1.00  0.00           C  
ATOM   1289  O   CYS A  84      82.785  66.215  80.455  1.00  0.00           O  
ATOM   1290  N   MET A  85      81.913  68.286  80.127  1.00  0.00           N  
ATOM   1291  H   MET A  85      81.405  68.827  79.442  1.00  0.00           H  
ATOM   1292  CA  MET A  85      82.761  68.929  81.128  1.00  0.00           C  
ATOM   1293  HA  MET A  85      83.267  68.146  81.693  1.00  0.00           H  
ATOM   1294  CB  MET A  85      83.789  69.739  80.322  1.00  0.00           C  
ATOM   1295  HB2 MET A  85      84.435  69.028  79.807  1.00  0.00           H  
ATOM   1296  HB3 MET A  85      83.269  70.283  79.534  1.00  0.00           H  
ATOM   1297  CG  MET A  85      84.682  70.640  81.112  1.00  0.00           C  
ATOM   1298  HG2 MET A  85      84.168  71.456  81.620  1.00  0.00           H  
ATOM   1299  HG3 MET A  85      85.135  69.943  81.817  1.00  0.00           H  
ATOM   1300  SD  MET A  85      85.964  71.459  80.241  1.00  0.00           S  
ATOM   1301  CE  MET A  85      85.191  72.779  79.320  1.00  0.00           C  
ATOM   1302  HE1 MET A  85      86.075  73.168  78.814  1.00  0.00           H  
ATOM   1303  HE2 MET A  85      84.450  72.296  78.683  1.00  0.00           H  
ATOM   1304  HE3 MET A  85      84.753  73.582  79.912  1.00  0.00           H  
ATOM   1305  C   MET A  85      82.052  69.813  82.141  1.00  0.00           C  
ATOM   1306  O   MET A  85      82.608  69.970  83.219  1.00  0.00           O  
ATOM   1307  N   LYS A  86      80.875  70.387  81.806  1.00  0.00           N  
ATOM   1308  H   LYS A  86      80.506  70.231  80.879  1.00  0.00           H  
ATOM   1309  CA  LYS A  86      80.009  71.116  82.790  1.00  0.00           C  
ATOM   1310  HA  LYS A  86      80.605  71.446  83.641  1.00  0.00           H  
ATOM   1311  CB  LYS A  86      79.464  72.396  82.078  1.00  0.00           C  
ATOM   1312  HB2 LYS A  86      78.957  72.104  81.158  1.00  0.00           H  
ATOM   1313  HB3 LYS A  86      78.640  72.835  82.641  1.00  0.00           H  
ATOM   1314  CG  LYS A  86      80.459  73.532  81.739  1.00  0.00           C  
ATOM   1315  HG2 LYS A  86      81.290  73.144  81.150  1.00  0.00           H  
ATOM   1316  HG3 LYS A  86      79.920  74.178  81.047  1.00  0.00           H  
ATOM   1317  CD  LYS A  86      80.884  74.289  83.014  1.00  0.00           C  
ATOM   1318  HD2 LYS A  86      80.061  74.860  83.445  1.00  0.00           H  
ATOM   1319  HD3 LYS A  86      81.235  73.617  83.797  1.00  0.00           H  
ATOM   1320  CE  LYS A  86      81.972  75.309  82.581  1.00  0.00           C  
ATOM   1321  HE2 LYS A  86      82.856  74.762  82.252  1.00  0.00           H  
ATOM   1322  HE3 LYS A  86      81.650  75.843  81.687  1.00  0.00           H  
ATOM   1323  NZ  LYS A  86      82.292  76.189  83.781  1.00  0.00           N  
ATOM   1324  HZ1 LYS A  86      82.612  75.623  84.554  1.00  0.00           H  
ATOM   1325  HZ2 LYS A  86      82.996  76.887  83.587  1.00  0.00           H  
ATOM   1326  HZ3 LYS A  86      81.478  76.771  83.911  1.00  0.00           H  
ATOM   1327  C   LYS A  86      78.917  70.220  83.241  1.00  0.00           C  
ATOM   1328  O   LYS A  86      78.639  69.196  82.647  1.00  0.00           O  
ATOM   1329  N   ASP A  87      78.231  70.552  84.301  1.00  0.00           N  
ATOM   1330  H   ASP A  87      78.617  71.319  84.833  1.00  0.00           H  
ATOM   1331  CA  ASP A  87      77.203  69.777  85.047  1.00  0.00           C  
ATOM   1332  HA  ASP A  87      77.709  68.918  85.488  1.00  0.00           H  
ATOM   1333  CB  ASP A  87      76.831  70.670  86.243  1.00  0.00           C  
ATOM   1334  HB2 ASP A  87      76.608  71.684  85.911  1.00  0.00           H  
ATOM   1335  HB3 ASP A  87      75.943  70.201  86.668  1.00  0.00           H  
ATOM   1336  CG  ASP A  87      77.930  70.728  87.274  1.00  0.00           C  
ATOM   1337  OD1 ASP A  87      78.913  69.918  87.268  1.00  0.00           O  
ATOM   1338  OD2 ASP A  87      77.836  71.505  88.294  1.00  0.00           O  
ATOM   1339  C   ASP A  87      75.968  69.531  84.144  1.00  0.00           C  
ATOM   1340  O   ASP A  87      75.615  70.251  83.201  1.00  0.00           O  
ATOM   1341  N   ASP A  88      75.232  68.496  84.518  1.00  0.00           N  
ATOM   1342  H   ASP A  88      75.566  67.828  85.198  1.00  0.00           H  
ATOM   1343  CA  ASP A  88      74.013  68.105  83.836  1.00  0.00           C  
ATOM   1344  HA  ASP A  88      74.138  68.116  82.753  1.00  0.00           H  
ATOM   1345  CB  ASP A  88      73.751  66.611  84.028  1.00  0.00           C  
ATOM   1346  HB2 ASP A  88      74.635  65.979  84.108  1.00  0.00           H  
ATOM   1347  HB3 ASP A  88      73.304  66.576  85.022  1.00  0.00           H  
ATOM   1348  CG  ASP A  88      72.749  66.011  83.031  1.00  0.00           C  
ATOM   1349  OD1 ASP A  88      72.156  65.025  83.439  1.00  0.00           O  
ATOM   1350  OD2 ASP A  88      72.442  66.531  81.949  1.00  0.00           O  
ATOM   1351  C   ASP A  88      72.639  68.933  84.077  1.00  0.00           C  
ATOM   1352  O   ASP A  88      72.372  69.448  85.171  1.00  0.00           O  
ATOM   1353  N   SER A  89      71.722  69.027  83.066  1.00  0.00           N  
ATOM   1354  H   SER A  89      71.885  68.491  82.225  1.00  0.00           H  
ATOM   1355  CA  SER A  89      70.657  70.044  83.127  1.00  0.00           C  
ATOM   1356  HA  SER A  89      71.015  70.937  83.639  1.00  0.00           H  
ATOM   1357  CB  SER A  89      70.402  70.407  81.751  1.00  0.00           C  
ATOM   1358  HB2 SER A  89      69.615  71.160  81.800  1.00  0.00           H  
ATOM   1359  HB3 SER A  89      71.250  70.981  81.378  1.00  0.00           H  
ATOM   1360  OG  SER A  89      70.107  69.264  80.929  1.00  0.00           O  
ATOM   1361  HG  SER A  89      70.009  69.580  80.028  1.00  0.00           H  
ATOM   1362  C   SER A  89      69.426  69.497  83.845  1.00  0.00           C  
ATOM   1363  O   SER A  89      69.195  68.268  83.878  1.00  0.00           O  
ATOM   1364  N   LYS A  90      68.513  70.377  84.434  1.00  0.00           N  
ATOM   1365  H   LYS A  90      68.696  71.370  84.416  1.00  0.00           H  
ATOM   1366  CA  LYS A  90      67.196  69.850  84.991  1.00  0.00           C  
ATOM   1367  HA  LYS A  90      66.934  68.881  84.566  1.00  0.00           H  
ATOM   1368  CB  LYS A  90      67.340  69.523  86.462  1.00  0.00           C  
ATOM   1369  HB2 LYS A  90      67.641  70.434  86.979  1.00  0.00           H  
ATOM   1370  HB3 LYS A  90      66.328  69.225  86.736  1.00  0.00           H  
ATOM   1371  CG  LYS A  90      68.258  68.277  86.768  1.00  0.00           C  
ATOM   1372  HG2 LYS A  90      67.948  67.423  86.167  1.00  0.00           H  
ATOM   1373  HG3 LYS A  90      69.317  68.505  86.648  1.00  0.00           H  
ATOM   1374  CD  LYS A  90      68.186  67.805  88.176  1.00  0.00           C  
ATOM   1375  HD2 LYS A  90      68.359  68.593  88.909  1.00  0.00           H  
ATOM   1376  HD3 LYS A  90      67.157  67.551  88.432  1.00  0.00           H  
ATOM   1377  CE  LYS A  90      69.150  66.591  88.384  1.00  0.00           C  
ATOM   1378  HE2 LYS A  90      69.000  66.214  89.396  1.00  0.00           H  
ATOM   1379  HE3 LYS A  90      68.804  65.797  87.722  1.00  0.00           H  
ATOM   1380  NZ  LYS A  90      70.533  66.895  88.111  1.00  0.00           N  
ATOM   1381  HZ1 LYS A  90      70.769  67.768  88.561  1.00  0.00           H  
ATOM   1382  HZ2 LYS A  90      71.118  66.100  88.324  1.00  0.00           H  
ATOM   1383  HZ3 LYS A  90      70.557  66.964  87.104  1.00  0.00           H  
ATOM   1384  C   LYS A  90      65.998  70.729  84.622  1.00  0.00           C  
ATOM   1385  O   LYS A  90      65.997  71.948  85.009  1.00  0.00           O  
ATOM   1386  N   GLY A  91      64.933  70.272  83.888  1.00  0.00           N  
ATOM   1387  H   GLY A  91      64.213  70.953  83.693  1.00  0.00           H  
ATOM   1388  CA  GLY A  91      64.799  68.928  83.239  1.00  0.00           C  
ATOM   1389  HA2 GLY A  91      63.895  68.977  82.632  1.00  0.00           H  
ATOM   1390  HA3 GLY A  91      65.687  68.576  82.713  1.00  0.00           H  
ATOM   1391  C   GLY A  91      64.505  67.823  84.239  1.00  0.00           C  
ATOM   1392  O   GLY A  91      64.471  68.194  85.427  1.00  0.00           O  
ATOM   1393  N   LYS A  92      64.208  66.555  83.912  1.00  0.00           N  
ATOM   1394  H   LYS A  92      63.890  65.983  84.680  1.00  0.00           H  
ATOM   1395  CA  LYS A  92      64.124  66.093  82.535  1.00  0.00           C  
ATOM   1396  HA  LYS A  92      64.110  66.948  81.859  1.00  0.00           H  
ATOM   1397  CB  LYS A  92      65.373  65.152  82.201  1.00  0.00           C  
ATOM   1398  HB2 LYS A  92      65.199  64.202  82.707  1.00  0.00           H  
ATOM   1399  HB3 LYS A  92      65.323  64.950  81.132  1.00  0.00           H  
ATOM   1400  CG  LYS A  92      66.700  65.760  82.577  1.00  0.00           C  
ATOM   1401  HG2 LYS A  92      66.740  66.682  81.997  1.00  0.00           H  
ATOM   1402  HG3 LYS A  92      66.856  65.973  83.635  1.00  0.00           H  
ATOM   1403  CD  LYS A  92      67.816  64.822  82.153  1.00  0.00           C  
ATOM   1404  HD2 LYS A  92      67.701  63.809  82.539  1.00  0.00           H  
ATOM   1405  HD3 LYS A  92      67.739  64.846  81.066  1.00  0.00           H  
ATOM   1406  CE  LYS A  92      69.210  65.212  82.629  1.00  0.00           C  
ATOM   1407  HE2 LYS A  92      69.350  65.294  83.706  1.00  0.00           H  
ATOM   1408  HE3 LYS A  92      69.817  64.382  82.266  1.00  0.00           H  
ATOM   1409  NZ  LYS A  92      69.726  66.408  81.968  1.00  0.00           N  
ATOM   1410  HZ1 LYS A  92      69.763  67.231  82.552  1.00  0.00           H  
ATOM   1411  HZ2 LYS A  92      70.678  66.224  81.683  1.00  0.00           H  
ATOM   1412  HZ3 LYS A  92      69.174  66.694  81.172  1.00  0.00           H  
ATOM   1413  C   LYS A  92      62.854  65.378  82.172  1.00  0.00           C  
ATOM   1414  O   LYS A  92      62.864  64.607  81.166  1.00  0.00           O  
ATOM   1415  N   SER A  93      61.808  65.464  82.990  1.00  0.00           N  
ATOM   1416  H   SER A  93      61.762  66.071  83.796  1.00  0.00           H  
ATOM   1417  CA  SER A  93      60.551  64.852  82.626  1.00  0.00           C  
ATOM   1418  HA  SER A  93      60.724  63.776  82.597  1.00  0.00           H  
ATOM   1419  CB  SER A  93      59.579  65.243  83.777  1.00  0.00           C  
ATOM   1420  HB2 SER A  93      60.027  64.976  84.734  1.00  0.00           H  
ATOM   1421  HB3 SER A  93      59.367  66.312  83.748  1.00  0.00           H  
ATOM   1422  OG  SER A  93      58.325  64.568  83.776  1.00  0.00           O  
ATOM   1423  HG  SER A  93      58.569  63.685  84.063  1.00  0.00           H  
ATOM   1424  C   SER A  93      60.051  65.358  81.334  1.00  0.00           C  
ATOM   1425  O   SER A  93      59.749  66.547  81.214  1.00  0.00           O  
ATOM   1426  N   GLU A  94      59.922  64.484  80.279  1.00  0.00           N  
ATOM   1427  H   GLU A  94      60.333  63.566  80.367  1.00  0.00           H  
ATOM   1428  CA  GLU A  94      58.946  64.724  79.135  1.00  0.00           C  
ATOM   1429  HA  GLU A  94      59.400  65.594  78.662  1.00  0.00           H  
ATOM   1430  CB  GLU A  94      59.109  63.473  78.219  1.00  0.00           C  
ATOM   1431  HB2 GLU A  94      59.189  63.672  77.151  1.00  0.00           H  
ATOM   1432  HB3 GLU A  94      60.129  63.093  78.271  1.00  0.00           H  
ATOM   1433  CG  GLU A  94      58.055  62.373  78.345  1.00  0.00           C  
ATOM   1434  HG2 GLU A  94      57.044  62.728  78.141  1.00  0.00           H  
ATOM   1435  HG3 GLU A  94      58.203  61.627  77.565  1.00  0.00           H  
ATOM   1436  CD  GLU A  94      58.092  61.653  79.677  1.00  0.00           C  
ATOM   1437  OE1 GLU A  94      59.142  61.612  80.343  1.00  0.00           O  
ATOM   1438  OE2 GLU A  94      57.127  60.922  79.994  1.00  0.00           O  
ATOM   1439  C   GLU A  94      57.420  65.006  79.479  1.00  0.00           C  
ATOM   1440  O   GLU A  94      56.758  65.744  78.719  1.00  0.00           O  
ATOM   1441  N   GLU A  95      56.951  64.492  80.632  1.00  0.00           N  
ATOM   1442  H   GLU A  95      57.564  63.804  81.046  1.00  0.00           H  
ATOM   1443  CA  GLU A  95      55.553  64.569  81.103  1.00  0.00           C  
ATOM   1444  HA  GLU A  95      54.915  64.370  80.242  1.00  0.00           H  
ATOM   1445  CB  GLU A  95      55.313  63.528  82.183  1.00  0.00           C  
ATOM   1446  HB2 GLU A  95      55.752  62.580  81.874  1.00  0.00           H  
ATOM   1447  HB3 GLU A  95      55.894  63.791  83.068  1.00  0.00           H  
ATOM   1448  CG  GLU A  95      53.842  63.201  82.572  1.00  0.00           C  
ATOM   1449  HG2 GLU A  95      53.829  62.335  83.234  1.00  0.00           H  
ATOM   1450  HG3 GLU A  95      53.452  64.074  83.096  1.00  0.00           H  
ATOM   1451  CD  GLU A  95      52.864  63.049  81.370  1.00  0.00           C  
ATOM   1452  OE1 GLU A  95      51.957  63.913  81.166  1.00  0.00           O  
ATOM   1453  OE2 GLU A  95      53.050  62.065  80.610  1.00  0.00           O  
ATOM   1454  C   GLU A  95      55.153  66.019  81.564  1.00  0.00           C  
ATOM   1455  O   GLU A  95      54.043  66.391  81.377  1.00  0.00           O  
ATOM   1456  N   GLU A  96      56.050  66.761  82.146  1.00  0.00           N  
ATOM   1457  H   GLU A  96      56.924  66.300  82.353  1.00  0.00           H  
ATOM   1458  CA  GLU A  96      55.961  68.172  82.409  1.00  0.00           C  
ATOM   1459  HA  GLU A  96      55.061  68.486  82.937  1.00  0.00           H  
ATOM   1460  CB  GLU A  96      57.176  68.665  83.256  1.00  0.00           C  
ATOM   1461  HB2 GLU A  96      57.280  68.106  84.186  1.00  0.00           H  
ATOM   1462  HB3 GLU A  96      58.046  68.494  82.623  1.00  0.00           H  
ATOM   1463  CG  GLU A  96      57.212  70.158  83.586  1.00  0.00           C  
ATOM   1464  HG2 GLU A  96      56.955  70.657  82.652  1.00  0.00           H  
ATOM   1465  HG3 GLU A  96      56.471  70.364  84.358  1.00  0.00           H  
ATOM   1466  CD  GLU A  96      58.617  70.682  83.976  1.00  0.00           C  
ATOM   1467  OE1 GLU A  96      58.666  71.888  84.216  1.00  0.00           O  
ATOM   1468  OE2 GLU A  96      59.545  69.929  84.196  1.00  0.00           O  
ATOM   1469  C   GLU A  96      55.804  69.012  81.098  1.00  0.00           C  
ATOM   1470  O   GLU A  96      54.824  69.626  80.840  1.00  0.00           O  
ATOM   1471  N   LEU A  97      56.821  68.843  80.153  1.00  0.00           N  
ATOM   1472  H   LEU A  97      57.581  68.220  80.387  1.00  0.00           H  
ATOM   1473  CA  LEU A  97      56.894  69.529  78.806  1.00  0.00           C  
ATOM   1474  HA  LEU A  97      56.708  70.601  78.872  1.00  0.00           H  
ATOM   1475  CB  LEU A  97      58.276  69.196  78.204  1.00  0.00           C  
ATOM   1476  HB2 LEU A  97      58.530  68.136  78.191  1.00  0.00           H  
ATOM   1477  HB3 LEU A  97      58.486  69.631  77.227  1.00  0.00           H  
ATOM   1478  CG  LEU A  97      59.337  70.016  79.074  1.00  0.00           C  
ATOM   1479  HG  LEU A  97      59.166  69.721  80.110  1.00  0.00           H  
ATOM   1480  CD1 LEU A  97      60.769  69.544  78.772  1.00  0.00           C  
ATOM   1481 HD11 LEU A  97      61.027  68.561  79.167  1.00  0.00           H  
ATOM   1482 HD12 LEU A  97      60.934  69.536  77.695  1.00  0.00           H  
ATOM   1483 HD13 LEU A  97      61.412  70.321  79.183  1.00  0.00           H  
ATOM   1484  CD2 LEU A  97      59.255  71.538  78.878  1.00  0.00           C  
ATOM   1485 HD21 LEU A  97      58.282  71.988  79.076  1.00  0.00           H  
ATOM   1486 HD22 LEU A  97      59.978  72.030  79.528  1.00  0.00           H  
ATOM   1487 HD23 LEU A  97      59.444  71.732  77.823  1.00  0.00           H  
ATOM   1488  C   LEU A  97      55.628  69.200  77.948  1.00  0.00           C  
ATOM   1489  O   LEU A  97      55.172  70.019  77.141  1.00  0.00           O  
ATOM   1490  N   SER A  98      55.070  68.030  78.085  1.00  0.00           N  
ATOM   1491  H   SER A  98      55.628  67.413  78.659  1.00  0.00           H  
ATOM   1492  CA  SER A  98      53.897  67.492  77.378  1.00  0.00           C  
ATOM   1493  HA  SER A  98      53.998  67.731  76.319  1.00  0.00           H  
ATOM   1494  CB  SER A  98      53.557  66.041  77.673  1.00  0.00           C  
ATOM   1495  HB2 SER A  98      53.394  65.791  78.721  1.00  0.00           H  
ATOM   1496  HB3 SER A  98      52.581  65.744  77.290  1.00  0.00           H  
ATOM   1497  OG  SER A  98      54.576  65.286  77.035  1.00  0.00           O  
ATOM   1498  HG  SER A  98      55.231  65.173  77.727  1.00  0.00           H  
ATOM   1499  C   SER A  98      52.598  68.329  77.732  1.00  0.00           C  
ATOM   1500  O   SER A  98      51.685  68.339  76.941  1.00  0.00           O  
ATOM   1501  N   ASP A  99      52.546  68.914  78.933  1.00  0.00           N  
ATOM   1502  H   ASP A  99      53.273  68.749  79.614  1.00  0.00           H  
ATOM   1503  CA  ASP A  99      51.438  69.793  79.301  1.00  0.00           C  
ATOM   1504  HA  ASP A  99      50.462  69.499  78.915  1.00  0.00           H  
ATOM   1505  CB  ASP A  99      51.324  69.802  80.849  1.00  0.00           C  
ATOM   1506  HB2 ASP A  99      52.251  70.224  81.235  1.00  0.00           H  
ATOM   1507  HB3 ASP A  99      50.580  70.509  81.216  1.00  0.00           H  
ATOM   1508  CG  ASP A  99      51.090  68.414  81.527  1.00  0.00           C  
ATOM   1509  OD1 ASP A  99      51.241  68.326  82.759  1.00  0.00           O  
ATOM   1510  OD2 ASP A  99      50.705  67.464  80.836  1.00  0.00           O  
ATOM   1511  C   ASP A  99      51.738  71.211  78.883  1.00  0.00           C  
ATOM   1512  O   ASP A  99      50.790  72.018  78.629  1.00  0.00           O  
ATOM   1513  N   LEU A 100      52.963  71.723  78.848  1.00  0.00           N  
ATOM   1514  H   LEU A 100      53.735  71.151  79.161  1.00  0.00           H  
ATOM   1515  CA  LEU A 100      53.400  73.069  78.358  1.00  0.00           C  
ATOM   1516  HA  LEU A 100      52.661  73.755  78.773  1.00  0.00           H  
ATOM   1517  CB  LEU A 100      54.836  73.297  78.949  1.00  0.00           C  
ATOM   1518  HB2 LEU A 100      55.512  72.498  78.646  1.00  0.00           H  
ATOM   1519  HB3 LEU A 100      55.242  74.183  78.460  1.00  0.00           H  
ATOM   1520  CG  LEU A 100      54.935  73.395  80.515  1.00  0.00           C  
ATOM   1521  HG  LEU A 100      54.103  72.808  80.905  1.00  0.00           H  
ATOM   1522  CD1 LEU A 100      56.262  72.951  81.187  1.00  0.00           C  
ATOM   1523 HD11 LEU A 100      56.353  73.242  82.233  1.00  0.00           H  
ATOM   1524 HD12 LEU A 100      56.459  71.894  81.007  1.00  0.00           H  
ATOM   1525 HD13 LEU A 100      57.036  73.494  80.645  1.00  0.00           H  
ATOM   1526  CD2 LEU A 100      54.754  74.829  80.991  1.00  0.00           C  
ATOM   1527 HD21 LEU A 100      55.604  75.458  80.727  1.00  0.00           H  
ATOM   1528 HD22 LEU A 100      53.769  75.153  80.655  1.00  0.00           H  
ATOM   1529 HD23 LEU A 100      54.759  74.855  82.081  1.00  0.00           H  
ATOM   1530  C   LEU A 100      53.138  73.226  76.845  1.00  0.00           C  
ATOM   1531  O   LEU A 100      52.409  74.170  76.502  1.00  0.00           O  
ATOM   1532  N   PHE A 101      53.531  72.226  76.023  1.00  0.00           N  
ATOM   1533  H   PHE A 101      54.038  71.459  76.442  1.00  0.00           H  
ATOM   1534  CA  PHE A 101      53.115  71.981  74.598  1.00  0.00           C  
ATOM   1535  HA  PHE A 101      53.560  72.662  73.872  1.00  0.00           H  
ATOM   1536  CB  PHE A 101      53.568  70.512  74.259  1.00  0.00           C  
ATOM   1537  HB2 PHE A 101      54.558  70.312  74.670  1.00  0.00           H  
ATOM   1538  HB3 PHE A 101      52.969  69.844  74.877  1.00  0.00           H  
ATOM   1539  CG  PHE A 101      53.641  70.331  72.836  1.00  0.00           C  
ATOM   1540  CD1 PHE A 101      54.755  70.880  72.138  1.00  0.00           C  
ATOM   1541  HD1 PHE A 101      55.613  71.199  72.711  1.00  0.00           H  
ATOM   1542  CE1 PHE A 101      54.756  70.956  70.698  1.00  0.00           C  
ATOM   1543  HE1 PHE A 101      55.660  71.274  70.200  1.00  0.00           H  
ATOM   1544  CZ  PHE A 101      53.717  70.455  69.989  1.00  0.00           C  
ATOM   1545  HZ  PHE A 101      53.818  70.570  68.920  1.00  0.00           H  
ATOM   1546  CE2 PHE A 101      52.520  70.133  70.579  1.00  0.00           C  
ATOM   1547  HE2 PHE A 101      51.612  69.932  70.029  1.00  0.00           H  
ATOM   1548  CD2 PHE A 101      52.443  70.081  72.067  1.00  0.00           C  
ATOM   1549  HD2 PHE A 101      51.551  69.888  72.644  1.00  0.00           H  
ATOM   1550  C   PHE A 101      51.603  72.018  74.392  1.00  0.00           C  
ATOM   1551  O   PHE A 101      51.103  72.637  73.472  1.00  0.00           O  
ATOM   1552  N   ARG A 102      50.844  71.571  75.377  1.00  0.00           N  
ATOM   1553  H   ARG A 102      51.333  71.147  76.152  1.00  0.00           H  
ATOM   1554  CA  ARG A 102      49.389  71.654  75.324  1.00  0.00           C  
ATOM   1555  HA  ARG A 102      49.122  71.335  74.316  1.00  0.00           H  
ATOM   1556  CB  ARG A 102      48.720  70.589  76.280  1.00  0.00           C  
ATOM   1557  HB2 ARG A 102      49.257  69.655  76.114  1.00  0.00           H  
ATOM   1558  HB3 ARG A 102      49.039  70.941  77.261  1.00  0.00           H  
ATOM   1559  CG  ARG A 102      47.284  70.382  76.167  1.00  0.00           C  
ATOM   1560  HG2 ARG A 102      46.674  71.250  76.417  1.00  0.00           H  
ATOM   1561  HG3 ARG A 102      47.173  70.017  75.146  1.00  0.00           H  
ATOM   1562  CD  ARG A 102      46.753  69.374  77.140  1.00  0.00           C  
ATOM   1563  HD2 ARG A 102      47.256  68.417  77.000  1.00  0.00           H  
ATOM   1564  HD3 ARG A 102      47.142  69.802  78.064  1.00  0.00           H  
ATOM   1565  NE  ARG A 102      45.300  69.239  77.286  1.00  0.00           N  
ATOM   1566  HE  ARG A 102      44.629  69.713  76.698  1.00  0.00           H  
ATOM   1567  CZ  ARG A 102      44.734  68.963  78.430  1.00  0.00           C  
ATOM   1568  NH1 ARG A 102      45.365  68.345  79.400  1.00  0.00           N  
ATOM   1569 HH11 ARG A 102      46.344  68.104  79.353  1.00  0.00           H  
ATOM   1570 HH12 ARG A 102      44.726  68.176  80.165  1.00  0.00           H  
ATOM   1571  NH2 ARG A 102      43.528  69.178  78.683  1.00  0.00           N  
ATOM   1572 HH21 ARG A 102      43.052  69.691  77.955  1.00  0.00           H  
ATOM   1573 HH22 ARG A 102      43.114  69.046  79.595  1.00  0.00           H  
ATOM   1574  C   ARG A 102      48.857  73.033  75.547  1.00  0.00           C  
ATOM   1575  O   ARG A 102      47.733  73.237  74.991  1.00  0.00           O  
ATOM   1576  N   MET A 103      49.541  73.980  76.167  1.00  0.00           N  
ATOM   1577  H   MET A 103      50.514  73.810  76.382  1.00  0.00           H  
ATOM   1578  CA  MET A 103      49.016  75.346  76.428  1.00  0.00           C  
ATOM   1579  HA  MET A 103      47.934  75.215  76.454  1.00  0.00           H  
ATOM   1580  CB  MET A 103      49.510  75.918  77.797  1.00  0.00           C  
ATOM   1581  HB2 MET A 103      49.358  75.133  78.537  1.00  0.00           H  
ATOM   1582  HB3 MET A 103      50.594  76.034  77.790  1.00  0.00           H  
ATOM   1583  CG  MET A 103      48.903  77.219  78.219  1.00  0.00           C  
ATOM   1584  HG2 MET A 103      49.366  77.363  79.195  1.00  0.00           H  
ATOM   1585  HG3 MET A 103      49.322  78.005  77.590  1.00  0.00           H  
ATOM   1586  SD  MET A 103      47.186  77.243  78.193  1.00  0.00           S  
ATOM   1587  CE  MET A 103      46.791  78.968  78.784  1.00  0.00           C  
ATOM   1588  HE1 MET A 103      46.775  79.109  79.864  1.00  0.00           H  
ATOM   1589  HE2 MET A 103      47.560  79.685  78.495  1.00  0.00           H  
ATOM   1590  HE3 MET A 103      45.823  79.208  78.343  1.00  0.00           H  
ATOM   1591  C   MET A 103      49.338  76.297  75.235  1.00  0.00           C  
ATOM   1592  O   MET A 103      48.470  77.154  74.942  1.00  0.00           O  
ATOM   1593  N   PHE A 104      50.523  76.107  74.580  1.00  0.00           N  
ATOM   1594  H   PHE A 104      51.165  75.463  75.018  1.00  0.00           H  
ATOM   1595  CA  PHE A 104      50.798  76.714  73.267  1.00  0.00           C  
ATOM   1596  HA  PHE A 104      50.847  77.796  73.392  1.00  0.00           H  
ATOM   1597  CB  PHE A 104      52.109  76.251  72.716  1.00  0.00           C  
ATOM   1598  HB2 PHE A 104      52.252  75.176  72.610  1.00  0.00           H  
ATOM   1599  HB3 PHE A 104      52.146  76.621  71.691  1.00  0.00           H  
ATOM   1600  CG  PHE A 104      53.229  76.918  73.432  1.00  0.00           C  
ATOM   1601  CD1 PHE A 104      53.617  78.326  73.220  1.00  0.00           C  
ATOM   1602  HD1 PHE A 104      53.144  78.890  72.430  1.00  0.00           H  
ATOM   1603  CE1 PHE A 104      54.546  78.886  74.032  1.00  0.00           C  
ATOM   1604  HE1 PHE A 104      54.714  79.953  74.051  1.00  0.00           H  
ATOM   1605  CZ  PHE A 104      55.276  78.173  75.001  1.00  0.00           C  
ATOM   1606  HZ  PHE A 104      56.018  78.698  75.585  1.00  0.00           H  
ATOM   1607  CE2 PHE A 104      54.998  76.766  75.191  1.00  0.00           C  
ATOM   1608  HE2 PHE A 104      55.518  76.231  75.972  1.00  0.00           H  
ATOM   1609  CD2 PHE A 104      54.017  76.172  74.398  1.00  0.00           C  
ATOM   1610  HD2 PHE A 104      53.781  75.122  74.491  1.00  0.00           H  
ATOM   1611  C   PHE A 104      49.711  76.375  72.211  1.00  0.00           C  
ATOM   1612  O   PHE A 104      49.182  77.298  71.555  1.00  0.00           O  
ATOM   1613  N   ASP A 105      49.362  75.130  72.024  1.00  0.00           N  
ATOM   1614  H   ASP A 105      49.659  74.515  72.768  1.00  0.00           H  
ATOM   1615  CA  ASP A 105      48.534  74.682  70.857  1.00  0.00           C  
ATOM   1616  HA  ASP A 105      49.003  75.190  70.014  1.00  0.00           H  
ATOM   1617  CB  ASP A 105      48.831  73.258  70.755  1.00  0.00           C  
ATOM   1618  HB2 ASP A 105      49.910  73.149  70.648  1.00  0.00           H  
ATOM   1619  HB3 ASP A 105      48.628  72.871  71.753  1.00  0.00           H  
ATOM   1620  CG  ASP A 105      48.175  72.516  69.608  1.00  0.00           C  
ATOM   1621  OD1 ASP A 105      47.732  73.135  68.627  1.00  0.00           O  
ATOM   1622  OD2 ASP A 105      48.220  71.246  69.600  1.00  0.00           O  
ATOM   1623  C   ASP A 105      47.056  75.101  70.890  1.00  0.00           C  
ATOM   1624  O   ASP A 105      46.212  74.345  71.424  1.00  0.00           O  
ATOM   1625  N   LYS A 106      46.715  76.313  70.439  1.00  0.00           N  
ATOM   1626  H   LYS A 106      47.491  76.904  70.177  1.00  0.00           H  
ATOM   1627  CA  LYS A 106      45.426  76.935  70.752  1.00  0.00           C  
ATOM   1628  HA  LYS A 106      45.363  76.894  71.840  1.00  0.00           H  
ATOM   1629  CB  LYS A 106      45.416  78.404  70.378  1.00  0.00           C  
ATOM   1630  HB2 LYS A 106      45.700  78.596  69.343  1.00  0.00           H  
ATOM   1631  HB3 LYS A 106      44.409  78.692  70.680  1.00  0.00           H  
ATOM   1632  CG  LYS A 106      46.322  79.322  71.328  1.00  0.00           C  
ATOM   1633  HG2 LYS A 106      47.291  79.300  70.828  1.00  0.00           H  
ATOM   1634  HG3 LYS A 106      45.890  80.322  71.309  1.00  0.00           H  
ATOM   1635  CD  LYS A 106      46.397  78.873  72.881  1.00  0.00           C  
ATOM   1636  HD2 LYS A 106      45.358  78.894  73.208  1.00  0.00           H  
ATOM   1637  HD3 LYS A 106      46.856  77.894  73.019  1.00  0.00           H  
ATOM   1638  CE  LYS A 106      47.312  79.865  73.597  1.00  0.00           C  
ATOM   1639  HE2 LYS A 106      48.320  79.725  73.207  1.00  0.00           H  
ATOM   1640  HE3 LYS A 106      46.908  80.837  73.314  1.00  0.00           H  
ATOM   1641  NZ  LYS A 106      47.240  79.800  75.060  1.00  0.00           N  
ATOM   1642  HZ1 LYS A 106      46.306  79.993  75.391  1.00  0.00           H  
ATOM   1643  HZ2 LYS A 106      47.546  78.891  75.378  1.00  0.00           H  
ATOM   1644  HZ3 LYS A 106      47.823  80.418  75.606  1.00  0.00           H  
ATOM   1645  C   LYS A 106      44.142  76.241  70.077  1.00  0.00           C  
ATOM   1646  O   LYS A 106      43.113  76.163  70.776  1.00  0.00           O  
ATOM   1647  N   ASN A 107      44.362  75.676  68.848  1.00  0.00           N  
ATOM   1648  H   ASN A 107      45.222  75.679  68.319  1.00  0.00           H  
ATOM   1649  CA  ASN A 107      43.311  74.920  68.162  1.00  0.00           C  
ATOM   1650  HA  ASN A 107      42.327  75.346  68.356  1.00  0.00           H  
ATOM   1651  CB  ASN A 107      43.522  75.038  66.644  1.00  0.00           C  
ATOM   1652  HB2 ASN A 107      42.591  74.670  66.214  1.00  0.00           H  
ATOM   1653  HB3 ASN A 107      43.589  76.067  66.290  1.00  0.00           H  
ATOM   1654  CG  ASN A 107      44.595  74.300  65.937  1.00  0.00           C  
ATOM   1655  OD1 ASN A 107      45.636  74.033  66.530  1.00  0.00           O  
ATOM   1656  ND2 ASN A 107      44.479  74.017  64.669  1.00  0.00           N  
ATOM   1657 HD21 ASN A 107      45.125  73.396  64.204  1.00  0.00           H  
ATOM   1658 HD22 ASN A 107      43.634  74.285  64.183  1.00  0.00           H  
ATOM   1659  C   ASN A 107      43.281  73.440  68.657  1.00  0.00           C  
ATOM   1660  O   ASN A 107      42.328  72.741  68.341  1.00  0.00           O  
ATOM   1661  N   ALA A 108      44.414  73.003  69.312  1.00  0.00           N  
ATOM   1662  H   ALA A 108      45.160  73.677  69.410  1.00  0.00           H  
ATOM   1663  CA  ALA A 108      44.541  71.578  69.657  1.00  0.00           C  
ATOM   1664  HA  ALA A 108      45.520  71.546  70.135  1.00  0.00           H  
ATOM   1665  CB  ALA A 108      43.611  71.059  70.784  1.00  0.00           C  
ATOM   1666  HB1 ALA A 108      43.895  70.086  71.184  1.00  0.00           H  
ATOM   1667  HB2 ALA A 108      43.566  71.744  71.630  1.00  0.00           H  
ATOM   1668  HB3 ALA A 108      42.569  70.960  70.479  1.00  0.00           H  
ATOM   1669  C   ALA A 108      44.703  70.653  68.404  1.00  0.00           C  
ATOM   1670  O   ALA A 108      43.687  70.045  68.053  1.00  0.00           O  
ATOM   1671  N   ASP A 109      45.886  70.570  67.756  1.00  0.00           N  
ATOM   1672  H   ASP A 109      46.637  71.028  68.253  1.00  0.00           H  
ATOM   1673  CA  ASP A 109      46.222  69.778  66.581  1.00  0.00           C  
ATOM   1674  HA  ASP A 109      45.440  69.018  66.572  1.00  0.00           H  
ATOM   1675  CB  ASP A 109      46.192  70.664  65.293  1.00  0.00           C  
ATOM   1676  HB2 ASP A 109      46.359  70.086  64.384  1.00  0.00           H  
ATOM   1677  HB3 ASP A 109      45.244  71.202  65.298  1.00  0.00           H  
ATOM   1678  CG  ASP A 109      47.329  71.647  65.197  1.00  0.00           C  
ATOM   1679  OD1 ASP A 109      47.291  72.629  64.412  1.00  0.00           O  
ATOM   1680  OD2 ASP A 109      48.294  71.534  66.014  1.00  0.00           O  
ATOM   1681  C   ASP A 109      47.504  68.932  66.621  1.00  0.00           C  
ATOM   1682  O   ASP A 109      47.755  68.106  65.745  1.00  0.00           O  
ATOM   1683  N   GLY A 110      48.283  69.094  67.684  1.00  0.00           N  
ATOM   1684  H   GLY A 110      48.041  69.777  68.388  1.00  0.00           H  
ATOM   1685  CA  GLY A 110      49.575  68.360  67.930  1.00  0.00           C  
ATOM   1686  HA2 GLY A 110      49.679  68.507  69.005  1.00  0.00           H  
ATOM   1687  HA3 GLY A 110      49.621  67.349  67.528  1.00  0.00           H  
ATOM   1688  C   GLY A 110      50.859  69.117  67.386  1.00  0.00           C  
ATOM   1689  O   GLY A 110      51.903  68.444  67.472  1.00  0.00           O  
ATOM   1690  N   TYR A 111      50.752  70.362  66.898  1.00  0.00           N  
ATOM   1691  H   TYR A 111      49.844  70.803  66.871  1.00  0.00           H  
ATOM   1692  CA  TYR A 111      51.889  71.104  66.417  1.00  0.00           C  
ATOM   1693  HA  TYR A 111      52.797  70.617  66.774  1.00  0.00           H  
ATOM   1694  CB  TYR A 111      51.860  71.066  64.897  1.00  0.00           C  
ATOM   1695  HB2 TYR A 111      50.918  71.517  64.585  1.00  0.00           H  
ATOM   1696  HB3 TYR A 111      52.647  71.687  64.467  1.00  0.00           H  
ATOM   1697  CG  TYR A 111      51.949  69.696  64.181  1.00  0.00           C  
ATOM   1698  CD1 TYR A 111      53.211  69.104  63.916  1.00  0.00           C  
ATOM   1699  HD1 TYR A 111      54.024  69.730  64.253  1.00  0.00           H  
ATOM   1700  CE1 TYR A 111      53.391  67.973  63.144  1.00  0.00           C  
ATOM   1701  HE1 TYR A 111      54.347  67.571  62.843  1.00  0.00           H  
ATOM   1702  CZ  TYR A 111      52.272  67.337  62.641  1.00  0.00           C  
ATOM   1703  OH  TYR A 111      52.326  66.113  61.982  1.00  0.00           O  
ATOM   1704  HH  TYR A 111      53.167  65.659  61.892  1.00  0.00           H  
ATOM   1705  CE2 TYR A 111      50.986  67.936  62.786  1.00  0.00           C  
ATOM   1706  HE2 TYR A 111      50.053  67.610  62.350  1.00  0.00           H  
ATOM   1707  CD2 TYR A 111      50.850  69.056  63.647  1.00  0.00           C  
ATOM   1708  HD2 TYR A 111      49.913  69.472  63.987  1.00  0.00           H  
ATOM   1709  C   TYR A 111      51.828  72.535  66.946  1.00  0.00           C  
ATOM   1710  O   TYR A 111      50.704  73.063  67.101  1.00  0.00           O  
ATOM   1711  N   ILE A 112      52.931  73.258  67.071  1.00  0.00           N  
ATOM   1712  H   ILE A 112      53.802  72.748  67.027  1.00  0.00           H  
ATOM   1713  CA  ILE A 112      53.042  74.727  67.363  1.00  0.00           C  
ATOM   1714  HA  ILE A 112      52.100  75.105  67.761  1.00  0.00           H  
ATOM   1715  CB  ILE A 112      54.152  75.079  68.373  1.00  0.00           C  
ATOM   1716  HB  ILE A 112      55.113  74.739  67.987  1.00  0.00           H  
ATOM   1717  CG2 ILE A 112      54.305  76.542  68.706  1.00  0.00           C  
ATOM   1718 HG21 ILE A 112      55.344  76.825  68.878  1.00  0.00           H  
ATOM   1719 HG22 ILE A 112      53.925  77.043  67.816  1.00  0.00           H  
ATOM   1720 HG23 ILE A 112      53.673  76.834  69.545  1.00  0.00           H  
ATOM   1721  CG1 ILE A 112      53.962  74.316  69.689  1.00  0.00           C  
ATOM   1722 HG12 ILE A 112      52.988  74.636  70.059  1.00  0.00           H  
ATOM   1723 HG13 ILE A 112      54.037  73.229  69.638  1.00  0.00           H  
ATOM   1724  CD1 ILE A 112      55.018  74.658  70.863  1.00  0.00           C  
ATOM   1725 HD11 ILE A 112      54.813  74.158  71.810  1.00  0.00           H  
ATOM   1726 HD12 ILE A 112      56.002  74.325  70.532  1.00  0.00           H  
ATOM   1727 HD13 ILE A 112      55.139  75.703  71.149  1.00  0.00           H  
ATOM   1728  C   ILE A 112      53.193  75.416  66.013  1.00  0.00           C  
ATOM   1729  O   ILE A 112      54.228  75.423  65.383  1.00  0.00           O  
ATOM   1730  N   ASP A 113      52.178  76.055  65.516  1.00  0.00           N  
ATOM   1731  H   ASP A 113      51.331  76.030  66.066  1.00  0.00           H  
ATOM   1732  CA  ASP A 113      52.280  77.038  64.412  1.00  0.00           C  
ATOM   1733  HA  ASP A 113      52.901  76.677  63.592  1.00  0.00           H  
ATOM   1734  CB  ASP A 113      50.835  77.355  63.890  1.00  0.00           C  
ATOM   1735  HB2 ASP A 113      50.361  78.013  64.618  1.00  0.00           H  
ATOM   1736  HB3 ASP A 113      50.969  77.923  62.969  1.00  0.00           H  
ATOM   1737  CG  ASP A 113      49.923  76.209  63.589  1.00  0.00           C  
ATOM   1738  OD1 ASP A 113      49.218  76.302  62.521  1.00  0.00           O  
ATOM   1739  OD2 ASP A 113      49.790  75.196  64.318  1.00  0.00           O  
ATOM   1740  C   ASP A 113      52.947  78.409  64.753  1.00  0.00           C  
ATOM   1741  O   ASP A 113      53.318  78.641  65.950  1.00  0.00           O  
ATOM   1742  N   LEU A 114      53.067  79.267  63.735  1.00  0.00           N  
ATOM   1743  H   LEU A 114      52.820  79.095  62.771  1.00  0.00           H  
ATOM   1744  CA  LEU A 114      53.816  80.532  63.913  1.00  0.00           C  
ATOM   1745  HA  LEU A 114      54.655  80.269  64.557  1.00  0.00           H  
ATOM   1746  CB  LEU A 114      54.416  80.946  62.610  1.00  0.00           C  
ATOM   1747  HB2 LEU A 114      55.011  80.101  62.262  1.00  0.00           H  
ATOM   1748  HB3 LEU A 114      53.620  81.308  61.959  1.00  0.00           H  
ATOM   1749  CG  LEU A 114      55.457  82.119  62.770  1.00  0.00           C  
ATOM   1750  HG  LEU A 114      55.912  82.057  63.759  1.00  0.00           H  
ATOM   1751  CD1 LEU A 114      56.569  81.966  61.765  1.00  0.00           C  
ATOM   1752 HD11 LEU A 114      56.359  82.344  60.765  1.00  0.00           H  
ATOM   1753 HD12 LEU A 114      57.482  82.473  62.076  1.00  0.00           H  
ATOM   1754 HD13 LEU A 114      56.791  80.907  61.635  1.00  0.00           H  
ATOM   1755  CD2 LEU A 114      54.803  83.515  62.720  1.00  0.00           C  
ATOM   1756 HD21 LEU A 114      55.410  84.242  63.260  1.00  0.00           H  
ATOM   1757 HD22 LEU A 114      54.641  83.877  61.705  1.00  0.00           H  
ATOM   1758 HD23 LEU A 114      53.827  83.472  63.204  1.00  0.00           H  
ATOM   1759  C   LEU A 114      52.979  81.619  64.642  1.00  0.00           C  
ATOM   1760  O   LEU A 114      53.437  82.291  65.639  1.00  0.00           O  
ATOM   1761  N   ASP A 115      51.728  81.817  64.285  1.00  0.00           N  
ATOM   1762  H   ASP A 115      51.390  81.253  63.518  1.00  0.00           H  
ATOM   1763  CA  ASP A 115      50.822  82.559  65.144  1.00  0.00           C  
ATOM   1764  HA  ASP A 115      51.106  83.608  65.227  1.00  0.00           H  
ATOM   1765  CB  ASP A 115      49.386  82.536  64.555  1.00  0.00           C  
ATOM   1766  HB2 ASP A 115      49.050  81.522  64.341  1.00  0.00           H  
ATOM   1767  HB3 ASP A 115      48.719  83.001  65.281  1.00  0.00           H  
ATOM   1768  CG  ASP A 115      49.307  83.513  63.351  1.00  0.00           C  
ATOM   1769  OD1 ASP A 115      48.166  83.697  62.893  1.00  0.00           O  
ATOM   1770  OD2 ASP A 115      50.324  84.093  62.847  1.00  0.00           O  
ATOM   1771  C   ASP A 115      50.831  82.114  66.660  1.00  0.00           C  
ATOM   1772  O   ASP A 115      50.663  83.021  67.515  1.00  0.00           O  
ATOM   1773  N   GLU A 116      50.899  80.833  66.990  1.00  0.00           N  
ATOM   1774  H   GLU A 116      50.896  80.209  66.197  1.00  0.00           H  
ATOM   1775  CA  GLU A 116      50.881  80.255  68.313  1.00  0.00           C  
ATOM   1776  HA  GLU A 116      50.062  80.705  68.875  1.00  0.00           H  
ATOM   1777  CB  GLU A 116      50.655  78.743  68.247  1.00  0.00           C  
ATOM   1778  HB2 GLU A 116      51.351  78.431  67.468  1.00  0.00           H  
ATOM   1779  HB3 GLU A 116      50.965  78.267  69.177  1.00  0.00           H  
ATOM   1780  CG  GLU A 116      49.211  78.389  67.955  1.00  0.00           C  
ATOM   1781  HG2 GLU A 116      48.654  78.691  68.843  1.00  0.00           H  
ATOM   1782  HG3 GLU A 116      48.919  78.918  67.048  1.00  0.00           H  
ATOM   1783  CD  GLU A 116      48.962  76.939  67.693  1.00  0.00           C  
ATOM   1784  OE1 GLU A 116      49.810  76.162  67.246  1.00  0.00           O  
ATOM   1785  OE2 GLU A 116      47.790  76.480  67.852  1.00  0.00           O  
ATOM   1786  C   GLU A 116      52.136  80.508  69.077  1.00  0.00           C  
ATOM   1787  O   GLU A 116      52.064  80.690  70.338  1.00  0.00           O  
ATOM   1788  N   LEU A 117      53.288  80.619  68.471  1.00  0.00           N  
ATOM   1789  H   LEU A 117      53.309  80.234  67.537  1.00  0.00           H  
ATOM   1790  CA  LEU A 117      54.540  81.067  69.145  1.00  0.00           C  
ATOM   1791  HA  LEU A 117      54.671  80.642  70.140  1.00  0.00           H  
ATOM   1792  CB  LEU A 117      55.639  80.693  68.089  1.00  0.00           C  
ATOM   1793  HB2 LEU A 117      55.483  79.647  67.825  1.00  0.00           H  
ATOM   1794  HB3 LEU A 117      55.440  81.327  67.225  1.00  0.00           H  
ATOM   1795  CG  LEU A 117      57.084  80.989  68.538  1.00  0.00           C  
ATOM   1796  HG  LEU A 117      57.246  82.066  68.586  1.00  0.00           H  
ATOM   1797  CD1 LEU A 117      57.533  80.435  69.903  1.00  0.00           C  
ATOM   1798 HD11 LEU A 117      57.554  79.347  69.955  1.00  0.00           H  
ATOM   1799 HD12 LEU A 117      58.445  80.922  70.248  1.00  0.00           H  
ATOM   1800 HD13 LEU A 117      56.780  80.595  70.675  1.00  0.00           H  
ATOM   1801  CD2 LEU A 117      58.026  80.268  67.506  1.00  0.00           C  
ATOM   1802 HD21 LEU A 117      58.003  80.718  66.514  1.00  0.00           H  
ATOM   1803 HD22 LEU A 117      59.027  80.252  67.936  1.00  0.00           H  
ATOM   1804 HD23 LEU A 117      57.747  79.214  67.492  1.00  0.00           H  
ATOM   1805  C   LEU A 117      54.586  82.577  69.343  1.00  0.00           C  
ATOM   1806  O   LEU A 117      55.015  83.060  70.401  1.00  0.00           O  
ATOM   1807  N   LYS A 118      53.978  83.408  68.398  1.00  0.00           N  
ATOM   1808  H   LYS A 118      53.640  82.955  67.561  1.00  0.00           H  
ATOM   1809  CA  LYS A 118      53.854  84.819  68.483  1.00  0.00           C  
ATOM   1810  HA  LYS A 118      54.832  85.297  68.536  1.00  0.00           H  
ATOM   1811  CB  LYS A 118      53.258  85.273  67.145  1.00  0.00           C  
ATOM   1812  HB2 LYS A 118      53.966  85.090  66.336  1.00  0.00           H  
ATOM   1813  HB3 LYS A 118      52.438  84.570  66.996  1.00  0.00           H  
ATOM   1814  CG  LYS A 118      52.718  86.692  67.067  1.00  0.00           C  
ATOM   1815  HG2 LYS A 118      52.193  86.921  67.994  1.00  0.00           H  
ATOM   1816  HG3 LYS A 118      53.492  87.442  66.907  1.00  0.00           H  
ATOM   1817  CD  LYS A 118      51.734  86.818  65.919  1.00  0.00           C  
ATOM   1818  HD2 LYS A 118      51.013  86.004  65.995  1.00  0.00           H  
ATOM   1819  HD3 LYS A 118      51.196  87.765  65.888  1.00  0.00           H  
ATOM   1820  CE  LYS A 118      52.431  86.686  64.563  1.00  0.00           C  
ATOM   1821  HE2 LYS A 118      52.840  87.689  64.441  1.00  0.00           H  
ATOM   1822  HE3 LYS A 118      53.269  85.990  64.562  1.00  0.00           H  
ATOM   1823  NZ  LYS A 118      51.599  86.334  63.433  1.00  0.00           N  
ATOM   1824  HZ1 LYS A 118      51.230  85.424  63.197  1.00  0.00           H  
ATOM   1825  HZ2 LYS A 118      50.797  86.934  63.306  1.00  0.00           H  
ATOM   1826  HZ3 LYS A 118      52.148  86.563  62.616  1.00  0.00           H  
ATOM   1827  C   LYS A 118      53.081  85.081  69.741  1.00  0.00           C  
ATOM   1828  O   LYS A 118      53.571  85.846  70.560  1.00  0.00           O  
ATOM   1829  N   ILE A 119      51.923  84.477  69.965  1.00  0.00           N  
ATOM   1830  H   ILE A 119      51.637  83.695  69.393  1.00  0.00           H  
ATOM   1831  CA  ILE A 119      50.877  84.919  70.907  1.00  0.00           C  
ATOM   1832  HA  ILE A 119      50.530  85.921  70.654  1.00  0.00           H  
ATOM   1833  CB  ILE A 119      49.597  83.989  70.785  1.00  0.00           C  
ATOM   1834  HB  ILE A 119      49.888  82.944  70.685  1.00  0.00           H  
ATOM   1835  CG2 ILE A 119      48.688  84.091  72.057  1.00  0.00           C  
ATOM   1836 HG21 ILE A 119      48.533  85.145  72.288  1.00  0.00           H  
ATOM   1837 HG22 ILE A 119      47.729  83.597  71.897  1.00  0.00           H  
ATOM   1838 HG23 ILE A 119      49.218  83.547  72.839  1.00  0.00           H  
ATOM   1839  CG1 ILE A 119      48.720  84.367  69.640  1.00  0.00           C  
ATOM   1840 HG12 ILE A 119      48.169  85.274  69.889  1.00  0.00           H  
ATOM   1841 HG13 ILE A 119      49.381  84.633  68.815  1.00  0.00           H  
ATOM   1842  CD1 ILE A 119      47.824  83.286  69.191  1.00  0.00           C  
ATOM   1843 HD11 ILE A 119      46.882  83.219  69.735  1.00  0.00           H  
ATOM   1844 HD12 ILE A 119      47.578  83.346  68.131  1.00  0.00           H  
ATOM   1845 HD13 ILE A 119      48.249  82.283  69.227  1.00  0.00           H  
ATOM   1846  C   ILE A 119      51.492  84.893  72.294  1.00  0.00           C  
ATOM   1847  O   ILE A 119      51.358  85.844  73.129  1.00  0.00           O  
ATOM   1848  N   MET A 120      52.280  83.859  72.711  1.00  0.00           N  
ATOM   1849  H   MET A 120      52.402  83.134  72.019  1.00  0.00           H  
ATOM   1850  CA  MET A 120      52.967  83.845  73.975  1.00  0.00           C  
ATOM   1851  HA  MET A 120      52.299  84.265  74.727  1.00  0.00           H  
ATOM   1852  CB  MET A 120      53.188  82.430  74.514  1.00  0.00           C  
ATOM   1853  HB2 MET A 120      53.853  81.890  73.839  1.00  0.00           H  
ATOM   1854  HB3 MET A 120      53.553  82.397  75.540  1.00  0.00           H  
ATOM   1855  CG  MET A 120      51.808  81.689  74.563  1.00  0.00           C  
ATOM   1856  HG2 MET A 120      51.108  82.323  75.106  1.00  0.00           H  
ATOM   1857  HG3 MET A 120      51.474  81.421  73.560  1.00  0.00           H  
ATOM   1858  SD  MET A 120      51.743  80.065  75.357  1.00  0.00           S  
ATOM   1859  CE  MET A 120      51.871  80.565  77.178  1.00  0.00           C  
ATOM   1860  HE1 MET A 120      51.222  79.840  77.669  1.00  0.00           H  
ATOM   1861  HE2 MET A 120      52.924  80.499  77.454  1.00  0.00           H  
ATOM   1862  HE3 MET A 120      51.428  81.548  77.334  1.00  0.00           H  
ATOM   1863  C   MET A 120      54.281  84.713  73.992  1.00  0.00           C  
ATOM   1864  O   MET A 120      54.512  85.319  75.003  1.00  0.00           O  
ATOM   1865  N   LEU A 121      55.118  84.743  72.923  1.00  0.00           N  
ATOM   1866  H   LEU A 121      54.813  84.244  72.100  1.00  0.00           H  
ATOM   1867  CA  LEU A 121      56.292  85.508  72.888  1.00  0.00           C  
ATOM   1868  HA  LEU A 121      56.932  85.081  73.660  1.00  0.00           H  
ATOM   1869  CB  LEU A 121      56.997  85.223  71.576  1.00  0.00           C  
ATOM   1870  HB2 LEU A 121      57.131  84.149  71.449  1.00  0.00           H  
ATOM   1871  HB3 LEU A 121      56.425  85.529  70.700  1.00  0.00           H  
ATOM   1872  CG  LEU A 121      58.466  85.773  71.495  1.00  0.00           C  
ATOM   1873  HG  LEU A 121      58.447  86.855  71.622  1.00  0.00           H  
ATOM   1874  CD1 LEU A 121      59.473  85.272  72.525  1.00  0.00           C  
ATOM   1875 HD11 LEU A 121      60.506  85.476  72.245  1.00  0.00           H  
ATOM   1876 HD12 LEU A 121      59.179  85.694  73.486  1.00  0.00           H  
ATOM   1877 HD13 LEU A 121      59.500  84.183  72.508  1.00  0.00           H  
ATOM   1878  CD2 LEU A 121      59.065  85.616  70.115  1.00  0.00           C  
ATOM   1879 HD21 LEU A 121      59.962  86.236  70.113  1.00  0.00           H  
ATOM   1880 HD22 LEU A 121      59.305  84.609  69.773  1.00  0.00           H  
ATOM   1881 HD23 LEU A 121      58.354  86.076  69.430  1.00  0.00           H  
ATOM   1882  C   LEU A 121      56.083  87.011  73.185  1.00  0.00           C  
ATOM   1883  O   LEU A 121      56.783  87.644  74.020  1.00  0.00           O  
ATOM   1884  N   GLN A 122      55.108  87.612  72.449  1.00  0.00           N  
ATOM   1885  H   GLN A 122      54.502  87.069  71.850  1.00  0.00           H  
ATOM   1886  CA  GLN A 122      54.883  89.059  72.697  1.00  0.00           C  
ATOM   1887  HA  GLN A 122      55.820  89.556  72.443  1.00  0.00           H  
ATOM   1888  CB  GLN A 122      53.756  89.602  71.818  1.00  0.00           C  
ATOM   1889  HB2 GLN A 122      53.727  90.668  72.043  1.00  0.00           H  
ATOM   1890  HB3 GLN A 122      54.174  89.373  70.837  1.00  0.00           H  
ATOM   1891  CG  GLN A 122      52.333  88.986  71.978  1.00  0.00           C  
ATOM   1892  HG2 GLN A 122      52.363  87.897  71.930  1.00  0.00           H  
ATOM   1893  HG3 GLN A 122      52.034  89.268  72.987  1.00  0.00           H  
ATOM   1894  CD  GLN A 122      51.250  89.478  71.017  1.00  0.00           C  
ATOM   1895  OE1 GLN A 122      51.642  89.885  69.919  1.00  0.00           O  
ATOM   1896  NE2 GLN A 122      50.013  89.381  71.252  1.00  0.00           N  
ATOM   1897 HE21 GLN A 122      49.352  89.510  70.499  1.00  0.00           H  
ATOM   1898 HE22 GLN A 122      49.787  88.884  72.102  1.00  0.00           H  
ATOM   1899  C   GLN A 122      54.456  89.348  74.184  1.00  0.00           C  
ATOM   1900  O   GLN A 122      54.829  90.429  74.641  1.00  0.00           O  
ATOM   1901  N   ALA A 123      53.839  88.398  74.971  1.00  0.00           N  
ATOM   1902  H   ALA A 123      53.580  87.506  74.575  1.00  0.00           H  
ATOM   1903  CA  ALA A 123      53.475  88.658  76.432  1.00  0.00           C  
ATOM   1904  HA  ALA A 123      52.900  89.579  76.332  1.00  0.00           H  
ATOM   1905  CB  ALA A 123      52.443  87.563  76.777  1.00  0.00           C  
ATOM   1906  HB1 ALA A 123      52.855  86.608  76.449  1.00  0.00           H  
ATOM   1907  HB2 ALA A 123      52.162  87.725  77.817  1.00  0.00           H  
ATOM   1908  HB3 ALA A 123      51.562  87.595  76.135  1.00  0.00           H  
ATOM   1909  C   ALA A 123      54.597  88.761  77.493  1.00  0.00           C  
ATOM   1910  O   ALA A 123      54.410  89.257  78.586  1.00  0.00           O  
ATOM   1911  N   THR A 124      55.832  88.412  76.955  1.00  0.00           N  
ATOM   1912  H   THR A 124      55.900  87.929  76.070  1.00  0.00           H  
ATOM   1913  CA  THR A 124      57.096  88.660  77.650  1.00  0.00           C  
ATOM   1914  HA  THR A 124      56.890  88.417  78.692  1.00  0.00           H  
ATOM   1915  CB  THR A 124      58.175  87.768  76.975  1.00  0.00           C  
ATOM   1916  HB  THR A 124      59.131  87.770  77.498  1.00  0.00           H  
ATOM   1917  CG2 THR A 124      57.881  86.256  76.856  1.00  0.00           C  
ATOM   1918 HG21 THR A 124      58.585  85.749  76.197  1.00  0.00           H  
ATOM   1919 HG22 THR A 124      58.119  85.632  77.717  1.00  0.00           H  
ATOM   1920 HG23 THR A 124      56.894  86.130  76.410  1.00  0.00           H  
ATOM   1921  OG1 THR A 124      58.601  88.362  75.731  1.00  0.00           O  
ATOM   1922  HG1 THR A 124      57.979  87.990  75.101  1.00  0.00           H  
ATOM   1923  C   THR A 124      57.572  90.116  77.691  1.00  0.00           C  
ATOM   1924  O   THR A 124      58.427  90.464  78.428  1.00  0.00           O  
ATOM   1925  N   GLY A 125      56.962  91.058  76.895  1.00  0.00           N  
ATOM   1926  H   GLY A 125      56.280  90.766  76.210  1.00  0.00           H  
ATOM   1927  CA  GLY A 125      57.369  92.480  76.958  1.00  0.00           C  
ATOM   1928  HA2 GLY A 125      56.619  93.192  76.611  1.00  0.00           H  
ATOM   1929  HA3 GLY A 125      57.523  92.825  77.981  1.00  0.00           H  
ATOM   1930  C   GLY A 125      58.811  92.805  76.329  1.00  0.00           C  
ATOM   1931  O   GLY A 125      59.405  93.741  76.781  1.00  0.00           O  
ATOM   1932  N   GLU A 126      59.304  92.013  75.323  1.00  0.00           N  
ATOM   1933  H   GLU A 126      58.901  91.094  75.205  1.00  0.00           H  
ATOM   1934  CA  GLU A 126      60.533  92.320  74.646  1.00  0.00           C  
ATOM   1935  HA  GLU A 126      61.059  93.037  75.277  1.00  0.00           H  
ATOM   1936  CB  GLU A 126      61.358  90.978  74.590  1.00  0.00           C  
ATOM   1937  HB2 GLU A 126      60.693  90.212  74.191  1.00  0.00           H  
ATOM   1938  HB3 GLU A 126      62.195  91.137  73.911  1.00  0.00           H  
ATOM   1939  CG  GLU A 126      61.753  90.534  75.986  1.00  0.00           C  
ATOM   1940  HG2 GLU A 126      60.909  90.418  76.666  1.00  0.00           H  
ATOM   1941  HG3 GLU A 126      62.130  89.519  75.868  1.00  0.00           H  
ATOM   1942  CD  GLU A 126      62.888  91.310  76.612  1.00  0.00           C  
ATOM   1943  OE1 GLU A 126      63.013  91.149  77.834  1.00  0.00           O  
ATOM   1944  OE2 GLU A 126      63.742  91.901  75.929  1.00  0.00           O  
ATOM   1945  C   GLU A 126      60.190  93.012  73.328  1.00  0.00           C  
ATOM   1946  O   GLU A 126      59.098  92.891  72.799  1.00  0.00           O  
ATOM   1947  N   THR A 127      61.204  93.686  72.772  1.00  0.00           N  
ATOM   1948  H   THR A 127      62.162  93.701  73.094  1.00  0.00           H  
ATOM   1949  CA  THR A 127      61.102  94.420  71.526  1.00  0.00           C  
ATOM   1950  HA  THR A 127      60.083  94.800  71.590  1.00  0.00           H  
ATOM   1951  CB  THR A 127      62.062  95.704  71.498  1.00  0.00           C  
ATOM   1952  HB  THR A 127      62.104  96.110  70.488  1.00  0.00           H  
ATOM   1953  CG2 THR A 127      61.571  96.732  72.486  1.00  0.00           C  
ATOM   1954 HG21 THR A 127      60.538  96.962  72.225  1.00  0.00           H  
ATOM   1955 HG22 THR A 127      61.569  96.234  73.455  1.00  0.00           H  
ATOM   1956 HG23 THR A 127      62.242  97.586  72.575  1.00  0.00           H  
ATOM   1957  OG1 THR A 127      63.355  95.287  71.904  1.00  0.00           O  
ATOM   1958  HG1 THR A 127      63.965  95.128  71.180  1.00  0.00           H  
ATOM   1959  C   THR A 127      61.275  93.466  70.342  1.00  0.00           C  
ATOM   1960  O   THR A 127      62.111  93.734  69.437  1.00  0.00           O  
ATOM   1961  N   ILE A 128      60.541  92.415  70.227  1.00  0.00           N  
ATOM   1962  H   ILE A 128      59.987  92.227  71.050  1.00  0.00           H  
ATOM   1963  CA  ILE A 128      60.773  91.347  69.235  1.00  0.00           C  
ATOM   1964  HA  ILE A 128      61.818  91.071  69.098  1.00  0.00           H  
ATOM   1965  CB  ILE A 128      59.938  90.219  69.747  1.00  0.00           C  
ATOM   1966  HB  ILE A 128      59.872  89.393  69.039  1.00  0.00           H  
ATOM   1967  CG2 ILE A 128      60.569  89.629  71.014  1.00  0.00           C  
ATOM   1968 HG21 ILE A 128      60.131  88.653  71.222  1.00  0.00           H  
ATOM   1969 HG22 ILE A 128      61.642  89.468  70.909  1.00  0.00           H  
ATOM   1970 HG23 ILE A 128      60.427  90.310  71.853  1.00  0.00           H  
ATOM   1971  CG1 ILE A 128      58.405  90.586  69.943  1.00  0.00           C  
ATOM   1972 HG12 ILE A 128      58.138  90.996  70.917  1.00  0.00           H  
ATOM   1973 HG13 ILE A 128      58.081  91.347  69.233  1.00  0.00           H  
ATOM   1974  CD1 ILE A 128      57.407  89.488  69.677  1.00  0.00           C  
ATOM   1975 HD11 ILE A 128      57.560  89.151  68.652  1.00  0.00           H  
ATOM   1976 HD12 ILE A 128      57.589  88.661  70.363  1.00  0.00           H  
ATOM   1977 HD13 ILE A 128      56.381  89.855  69.724  1.00  0.00           H  
ATOM   1978  C   ILE A 128      60.239  91.787  67.887  1.00  0.00           C  
ATOM   1979  O   ILE A 128      59.444  92.743  67.747  1.00  0.00           O  
ATOM   1980  N   THR A 129      60.613  91.113  66.778  1.00  0.00           N  
ATOM   1981  H   THR A 129      61.314  90.392  66.872  1.00  0.00           H  
ATOM   1982  CA  THR A 129      60.259  91.353  65.407  1.00  0.00           C  
ATOM   1983  HA  THR A 129      59.425  92.041  65.266  1.00  0.00           H  
ATOM   1984  CB  THR A 129      61.418  92.087  64.672  1.00  0.00           C  
ATOM   1985  HB  THR A 129      61.195  92.193  63.610  1.00  0.00           H  
ATOM   1986  CG2 THR A 129      61.721  93.446  65.269  1.00  0.00           C  
ATOM   1987 HG21 THR A 129      60.846  94.095  65.311  1.00  0.00           H  
ATOM   1988 HG22 THR A 129      61.986  93.281  66.313  1.00  0.00           H  
ATOM   1989 HG23 THR A 129      62.505  93.898  64.661  1.00  0.00           H  
ATOM   1990  OG1 THR A 129      62.547  91.152  64.751  1.00  0.00           O  
ATOM   1991  HG1 THR A 129      62.982  91.321  65.590  1.00  0.00           H  
ATOM   1992  C   THR A 129      59.778  90.100  64.638  1.00  0.00           C  
ATOM   1993  O   THR A 129      60.011  88.961  65.192  1.00  0.00           O  
ATOM   1994  N   GLU A 130      59.088  90.203  63.535  1.00  0.00           N  
ATOM   1995  H   GLU A 130      59.026  91.095  63.067  1.00  0.00           H  
ATOM   1996  CA  GLU A 130      58.551  89.017  62.868  1.00  0.00           C  
ATOM   1997  HA  GLU A 130      57.930  88.462  63.571  1.00  0.00           H  
ATOM   1998  CB  GLU A 130      57.532  89.490  61.895  1.00  0.00           C  
ATOM   1999  HB2 GLU A 130      56.579  89.547  62.420  1.00  0.00           H  
ATOM   2000  HB3 GLU A 130      57.849  90.436  61.455  1.00  0.00           H  
ATOM   2001  CG  GLU A 130      57.377  88.632  60.602  1.00  0.00           C  
ATOM   2002  HG2 GLU A 130      58.305  88.673  60.030  1.00  0.00           H  
ATOM   2003  HG3 GLU A 130      57.196  87.632  60.996  1.00  0.00           H  
ATOM   2004  CD  GLU A 130      56.288  89.140  59.715  1.00  0.00           C  
ATOM   2005  OE1 GLU A 130      55.628  88.270  59.020  1.00  0.00           O  
ATOM   2006  OE2 GLU A 130      56.091  90.348  59.567  1.00  0.00           O  
ATOM   2007  C   GLU A 130      59.648  88.077  62.350  1.00  0.00           C  
ATOM   2008  O   GLU A 130      59.403  86.839  62.240  1.00  0.00           O  
ATOM   2009  N   ASP A 131      60.858  88.601  62.070  1.00  0.00           N  
ATOM   2010  H   ASP A 131      61.006  89.545  62.397  1.00  0.00           H  
ATOM   2011  CA  ASP A 131      62.140  87.918  61.918  1.00  0.00           C  
ATOM   2012  HA  ASP A 131      62.060  87.158  61.140  1.00  0.00           H  
ATOM   2013  CB  ASP A 131      63.314  88.761  61.470  1.00  0.00           C  
ATOM   2014  HB2 ASP A 131      63.461  89.598  62.152  1.00  0.00           H  
ATOM   2015  HB3 ASP A 131      64.201  88.128  61.509  1.00  0.00           H  
ATOM   2016  CG  ASP A 131      63.252  89.435  60.065  1.00  0.00           C  
ATOM   2017  OD1 ASP A 131      64.246  90.015  59.657  1.00  0.00           O  
ATOM   2018  OD2 ASP A 131      62.240  89.270  59.281  1.00  0.00           O  
ATOM   2019  C   ASP A 131      62.491  87.129  63.107  1.00  0.00           C  
ATOM   2020  O   ASP A 131      62.947  85.964  63.018  1.00  0.00           O  
ATOM   2021  N   ASP A 132      62.382  87.689  64.318  1.00  0.00           N  
ATOM   2022  H   ASP A 132      62.177  88.678  64.331  1.00  0.00           H  
ATOM   2023  CA  ASP A 132      62.779  86.959  65.578  1.00  0.00           C  
ATOM   2024  HA  ASP A 132      63.720  86.446  65.379  1.00  0.00           H  
ATOM   2025  CB  ASP A 132      62.845  87.966  66.773  1.00  0.00           C  
ATOM   2026  HB2 ASP A 132      61.908  88.517  66.854  1.00  0.00           H  
ATOM   2027  HB3 ASP A 132      62.989  87.451  67.723  1.00  0.00           H  
ATOM   2028  CG  ASP A 132      63.950  89.047  66.640  1.00  0.00           C  
ATOM   2029  OD1 ASP A 132      65.082  88.787  66.201  1.00  0.00           O  
ATOM   2030  OD2 ASP A 132      63.737  90.229  67.095  1.00  0.00           O  
ATOM   2031  C   ASP A 132      61.834  85.820  65.929  1.00  0.00           C  
ATOM   2032  O   ASP A 132      62.218  84.709  66.357  1.00  0.00           O  
ATOM   2033  N   ILE A 133      60.572  85.915  65.512  1.00  0.00           N  
ATOM   2034  H   ILE A 133      60.362  86.788  65.050  1.00  0.00           H  
ATOM   2035  CA  ILE A 133      59.613  84.804  65.629  1.00  0.00           C  
ATOM   2036  HA  ILE A 133      59.612  84.490  66.673  1.00  0.00           H  
ATOM   2037  CB  ILE A 133      58.207  85.396  65.311  1.00  0.00           C  
ATOM   2038  HB  ILE A 133      58.243  85.803  64.300  1.00  0.00           H  
ATOM   2039  CG2 ILE A 133      57.211  84.148  65.377  1.00  0.00           C  
ATOM   2040 HG21 ILE A 133      56.142  84.362  65.392  1.00  0.00           H  
ATOM   2041 HG22 ILE A 133      57.399  83.487  64.531  1.00  0.00           H  
ATOM   2042 HG23 ILE A 133      57.297  83.632  66.333  1.00  0.00           H  
ATOM   2043  CG1 ILE A 133      57.820  86.471  66.232  1.00  0.00           C  
ATOM   2044 HG12 ILE A 133      57.606  85.956  67.168  1.00  0.00           H  
ATOM   2045 HG13 ILE A 133      58.562  87.262  66.339  1.00  0.00           H  
ATOM   2046  CD1 ILE A 133      56.497  87.167  65.794  1.00  0.00           C  
ATOM   2047 HD11 ILE A 133      56.577  88.227  66.038  1.00  0.00           H  
ATOM   2048 HD12 ILE A 133      56.379  87.035  64.718  1.00  0.00           H  
ATOM   2049 HD13 ILE A 133      55.601  86.794  66.290  1.00  0.00           H  
ATOM   2050  C   ILE A 133      59.944  83.638  64.746  1.00  0.00           C  
ATOM   2051  O   ILE A 133      59.854  82.512  65.095  1.00  0.00           O  
ATOM   2052  N   GLU A 134      60.419  83.937  63.535  1.00  0.00           N  
ATOM   2053  H   GLU A 134      60.408  84.844  63.091  1.00  0.00           H  
ATOM   2054  CA  GLU A 134      60.967  82.889  62.649  1.00  0.00           C  
ATOM   2055  HA  GLU A 134      60.217  82.099  62.688  1.00  0.00           H  
ATOM   2056  CB  GLU A 134      60.933  83.386  61.184  1.00  0.00           C  
ATOM   2057  HB2 GLU A 134      59.856  83.501  61.060  1.00  0.00           H  
ATOM   2058  HB3 GLU A 134      61.326  84.398  61.078  1.00  0.00           H  
ATOM   2059  CG  GLU A 134      61.659  82.402  60.249  1.00  0.00           C  
ATOM   2060  HG2 GLU A 134      62.728  82.532  60.414  1.00  0.00           H  
ATOM   2061  HG3 GLU A 134      61.306  81.374  60.327  1.00  0.00           H  
ATOM   2062  CD  GLU A 134      61.329  82.785  58.791  1.00  0.00           C  
ATOM   2063  OE1 GLU A 134      62.208  82.521  57.889  1.00  0.00           O  
ATOM   2064  OE2 GLU A 134      60.223  83.222  58.444  1.00  0.00           O  
ATOM   2065  C   GLU A 134      62.342  82.287  63.033  1.00  0.00           C  
ATOM   2066  O   GLU A 134      62.612  81.072  63.082  1.00  0.00           O  
ATOM   2067  N   GLU A 135      63.206  83.182  63.471  1.00  0.00           N  
ATOM   2068  H   GLU A 135      62.880  84.133  63.377  1.00  0.00           H  
ATOM   2069  CA  GLU A 135      64.505  82.786  63.971  1.00  0.00           C  
ATOM   2070  HA  GLU A 135      65.066  82.184  63.257  1.00  0.00           H  
ATOM   2071  CB  GLU A 135      65.330  84.080  64.301  1.00  0.00           C  
ATOM   2072  HB2 GLU A 135      65.534  84.636  63.386  1.00  0.00           H  
ATOM   2073  HB3 GLU A 135      64.574  84.528  64.945  1.00  0.00           H  
ATOM   2074  CG  GLU A 135      66.643  83.728  64.955  1.00  0.00           C  
ATOM   2075  HG2 GLU A 135      67.070  84.597  65.456  1.00  0.00           H  
ATOM   2076  HG3 GLU A 135      66.439  83.118  65.835  1.00  0.00           H  
ATOM   2077  CD  GLU A 135      67.675  82.925  64.254  1.00  0.00           C  
ATOM   2078  OE1 GLU A 135      68.641  82.470  64.972  1.00  0.00           O  
ATOM   2079  OE2 GLU A 135      67.717  82.950  63.036  1.00  0.00           O  
ATOM   2080  C   GLU A 135      64.396  81.774  65.200  1.00  0.00           C  
ATOM   2081  O   GLU A 135      65.153  80.764  65.186  1.00  0.00           O  
ATOM   2082  N   LEU A 136      63.423  81.872  66.137  1.00  0.00           N  
ATOM   2083  H   LEU A 136      62.939  82.758  66.143  1.00  0.00           H  
ATOM   2084  CA  LEU A 136      63.074  80.795  67.144  1.00  0.00           C  
ATOM   2085  HA  LEU A 136      63.974  80.438  67.645  1.00  0.00           H  
ATOM   2086  CB  LEU A 136      62.139  81.403  68.170  1.00  0.00           C  
ATOM   2087  HB2 LEU A 136      61.254  81.811  67.681  1.00  0.00           H  
ATOM   2088  HB3 LEU A 136      61.949  80.583  68.863  1.00  0.00           H  
ATOM   2089  CG  LEU A 136      62.929  82.432  69.082  1.00  0.00           C  
ATOM   2090  HG  LEU A 136      63.656  83.012  68.514  1.00  0.00           H  
ATOM   2091  CD1 LEU A 136      62.032  83.437  69.739  1.00  0.00           C  
ATOM   2092 HD11 LEU A 136      61.276  82.928  70.337  1.00  0.00           H  
ATOM   2093 HD12 LEU A 136      62.636  84.051  70.408  1.00  0.00           H  
ATOM   2094 HD13 LEU A 136      61.503  84.089  69.044  1.00  0.00           H  
ATOM   2095  CD2 LEU A 136      63.692  81.676  70.113  1.00  0.00           C  
ATOM   2096 HD21 LEU A 136      64.470  81.059  69.665  1.00  0.00           H  
ATOM   2097 HD22 LEU A 136      64.266  82.341  70.757  1.00  0.00           H  
ATOM   2098 HD23 LEU A 136      63.068  80.951  70.637  1.00  0.00           H  
ATOM   2099  C   LEU A 136      62.545  79.581  66.456  1.00  0.00           C  
ATOM   2100  O   LEU A 136      63.121  78.496  66.612  1.00  0.00           O  
ATOM   2101  N   MET A 137      61.475  79.781  65.608  1.00  0.00           N  
ATOM   2102  H   MET A 137      61.094  80.710  65.506  1.00  0.00           H  
ATOM   2103  CA  MET A 137      60.762  78.664  64.960  1.00  0.00           C  
ATOM   2104  HA  MET A 137      60.200  78.256  65.801  1.00  0.00           H  
ATOM   2105  CB  MET A 137      59.687  79.263  63.888  1.00  0.00           C  
ATOM   2106  HB2 MET A 137      59.065  80.061  64.294  1.00  0.00           H  
ATOM   2107  HB3 MET A 137      60.279  79.733  63.103  1.00  0.00           H  
ATOM   2108  CG  MET A 137      58.936  78.186  63.108  1.00  0.00           C  
ATOM   2109  HG2 MET A 137      58.486  78.520  62.174  1.00  0.00           H  
ATOM   2110  HG3 MET A 137      59.595  77.422  62.697  1.00  0.00           H  
ATOM   2111  SD  MET A 137      57.880  77.179  64.125  1.00  0.00           S  
ATOM   2112  CE  MET A 137      56.426  78.188  64.520  1.00  0.00           C  
ATOM   2113  HE1 MET A 137      55.991  77.839  65.456  1.00  0.00           H  
ATOM   2114  HE2 MET A 137      56.904  79.161  64.635  1.00  0.00           H  
ATOM   2115  HE3 MET A 137      55.761  78.115  63.659  1.00  0.00           H  
ATOM   2116  C   MET A 137      61.692  77.655  64.257  1.00  0.00           C  
ATOM   2117  O   MET A 137      61.484  76.458  64.431  1.00  0.00           O  
ATOM   2118  N   LYS A 138      62.640  78.108  63.481  1.00  0.00           N  
ATOM   2119  H   LYS A 138      62.764  79.110  63.492  1.00  0.00           H  
ATOM   2120  CA  LYS A 138      63.536  77.242  62.725  1.00  0.00           C  
ATOM   2121  HA  LYS A 138      62.942  76.490  62.204  1.00  0.00           H  
ATOM   2122  CB  LYS A 138      64.319  77.980  61.664  1.00  0.00           C  
ATOM   2123  HB2 LYS A 138      64.952  78.712  62.165  1.00  0.00           H  
ATOM   2124  HB3 LYS A 138      64.947  77.255  61.146  1.00  0.00           H  
ATOM   2125  CG  LYS A 138      63.380  78.809  60.713  1.00  0.00           C  
ATOM   2126  HG2 LYS A 138      63.260  79.851  61.011  1.00  0.00           H  
ATOM   2127  HG3 LYS A 138      64.050  78.915  59.860  1.00  0.00           H  
ATOM   2128  CD  LYS A 138      62.067  78.061  60.320  1.00  0.00           C  
ATOM   2129  HD2 LYS A 138      61.533  77.438  61.037  1.00  0.00           H  
ATOM   2130  HD3 LYS A 138      61.432  78.828  59.877  1.00  0.00           H  
ATOM   2131  CE  LYS A 138      62.431  77.054  59.206  1.00  0.00           C  
ATOM   2132  HE2 LYS A 138      62.633  77.551  58.257  1.00  0.00           H  
ATOM   2133  HE3 LYS A 138      63.331  76.527  59.519  1.00  0.00           H  
ATOM   2134  NZ  LYS A 138      61.306  76.125  58.944  1.00  0.00           N  
ATOM   2135  HZ1 LYS A 138      61.474  75.580  58.110  1.00  0.00           H  
ATOM   2136  HZ2 LYS A 138      61.084  75.489  59.697  1.00  0.00           H  
ATOM   2137  HZ3 LYS A 138      60.414  76.585  58.837  1.00  0.00           H  
ATOM   2138  C   LYS A 138      64.664  76.518  63.628  1.00  0.00           C  
ATOM   2139  O   LYS A 138      65.135  75.524  63.243  1.00  0.00           O  
ATOM   2140  N   ASP A 139      65.023  77.171  64.736  1.00  0.00           N  
ATOM   2141  H   ASP A 139      64.552  78.006  65.053  1.00  0.00           H  
ATOM   2142  CA  ASP A 139      65.930  76.612  65.721  1.00  0.00           C  
ATOM   2143  HA  ASP A 139      66.870  76.365  65.229  1.00  0.00           H  
ATOM   2144  CB  ASP A 139      66.300  77.609  66.862  1.00  0.00           C  
ATOM   2145  HB2 ASP A 139      66.574  78.588  66.469  1.00  0.00           H  
ATOM   2146  HB3 ASP A 139      65.357  77.670  67.407  1.00  0.00           H  
ATOM   2147  CG  ASP A 139      67.585  77.245  67.613  1.00  0.00           C  
ATOM   2148  OD1 ASP A 139      67.490  77.039  68.781  1.00  0.00           O  
ATOM   2149  OD2 ASP A 139      68.682  76.987  67.005  1.00  0.00           O  
ATOM   2150  C   ASP A 139      65.551  75.273  66.319  1.00  0.00           C  
ATOM   2151  O   ASP A 139      66.373  74.454  66.608  1.00  0.00           O  
ATOM   2152  N   GLY A 140      64.223  75.081  66.454  1.00  0.00           N  
ATOM   2153  H   GLY A 140      63.631  75.887  66.315  1.00  0.00           H  
ATOM   2154  CA  GLY A 140      63.623  73.855  66.924  1.00  0.00           C  
ATOM   2155  HA2 GLY A 140      64.357  73.247  67.453  1.00  0.00           H  
ATOM   2156  HA3 GLY A 140      62.757  74.124  67.528  1.00  0.00           H  
ATOM   2157  C   GLY A 140      63.105  72.947  65.745  1.00  0.00           C  
ATOM   2158  O   GLY A 140      63.105  71.752  65.875  1.00  0.00           O  
ATOM   2159  N   ASP A 141      62.681  73.541  64.567  1.00  0.00           N  
ATOM   2160  H   ASP A 141      62.660  74.551  64.539  1.00  0.00           H  
ATOM   2161  CA  ASP A 141      62.279  72.872  63.356  1.00  0.00           C  
ATOM   2162  HA  ASP A 141      61.632  72.080  63.733  1.00  0.00           H  
ATOM   2163  CB  ASP A 141      61.543  73.852  62.469  1.00  0.00           C  
ATOM   2164  HB2 ASP A 141      60.808  74.391  63.067  1.00  0.00           H  
ATOM   2165  HB3 ASP A 141      62.276  74.597  62.161  1.00  0.00           H  
ATOM   2166  CG  ASP A 141      60.905  73.189  61.218  1.00  0.00           C  
ATOM   2167  OD1 ASP A 141      60.572  71.966  61.356  1.00  0.00           O  
ATOM   2168  OD2 ASP A 141      60.716  73.866  60.181  1.00  0.00           O  
ATOM   2169  C   ASP A 141      63.374  71.991  62.596  1.00  0.00           C  
ATOM   2170  O   ASP A 141      63.608  72.220  61.428  1.00  0.00           O  
ATOM   2171  N   LYS A 142      64.092  71.119  63.294  1.00  0.00           N  
ATOM   2172  H   LYS A 142      63.827  71.137  64.268  1.00  0.00           H  
ATOM   2173  CA  LYS A 142      65.204  70.345  62.828  1.00  0.00           C  
ATOM   2174  HA  LYS A 142      65.922  71.156  62.714  1.00  0.00           H  
ATOM   2175  CB  LYS A 142      65.762  69.265  63.813  1.00  0.00           C  
ATOM   2176  HB2 LYS A 142      66.141  69.843  64.656  1.00  0.00           H  
ATOM   2177  HB3 LYS A 142      64.995  68.581  64.175  1.00  0.00           H  
ATOM   2178  CG  LYS A 142      66.916  68.465  63.221  1.00  0.00           C  
ATOM   2179  HG2 LYS A 142      66.517  67.596  62.697  1.00  0.00           H  
ATOM   2180  HG3 LYS A 142      67.583  69.144  62.688  1.00  0.00           H  
ATOM   2181  CD  LYS A 142      67.720  67.721  64.323  1.00  0.00           C  
ATOM   2182  HD2 LYS A 142      67.888  68.410  65.151  1.00  0.00           H  
ATOM   2183  HD3 LYS A 142      67.283  66.756  64.579  1.00  0.00           H  
ATOM   2184  CE  LYS A 142      69.193  67.441  63.917  1.00  0.00           C  
ATOM   2185  HE2 LYS A 142      69.244  66.818  63.023  1.00  0.00           H  
ATOM   2186  HE3 LYS A 142      69.610  68.442  63.811  1.00  0.00           H  
ATOM   2187  NZ  LYS A 142      69.936  66.865  65.046  1.00  0.00           N  
ATOM   2188  HZ1 LYS A 142      70.262  65.928  64.856  1.00  0.00           H  
ATOM   2189  HZ2 LYS A 142      70.747  67.392  65.334  1.00  0.00           H  
ATOM   2190  HZ3 LYS A 142      69.182  66.724  65.703  1.00  0.00           H  
ATOM   2191  C   LYS A 142      65.032  69.688  61.405  1.00  0.00           C  
ATOM   2192  O   LYS A 142      65.915  69.806  60.489  1.00  0.00           O  
ATOM   2193  N   ASN A 143      63.867  69.102  61.170  1.00  0.00           N  
ATOM   2194  H   ASN A 143      63.300  69.000  62.000  1.00  0.00           H  
ATOM   2195  CA  ASN A 143      63.451  68.391  59.897  1.00  0.00           C  
ATOM   2196  HA  ASN A 143      64.333  67.877  59.517  1.00  0.00           H  
ATOM   2197  CB  ASN A 143      62.413  67.333  60.183  1.00  0.00           C  
ATOM   2198  HB2 ASN A 143      62.645  66.613  59.399  1.00  0.00           H  
ATOM   2199  HB3 ASN A 143      62.576  66.668  61.031  1.00  0.00           H  
ATOM   2200  CG  ASN A 143      61.003  67.704  60.342  1.00  0.00           C  
ATOM   2201  OD1 ASN A 143      60.624  68.582  61.080  1.00  0.00           O  
ATOM   2202  ND2 ASN A 143      60.114  66.995  59.712  1.00  0.00           N  
ATOM   2203 HD21 ASN A 143      59.262  67.521  59.581  1.00  0.00           H  
ATOM   2204 HD22 ASN A 143      60.320  66.372  58.944  1.00  0.00           H  
ATOM   2205  C   ASN A 143      62.987  69.469  58.865  1.00  0.00           C  
ATOM   2206  O   ASN A 143      62.543  69.023  57.791  1.00  0.00           O  
ATOM   2207  N   ASN A 144      62.931  70.782  59.130  1.00  0.00           N  
ATOM   2208  H   ASN A 144      63.236  70.995  60.069  1.00  0.00           H  
ATOM   2209  CA  ASN A 144      62.675  71.976  58.410  1.00  0.00           C  
ATOM   2210  HA  ASN A 144      62.535  72.744  59.170  1.00  0.00           H  
ATOM   2211  CB  ASN A 144      63.892  72.366  57.563  1.00  0.00           C  
ATOM   2212  HB2 ASN A 144      64.817  72.420  58.138  1.00  0.00           H  
ATOM   2213  HB3 ASN A 144      64.015  71.623  56.775  1.00  0.00           H  
ATOM   2214  CG  ASN A 144      63.777  73.710  56.834  1.00  0.00           C  
ATOM   2215  OD1 ASN A 144      63.189  74.697  57.424  1.00  0.00           O  
ATOM   2216  ND2 ASN A 144      64.428  73.916  55.692  1.00  0.00           N  
ATOM   2217 HD21 ASN A 144      64.536  74.894  55.463  1.00  0.00           H  
ATOM   2218 HD22 ASN A 144      64.924  73.215  55.160  1.00  0.00           H  
ATOM   2219  C   ASN A 144      61.327  71.843  57.586  1.00  0.00           C  
ATOM   2220  O   ASN A 144      61.221  72.012  56.345  1.00  0.00           O  
ATOM   2221  N   ASP A 145      60.267  71.445  58.317  1.00  0.00           N  
ATOM   2222  H   ASP A 145      60.340  71.472  59.324  1.00  0.00           H  
ATOM   2223  CA  ASP A 145      58.857  71.198  57.793  1.00  0.00           C  
ATOM   2224  HA  ASP A 145      58.882  71.180  56.704  1.00  0.00           H  
ATOM   2225  CB  ASP A 145      58.433  69.778  58.217  1.00  0.00           C  
ATOM   2226  HB2 ASP A 145      57.577  69.461  57.622  1.00  0.00           H  
ATOM   2227  HB3 ASP A 145      59.264  69.105  58.004  1.00  0.00           H  
ATOM   2228  CG  ASP A 145      57.976  69.579  59.721  1.00  0.00           C  
ATOM   2229  OD1 ASP A 145      57.734  70.563  60.478  1.00  0.00           O  
ATOM   2230  OD2 ASP A 145      57.877  68.396  60.098  1.00  0.00           O  
ATOM   2231  C   ASP A 145      57.861  72.231  58.142  1.00  0.00           C  
ATOM   2232  O   ASP A 145      56.758  72.173  57.701  1.00  0.00           O  
ATOM   2233  N   GLY A 146      58.151  73.298  58.834  1.00  0.00           N  
ATOM   2234  H   GLY A 146      59.133  73.332  59.068  1.00  0.00           H  
ATOM   2235  CA  GLY A 146      57.333  74.555  58.861  1.00  0.00           C  
ATOM   2236  HA2 GLY A 146      58.022  75.299  58.461  1.00  0.00           H  
ATOM   2237  HA3 GLY A 146      56.456  74.379  58.238  1.00  0.00           H  
ATOM   2238  C   GLY A 146      56.843  75.031  60.230  1.00  0.00           C  
ATOM   2239  O   GLY A 146      56.568  76.196  60.397  1.00  0.00           O  
ATOM   2240  N   ARG A 147      56.745  74.034  61.205  1.00  0.00           N  
ATOM   2241  H   ARG A 147      57.220  73.202  60.887  1.00  0.00           H  
ATOM   2242  CA  ARG A 147      56.277  74.129  62.649  1.00  0.00           C  
ATOM   2243  HA  ARG A 147      56.208  75.190  62.890  1.00  0.00           H  
ATOM   2244  CB  ARG A 147      54.788  73.651  62.686  1.00  0.00           C  
ATOM   2245  HB2 ARG A 147      54.710  72.609  62.378  1.00  0.00           H  
ATOM   2246  HB3 ARG A 147      54.400  73.779  63.697  1.00  0.00           H  
ATOM   2247  CG  ARG A 147      53.866  74.532  61.850  1.00  0.00           C  
ATOM   2248  HG2 ARG A 147      53.957  75.571  62.168  1.00  0.00           H  
ATOM   2249  HG3 ARG A 147      54.131  74.529  60.793  1.00  0.00           H  
ATOM   2250  CD  ARG A 147      52.400  74.303  62.119  1.00  0.00           C  
ATOM   2251  HD2 ARG A 147      52.248  74.324  63.199  1.00  0.00           H  
ATOM   2252  HD3 ARG A 147      51.781  75.027  61.589  1.00  0.00           H  
ATOM   2253  NE  ARG A 147      51.877  72.951  61.608  1.00  0.00           N  
ATOM   2254  HE  ARG A 147      52.472  72.406  61.001  1.00  0.00           H  
ATOM   2255  CZ  ARG A 147      50.688  72.411  61.837  1.00  0.00           C  
ATOM   2256  NH1 ARG A 147      49.705  73.007  62.419  1.00  0.00           N  
ATOM   2257 HH11 ARG A 147      49.934  73.897  62.838  1.00  0.00           H  
ATOM   2258 HH12 ARG A 147      48.787  72.601  62.525  1.00  0.00           H  
ATOM   2259  NH2 ARG A 147      50.469  71.248  61.296  1.00  0.00           N  
ATOM   2260 HH21 ARG A 147      51.316  70.764  61.036  1.00  0.00           H  
ATOM   2261 HH22 ARG A 147      49.583  70.785  61.434  1.00  0.00           H  
ATOM   2262  C   ARG A 147      57.215  73.437  63.624  1.00  0.00           C  
ATOM   2263  O   ARG A 147      57.872  72.418  63.283  1.00  0.00           O  
ATOM   2264  N   ILE A 148      57.156  73.768  64.907  1.00  0.00           N  
ATOM   2265  H   ILE A 148      56.476  74.477  65.142  1.00  0.00           H  
ATOM   2266  CA  ILE A 148      57.773  72.943  65.950  1.00  0.00           C  
ATOM   2267  HA  ILE A 148      58.667  72.526  65.487  1.00  0.00           H  
ATOM   2268  CB  ILE A 148      58.248  73.893  67.037  1.00  0.00           C  
ATOM   2269  HB  ILE A 148      57.483  74.669  67.058  1.00  0.00           H  
ATOM   2270  CG2 ILE A 148      58.184  73.233  68.492  1.00  0.00           C  
ATOM   2271 HG21 ILE A 148      58.494  73.967  69.235  1.00  0.00           H  
ATOM   2272 HG22 ILE A 148      57.149  72.976  68.715  1.00  0.00           H  
ATOM   2273 HG23 ILE A 148      58.748  72.301  68.445  1.00  0.00           H  
ATOM   2274  CG1 ILE A 148      59.624  74.495  66.748  1.00  0.00           C  
ATOM   2275 HG12 ILE A 148      60.302  73.652  66.883  1.00  0.00           H  
ATOM   2276 HG13 ILE A 148      59.693  74.705  65.681  1.00  0.00           H  
ATOM   2277  CD1 ILE A 148      59.943  75.672  67.539  1.00  0.00           C  
ATOM   2278 HD11 ILE A 148      60.860  76.060  67.095  1.00  0.00           H  
ATOM   2279 HD12 ILE A 148      59.211  76.453  67.335  1.00  0.00           H  
ATOM   2280 HD13 ILE A 148      60.016  75.549  68.620  1.00  0.00           H  
ATOM   2281  C   ILE A 148      56.863  71.714  66.285  1.00  0.00           C  
ATOM   2282  O   ILE A 148      55.673  71.966  66.501  1.00  0.00           O  
ATOM   2283  N   ASP A 149      57.338  70.492  66.198  1.00  0.00           N  
ATOM   2284  H   ASP A 149      58.239  70.355  65.762  1.00  0.00           H  
ATOM   2285  CA  ASP A 149      56.576  69.220  66.471  1.00  0.00           C  
ATOM   2286  HA  ASP A 149      55.571  69.245  66.049  1.00  0.00           H  
ATOM   2287  CB  ASP A 149      57.281  68.066  65.719  1.00  0.00           C  
ATOM   2288  HB2 ASP A 149      58.181  67.819  66.282  1.00  0.00           H  
ATOM   2289  HB3 ASP A 149      56.583  67.234  65.804  1.00  0.00           H  
ATOM   2290  CG  ASP A 149      57.682  68.313  64.286  1.00  0.00           C  
ATOM   2291  OD1 ASP A 149      57.048  69.036  63.557  1.00  0.00           O  
ATOM   2292  OD2 ASP A 149      58.728  67.762  63.799  1.00  0.00           O  
ATOM   2293  C   ASP A 149      56.556  68.956  67.998  1.00  0.00           C  
ATOM   2294  O   ASP A 149      57.360  69.601  68.696  1.00  0.00           O  
ATOM   2295  N   TYR A 150      55.804  67.988  68.443  1.00  0.00           N  
ATOM   2296  H   TYR A 150      55.298  67.402  67.794  1.00  0.00           H  
ATOM   2297  CA  TYR A 150      55.655  67.582  69.889  1.00  0.00           C  
ATOM   2298  HA  TYR A 150      55.428  68.481  70.462  1.00  0.00           H  
ATOM   2299  CB  TYR A 150      54.532  66.621  69.946  1.00  0.00           C  
ATOM   2300  HB2 TYR A 150      53.620  67.184  69.747  1.00  0.00           H  
ATOM   2301  HB3 TYR A 150      54.572  65.911  69.120  1.00  0.00           H  
ATOM   2302  CG  TYR A 150      54.539  65.842  71.256  1.00  0.00           C  
ATOM   2303  CD1 TYR A 150      53.763  66.266  72.368  1.00  0.00           C  
ATOM   2304  HD1 TYR A 150      53.172  67.166  72.290  1.00  0.00           H  
ATOM   2305  CE1 TYR A 150      53.766  65.569  73.537  1.00  0.00           C  
ATOM   2306  HE1 TYR A 150      53.161  65.916  74.362  1.00  0.00           H  
ATOM   2307  CZ  TYR A 150      54.442  64.315  73.574  1.00  0.00           C  
ATOM   2308  OH  TYR A 150      54.508  63.533  74.694  1.00  0.00           O  
ATOM   2309  HH  TYR A 150      54.646  64.185  75.385  1.00  0.00           H  
ATOM   2310  CE2 TYR A 150      55.051  63.847  72.392  1.00  0.00           C  
ATOM   2311  HE2 TYR A 150      55.576  62.904  72.357  1.00  0.00           H  
ATOM   2312  CD2 TYR A 150      55.138  64.600  71.288  1.00  0.00           C  
ATOM   2313  HD2 TYR A 150      55.624  64.216  70.402  1.00  0.00           H  
ATOM   2314  C   TYR A 150      57.021  67.004  70.345  1.00  0.00           C  
ATOM   2315  O   TYR A 150      57.618  67.390  71.313  1.00  0.00           O  
ATOM   2316  N   ASP A 151      57.588  66.167  69.508  1.00  0.00           N  
ATOM   2317  H   ASP A 151      57.213  66.007  68.584  1.00  0.00           H  
ATOM   2318  CA  ASP A 151      58.871  65.451  69.745  1.00  0.00           C  
ATOM   2319  HA  ASP A 151      58.854  65.005  70.739  1.00  0.00           H  
ATOM   2320  CB  ASP A 151      58.999  64.325  68.765  1.00  0.00           C  
ATOM   2321  HB2 ASP A 151      59.863  63.696  68.978  1.00  0.00           H  
ATOM   2322  HB3 ASP A 151      58.158  63.631  68.767  1.00  0.00           H  
ATOM   2323  CG  ASP A 151      59.034  64.731  67.294  1.00  0.00           C  
ATOM   2324  OD1 ASP A 151      57.971  64.852  66.689  1.00  0.00           O  
ATOM   2325  OD2 ASP A 151      60.109  64.854  66.688  1.00  0.00           O  
ATOM   2326  C   ASP A 151      60.166  66.330  69.558  1.00  0.00           C  
ATOM   2327  O   ASP A 151      61.198  65.983  70.121  1.00  0.00           O  
ATOM   2328  N   GLU A 152      60.062  67.349  68.739  1.00  0.00           N  
ATOM   2329  H   GLU A 152      59.142  67.617  68.420  1.00  0.00           H  
ATOM   2330  CA  GLU A 152      61.095  68.414  68.688  1.00  0.00           C  
ATOM   2331  HA  GLU A 152      62.073  67.934  68.653  1.00  0.00           H  
ATOM   2332  CB  GLU A 152      60.825  69.338  67.448  1.00  0.00           C  
ATOM   2333  HB2 GLU A 152      59.762  69.572  67.511  1.00  0.00           H  
ATOM   2334  HB3 GLU A 152      61.383  70.254  67.640  1.00  0.00           H  
ATOM   2335  CG  GLU A 152      61.393  68.755  66.119  1.00  0.00           C  
ATOM   2336  HG2 GLU A 152      62.479  68.710  66.194  1.00  0.00           H  
ATOM   2337  HG3 GLU A 152      60.977  67.751  66.036  1.00  0.00           H  
ATOM   2338  CD  GLU A 152      60.950  69.655  65.053  1.00  0.00           C  
ATOM   2339  OE1 GLU A 152      61.402  69.532  63.883  1.00  0.00           O  
ATOM   2340  OE2 GLU A 152      59.862  70.342  65.091  1.00  0.00           O  
ATOM   2341  C   GLU A 152      61.026  69.322  69.876  1.00  0.00           C  
ATOM   2342  O   GLU A 152      62.138  69.805  70.311  1.00  0.00           O  
ATOM   2343  N   PHE A 153      59.869  69.540  70.513  1.00  0.00           N  
ATOM   2344  H   PHE A 153      59.093  69.126  70.017  1.00  0.00           H  
ATOM   2345  CA  PHE A 153      59.758  70.375  71.688  1.00  0.00           C  
ATOM   2346  HA  PHE A 153      60.156  71.367  71.473  1.00  0.00           H  
ATOM   2347  CB  PHE A 153      58.366  70.510  71.934  1.00  0.00           C  
ATOM   2348  HB2 PHE A 153      57.899  70.823  71.001  1.00  0.00           H  
ATOM   2349  HB3 PHE A 153      58.016  69.562  72.344  1.00  0.00           H  
ATOM   2350  CG  PHE A 153      57.946  71.605  73.007  1.00  0.00           C  
ATOM   2351  CD1 PHE A 153      57.706  72.943  72.561  1.00  0.00           C  
ATOM   2352  HD1 PHE A 153      57.814  73.175  71.512  1.00  0.00           H  
ATOM   2353  CE1 PHE A 153      57.054  73.873  73.345  1.00  0.00           C  
ATOM   2354  HE1 PHE A 153      56.816  74.853  72.960  1.00  0.00           H  
ATOM   2355  CZ  PHE A 153      56.822  73.554  74.675  1.00  0.00           C  
ATOM   2356  HZ  PHE A 153      56.389  74.339  75.276  1.00  0.00           H  
ATOM   2357  CE2 PHE A 153      57.240  72.361  75.216  1.00  0.00           C  
ATOM   2358  HE2 PHE A 153      57.005  72.032  76.218  1.00  0.00           H  
ATOM   2359  CD2 PHE A 153      57.809  71.362  74.384  1.00  0.00           C  
ATOM   2360  HD2 PHE A 153      57.982  70.370  74.775  1.00  0.00           H  
ATOM   2361  C   PHE A 153      60.501  69.768  72.900  1.00  0.00           C  
ATOM   2362  O   PHE A 153      60.980  70.447  73.738  1.00  0.00           O  
ATOM   2363  N   LEU A 154      60.573  68.459  72.850  1.00  0.00           N  
ATOM   2364  H   LEU A 154      60.086  67.989  72.101  1.00  0.00           H  
ATOM   2365  CA  LEU A 154      61.210  67.651  73.969  1.00  0.00           C  
ATOM   2366  HA  LEU A 154      60.904  68.153  74.887  1.00  0.00           H  
ATOM   2367  CB  LEU A 154      60.540  66.249  74.007  1.00  0.00           C  
ATOM   2368  HB2 LEU A 154      60.732  65.908  72.990  1.00  0.00           H  
ATOM   2369  HB3 LEU A 154      61.019  65.627  74.763  1.00  0.00           H  
ATOM   2370  CG  LEU A 154      59.068  66.231  74.388  1.00  0.00           C  
ATOM   2371  HG  LEU A 154      58.540  66.995  73.817  1.00  0.00           H  
ATOM   2372  CD1 LEU A 154      58.388  64.897  74.040  1.00  0.00           C  
ATOM   2373 HD11 LEU A 154      57.326  64.792  74.263  1.00  0.00           H  
ATOM   2374 HD12 LEU A 154      58.587  64.626  73.003  1.00  0.00           H  
ATOM   2375 HD13 LEU A 154      58.813  64.204  74.765  1.00  0.00           H  
ATOM   2376  CD2 LEU A 154      58.880  66.600  75.879  1.00  0.00           C  
ATOM   2377 HD21 LEU A 154      59.461  65.875  76.448  1.00  0.00           H  
ATOM   2378 HD22 LEU A 154      59.246  67.601  76.111  1.00  0.00           H  
ATOM   2379 HD23 LEU A 154      57.856  66.326  76.132  1.00  0.00           H  
ATOM   2380  C   LEU A 154      62.684  67.441  73.760  1.00  0.00           C  
ATOM   2381  O   LEU A 154      63.404  66.927  74.646  1.00  0.00           O  
ATOM   2382  N   GLU A 155      63.273  67.969  72.648  1.00  0.00           N  
ATOM   2383  H   GLU A 155      62.626  68.556  72.141  1.00  0.00           H  
ATOM   2384  CA  GLU A 155      64.694  68.154  72.491  1.00  0.00           C  
ATOM   2385  HA  GLU A 155      65.218  67.570  73.248  1.00  0.00           H  
ATOM   2386  CB  GLU A 155      65.169  67.765  71.119  1.00  0.00           C  
ATOM   2387  HB2 GLU A 155      64.700  66.829  70.816  1.00  0.00           H  
ATOM   2388  HB3 GLU A 155      64.850  68.406  70.297  1.00  0.00           H  
ATOM   2389  CG  GLU A 155      66.705  67.585  71.055  1.00  0.00           C  
ATOM   2390  HG2 GLU A 155      67.049  67.574  70.020  1.00  0.00           H  
ATOM   2391  HG3 GLU A 155      67.263  68.464  71.376  1.00  0.00           H  
ATOM   2392  CD  GLU A 155      67.094  66.274  71.691  1.00  0.00           C  
ATOM   2393  OE1 GLU A 155      67.541  66.400  72.835  1.00  0.00           O  
ATOM   2394  OE2 GLU A 155      67.112  65.178  71.107  1.00  0.00           O  
ATOM   2395  C   GLU A 155      65.101  69.658  72.606  1.00  0.00           C  
ATOM   2396  O   GLU A 155      66.109  70.064  73.199  1.00  0.00           O  
ATOM   2397  N   PHE A 156      64.222  70.526  72.091  1.00  0.00           N  
ATOM   2398  H   PHE A 156      63.485  70.196  71.484  1.00  0.00           H  
ATOM   2399  CA  PHE A 156      64.386  71.947  72.011  1.00  0.00           C  
ATOM   2400  HA  PHE A 156      65.386  72.131  71.617  1.00  0.00           H  
ATOM   2401  CB  PHE A 156      63.386  72.473  70.930  1.00  0.00           C  
ATOM   2402  HB2 PHE A 156      63.553  72.027  69.949  1.00  0.00           H  
ATOM   2403  HB3 PHE A 156      62.359  72.306  71.253  1.00  0.00           H  
ATOM   2404  CG  PHE A 156      63.409  73.952  70.683  1.00  0.00           C  
ATOM   2405  CD1 PHE A 156      62.274  74.736  70.924  1.00  0.00           C  
ATOM   2406  HD1 PHE A 156      61.395  74.504  71.507  1.00  0.00           H  
ATOM   2407  CE1 PHE A 156      62.286  76.119  70.697  1.00  0.00           C  
ATOM   2408  HE1 PHE A 156      61.455  76.733  71.014  1.00  0.00           H  
ATOM   2409  CZ  PHE A 156      63.341  76.757  70.215  1.00  0.00           C  
ATOM   2410  HZ  PHE A 156      63.361  77.820  70.027  1.00  0.00           H  
ATOM   2411  CE2 PHE A 156      64.495  75.957  69.955  1.00  0.00           C  
ATOM   2412  HE2 PHE A 156      65.405  76.427  69.613  1.00  0.00           H  
ATOM   2413  CD2 PHE A 156      64.555  74.511  70.154  1.00  0.00           C  
ATOM   2414  HD2 PHE A 156      65.412  73.898  69.916  1.00  0.00           H  
ATOM   2415  C   PHE A 156      64.186  72.750  73.333  1.00  0.00           C  
ATOM   2416  O   PHE A 156      65.044  73.543  73.647  1.00  0.00           O  
ATOM   2417  N   MET A 157      63.113  72.499  74.011  1.00  0.00           N  
ATOM   2418  H   MET A 157      62.419  71.853  73.662  1.00  0.00           H  
ATOM   2419  CA  MET A 157      62.773  73.184  75.322  1.00  0.00           C  
ATOM   2420  HA  MET A 157      63.245  74.164  75.256  1.00  0.00           H  
ATOM   2421  CB  MET A 157      61.329  73.367  75.564  1.00  0.00           C  
ATOM   2422  HB2 MET A 157      60.783  72.469  75.851  1.00  0.00           H  
ATOM   2423  HB3 MET A 157      61.169  73.918  76.491  1.00  0.00           H  
ATOM   2424  CG  MET A 157      60.556  74.220  74.557  1.00  0.00           C  
ATOM   2425  HG2 MET A 157      60.664  73.680  73.617  1.00  0.00           H  
ATOM   2426  HG3 MET A 157      59.524  74.228  74.908  1.00  0.00           H  
ATOM   2427  SD  MET A 157      61.003  75.922  74.229  1.00  0.00           S  
ATOM   2428  CE  MET A 157      60.845  76.861  75.784  1.00  0.00           C  
ATOM   2429  HE1 MET A 157      61.537  77.684  75.961  1.00  0.00           H  
ATOM   2430  HE2 MET A 157      59.811  77.205  75.771  1.00  0.00           H  
ATOM   2431  HE3 MET A 157      60.987  76.112  76.564  1.00  0.00           H  
ATOM   2432  C   MET A 157      63.557  72.456  76.426  1.00  0.00           C  
ATOM   2433  O   MET A 157      63.733  72.899  77.560  1.00  0.00           O  
ATOM   2434  N   LYS A 158      63.934  71.161  76.244  1.00  0.00           N  
ATOM   2435  H   LYS A 158      63.850  70.792  75.308  1.00  0.00           H  
ATOM   2436  CA  LYS A 158      64.926  70.447  77.097  1.00  0.00           C  
ATOM   2437  HA  LYS A 158      64.636  70.290  78.136  1.00  0.00           H  
ATOM   2438  CB  LYS A 158      65.110  69.125  76.468  1.00  0.00           C  
ATOM   2439  HB2 LYS A 158      64.318  68.448  76.791  1.00  0.00           H  
ATOM   2440  HB3 LYS A 158      65.055  69.096  75.380  1.00  0.00           H  
ATOM   2441  CG  LYS A 158      66.470  68.511  76.655  1.00  0.00           C  
ATOM   2442  HG2 LYS A 158      67.153  69.027  75.980  1.00  0.00           H  
ATOM   2443  HG3 LYS A 158      66.726  68.589  77.712  1.00  0.00           H  
ATOM   2444  CD  LYS A 158      66.564  67.053  76.290  1.00  0.00           C  
ATOM   2445  HD2 LYS A 158      65.860  66.628  77.006  1.00  0.00           H  
ATOM   2446  HD3 LYS A 158      66.222  66.855  75.275  1.00  0.00           H  
ATOM   2447  CE  LYS A 158      67.946  66.480  76.487  1.00  0.00           C  
ATOM   2448  HE2 LYS A 158      68.278  66.778  77.481  1.00  0.00           H  
ATOM   2449  HE3 LYS A 158      67.964  65.402  76.651  1.00  0.00           H  
ATOM   2450  NZ  LYS A 158      68.845  66.887  75.361  1.00  0.00           N  
ATOM   2451  HZ1 LYS A 158      69.015  67.881  75.406  1.00  0.00           H  
ATOM   2452  HZ2 LYS A 158      69.741  66.422  75.375  1.00  0.00           H  
ATOM   2453  HZ3 LYS A 158      68.402  66.790  74.459  1.00  0.00           H  
ATOM   2454  C   LYS A 158      66.220  71.321  77.271  1.00  0.00           C  
ATOM   2455  O   LYS A 158      66.549  72.002  76.334  1.00  0.00           O  
ATOM   2456  N   ASP A 159      66.925  71.338  78.413  1.00  0.00           N  
ATOM   2457  H   ASP A 159      66.651  70.647  79.096  1.00  0.00           H  
ATOM   2458  CA  ASP A 159      68.183  72.023  78.571  1.00  0.00           C  
ATOM   2459  HA  ASP A 159      68.523  71.720  79.561  1.00  0.00           H  
ATOM   2460  CB  ASP A 159      69.250  71.520  77.601  1.00  0.00           C  
ATOM   2461  HB2 ASP A 159      69.056  71.884  76.592  1.00  0.00           H  
ATOM   2462  HB3 ASP A 159      70.200  72.055  77.607  1.00  0.00           H  
ATOM   2463  CG  ASP A 159      69.376  69.978  77.404  1.00  0.00           C  
ATOM   2464  OD1 ASP A 159      69.034  69.265  78.328  1.00  0.00           O  
ATOM   2465  OD2 ASP A 159      69.843  69.516  76.328  1.00  0.00           O  
ATOM   2466  C   ASP A 159      68.124  73.499  78.685  1.00  0.00           C  
ATOM   2467  O   ASP A 159      69.139  74.163  78.983  1.00  0.00           O  
ATOM   2468  N   VAL A 160      66.926  74.105  78.509  1.00  0.00           N  
ATOM   2469  H   VAL A 160      66.178  73.494  78.215  1.00  0.00           H  
ATOM   2470  CA  VAL A 160      66.613  75.473  78.820  1.00  0.00           C  
ATOM   2471  HA  VAL A 160      67.407  76.159  78.524  1.00  0.00           H  
ATOM   2472  CB  VAL A 160      65.260  75.834  78.117  1.00  0.00           C  
ATOM   2473  HB  VAL A 160      64.528  75.148  78.543  1.00  0.00           H  
ATOM   2474  CG1 VAL A 160      64.739  77.296  78.458  1.00  0.00           C  
ATOM   2475 HG11 VAL A 160      64.106  77.383  79.341  1.00  0.00           H  
ATOM   2476 HG12 VAL A 160      65.451  78.083  78.212  1.00  0.00           H  
ATOM   2477 HG13 VAL A 160      63.840  77.542  77.893  1.00  0.00           H  
ATOM   2478  CG2 VAL A 160      65.359  75.693  76.591  1.00  0.00           C  
ATOM   2479 HG21 VAL A 160      65.743  74.713  76.310  1.00  0.00           H  
ATOM   2480 HG22 VAL A 160      64.397  75.836  76.099  1.00  0.00           H  
ATOM   2481 HG23 VAL A 160      66.000  76.502  76.239  1.00  0.00           H  
ATOM   2482  C   VAL A 160      66.318  75.726  80.329  1.00  0.00           C  
ATOM   2483  O   VAL A 160      66.896  76.667  80.866  1.00  0.00           O  
ATOM   2484  N   GLU A 161      65.589  74.836  81.028  1.00  0.00           N  
ATOM   2485  H   GLU A 161      65.151  74.089  80.509  1.00  0.00           H  
ATOM   2486  CA  GLU A 161      65.323  75.000  82.489  1.00  0.00           C  
ATOM   2487  HA  GLU A 161      64.868  75.985  82.591  1.00  0.00           H  
ATOM   2488  CB  GLU A 161      64.249  73.928  82.902  1.00  0.00           C  
ATOM   2489  HB2 GLU A 161      63.521  73.841  82.094  1.00  0.00           H  
ATOM   2490  HB3 GLU A 161      64.720  72.970  83.123  1.00  0.00           H  
ATOM   2491  CG  GLU A 161      63.478  74.250  84.213  1.00  0.00           C  
ATOM   2492  HG2 GLU A 161      64.202  74.304  85.026  1.00  0.00           H  
ATOM   2493  HG3 GLU A 161      63.047  75.250  84.168  1.00  0.00           H  
ATOM   2494  CD  GLU A 161      62.374  73.304  84.574  1.00  0.00           C  
ATOM   2495  OE1 GLU A 161      62.187  72.205  83.990  1.00  0.00           O  
ATOM   2496  OE2 GLU A 161      61.680  73.655  85.605  1.00  0.00           O  
ATOM   2497  C   GLU A 161      66.564  74.899  83.326  1.00  0.00           C  
ATOM   2498  O   GLU A 161      67.499  74.127  82.990  1.00  0.00           O  
ATOM   2499  OXT GLU A 161      66.527  75.586  84.382  1.00  0.00           O  
TER    2500      GLU   161 
ATOM   2500  N   GLN B 202      32.749  44.695  77.814  1.00  0.00           N  
ATOM   2501  H1  GLN B 202      33.388  44.838  78.583  1.00  0.00           H  
ATOM   2502  H2  GLN B 202      32.965  45.396  77.120  1.00  0.00           H  
ATOM   2503  H3  GLN B 202      32.772  43.727  77.525  1.00  0.00           H  
ATOM   2504  CA  GLN B 202      31.331  45.041  78.114  1.00  0.00           C  
ATOM   2505  HA  GLN B 202      30.999  45.625  77.256  1.00  0.00           H  
ATOM   2506  CB  GLN B 202      30.506  43.778  77.892  1.00  0.00           C  
ATOM   2507  HB2 GLN B 202      30.303  43.681  76.826  1.00  0.00           H  
ATOM   2508  HB3 GLN B 202      31.043  42.886  78.214  1.00  0.00           H  
ATOM   2509  CG  GLN B 202      29.067  43.778  78.557  1.00  0.00           C  
ATOM   2510  HG2 GLN B 202      28.598  42.795  78.518  1.00  0.00           H  
ATOM   2511  HG3 GLN B 202      29.231  43.869  79.631  1.00  0.00           H  
ATOM   2512  CD  GLN B 202      28.148  44.875  77.986  1.00  0.00           C  
ATOM   2513  OE1 GLN B 202      28.670  45.917  77.595  1.00  0.00           O  
ATOM   2514  NE2 GLN B 202      26.816  44.767  77.847  1.00  0.00           N  
ATOM   2515 HE21 GLN B 202      26.338  45.546  77.415  1.00  0.00           H  
ATOM   2516 HE22 GLN B 202      26.396  43.983  78.324  1.00  0.00           H  
ATOM   2517  C   GLN B 202      31.209  45.798  79.442  1.00  0.00           C  
ATOM   2518  O   GLN B 202      31.656  45.191  80.462  1.00  0.00           O  
ATOM   2519  N   THR B 203      30.790  47.059  79.480  1.00  0.00           N  
ATOM   2520  H   THR B 203      30.258  47.394  78.690  1.00  0.00           H  
ATOM   2521  CA  THR B 203      30.867  47.956  80.627  1.00  0.00           C  
ATOM   2522  HA  THR B 203      31.880  47.984  81.029  1.00  0.00           H  
ATOM   2523  CB  THR B 203      30.634  49.386  80.219  1.00  0.00           C  
ATOM   2524  HB  THR B 203      30.617  50.045  81.087  1.00  0.00           H  
ATOM   2525  CG2 THR B 203      31.704  49.996  79.301  1.00  0.00           C  
ATOM   2526 HG21 THR B 203      31.948  49.294  78.504  1.00  0.00           H  
ATOM   2527 HG22 THR B 203      31.362  50.855  78.723  1.00  0.00           H  
ATOM   2528 HG23 THR B 203      32.558  50.478  79.776  1.00  0.00           H  
ATOM   2529  OG1 THR B 203      29.427  49.609  79.564  1.00  0.00           O  
ATOM   2530  HG1 THR B 203      28.763  50.027  80.117  1.00  0.00           H  
ATOM   2531  C   THR B 203      29.829  47.649  81.733  1.00  0.00           C  
ATOM   2532  O   THR B 203      29.661  48.459  82.630  1.00  0.00           O  
ATOM   2533  N   GLU B 204      29.052  46.582  81.593  1.00  0.00           N  
ATOM   2534  H   GLU B 204      29.162  46.057  80.737  1.00  0.00           H  
ATOM   2535  CA  GLU B 204      27.941  46.239  82.457  1.00  0.00           C  
ATOM   2536  HA  GLU B 204      27.331  47.143  82.477  1.00  0.00           H  
ATOM   2537  CB  GLU B 204      27.140  45.031  81.897  1.00  0.00           C  
ATOM   2538  HB2 GLU B 204      27.145  45.021  80.807  1.00  0.00           H  
ATOM   2539  HB3 GLU B 204      27.684  44.118  82.138  1.00  0.00           H  
ATOM   2540  CG  GLU B 204      25.641  44.873  82.421  1.00  0.00           C  
ATOM   2541  HG2 GLU B 204      25.219  43.971  81.976  1.00  0.00           H  
ATOM   2542  HG3 GLU B 204      25.618  44.778  83.507  1.00  0.00           H  
ATOM   2543  CD  GLU B 204      24.697  45.993  82.141  1.00  0.00           C  
ATOM   2544  OE1 GLU B 204      24.852  46.742  81.136  1.00  0.00           O  
ATOM   2545  OE2 GLU B 204      23.883  46.249  83.074  1.00  0.00           O  
ATOM   2546  C   GLU B 204      28.363  45.986  83.934  1.00  0.00           C  
ATOM   2547  O   GLU B 204      29.243  45.165  84.146  1.00  0.00           O  
ATOM   2548  N   ARG B 205      27.879  46.666  85.013  1.00  0.00           N  
ATOM   2549  H   ARG B 205      27.101  47.252  84.747  1.00  0.00           H  
ATOM   2550  CA  ARG B 205      28.111  46.432  86.453  1.00  0.00           C  
ATOM   2551  HA  ARG B 205      29.150  46.220  86.705  1.00  0.00           H  
ATOM   2552  CB  ARG B 205      27.563  47.667  87.231  1.00  0.00           C  
ATOM   2553  HB2 ARG B 205      27.627  48.511  86.545  1.00  0.00           H  
ATOM   2554  HB3 ARG B 205      26.494  47.516  87.384  1.00  0.00           H  
ATOM   2555  CG  ARG B 205      28.273  47.859  88.508  1.00  0.00           C  
ATOM   2556  HG2 ARG B 205      27.993  47.136  89.274  1.00  0.00           H  
ATOM   2557  HG3 ARG B 205      29.358  47.775  88.447  1.00  0.00           H  
ATOM   2558  CD  ARG B 205      27.875  49.246  89.041  1.00  0.00           C  
ATOM   2559  HD2 ARG B 205      27.730  49.889  88.173  1.00  0.00           H  
ATOM   2560  HD3 ARG B 205      26.925  49.089  89.552  1.00  0.00           H  
ATOM   2561  NE  ARG B 205      28.921  49.750  90.023  1.00  0.00           N  
ATOM   2562  HE  ARG B 205      29.779  49.217  90.027  1.00  0.00           H  
ATOM   2563  CZ  ARG B 205      28.896  50.780  90.719  1.00  0.00           C  
ATOM   2564  NH1 ARG B 205      27.942  51.642  90.598  1.00  0.00           N  
ATOM   2565 HH11 ARG B 205      27.104  51.512  90.050  1.00  0.00           H  
ATOM   2566 HH12 ARG B 205      27.891  52.407  91.256  1.00  0.00           H  
ATOM   2567  NH2 ARG B 205      29.782  51.012  91.606  1.00  0.00           N  
ATOM   2568 HH21 ARG B 205      30.486  50.310  91.785  1.00  0.00           H  
ATOM   2569 HH22 ARG B 205      29.755  51.905  92.076  1.00  0.00           H  
ATOM   2570  C   ARG B 205      27.352  45.162  86.793  1.00  0.00           C  
ATOM   2571  O   ARG B 205      26.496  44.662  86.083  1.00  0.00           O  
ATOM   2572  N   GLU B 206      27.669  44.678  87.963  1.00  0.00           N  
ATOM   2573  H   GLU B 206      28.447  45.133  88.417  1.00  0.00           H  
ATOM   2574  CA  GLU B 206      26.995  43.565  88.712  1.00  0.00           C  
ATOM   2575  HA  GLU B 206      26.353  43.219  87.902  1.00  0.00           H  
ATOM   2576  CB  GLU B 206      27.940  42.349  89.103  1.00  0.00           C  
ATOM   2577  HB2 GLU B 206      28.408  41.990  88.187  1.00  0.00           H  
ATOM   2578  HB3 GLU B 206      28.679  42.735  89.805  1.00  0.00           H  
ATOM   2579  CG  GLU B 206      27.220  41.200  89.620  1.00  0.00           C  
ATOM   2580  HG2 GLU B 206      26.403  41.101  88.906  1.00  0.00           H  
ATOM   2581  HG3 GLU B 206      27.880  40.342  89.499  1.00  0.00           H  
ATOM   2582  CD  GLU B 206      26.646  41.282  90.987  1.00  0.00           C  
ATOM   2583  OE1 GLU B 206      27.207  41.985  91.853  1.00  0.00           O  
ATOM   2584  OE2 GLU B 206      25.555  40.685  91.216  1.00  0.00           O  
ATOM   2585  C   GLU B 206      26.111  44.157  89.843  1.00  0.00           C  
ATOM   2586  O   GLU B 206      26.493  45.193  90.382  1.00  0.00           O  
ATOM   2587  N   LYS B 207      24.861  43.733  89.957  1.00  0.00           N  
ATOM   2588  H   LYS B 207      24.622  42.900  89.436  1.00  0.00           H  
ATOM   2589  CA  LYS B 207      23.657  44.468  90.433  1.00  0.00           C  
ATOM   2590  HA  LYS B 207      24.038  45.489  90.442  1.00  0.00           H  
ATOM   2591  CB  LYS B 207      22.440  44.267  89.568  1.00  0.00           C  
ATOM   2592  HB2 LYS B 207      22.110  43.230  89.623  1.00  0.00           H  
ATOM   2593  HB3 LYS B 207      21.573  44.832  89.911  1.00  0.00           H  
ATOM   2594  CG  LYS B 207      22.728  44.706  88.007  1.00  0.00           C  
ATOM   2595  HG2 LYS B 207      23.636  44.266  87.593  1.00  0.00           H  
ATOM   2596  HG3 LYS B 207      21.933  44.442  87.310  1.00  0.00           H  
ATOM   2597  CD  LYS B 207      22.855  46.206  87.841  1.00  0.00           C  
ATOM   2598  HD2 LYS B 207      21.907  46.705  88.041  1.00  0.00           H  
ATOM   2599  HD3 LYS B 207      23.488  46.505  88.676  1.00  0.00           H  
ATOM   2600  CE  LYS B 207      23.459  46.507  86.436  1.00  0.00           C  
ATOM   2601  HE2 LYS B 207      24.013  47.435  86.580  1.00  0.00           H  
ATOM   2602  HE3 LYS B 207      24.206  45.770  86.141  1.00  0.00           H  
ATOM   2603  NZ  LYS B 207      22.471  46.729  85.406  1.00  0.00           N  
ATOM   2604  HZ1 LYS B 207      21.890  47.539  85.565  1.00  0.00           H  
ATOM   2605  HZ2 LYS B 207      23.056  46.809  84.586  1.00  0.00           H  
ATOM   2606  HZ3 LYS B 207      21.871  45.928  85.267  1.00  0.00           H  
ATOM   2607  C   LYS B 207      23.244  44.128  91.874  1.00  0.00           C  
ATOM   2608  O   LYS B 207      22.431  44.885  92.383  1.00  0.00           O  
ATOM   2609  N   LYS B 208      23.771  43.068  92.559  1.00  0.00           N  
ATOM   2610  H   LYS B 208      24.524  42.619  92.059  1.00  0.00           H  
ATOM   2611  CA  LYS B 208      23.522  42.752  93.981  1.00  0.00           C  
ATOM   2612  HA  LYS B 208      22.520  42.325  93.936  1.00  0.00           H  
ATOM   2613  CB  LYS B 208      24.493  41.717  94.528  1.00  0.00           C  
ATOM   2614  HB2 LYS B 208      24.470  40.939  93.764  1.00  0.00           H  
ATOM   2615  HB3 LYS B 208      25.488  42.110  94.738  1.00  0.00           H  
ATOM   2616  CG  LYS B 208      24.050  40.892  95.760  1.00  0.00           C  
ATOM   2617  HG2 LYS B 208      24.210  41.602  96.572  1.00  0.00           H  
ATOM   2618  HG3 LYS B 208      22.973  40.786  95.636  1.00  0.00           H  
ATOM   2619  CD  LYS B 208      24.817  39.583  95.972  1.00  0.00           C  
ATOM   2620  HD2 LYS B 208      24.452  38.821  95.284  1.00  0.00           H  
ATOM   2621  HD3 LYS B 208      25.890  39.663  95.796  1.00  0.00           H  
ATOM   2622  CE  LYS B 208      24.519  38.987  97.439  1.00  0.00           C  
ATOM   2623  HE2 LYS B 208      24.617  39.717  98.242  1.00  0.00           H  
ATOM   2624  HE3 LYS B 208      23.469  38.719  97.325  1.00  0.00           H  
ATOM   2625  NZ  LYS B 208      25.260  37.755  97.672  1.00  0.00           N  
ATOM   2626  HZ1 LYS B 208      24.886  37.391  98.537  1.00  0.00           H  
ATOM   2627  HZ2 LYS B 208      25.289  37.105  96.900  1.00  0.00           H  
ATOM   2628  HZ3 LYS B 208      26.244  37.920  97.826  1.00  0.00           H  
ATOM   2629  C   LYS B 208      23.450  43.934  95.019  1.00  0.00           C  
ATOM   2630  O   LYS B 208      22.612  43.829  95.943  1.00  0.00           O  
ATOM   2631  N   LYS B 209      24.308  45.021  94.875  1.00  0.00           N  
ATOM   2632  H   LYS B 209      25.081  44.931  94.232  1.00  0.00           H  
ATOM   2633  CA  LYS B 209      24.203  46.253  95.629  1.00  0.00           C  
ATOM   2634  HA  LYS B 209      24.430  46.077  96.680  1.00  0.00           H  
ATOM   2635  CB  LYS B 209      25.265  47.175  95.067  1.00  0.00           C  
ATOM   2636  HB2 LYS B 209      26.240  46.689  95.045  1.00  0.00           H  
ATOM   2637  HB3 LYS B 209      25.005  47.610  94.101  1.00  0.00           H  
ATOM   2638  CG  LYS B 209      25.382  48.411  95.959  1.00  0.00           C  
ATOM   2639  HG2 LYS B 209      24.560  49.106  95.786  1.00  0.00           H  
ATOM   2640  HG3 LYS B 209      25.247  48.043  96.976  1.00  0.00           H  
ATOM   2641  CD  LYS B 209      26.599  49.301  95.916  1.00  0.00           C  
ATOM   2642  HD2 LYS B 209      26.318  50.193  96.475  1.00  0.00           H  
ATOM   2643  HD3 LYS B 209      27.433  48.784  96.392  1.00  0.00           H  
ATOM   2644  CE  LYS B 209      27.146  49.658  94.572  1.00  0.00           C  
ATOM   2645  HE2 LYS B 209      27.482  48.770  94.036  1.00  0.00           H  
ATOM   2646  HE3 LYS B 209      26.363  50.178  94.021  1.00  0.00           H  
ATOM   2647  NZ  LYS B 209      28.210  50.634  94.606  1.00  0.00           N  
ATOM   2648  HZ1 LYS B 209      28.061  51.453  95.178  1.00  0.00           H  
ATOM   2649  HZ2 LYS B 209      29.083  50.294  94.982  1.00  0.00           H  
ATOM   2650  HZ3 LYS B 209      28.477  50.975  93.694  1.00  0.00           H  
ATOM   2651  C   LYS B 209      22.841  46.818  95.503  1.00  0.00           C  
ATOM   2652  O   LYS B 209      22.414  47.386  96.503  1.00  0.00           O  
ATOM   2653  N   LYS B 210      22.133  46.756  94.384  1.00  0.00           N  
ATOM   2654  H   LYS B 210      22.629  46.424  93.569  1.00  0.00           H  
ATOM   2655  CA  LYS B 210      20.786  47.288  94.298  1.00  0.00           C  
ATOM   2656  HA  LYS B 210      20.718  48.237  94.830  1.00  0.00           H  
ATOM   2657  CB  LYS B 210      20.419  47.517  92.737  1.00  0.00           C  
ATOM   2658  HB2 LYS B 210      21.039  48.338  92.377  1.00  0.00           H  
ATOM   2659  HB3 LYS B 210      20.681  46.705  92.059  1.00  0.00           H  
ATOM   2660  CG  LYS B 210      18.881  47.968  92.493  1.00  0.00           C  
ATOM   2661  HG2 LYS B 210      18.770  48.024  91.410  1.00  0.00           H  
ATOM   2662  HG3 LYS B 210      18.273  47.171  92.919  1.00  0.00           H  
ATOM   2663  CD  LYS B 210      18.466  49.282  93.183  1.00  0.00           C  
ATOM   2664  HD2 LYS B 210      17.396  49.326  92.981  1.00  0.00           H  
ATOM   2665  HD3 LYS B 210      18.690  49.185  94.245  1.00  0.00           H  
ATOM   2666  CE  LYS B 210      19.054  50.557  92.645  1.00  0.00           C  
ATOM   2667  HE2 LYS B 210      18.580  51.390  93.164  1.00  0.00           H  
ATOM   2668  HE3 LYS B 210      20.113  50.592  92.900  1.00  0.00           H  
ATOM   2669  NZ  LYS B 210      18.777  50.690  91.224  1.00  0.00           N  
ATOM   2670  HZ1 LYS B 210      19.330  50.158  90.567  1.00  0.00           H  
ATOM   2671  HZ2 LYS B 210      17.771  50.672  91.138  1.00  0.00           H  
ATOM   2672  HZ3 LYS B 210      18.969  51.654  90.990  1.00  0.00           H  
ATOM   2673  C   LYS B 210      19.770  46.359  95.006  1.00  0.00           C  
ATOM   2674  O   LYS B 210      18.939  46.850  95.797  1.00  0.00           O  
ATOM   2675  N   ILE B 211      19.892  45.029  94.777  1.00  0.00           N  
ATOM   2676  H   ILE B 211      20.462  44.775  93.983  1.00  0.00           H  
ATOM   2677  CA  ILE B 211      18.803  44.059  95.204  1.00  0.00           C  
ATOM   2678  HA  ILE B 211      17.817  44.353  94.846  1.00  0.00           H  
ATOM   2679  CB  ILE B 211      19.061  42.630  94.613  1.00  0.00           C  
ATOM   2680  HB  ILE B 211      20.131  42.419  94.608  1.00  0.00           H  
ATOM   2681  CG2 ILE B 211      18.390  41.493  95.379  1.00  0.00           C  
ATOM   2682 HG21 ILE B 211      17.421  41.838  95.740  1.00  0.00           H  
ATOM   2683 HG22 ILE B 211      18.324  40.660  94.679  1.00  0.00           H  
ATOM   2684 HG23 ILE B 211      19.082  41.283  96.195  1.00  0.00           H  
ATOM   2685  CG1 ILE B 211      18.461  42.794  93.189  1.00  0.00           C  
ATOM   2686 HG12 ILE B 211      17.393  42.599  93.290  1.00  0.00           H  
ATOM   2687 HG13 ILE B 211      18.595  43.795  92.779  1.00  0.00           H  
ATOM   2688  CD1 ILE B 211      19.150  42.036  92.058  1.00  0.00           C  
ATOM   2689 HD11 ILE B 211      19.148  40.979  92.326  1.00  0.00           H  
ATOM   2690 HD12 ILE B 211      18.651  42.200  91.103  1.00  0.00           H  
ATOM   2691 HD13 ILE B 211      20.211  42.271  91.982  1.00  0.00           H  
ATOM   2692  C   ILE B 211      18.649  43.996  96.760  1.00  0.00           C  
ATOM   2693  O   ILE B 211      17.513  43.875  97.334  1.00  0.00           O  
ATOM   2694  N   LEU B 212      19.824  44.014  97.494  1.00  0.00           N  
ATOM   2695  H   LEU B 212      20.651  43.892  96.928  1.00  0.00           H  
ATOM   2696  CA  LEU B 212      19.942  44.155  98.933  1.00  0.00           C  
ATOM   2697  HA  LEU B 212      19.139  43.520  99.307  1.00  0.00           H  
ATOM   2698  CB  LEU B 212      21.153  43.468  99.465  1.00  0.00           C  
ATOM   2699  HB2 LEU B 212      22.020  44.098  99.267  1.00  0.00           H  
ATOM   2700  HB3 LEU B 212      20.970  43.251 100.518  1.00  0.00           H  
ATOM   2701  CG  LEU B 212      21.445  42.072  98.899  1.00  0.00           C  
ATOM   2702  HG  LEU B 212      21.433  42.172  97.814  1.00  0.00           H  
ATOM   2703  CD1 LEU B 212      22.739  41.456  99.402  1.00  0.00           C  
ATOM   2704 HD11 LEU B 212      23.636  42.029  99.168  1.00  0.00           H  
ATOM   2705 HD12 LEU B 212      22.672  41.419 100.489  1.00  0.00           H  
ATOM   2706 HD13 LEU B 212      22.768  40.478  98.922  1.00  0.00           H  
ATOM   2707  CD2 LEU B 212      20.382  41.096  99.180  1.00  0.00           C  
ATOM   2708 HD21 LEU B 212      20.358  40.859 100.244  1.00  0.00           H  
ATOM   2709 HD22 LEU B 212      19.428  41.376  98.733  1.00  0.00           H  
ATOM   2710 HD23 LEU B 212      20.668  40.183  98.658  1.00  0.00           H  
ATOM   2711  C   LEU B 212      19.641  45.618  99.516  1.00  0.00           C  
ATOM   2712  O   LEU B 212      19.967  45.863 100.661  1.00  0.00           O  
ATOM   2713  N   ALA B 213      19.005  46.449  98.746  1.00  0.00           N  
ATOM   2714  H   ALA B 213      18.825  46.294  97.765  1.00  0.00           H  
ATOM   2715  CA  ALA B 213      18.642  47.816  99.234  1.00  0.00           C  
ATOM   2716  HA  ALA B 213      19.494  48.475  99.066  1.00  0.00           H  
ATOM   2717  CB  ALA B 213      17.613  48.461  98.366  1.00  0.00           C  
ATOM   2718  HB1 ALA B 213      16.682  47.903  98.271  1.00  0.00           H  
ATOM   2719  HB2 ALA B 213      17.355  49.459  98.721  1.00  0.00           H  
ATOM   2720  HB3 ALA B 213      18.027  48.515  97.359  1.00  0.00           H  
ATOM   2721  C   ALA B 213      18.217  47.949 100.711  1.00  0.00           C  
ATOM   2722  O   ALA B 213      18.786  48.643 101.622  1.00  0.00           O  
ATOM   2723  N   GLU B 214      17.072  47.299 101.028  1.00  0.00           N  
ATOM   2724  H   GLU B 214      16.627  46.695 100.351  1.00  0.00           H  
ATOM   2725  CA  GLU B 214      16.467  47.429 102.375  1.00  0.00           C  
ATOM   2726  HA  GLU B 214      16.489  48.476 102.678  1.00  0.00           H  
ATOM   2727  CB  GLU B 214      14.927  47.228 102.232  1.00  0.00           C  
ATOM   2728  HB2 GLU B 214      14.574  47.843 101.404  1.00  0.00           H  
ATOM   2729  HB3 GLU B 214      14.892  46.189 101.906  1.00  0.00           H  
ATOM   2730  CG  GLU B 214      14.133  47.247 103.593  1.00  0.00           C  
ATOM   2731  HG2 GLU B 214      13.127  46.919 103.329  1.00  0.00           H  
ATOM   2732  HG3 GLU B 214      14.668  46.520 104.204  1.00  0.00           H  
ATOM   2733  CD  GLU B 214      14.179  48.662 104.090  1.00  0.00           C  
ATOM   2734  OE1 GLU B 214      14.287  49.674 103.326  1.00  0.00           O  
ATOM   2735  OE2 GLU B 214      14.085  48.891 105.357  1.00  0.00           O  
ATOM   2736  C   GLU B 214      17.215  46.754 103.548  1.00  0.00           C  
ATOM   2737  O   GLU B 214      17.334  47.387 104.635  1.00  0.00           O  
ATOM   2738  N   ARG B 215      17.854  45.612 103.333  1.00  0.00           N  
ATOM   2739  H   ARG B 215      17.630  45.268 102.411  1.00  0.00           H  
ATOM   2740  CA  ARG B 215      18.929  45.034 104.148  1.00  0.00           C  
ATOM   2741  HA  ARG B 215      18.425  44.961 105.112  1.00  0.00           H  
ATOM   2742  CB  ARG B 215      19.336  43.715 103.464  1.00  0.00           C  
ATOM   2743  HB2 ARG B 215      19.588  43.853 102.413  1.00  0.00           H  
ATOM   2744  HB3 ARG B 215      20.280  43.510 103.969  1.00  0.00           H  
ATOM   2745  CG  ARG B 215      18.384  42.568 103.759  1.00  0.00           C  
ATOM   2746  HG2 ARG B 215      17.399  42.830 103.372  1.00  0.00           H  
ATOM   2747  HG3 ARG B 215      18.721  41.693 103.203  1.00  0.00           H  
ATOM   2748  CD  ARG B 215      18.052  42.250 105.270  1.00  0.00           C  
ATOM   2749  HD2 ARG B 215      17.346  42.955 105.709  1.00  0.00           H  
ATOM   2750  HD3 ARG B 215      17.606  41.257 105.313  1.00  0.00           H  
ATOM   2751  NE  ARG B 215      19.220  42.246 106.116  1.00  0.00           N  
ATOM   2752  HE  ARG B 215      19.989  41.669 105.808  1.00  0.00           H  
ATOM   2753  CZ  ARG B 215      19.290  42.715 107.366  1.00  0.00           C  
ATOM   2754  NH1 ARG B 215      18.444  43.488 108.006  1.00  0.00           N  
ATOM   2755 HH11 ARG B 215      17.673  43.941 107.536  1.00  0.00           H  
ATOM   2756 HH12 ARG B 215      18.889  43.853 108.836  1.00  0.00           H  
ATOM   2757  NH2 ARG B 215      20.253  42.255 108.135  1.00  0.00           N  
ATOM   2758 HH21 ARG B 215      20.597  41.382 107.763  1.00  0.00           H  
ATOM   2759 HH22 ARG B 215      20.328  42.446 109.124  1.00  0.00           H  
ATOM   2760  C   ARG B 215      20.087  45.947 104.328  1.00  0.00           C  
ATOM   2761  O   ARG B 215      20.562  46.193 105.393  1.00  0.00           O  
ATOM   2762  N   ARG B 216      20.585  46.670 103.272  1.00  0.00           N  
ATOM   2763  H   ARG B 216      20.196  46.500 102.356  1.00  0.00           H  
ATOM   2764  CA  ARG B 216      21.784  47.528 103.461  1.00  0.00           C  
ATOM   2765  HA  ARG B 216      22.659  47.043 103.894  1.00  0.00           H  
ATOM   2766  CB  ARG B 216      22.187  48.015 102.054  1.00  0.00           C  
ATOM   2767  HB2 ARG B 216      21.358  48.052 101.347  1.00  0.00           H  
ATOM   2768  HB3 ARG B 216      22.747  48.949 102.060  1.00  0.00           H  
ATOM   2769  CG  ARG B 216      23.233  46.996 101.346  1.00  0.00           C  
ATOM   2770  HG2 ARG B 216      24.204  47.082 101.835  1.00  0.00           H  
ATOM   2771  HG3 ARG B 216      22.819  46.011 101.559  1.00  0.00           H  
ATOM   2772  CD  ARG B 216      23.301  47.299  99.855  1.00  0.00           C  
ATOM   2773  HD2 ARG B 216      23.786  46.470  99.340  1.00  0.00           H  
ATOM   2774  HD3 ARG B 216      22.283  47.416  99.481  1.00  0.00           H  
ATOM   2775  NE  ARG B 216      23.937  48.566  99.701  1.00  0.00           N  
ATOM   2776  HE  ARG B 216      24.711  48.690 100.338  1.00  0.00           H  
ATOM   2777  CZ  ARG B 216      23.689  49.639  99.055  1.00  0.00           C  
ATOM   2778  NH1 ARG B 216      22.844  49.723  98.122  1.00  0.00           N  
ATOM   2779 HH11 ARG B 216      22.428  48.810  98.011  1.00  0.00           H  
ATOM   2780 HH12 ARG B 216      22.894  50.427  97.400  1.00  0.00           H  
ATOM   2781  NH2 ARG B 216      24.442  50.715  99.228  1.00  0.00           N  
ATOM   2782 HH21 ARG B 216      25.314  50.636  99.732  1.00  0.00           H  
ATOM   2783 HH22 ARG B 216      24.210  51.404  98.527  1.00  0.00           H  
ATOM   2784  C   ARG B 216      21.451  48.759 104.286  1.00  0.00           C  
ATOM   2785  O   ARG B 216      22.384  49.185 105.005  1.00  0.00           O  
ATOM   2786  N   LYS B 217      20.266  49.414 104.253  1.00  0.00           N  
ATOM   2787  H   LYS B 217      19.624  49.060 103.558  1.00  0.00           H  
ATOM   2788  CA  LYS B 217      19.957  50.640 105.034  1.00  0.00           C  
ATOM   2789  HA  LYS B 217      20.706  51.427 104.955  1.00  0.00           H  
ATOM   2790  CB  LYS B 217      18.719  51.337 104.397  1.00  0.00           C  
ATOM   2791  HB2 LYS B 217      17.835  50.701 104.426  1.00  0.00           H  
ATOM   2792  HB3 LYS B 217      18.469  52.161 105.065  1.00  0.00           H  
ATOM   2793  CG  LYS B 217      19.017  51.735 102.950  1.00  0.00           C  
ATOM   2794  HG2 LYS B 217      19.693  52.585 102.868  1.00  0.00           H  
ATOM   2795  HG3 LYS B 217      19.352  50.868 102.380  1.00  0.00           H  
ATOM   2796  CD  LYS B 217      17.734  52.101 102.252  1.00  0.00           C  
ATOM   2797  HD2 LYS B 217      16.938  51.374 102.415  1.00  0.00           H  
ATOM   2798  HD3 LYS B 217      17.401  53.090 102.567  1.00  0.00           H  
ATOM   2799  CE  LYS B 217      17.885  52.188 100.696  1.00  0.00           C  
ATOM   2800  HE2 LYS B 217      18.597  52.960 100.404  1.00  0.00           H  
ATOM   2801  HE3 LYS B 217      18.333  51.266 100.326  1.00  0.00           H  
ATOM   2802  NZ  LYS B 217      16.550  52.447 100.105  1.00  0.00           N  
ATOM   2803  HZ1 LYS B 217      16.040  51.589 100.258  1.00  0.00           H  
ATOM   2804  HZ2 LYS B 217      15.901  53.099 100.523  1.00  0.00           H  
ATOM   2805  HZ3 LYS B 217      16.668  52.509  99.104  1.00  0.00           H  
ATOM   2806  C   LYS B 217      19.666  50.280 106.512  1.00  0.00           C  
ATOM   2807  O   LYS B 217      20.214  50.855 107.465  1.00  0.00           O  
ATOM   2808  N   VAL B 218      18.928  49.164 106.770  1.00  0.00           N  
ATOM   2809  H   VAL B 218      18.427  48.815 105.966  1.00  0.00           H  
ATOM   2810  CA  VAL B 218      18.685  48.609 108.093  1.00  0.00           C  
ATOM   2811  HA  VAL B 218      18.072  49.288 108.687  1.00  0.00           H  
ATOM   2812  CB  VAL B 218      17.675  47.472 108.038  1.00  0.00           C  
ATOM   2813  HB  VAL B 218      18.078  46.725 107.354  1.00  0.00           H  
ATOM   2814  CG1 VAL B 218      17.488  46.767 109.353  1.00  0.00           C  
ATOM   2815 HG11 VAL B 218      18.347  46.148 109.611  1.00  0.00           H  
ATOM   2816 HG12 VAL B 218      17.410  47.482 110.173  1.00  0.00           H  
ATOM   2817 HG13 VAL B 218      16.542  46.242 109.482  1.00  0.00           H  
ATOM   2818  CG2 VAL B 218      16.338  48.045 107.557  1.00  0.00           C  
ATOM   2819 HG21 VAL B 218      15.639  47.209 107.523  1.00  0.00           H  
ATOM   2820 HG22 VAL B 218      16.130  48.781 108.334  1.00  0.00           H  
ATOM   2821 HG23 VAL B 218      16.373  48.409 106.530  1.00  0.00           H  
ATOM   2822  C   VAL B 218      20.029  48.282 108.803  1.00  0.00           C  
ATOM   2823  O   VAL B 218      20.130  48.651 109.995  1.00  0.00           O  
ATOM   2824  N   LEU B 219      21.021  47.736 108.152  1.00  0.00           N  
ATOM   2825  H   LEU B 219      20.778  47.368 107.243  1.00  0.00           H  
ATOM   2826  CA  LEU B 219      22.336  47.501 108.793  1.00  0.00           C  
ATOM   2827  HA  LEU B 219      22.132  47.150 109.805  1.00  0.00           H  
ATOM   2828  CB  LEU B 219      23.157  46.347 108.067  1.00  0.00           C  
ATOM   2829  HB2 LEU B 219      23.347  46.600 107.024  1.00  0.00           H  
ATOM   2830  HB3 LEU B 219      24.077  46.040 108.566  1.00  0.00           H  
ATOM   2831  CG  LEU B 219      22.433  45.024 108.092  1.00  0.00           C  
ATOM   2832  HG  LEU B 219      21.349  45.141 108.116  1.00  0.00           H  
ATOM   2833  CD1 LEU B 219      22.868  44.112 106.842  1.00  0.00           C  
ATOM   2834 HD11 LEU B 219      23.936  43.899 106.811  1.00  0.00           H  
ATOM   2835 HD12 LEU B 219      22.410  43.123 106.829  1.00  0.00           H  
ATOM   2836 HD13 LEU B 219      22.418  44.676 106.025  1.00  0.00           H  
ATOM   2837  CD2 LEU B 219      22.644  44.248 109.400  1.00  0.00           C  
ATOM   2838 HD21 LEU B 219      23.692  44.033 109.606  1.00  0.00           H  
ATOM   2839 HD22 LEU B 219      22.309  44.933 110.179  1.00  0.00           H  
ATOM   2840 HD23 LEU B 219      22.014  43.364 109.498  1.00  0.00           H  
ATOM   2841  C   LEU B 219      23.220  48.727 108.860  1.00  0.00           C  
ATOM   2842  O   LEU B 219      24.388  48.600 109.093  1.00  0.00           O  
ATOM   2843  N   ALA B 220      22.661  49.893 108.664  1.00  0.00           N  
ATOM   2844  H   ALA B 220      21.718  49.910 108.303  1.00  0.00           H  
ATOM   2845  CA  ALA B 220      23.392  51.119 108.632  1.00  0.00           C  
ATOM   2846  HA  ALA B 220      24.383  51.041 109.079  1.00  0.00           H  
ATOM   2847  CB  ALA B 220      23.518  51.457 107.200  1.00  0.00           C  
ATOM   2848  HB1 ALA B 220      23.916  52.464 107.074  1.00  0.00           H  
ATOM   2849  HB2 ALA B 220      24.128  50.670 106.757  1.00  0.00           H  
ATOM   2850  HB3 ALA B 220      22.597  51.373 106.623  1.00  0.00           H  
ATOM   2851  C   ALA B 220      22.684  52.314 109.323  1.00  0.00           C  
ATOM   2852  O   ALA B 220      23.379  53.300 109.535  1.00  0.00           O  
ATOM   2853  N   ILE B 221      21.337  52.379 109.386  1.00  0.00           N  
ATOM   2854  H   ILE B 221      20.819  51.670 108.886  1.00  0.00           H  
ATOM   2855  CA  ILE B 221      20.637  53.605 109.814  1.00  0.00           C  
ATOM   2856  HA  ILE B 221      21.342  54.251 110.338  1.00  0.00           H  
ATOM   2857  CB  ILE B 221      19.999  54.245 108.487  1.00  0.00           C  
ATOM   2858  HB  ILE B 221      19.326  53.483 108.093  1.00  0.00           H  
ATOM   2859  CG2 ILE B 221      19.258  55.457 108.929  1.00  0.00           C  
ATOM   2860 HG21 ILE B 221      19.661  55.853 109.861  1.00  0.00           H  
ATOM   2861 HG22 ILE B 221      19.247  56.255 108.187  1.00  0.00           H  
ATOM   2862 HG23 ILE B 221      18.241  55.166 109.195  1.00  0.00           H  
ATOM   2863  CG1 ILE B 221      21.147  54.515 107.445  1.00  0.00           C  
ATOM   2864 HG12 ILE B 221      21.755  55.326 107.845  1.00  0.00           H  
ATOM   2865 HG13 ILE B 221      21.698  53.600 107.228  1.00  0.00           H  
ATOM   2866  CD1 ILE B 221      20.810  54.966 106.035  1.00  0.00           C  
ATOM   2867 HD11 ILE B 221      20.054  54.307 105.608  1.00  0.00           H  
ATOM   2868 HD12 ILE B 221      20.394  55.971 106.108  1.00  0.00           H  
ATOM   2869 HD13 ILE B 221      21.720  54.899 105.439  1.00  0.00           H  
ATOM   2870  C   ILE B 221      19.528  53.427 110.900  1.00  0.00           C  
ATOM   2871  O   ILE B 221      19.433  54.238 111.805  1.00  0.00           O  
ATOM   2872  N   ASP B 222      18.685  52.381 110.730  1.00  0.00           N  
ATOM   2873  H   ASP B 222      18.613  51.992 109.801  1.00  0.00           H  
ATOM   2874  CA  ASP B 222      17.529  52.213 111.542  1.00  0.00           C  
ATOM   2875  HA  ASP B 222      16.945  53.132 111.492  1.00  0.00           H  
ATOM   2876  CB  ASP B 222      16.632  51.167 110.924  1.00  0.00           C  
ATOM   2877  HB2 ASP B 222      17.099  50.185 110.845  1.00  0.00           H  
ATOM   2878  HB3 ASP B 222      15.723  51.148 111.525  1.00  0.00           H  
ATOM   2879  CG  ASP B 222      16.108  51.618 109.546  1.00  0.00           C  
ATOM   2880  OD1 ASP B 222      14.869  51.839 109.400  1.00  0.00           O  
ATOM   2881  OD2 ASP B 222      16.954  51.734 108.599  1.00  0.00           O  
ATOM   2882  C   ASP B 222      17.735  51.941 113.001  1.00  0.00           C  
ATOM   2883  O   ASP B 222      16.898  52.263 113.790  1.00  0.00           O  
ATOM   2884  N   HIE B 223      18.913  51.427 113.301  1.00  0.00           N  
ATOM   2885  H   HIE B 223      19.523  51.075 112.577  1.00  0.00           H  
ATOM   2886  CA  HIE B 223      19.397  51.119 114.696  1.00  0.00           C  
ATOM   2887  HA  HIE B 223      18.517  50.845 115.278  1.00  0.00           H  
ATOM   2888  CB  HIE B 223      20.221  49.834 114.856  1.00  0.00           C  
ATOM   2889  HB2 HIE B 223      20.357  49.632 115.919  1.00  0.00           H  
ATOM   2890  HB3 HIE B 223      19.716  48.968 114.429  1.00  0.00           H  
ATOM   2891  CG  HIE B 223      21.580  49.980 114.255  1.00  0.00           C  
ATOM   2892  ND1 HIE B 223      21.678  50.353 112.909  1.00  0.00           N  
ATOM   2893  CE1 HIE B 223      23.023  50.427 112.698  1.00  0.00           C  
ATOM   2894  HE1 HIE B 223      23.433  50.727 111.745  1.00  0.00           H  
ATOM   2895  NE2 HIE B 223      23.668  50.372 113.863  1.00  0.00           N  
ATOM   2896  HE2 HIE B 223      24.649  50.590 113.963  1.00  0.00           H  
ATOM   2897  CD2 HIE B 223      22.784  50.154 114.908  1.00  0.00           C  
ATOM   2898  HD2 HIE B 223      23.034  50.152 115.958  1.00  0.00           H  
ATOM   2899  C   HIE B 223      20.113  52.246 115.482  1.00  0.00           C  
ATOM   2900  O   HIE B 223      20.198  52.234 116.706  1.00  0.00           O  
ATOM   2901  N   LEU B 224      20.340  53.284 114.691  1.00  0.00           N  
ATOM   2902  H   LEU B 224      20.103  53.263 113.710  1.00  0.00           H  
ATOM   2903  CA  LEU B 224      20.942  54.533 115.291  1.00  0.00           C  
ATOM   2904  HA  LEU B 224      21.749  54.168 115.926  1.00  0.00           H  
ATOM   2905  CB  LEU B 224      21.570  55.303 114.252  1.00  0.00           C  
ATOM   2906  HB2 LEU B 224      20.804  55.686 113.577  1.00  0.00           H  
ATOM   2907  HB3 LEU B 224      22.133  56.167 114.604  1.00  0.00           H  
ATOM   2908  CG  LEU B 224      22.575  54.507 113.316  1.00  0.00           C  
ATOM   2909  HG  LEU B 224      22.035  53.783 112.706  1.00  0.00           H  
ATOM   2910  CD1 LEU B 224      22.984  55.538 112.236  1.00  0.00           C  
ATOM   2911 HD11 LEU B 224      23.751  55.215 111.531  1.00  0.00           H  
ATOM   2912 HD12 LEU B 224      22.086  55.925 111.755  1.00  0.00           H  
ATOM   2913 HD13 LEU B 224      23.396  56.345 112.843  1.00  0.00           H  
ATOM   2914  CD2 LEU B 224      23.702  53.880 114.065  1.00  0.00           C  
ATOM   2915 HD21 LEU B 224      23.267  53.171 114.770  1.00  0.00           H  
ATOM   2916 HD22 LEU B 224      24.300  53.350 113.324  1.00  0.00           H  
ATOM   2917 HD23 LEU B 224      24.282  54.667 114.547  1.00  0.00           H  
ATOM   2918  C   LEU B 224      20.050  55.438 116.058  1.00  0.00           C  
ATOM   2919  O   LEU B 224      18.849  55.527 115.698  1.00  0.00           O  
ATOM   2920  N   ASN B 225      20.522  55.781 117.230  1.00  0.00           N  
ATOM   2921  H   ASN B 225      21.429  55.476 117.552  1.00  0.00           H  
ATOM   2922  CA  ASN B 225      20.011  56.895 118.090  1.00  0.00           C  
ATOM   2923  HA  ASN B 225      18.924  56.827 118.049  1.00  0.00           H  
ATOM   2924  CB  ASN B 225      20.555  56.726 119.492  1.00  0.00           C  
ATOM   2925  HB2 ASN B 225      20.095  57.447 120.167  1.00  0.00           H  
ATOM   2926  HB3 ASN B 225      20.275  55.737 119.855  1.00  0.00           H  
ATOM   2927  CG  ASN B 225      22.025  56.986 119.605  1.00  0.00           C  
ATOM   2928  OD1 ASN B 225      22.777  56.178 119.025  1.00  0.00           O  
ATOM   2929  ND2 ASN B 225      22.467  58.112 119.976  1.00  0.00           N  
ATOM   2930 HD21 ASN B 225      23.460  58.236 119.839  1.00  0.00           H  
ATOM   2931 HD22 ASN B 225      21.889  58.825 120.398  1.00  0.00           H  
ATOM   2932  C   ASN B 225      20.407  58.251 117.513  1.00  0.00           C  
ATOM   2933  O   ASN B 225      21.176  58.424 116.565  1.00  0.00           O  
ATOM   2934  N   GLU B 226      19.713  59.274 118.031  1.00  0.00           N  
ATOM   2935  H   GLU B 226      19.029  59.050 118.739  1.00  0.00           H  
ATOM   2936  CA  GLU B 226      19.768  60.682 117.450  1.00  0.00           C  
ATOM   2937  HA  GLU B 226      19.381  60.583 116.436  1.00  0.00           H  
ATOM   2938  CB  GLU B 226      18.764  61.655 118.095  1.00  0.00           C  
ATOM   2939  HB2 GLU B 226      19.131  61.944 119.080  1.00  0.00           H  
ATOM   2940  HB3 GLU B 226      18.707  62.576 117.514  1.00  0.00           H  
ATOM   2941  CG  GLU B 226      17.449  60.934 118.343  1.00  0.00           C  
ATOM   2942  HG2 GLU B 226      16.669  61.471 117.803  1.00  0.00           H  
ATOM   2943  HG3 GLU B 226      17.378  59.942 117.897  1.00  0.00           H  
ATOM   2944  CD  GLU B 226      17.041  60.717 119.890  1.00  0.00           C  
ATOM   2945  OE1 GLU B 226      15.839  60.828 120.186  1.00  0.00           O  
ATOM   2946  OE2 GLU B 226      17.874  60.253 120.708  1.00  0.00           O  
ATOM   2947  C   GLU B 226      21.182  61.371 117.381  1.00  0.00           C  
ATOM   2948  O   GLU B 226      21.371  62.091 116.403  1.00  0.00           O  
ATOM   2949  N   ASP B 227      22.091  61.147 118.303  1.00  0.00           N  
ATOM   2950  H   ASP B 227      21.842  60.680 119.164  1.00  0.00           H  
ATOM   2951  CA  ASP B 227      23.465  61.616 118.181  1.00  0.00           C  
ATOM   2952  HA  ASP B 227      23.468  62.664 117.880  1.00  0.00           H  
ATOM   2953  CB  ASP B 227      24.117  61.650 119.568  1.00  0.00           C  
ATOM   2954  HB2 ASP B 227      23.889  60.710 120.070  1.00  0.00           H  
ATOM   2955  HB3 ASP B 227      25.183  61.852 119.462  1.00  0.00           H  
ATOM   2956  CG  ASP B 227      23.619  62.724 120.505  1.00  0.00           C  
ATOM   2957  OD1 ASP B 227      23.414  63.838 119.964  1.00  0.00           O  
ATOM   2958  OD2 ASP B 227      23.384  62.516 121.713  1.00  0.00           O  
ATOM   2959  C   ASP B 227      24.393  60.884 117.174  1.00  0.00           C  
ATOM   2960  O   ASP B 227      25.264  61.530 116.633  1.00  0.00           O  
ATOM   2961  N   GLN B 228      24.020  59.613 116.880  1.00  0.00           N  
ATOM   2962  H   GLN B 228      23.244  59.300 117.445  1.00  0.00           H  
ATOM   2963  CA  GLN B 228      24.524  58.910 115.669  1.00  0.00           C  
ATOM   2964  HA  GLN B 228      25.581  59.171 115.632  1.00  0.00           H  
ATOM   2965  CB  GLN B 228      24.446  57.454 115.851  1.00  0.00           C  
ATOM   2966  HB2 GLN B 228      23.474  57.175 116.258  1.00  0.00           H  
ATOM   2967  HB3 GLN B 228      24.596  56.966 114.888  1.00  0.00           H  
ATOM   2968  CG  GLN B 228      25.474  56.808 116.814  1.00  0.00           C  
ATOM   2969  HG2 GLN B 228      25.380  57.386 117.734  1.00  0.00           H  
ATOM   2970  HG3 GLN B 228      25.291  55.740 116.930  1.00  0.00           H  
ATOM   2971  CD  GLN B 228      26.892  56.890 116.325  1.00  0.00           C  
ATOM   2972  OE1 GLN B 228      27.609  57.888 116.462  1.00  0.00           O  
ATOM   2973  NE2 GLN B 228      27.372  55.883 115.631  1.00  0.00           N  
ATOM   2974 HE21 GLN B 228      28.344  55.995 115.378  1.00  0.00           H  
ATOM   2975 HE22 GLN B 228      26.925  54.985 115.513  1.00  0.00           H  
ATOM   2976  C   GLN B 228      23.806  59.263 114.403  1.00  0.00           C  
ATOM   2977  O   GLN B 228      24.493  59.485 113.403  1.00  0.00           O  
ATOM   2978  N   LEU B 229      22.508  59.449 114.399  1.00  0.00           N  
ATOM   2979  H   LEU B 229      22.036  59.113 115.226  1.00  0.00           H  
ATOM   2980  CA  LEU B 229      21.688  59.956 113.256  1.00  0.00           C  
ATOM   2981  HA  LEU B 229      21.791  59.227 112.452  1.00  0.00           H  
ATOM   2982  CB  LEU B 229      20.254  59.886 113.584  1.00  0.00           C  
ATOM   2983  HB2 LEU B 229      20.084  60.325 114.567  1.00  0.00           H  
ATOM   2984  HB3 LEU B 229      19.675  60.551 112.944  1.00  0.00           H  
ATOM   2985  CG  LEU B 229      19.616  58.483 113.626  1.00  0.00           C  
ATOM   2986  HG  LEU B 229      20.217  57.781 114.203  1.00  0.00           H  
ATOM   2987  CD1 LEU B 229      18.246  58.468 114.276  1.00  0.00           C  
ATOM   2988 HD11 LEU B 229      18.355  58.640 115.347  1.00  0.00           H  
ATOM   2989 HD12 LEU B 229      17.577  59.254 113.927  1.00  0.00           H  
ATOM   2990 HD13 LEU B 229      17.744  57.514 114.117  1.00  0.00           H  
ATOM   2991  CD2 LEU B 229      19.445  57.958 112.139  1.00  0.00           C  
ATOM   2992 HD21 LEU B 229      20.435  57.720 111.750  1.00  0.00           H  
ATOM   2993 HD22 LEU B 229      18.855  57.046 112.225  1.00  0.00           H  
ATOM   2994 HD23 LEU B 229      18.703  58.521 111.573  1.00  0.00           H  
ATOM   2995  C   LEU B 229      22.192  61.269 112.757  1.00  0.00           C  
ATOM   2996  O   LEU B 229      22.643  61.339 111.565  1.00  0.00           O  
ATOM   2997  N   ARG B 230      22.327  62.229 113.614  1.00  0.00           N  
ATOM   2998  H   ARG B 230      22.037  61.926 114.533  1.00  0.00           H  
ATOM   2999  CA  ARG B 230      22.868  63.553 113.388  1.00  0.00           C  
ATOM   3000  HA  ARG B 230      22.273  63.895 112.541  1.00  0.00           H  
ATOM   3001  CB  ARG B 230      22.883  64.466 114.638  1.00  0.00           C  
ATOM   3002  HB2 ARG B 230      23.230  63.883 115.491  1.00  0.00           H  
ATOM   3003  HB3 ARG B 230      23.450  65.373 114.432  1.00  0.00           H  
ATOM   3004  CG  ARG B 230      21.511  64.967 114.974  1.00  0.00           C  
ATOM   3005  HG2 ARG B 230      21.098  65.612 114.198  1.00  0.00           H  
ATOM   3006  HG3 ARG B 230      20.909  64.070 115.116  1.00  0.00           H  
ATOM   3007  CD  ARG B 230      21.436  65.973 116.182  1.00  0.00           C  
ATOM   3008  HD2 ARG B 230      22.248  66.695 116.092  1.00  0.00           H  
ATOM   3009  HD3 ARG B 230      20.463  66.458 116.109  1.00  0.00           H  
ATOM   3010  NE  ARG B 230      21.523  65.366 117.538  1.00  0.00           N  
ATOM   3011  HE  ARG B 230      22.422  65.236 117.980  1.00  0.00           H  
ATOM   3012  CZ  ARG B 230      20.476  64.943 118.270  1.00  0.00           C  
ATOM   3013  NH1 ARG B 230      19.240  65.122 117.937  1.00  0.00           N  
ATOM   3014 HH11 ARG B 230      19.003  65.546 117.051  1.00  0.00           H  
ATOM   3015 HH12 ARG B 230      18.455  64.760 118.459  1.00  0.00           H  
ATOM   3016  NH2 ARG B 230      20.753  64.199 119.374  1.00  0.00           N  
ATOM   3017 HH21 ARG B 230      21.702  64.075 119.696  1.00  0.00           H  
ATOM   3018 HH22 ARG B 230      20.015  63.821 119.950  1.00  0.00           H  
ATOM   3019  C   ARG B 230      24.275  63.559 112.768  1.00  0.00           C  
ATOM   3020  O   ARG B 230      24.622  64.365 111.973  1.00  0.00           O  
ATOM   3021  N   GLU B 231      25.171  62.658 113.220  1.00  0.00           N  
ATOM   3022  H   GLU B 231      24.811  61.971 113.867  1.00  0.00           H  
ATOM   3023  CA  GLU B 231      26.507  62.484 112.642  1.00  0.00           C  
ATOM   3024  HA  GLU B 231      26.890  63.490 112.467  1.00  0.00           H  
ATOM   3025  CB  GLU B 231      27.518  61.856 113.581  1.00  0.00           C  
ATOM   3026  HB2 GLU B 231      27.071  60.995 114.079  1.00  0.00           H  
ATOM   3027  HB3 GLU B 231      28.373  61.516 112.996  1.00  0.00           H  
ATOM   3028  CG  GLU B 231      27.874  62.881 114.670  1.00  0.00           C  
ATOM   3029  HG2 GLU B 231      27.035  63.292 115.232  1.00  0.00           H  
ATOM   3030  HG3 GLU B 231      28.453  62.254 115.348  1.00  0.00           H  
ATOM   3031  CD  GLU B 231      28.789  63.916 114.133  1.00  0.00           C  
ATOM   3032  OE1 GLU B 231      28.642  65.109 114.527  1.00  0.00           O  
ATOM   3033  OE2 GLU B 231      29.576  63.627 113.178  1.00  0.00           O  
ATOM   3034  C   GLU B 231      26.470  61.739 111.250  1.00  0.00           C  
ATOM   3035  O   GLU B 231      27.194  62.067 110.323  1.00  0.00           O  
ATOM   3036  N   LYS B 232      25.515  60.776 111.089  1.00  0.00           N  
ATOM   3037  H   LYS B 232      24.986  60.429 111.877  1.00  0.00           H  
ATOM   3038  CA  LYS B 232      25.388  59.980 109.888  1.00  0.00           C  
ATOM   3039  HA  LYS B 232      26.375  59.534 109.770  1.00  0.00           H  
ATOM   3040  CB  LYS B 232      24.488  58.735 110.167  1.00  0.00           C  
ATOM   3041  HB2 LYS B 232      24.825  58.279 111.098  1.00  0.00           H  
ATOM   3042  HB3 LYS B 232      23.487  59.149 110.292  1.00  0.00           H  
ATOM   3043  CG  LYS B 232      24.311  57.604 109.111  1.00  0.00           C  
ATOM   3044  HG2 LYS B 232      23.507  56.911 109.357  1.00  0.00           H  
ATOM   3045  HG3 LYS B 232      23.975  57.993 108.150  1.00  0.00           H  
ATOM   3046  CD  LYS B 232      25.546  56.703 108.705  1.00  0.00           C  
ATOM   3047  HD2 LYS B 232      25.333  55.775 108.176  1.00  0.00           H  
ATOM   3048  HD3 LYS B 232      26.161  57.272 108.007  1.00  0.00           H  
ATOM   3049  CE  LYS B 232      26.355  56.411 109.903  1.00  0.00           C  
ATOM   3050  HE2 LYS B 232      26.560  57.356 110.405  1.00  0.00           H  
ATOM   3051  HE3 LYS B 232      25.646  55.861 110.521  1.00  0.00           H  
ATOM   3052  NZ  LYS B 232      27.564  55.624 109.689  1.00  0.00           N  
ATOM   3053  HZ1 LYS B 232      28.184  55.803 110.466  1.00  0.00           H  
ATOM   3054  HZ2 LYS B 232      27.417  54.625 109.681  1.00  0.00           H  
ATOM   3055  HZ3 LYS B 232      27.980  55.820 108.790  1.00  0.00           H  
ATOM   3056  C   LYS B 232      24.999  60.777 108.670  1.00  0.00           C  
ATOM   3057  O   LYS B 232      25.528  60.674 107.577  1.00  0.00           O  
ATOM   3058  N   ALA B 233      24.121  61.731 108.900  1.00  0.00           N  
ATOM   3059  H   ALA B 233      23.707  61.694 109.820  1.00  0.00           H  
ATOM   3060  CA  ALA B 233      23.720  62.766 107.935  1.00  0.00           C  
ATOM   3061  HA  ALA B 233      23.269  62.305 107.056  1.00  0.00           H  
ATOM   3062  CB  ALA B 233      22.652  63.594 108.615  1.00  0.00           C  
ATOM   3063  HB1 ALA B 233      22.957  64.189 109.476  1.00  0.00           H  
ATOM   3064  HB2 ALA B 233      22.282  64.385 107.963  1.00  0.00           H  
ATOM   3065  HB3 ALA B 233      21.756  63.065 108.940  1.00  0.00           H  
ATOM   3066  C   ALA B 233      24.936  63.540 107.397  1.00  0.00           C  
ATOM   3067  O   ALA B 233      25.023  63.696 106.181  1.00  0.00           O  
ATOM   3068  N   LYS B 234      25.910  63.926 108.226  1.00  0.00           N  
ATOM   3069  H   LYS B 234      25.830  63.691 109.205  1.00  0.00           H  
ATOM   3070  CA  LYS B 234      27.098  64.602 107.767  1.00  0.00           C  
ATOM   3071  HA  LYS B 234      26.854  65.438 107.111  1.00  0.00           H  
ATOM   3072  CB  LYS B 234      27.720  65.335 109.004  1.00  0.00           C  
ATOM   3073  HB2 LYS B 234      26.989  66.020 109.435  1.00  0.00           H  
ATOM   3074  HB3 LYS B 234      28.138  64.630 109.722  1.00  0.00           H  
ATOM   3075  CG  LYS B 234      28.830  66.282 108.682  1.00  0.00           C  
ATOM   3076  HG2 LYS B 234      29.699  65.689 108.399  1.00  0.00           H  
ATOM   3077  HG3 LYS B 234      28.410  66.880 107.873  1.00  0.00           H  
ATOM   3078  CD  LYS B 234      29.356  67.215 109.843  1.00  0.00           C  
ATOM   3079  HD2 LYS B 234      30.333  67.583 109.531  1.00  0.00           H  
ATOM   3080  HD3 LYS B 234      28.670  68.062 109.854  1.00  0.00           H  
ATOM   3081  CE  LYS B 234      29.419  66.605 111.270  1.00  0.00           C  
ATOM   3082  HE2 LYS B 234      29.669  67.365 112.010  1.00  0.00           H  
ATOM   3083  HE3 LYS B 234      28.438  66.155 111.422  1.00  0.00           H  
ATOM   3084  NZ  LYS B 234      30.413  65.611 111.434  1.00  0.00           N  
ATOM   3085  HZ1 LYS B 234      31.337  65.826 111.089  1.00  0.00           H  
ATOM   3086  HZ2 LYS B 234      30.428  65.289 112.391  1.00  0.00           H  
ATOM   3087  HZ3 LYS B 234      30.183  64.755 110.949  1.00  0.00           H  
ATOM   3088  C   LYS B 234      28.092  63.703 107.063  1.00  0.00           C  
ATOM   3089  O   LYS B 234      28.714  64.230 106.097  1.00  0.00           O  
ATOM   3090  N   GLU B 235      28.205  62.438 107.520  1.00  0.00           N  
ATOM   3091  H   GLU B 235      27.505  62.161 108.194  1.00  0.00           H  
ATOM   3092  CA  GLU B 235      28.958  61.308 106.869  1.00  0.00           C  
ATOM   3093  HA  GLU B 235      30.015  61.541 106.743  1.00  0.00           H  
ATOM   3094  CB  GLU B 235      28.914  60.156 107.884  1.00  0.00           C  
ATOM   3095  HB2 GLU B 235      29.286  60.317 108.896  1.00  0.00           H  
ATOM   3096  HB3 GLU B 235      27.881  59.841 108.033  1.00  0.00           H  
ATOM   3097  CG  GLU B 235      29.745  58.972 107.339  1.00  0.00           C  
ATOM   3098  HG2 GLU B 235      29.489  58.735 106.306  1.00  0.00           H  
ATOM   3099  HG3 GLU B 235      30.782  59.258 107.167  1.00  0.00           H  
ATOM   3100  CD  GLU B 235      29.422  57.727 108.090  1.00  0.00           C  
ATOM   3101  OE1 GLU B 235      28.969  56.646 107.491  1.00  0.00           O  
ATOM   3102  OE2 GLU B 235      29.633  57.706 109.295  1.00  0.00           O  
ATOM   3103  C   GLU B 235      28.489  60.980 105.416  1.00  0.00           C  
ATOM   3104  O   GLU B 235      29.280  61.096 104.490  1.00  0.00           O  
ATOM   3105  N   LEU B 236      27.227  60.822 105.150  1.00  0.00           N  
ATOM   3106  H   LEU B 236      26.659  60.822 105.984  1.00  0.00           H  
ATOM   3107  CA  LEU B 236      26.715  60.510 103.813  1.00  0.00           C  
ATOM   3108  HA  LEU B 236      27.393  59.917 103.200  1.00  0.00           H  
ATOM   3109  CB  LEU B 236      25.357  59.721 103.988  1.00  0.00           C  
ATOM   3110  HB2 LEU B 236      24.742  60.362 104.619  1.00  0.00           H  
ATOM   3111  HB3 LEU B 236      24.845  59.720 103.026  1.00  0.00           H  
ATOM   3112  CG  LEU B 236      25.509  58.373 104.682  1.00  0.00           C  
ATOM   3113  HG  LEU B 236      26.007  58.618 105.620  1.00  0.00           H  
ATOM   3114  CD1 LEU B 236      24.176  57.736 105.088  1.00  0.00           C  
ATOM   3115 HD11 LEU B 236      23.542  57.958 104.230  1.00  0.00           H  
ATOM   3116 HD12 LEU B 236      24.344  56.687 105.333  1.00  0.00           H  
ATOM   3117 HD13 LEU B 236      23.726  58.258 105.933  1.00  0.00           H  
ATOM   3118  CD2 LEU B 236      26.319  57.342 103.861  1.00  0.00           C  
ATOM   3119 HD21 LEU B 236      27.393  57.522 103.915  1.00  0.00           H  
ATOM   3120 HD22 LEU B 236      26.184  56.324 104.226  1.00  0.00           H  
ATOM   3121 HD23 LEU B 236      26.110  57.490 102.801  1.00  0.00           H  
ATOM   3122  C   LEU B 236      26.620  61.789 102.927  1.00  0.00           C  
ATOM   3123  O   LEU B 236      26.910  61.739 101.734  1.00  0.00           O  
ATOM   3124  N   TRP B 237      26.484  62.956 103.562  1.00  0.00           N  
ATOM   3125  H   TRP B 237      26.252  63.036 104.542  1.00  0.00           H  
ATOM   3126  CA  TRP B 237      26.530  64.150 102.761  1.00  0.00           C  
ATOM   3127  HA  TRP B 237      25.998  63.950 101.831  1.00  0.00           H  
ATOM   3128  CB  TRP B 237      26.038  65.341 103.615  1.00  0.00           C  
ATOM   3129  HB2 TRP B 237      24.966  65.162 103.687  1.00  0.00           H  
ATOM   3130  HB3 TRP B 237      26.484  65.454 104.604  1.00  0.00           H  
ATOM   3131  CG  TRP B 237      25.903  66.615 102.982  1.00  0.00           C  
ATOM   3132  CD1 TRP B 237      24.871  67.128 102.334  1.00  0.00           C  
ATOM   3133  HD1 TRP B 237      23.849  66.787 102.261  1.00  0.00           H  
ATOM   3134  NE1 TRP B 237      25.149  68.347 101.748  1.00  0.00           N  
ATOM   3135  HE1 TRP B 237      24.371  68.965 101.564  1.00  0.00           H  
ATOM   3136  CE2 TRP B 237      26.360  68.736 102.168  1.00  0.00           C  
ATOM   3137  CZ2 TRP B 237      27.087  70.000 101.960  1.00  0.00           C  
ATOM   3138  HZ2 TRP B 237      26.565  70.845 101.537  1.00  0.00           H  
ATOM   3139  CH2 TRP B 237      28.369  70.146 102.508  1.00  0.00           C  
ATOM   3140  HH2 TRP B 237      28.954  71.035 102.322  1.00  0.00           H  
ATOM   3141  CZ3 TRP B 237      28.970  69.032 103.174  1.00  0.00           C  
ATOM   3142  HZ3 TRP B 237      29.962  69.108 103.593  1.00  0.00           H  
ATOM   3143  CE3 TRP B 237      28.301  67.825 103.323  1.00  0.00           C  
ATOM   3144  HE3 TRP B 237      28.832  67.066 103.879  1.00  0.00           H  
ATOM   3145  CD2 TRP B 237      26.979  67.609 102.841  1.00  0.00           C  
ATOM   3146  C   TRP B 237      28.033  64.441 102.276  1.00  0.00           C  
ATOM   3147  O   TRP B 237      28.201  64.762 101.084  1.00  0.00           O  
ATOM   3148  N   GLN B 238      29.011  64.188 103.133  1.00  0.00           N  
ATOM   3149  H   GLN B 238      28.946  63.900 104.099  1.00  0.00           H  
ATOM   3150  CA  GLN B 238      30.336  64.223 102.585  1.00  0.00           C  
ATOM   3151  HA  GLN B 238      30.463  65.179 102.077  1.00  0.00           H  
ATOM   3152  CB  GLN B 238      31.433  64.290 103.793  1.00  0.00           C  
ATOM   3153  HB2 GLN B 238      31.296  63.412 104.424  1.00  0.00           H  
ATOM   3154  HB3 GLN B 238      32.430  64.253 103.353  1.00  0.00           H  
ATOM   3155  CG  GLN B 238      31.319  65.456 104.709  1.00  0.00           C  
ATOM   3156  HG2 GLN B 238      31.451  66.350 104.100  1.00  0.00           H  
ATOM   3157  HG3 GLN B 238      30.339  65.516 105.184  1.00  0.00           H  
ATOM   3158  CD  GLN B 238      32.271  65.468 105.877  1.00  0.00           C  
ATOM   3159  OE1 GLN B 238      33.004  64.539 106.112  1.00  0.00           O  
ATOM   3160  NE2 GLN B 238      32.249  66.577 106.577  1.00  0.00           N  
ATOM   3161 HE21 GLN B 238      32.802  66.559 107.422  1.00  0.00           H  
ATOM   3162 HE22 GLN B 238      31.441  67.163 106.421  1.00  0.00           H  
ATOM   3163  C   GLN B 238      30.744  63.084 101.687  1.00  0.00           C  
ATOM   3164  O   GLN B 238      31.679  63.293 100.842  1.00  0.00           O  
ATOM   3165  N   SER B 239      30.109  61.925 101.770  1.00  0.00           N  
ATOM   3166  H   SER B 239      29.430  61.773 102.502  1.00  0.00           H  
ATOM   3167  CA  SER B 239      30.354  60.838 100.870  1.00  0.00           C  
ATOM   3168  HA  SER B 239      31.427  60.686 100.751  1.00  0.00           H  
ATOM   3169  CB  SER B 239      29.738  59.522 101.392  1.00  0.00           C  
ATOM   3170  HB2 SER B 239      30.201  59.361 102.366  1.00  0.00           H  
ATOM   3171  HB3 SER B 239      28.664  59.662 101.515  1.00  0.00           H  
ATOM   3172  OG  SER B 239      29.856  58.427 100.467  1.00  0.00           O  
ATOM   3173  HG  SER B 239      29.809  57.635 101.007  1.00  0.00           H  
ATOM   3174  C   SER B 239      29.884  61.320  99.416  1.00  0.00           C  
ATOM   3175  O   SER B 239      30.575  61.185  98.382  1.00  0.00           O  
ATOM   3176  N   ILE B 240      28.798  62.000  99.328  1.00  0.00           N  
ATOM   3177  H   ILE B 240      28.282  62.044 100.195  1.00  0.00           H  
ATOM   3178  CA  ILE B 240      28.310  62.593  98.108  1.00  0.00           C  
ATOM   3179  HA  ILE B 240      28.294  61.860  97.301  1.00  0.00           H  
ATOM   3180  CB  ILE B 240      26.829  63.173  98.226  1.00  0.00           C  
ATOM   3181  HB  ILE B 240      26.767  63.511  99.260  1.00  0.00           H  
ATOM   3182  CG2 ILE B 240      26.379  64.153  97.134  1.00  0.00           C  
ATOM   3183 HG21 ILE B 240      26.603  63.742  96.149  1.00  0.00           H  
ATOM   3184 HG22 ILE B 240      25.316  64.376  97.227  1.00  0.00           H  
ATOM   3185 HG23 ILE B 240      26.866  65.108  97.327  1.00  0.00           H  
ATOM   3186  CG1 ILE B 240      25.850  61.957  98.224  1.00  0.00           C  
ATOM   3187 HG12 ILE B 240      25.461  61.757  97.226  1.00  0.00           H  
ATOM   3188 HG13 ILE B 240      26.414  61.081  98.543  1.00  0.00           H  
ATOM   3189  CD1 ILE B 240      24.628  62.114  99.155  1.00  0.00           C  
ATOM   3190 HD11 ILE B 240      23.947  61.288  98.951  1.00  0.00           H  
ATOM   3191 HD12 ILE B 240      24.965  62.104 100.192  1.00  0.00           H  
ATOM   3192 HD13 ILE B 240      24.145  63.074  98.973  1.00  0.00           H  
ATOM   3193  C   ILE B 240      29.174  63.666  97.561  1.00  0.00           C  
ATOM   3194  O   ILE B 240      29.514  63.638  96.379  1.00  0.00           O  
ATOM   3195  N   TYR B 241      29.670  64.601  98.437  1.00  0.00           N  
ATOM   3196  H   TYR B 241      29.344  64.565  99.392  1.00  0.00           H  
ATOM   3197  CA  TYR B 241      30.638  65.624  98.047  1.00  0.00           C  
ATOM   3198  HA  TYR B 241      30.200  66.233  97.256  1.00  0.00           H  
ATOM   3199  CB  TYR B 241      30.762  66.493  99.331  1.00  0.00           C  
ATOM   3200  HB2 TYR B 241      29.795  66.903  99.621  1.00  0.00           H  
ATOM   3201  HB3 TYR B 241      31.146  65.879 100.146  1.00  0.00           H  
ATOM   3202  CG  TYR B 241      31.693  67.656  99.317  1.00  0.00           C  
ATOM   3203  CD1 TYR B 241      31.159  69.006  99.191  1.00  0.00           C  
ATOM   3204  HD1 TYR B 241      30.087  69.050  99.068  1.00  0.00           H  
ATOM   3205  CE1 TYR B 241      31.950  70.144  99.152  1.00  0.00           C  
ATOM   3206  HE1 TYR B 241      31.542  71.140  99.064  1.00  0.00           H  
ATOM   3207  CZ  TYR B 241      33.356  69.912  99.315  1.00  0.00           C  
ATOM   3208  OH  TYR B 241      34.182  70.918  99.166  1.00  0.00           O  
ATOM   3209  HH  TYR B 241      33.748  71.726  98.882  1.00  0.00           H  
ATOM   3210  CE2 TYR B 241      33.892  68.613  99.487  1.00  0.00           C  
ATOM   3211  HE2 TYR B 241      34.956  68.428  99.462  1.00  0.00           H  
ATOM   3212  CD2 TYR B 241      33.048  67.496  99.448  1.00  0.00           C  
ATOM   3213  HD2 TYR B 241      33.424  66.485  99.505  1.00  0.00           H  
ATOM   3214  C   TYR B 241      31.980  65.111  97.563  1.00  0.00           C  
ATOM   3215  O   TYR B 241      32.377  65.557  96.460  1.00  0.00           O  
ATOM   3216  N   ASN B 242      32.464  64.032  98.153  1.00  0.00           N  
ATOM   3217  H   ASN B 242      32.021  63.797  99.030  1.00  0.00           H  
ATOM   3218  CA  ASN B 242      33.670  63.360  97.710  1.00  0.00           C  
ATOM   3219  HA  ASN B 242      34.375  64.166  97.502  1.00  0.00           H  
ATOM   3220  CB  ASN B 242      34.242  62.514  98.846  1.00  0.00           C  
ATOM   3221  HB2 ASN B 242      33.361  61.994  99.222  1.00  0.00           H  
ATOM   3222  HB3 ASN B 242      34.907  61.842  98.304  1.00  0.00           H  
ATOM   3223  CG  ASN B 242      35.111  63.340  99.765  1.00  0.00           C  
ATOM   3224  OD1 ASN B 242      36.300  63.332  99.577  1.00  0.00           O  
ATOM   3225  ND2 ASN B 242      34.544  63.945 100.760  1.00  0.00           N  
ATOM   3226 HD21 ASN B 242      35.173  64.477 101.345  1.00  0.00           H  
ATOM   3227 HD22 ASN B 242      33.653  63.628 101.114  1.00  0.00           H  
ATOM   3228  C   ASN B 242      33.520  62.611  96.468  1.00  0.00           C  
ATOM   3229  O   ASN B 242      34.467  62.598  95.717  1.00  0.00           O  
ATOM   3230  N   LEU B 243      32.417  61.949  96.148  1.00  0.00           N  
ATOM   3231  H   LEU B 243      31.751  61.938  96.908  1.00  0.00           H  
ATOM   3232  CA  LEU B 243      32.186  61.318  94.859  1.00  0.00           C  
ATOM   3233  HA  LEU B 243      33.113  60.788  94.640  1.00  0.00           H  
ATOM   3234  CB  LEU B 243      31.016  60.369  94.887  1.00  0.00           C  
ATOM   3235  HB2 LEU B 243      30.127  60.832  95.315  1.00  0.00           H  
ATOM   3236  HB3 LEU B 243      30.853  59.993  93.877  1.00  0.00           H  
ATOM   3237  CG  LEU B 243      31.185  59.060  95.669  1.00  0.00           C  
ATOM   3238  HG  LEU B 243      31.737  59.253  96.589  1.00  0.00           H  
ATOM   3239  CD1 LEU B 243      29.920  58.265  96.024  1.00  0.00           C  
ATOM   3240 HD11 LEU B 243      29.341  58.942  96.652  1.00  0.00           H  
ATOM   3241 HD12 LEU B 243      29.420  58.081  95.073  1.00  0.00           H  
ATOM   3242 HD13 LEU B 243      30.045  57.318  96.549  1.00  0.00           H  
ATOM   3243  CD2 LEU B 243      32.184  58.208  94.891  1.00  0.00           C  
ATOM   3244 HD21 LEU B 243      31.707  57.937  93.949  1.00  0.00           H  
ATOM   3245 HD22 LEU B 243      33.070  58.820  94.717  1.00  0.00           H  
ATOM   3246 HD23 LEU B 243      32.340  57.245  95.377  1.00  0.00           H  
ATOM   3247  C   LEU B 243      31.971  62.295  93.686  1.00  0.00           C  
ATOM   3248  O   LEU B 243      32.451  62.032  92.572  1.00  0.00           O  
ATOM   3249  N   GLU B 244      31.269  63.438  93.873  1.00  0.00           N  
ATOM   3250  H   GLU B 244      30.875  63.611  94.787  1.00  0.00           H  
ATOM   3251  CA  GLU B 244      31.165  64.509  92.906  1.00  0.00           C  
ATOM   3252  HA  GLU B 244      30.904  64.023  91.966  1.00  0.00           H  
ATOM   3253  CB  GLU B 244      30.125  65.526  93.376  1.00  0.00           C  
ATOM   3254  HB2 GLU B 244      29.162  65.017  93.419  1.00  0.00           H  
ATOM   3255  HB3 GLU B 244      30.438  65.824  94.377  1.00  0.00           H  
ATOM   3256  CG  GLU B 244      30.103  66.811  92.497  1.00  0.00           C  
ATOM   3257  HG2 GLU B 244      29.544  67.563  93.053  1.00  0.00           H  
ATOM   3258  HG3 GLU B 244      31.133  67.117  92.311  1.00  0.00           H  
ATOM   3259  CD  GLU B 244      29.405  66.510  91.173  1.00  0.00           C  
ATOM   3260  OE1 GLU B 244      28.374  67.149  90.875  1.00  0.00           O  
ATOM   3261  OE2 GLU B 244      29.912  65.662  90.387  1.00  0.00           O  
ATOM   3262  C   GLU B 244      32.540  65.097  92.595  1.00  0.00           C  
ATOM   3263  O   GLU B 244      32.840  65.388  91.446  1.00  0.00           O  
ATOM   3264  N   ALA B 245      33.448  64.985  93.502  1.00  0.00           N  
ATOM   3265  H   ALA B 245      33.249  64.627  94.425  1.00  0.00           H  
ATOM   3266  CA  ALA B 245      34.824  65.502  93.288  1.00  0.00           C  
ATOM   3267  HA  ALA B 245      34.681  66.411  92.702  1.00  0.00           H  
ATOM   3268  CB  ALA B 245      35.426  65.812  94.715  1.00  0.00           C  
ATOM   3269  HB1 ALA B 245      35.501  65.008  95.447  1.00  0.00           H  
ATOM   3270  HB2 ALA B 245      36.481  66.073  94.631  1.00  0.00           H  
ATOM   3271  HB3 ALA B 245      34.954  66.701  95.134  1.00  0.00           H  
ATOM   3272  C   ALA B 245      35.594  64.485  92.427  1.00  0.00           C  
ATOM   3273  O   ALA B 245      36.294  64.819  91.499  1.00  0.00           O  
ATOM   3274  N   GLU B 246      35.341  63.165  92.626  1.00  0.00           N  
ATOM   3275  H   GLU B 246      34.672  62.946  93.351  1.00  0.00           H  
ATOM   3276  CA  GLU B 246      35.828  62.137  91.793  1.00  0.00           C  
ATOM   3277  HA  GLU B 246      36.907  62.293  91.810  1.00  0.00           H  
ATOM   3278  CB  GLU B 246      35.619  60.800  92.459  1.00  0.00           C  
ATOM   3279  HB2 GLU B 246      35.793  60.871  93.532  1.00  0.00           H  
ATOM   3280  HB3 GLU B 246      34.572  60.497  92.447  1.00  0.00           H  
ATOM   3281  CG  GLU B 246      36.421  59.638  91.907  1.00  0.00           C  
ATOM   3282  HG2 GLU B 246      36.165  58.722  92.440  1.00  0.00           H  
ATOM   3283  HG3 GLU B 246      36.182  59.458  90.859  1.00  0.00           H  
ATOM   3284  CD  GLU B 246      37.922  59.799  91.944  1.00  0.00           C  
ATOM   3285  OE1 GLU B 246      38.480  60.541  92.751  1.00  0.00           O  
ATOM   3286  OE2 GLU B 246      38.567  58.955  91.266  1.00  0.00           O  
ATOM   3287  C   GLU B 246      35.336  62.099  90.331  1.00  0.00           C  
ATOM   3288  O   GLU B 246      36.079  61.883  89.414  1.00  0.00           O  
ATOM   3289  N   LYS B 247      34.082  62.449  90.170  1.00  0.00           N  
ATOM   3290  H   LYS B 247      33.587  62.459  91.050  1.00  0.00           H  
ATOM   3291  CA  LYS B 247      33.372  62.753  88.852  1.00  0.00           C  
ATOM   3292  HA  LYS B 247      33.479  61.824  88.291  1.00  0.00           H  
ATOM   3293  CB  LYS B 247      31.880  63.002  89.025  1.00  0.00           C  
ATOM   3294  HB2 LYS B 247      31.438  62.335  89.766  1.00  0.00           H  
ATOM   3295  HB3 LYS B 247      31.662  63.988  89.436  1.00  0.00           H  
ATOM   3296  CG  LYS B 247      31.110  62.726  87.746  1.00  0.00           C  
ATOM   3297  HG2 LYS B 247      31.747  62.988  86.901  1.00  0.00           H  
ATOM   3298  HG3 LYS B 247      30.819  61.686  87.598  1.00  0.00           H  
ATOM   3299  CD  LYS B 247      29.814  63.613  87.838  1.00  0.00           C  
ATOM   3300  HD2 LYS B 247      29.111  63.459  88.657  1.00  0.00           H  
ATOM   3301  HD3 LYS B 247      30.050  64.676  87.801  1.00  0.00           H  
ATOM   3302  CE  LYS B 247      29.100  63.400  86.459  1.00  0.00           C  
ATOM   3303  HE2 LYS B 247      29.779  63.746  85.680  1.00  0.00           H  
ATOM   3304  HE3 LYS B 247      28.895  62.358  86.214  1.00  0.00           H  
ATOM   3305  NZ  LYS B 247      27.830  64.154  86.472  1.00  0.00           N  
ATOM   3306  HZ1 LYS B 247      27.277  64.001  85.640  1.00  0.00           H  
ATOM   3307  HZ2 LYS B 247      27.294  63.771  87.237  1.00  0.00           H  
ATOM   3308  HZ3 LYS B 247      27.842  65.146  86.659  1.00  0.00           H  
ATOM   3309  C   LYS B 247      34.046  63.922  88.104  1.00  0.00           C  
ATOM   3310  O   LYS B 247      34.279  63.707  86.871  1.00  0.00           O  
ATOM   3311  N   PHE B 248      34.412  64.962  88.799  1.00  0.00           N  
ATOM   3312  H   PHE B 248      34.145  64.930  89.773  1.00  0.00           H  
ATOM   3313  CA  PHE B 248      35.127  66.079  88.166  1.00  0.00           C  
ATOM   3314  HA  PHE B 248      34.504  66.526  87.391  1.00  0.00           H  
ATOM   3315  CB  PHE B 248      35.414  67.221  89.100  1.00  0.00           C  
ATOM   3316  HB2 PHE B 248      34.558  67.374  89.757  1.00  0.00           H  
ATOM   3317  HB3 PHE B 248      36.284  67.086  89.743  1.00  0.00           H  
ATOM   3318  CG  PHE B 248      35.864  68.500  88.288  1.00  0.00           C  
ATOM   3319  CD1 PHE B 248      34.875  69.391  87.780  1.00  0.00           C  
ATOM   3320  HD1 PHE B 248      33.806  69.243  87.816  1.00  0.00           H  
ATOM   3321  CE1 PHE B 248      35.301  70.419  86.952  1.00  0.00           C  
ATOM   3322  HE1 PHE B 248      34.544  71.005  86.452  1.00  0.00           H  
ATOM   3323  CZ  PHE B 248      36.672  70.705  86.782  1.00  0.00           C  
ATOM   3324  HZ  PHE B 248      37.046  71.572  86.258  1.00  0.00           H  
ATOM   3325  CE2 PHE B 248      37.634  69.875  87.331  1.00  0.00           C  
ATOM   3326  HE2 PHE B 248      38.712  69.936  87.297  1.00  0.00           H  
ATOM   3327  CD2 PHE B 248      37.172  68.748  88.130  1.00  0.00           C  
ATOM   3328  HD2 PHE B 248      37.848  67.991  88.500  1.00  0.00           H  
ATOM   3329  C   PHE B 248      36.508  65.638  87.592  1.00  0.00           C  
ATOM   3330  O   PHE B 248      36.897  65.918  86.460  1.00  0.00           O  
ATOM   3331  N   ASP B 249      37.246  64.880  88.441  1.00  0.00           N  
ATOM   3332  H   ASP B 249      36.909  64.665  89.368  1.00  0.00           H  
ATOM   3333  CA  ASP B 249      38.505  64.265  88.131  1.00  0.00           C  
ATOM   3334  HA  ASP B 249      39.231  64.982  87.746  1.00  0.00           H  
ATOM   3335  CB  ASP B 249      39.130  63.755  89.444  1.00  0.00           C  
ATOM   3336  HB2 ASP B 249      38.557  63.016  90.003  1.00  0.00           H  
ATOM   3337  HB3 ASP B 249      40.085  63.419  89.041  1.00  0.00           H  
ATOM   3338  CG  ASP B 249      39.466  64.805  90.530  1.00  0.00           C  
ATOM   3339  OD1 ASP B 249      39.971  64.466  91.607  1.00  0.00           O  
ATOM   3340  OD2 ASP B 249      39.314  65.999  90.371  1.00  0.00           O  
ATOM   3341  C   ASP B 249      38.411  63.104  87.082  1.00  0.00           C  
ATOM   3342  O   ASP B 249      39.303  63.177  86.270  1.00  0.00           O  
ATOM   3343  N   LEU B 250      37.386  62.337  86.957  1.00  0.00           N  
ATOM   3344  H   LEU B 250      36.930  62.112  87.830  1.00  0.00           H  
ATOM   3345  CA  LEU B 250      37.258  61.359  85.820  1.00  0.00           C  
ATOM   3346  HA  LEU B 250      38.303  61.054  85.763  1.00  0.00           H  
ATOM   3347  CB  LEU B 250      36.345  60.174  86.182  1.00  0.00           C  
ATOM   3348  HB2 LEU B 250      35.401  60.602  86.521  1.00  0.00           H  
ATOM   3349  HB3 LEU B 250      36.251  59.587  85.268  1.00  0.00           H  
ATOM   3350  CG  LEU B 250      36.965  59.220  87.207  1.00  0.00           C  
ATOM   3351  HG  LEU B 250      37.406  59.819  88.004  1.00  0.00           H  
ATOM   3352  CD1 LEU B 250      35.909  58.438  87.958  1.00  0.00           C  
ATOM   3353 HD11 LEU B 250      35.093  59.098  88.251  1.00  0.00           H  
ATOM   3354 HD12 LEU B 250      35.379  57.755  87.296  1.00  0.00           H  
ATOM   3355 HD13 LEU B 250      36.266  57.965  88.873  1.00  0.00           H  
ATOM   3356  CD2 LEU B 250      38.000  58.193  86.662  1.00  0.00           C  
ATOM   3357 HD21 LEU B 250      37.548  57.580  85.882  1.00  0.00           H  
ATOM   3358 HD22 LEU B 250      38.698  58.898  86.211  1.00  0.00           H  
ATOM   3359 HD23 LEU B 250      38.541  57.695  87.466  1.00  0.00           H  
ATOM   3360  C   LEU B 250      36.874  62.088  84.517  1.00  0.00           C  
ATOM   3361  O   LEU B 250      37.271  61.649  83.415  1.00  0.00           O  
ATOM   3362  N   GLN B 251      36.038  63.142  84.625  1.00  0.00           N  
ATOM   3363  H   GLN B 251      35.668  63.414  85.525  1.00  0.00           H  
ATOM   3364  CA  GLN B 251      35.673  64.040  83.437  1.00  0.00           C  
ATOM   3365  HA  GLN B 251      35.346  63.394  82.622  1.00  0.00           H  
ATOM   3366  CB  GLN B 251      34.564  65.075  83.796  1.00  0.00           C  
ATOM   3367  HB2 GLN B 251      34.777  65.564  84.747  1.00  0.00           H  
ATOM   3368  HB3 GLN B 251      34.619  65.916  83.105  1.00  0.00           H  
ATOM   3369  CG  GLN B 251      33.158  64.482  83.791  1.00  0.00           C  
ATOM   3370  HG2 GLN B 251      32.943  63.913  82.887  1.00  0.00           H  
ATOM   3371  HG3 GLN B 251      33.234  63.739  84.585  1.00  0.00           H  
ATOM   3372  CD  GLN B 251      32.050  65.439  84.174  1.00  0.00           C  
ATOM   3373  OE1 GLN B 251      32.242  66.600  84.505  1.00  0.00           O  
ATOM   3374  NE2 GLN B 251      30.821  64.901  84.123  1.00  0.00           N  
ATOM   3375 HE21 GLN B 251      29.989  65.443  84.308  1.00  0.00           H  
ATOM   3376 HE22 GLN B 251      30.678  64.043  83.609  1.00  0.00           H  
ATOM   3377  C   GLN B 251      36.925  64.831  82.933  1.00  0.00           C  
ATOM   3378  O   GLN B 251      37.041  64.930  81.729  1.00  0.00           O  
ATOM   3379  N   GLU B 252      37.778  65.328  83.809  1.00  0.00           N  
ATOM   3380  H   GLU B 252      37.649  65.266  84.809  1.00  0.00           H  
ATOM   3381  CA  GLU B 252      38.970  66.135  83.480  1.00  0.00           C  
ATOM   3382  HA  GLU B 252      38.763  66.932  82.766  1.00  0.00           H  
ATOM   3383  CB  GLU B 252      39.411  66.798  84.789  1.00  0.00           C  
ATOM   3384  HB2 GLU B 252      38.716  67.632  84.888  1.00  0.00           H  
ATOM   3385  HB3 GLU B 252      39.371  66.100  85.626  1.00  0.00           H  
ATOM   3386  CG  GLU B 252      40.835  67.384  84.799  1.00  0.00           C  
ATOM   3387  HG2 GLU B 252      40.970  67.859  85.771  1.00  0.00           H  
ATOM   3388  HG3 GLU B 252      41.616  66.647  84.612  1.00  0.00           H  
ATOM   3389  CD  GLU B 252      41.044  68.528  83.846  1.00  0.00           C  
ATOM   3390  OE1 GLU B 252      40.085  69.281  83.434  1.00  0.00           O  
ATOM   3391  OE2 GLU B 252      42.249  68.839  83.595  1.00  0.00           O  
ATOM   3392  C   GLU B 252      40.123  65.300  82.855  1.00  0.00           C  
ATOM   3393  O   GLU B 252      40.864  65.782  81.955  1.00  0.00           O  
ATOM   3394  N   LYS B 253      40.166  64.029  83.263  1.00  0.00           N  
ATOM   3395  H   LYS B 253      39.682  63.916  84.142  1.00  0.00           H  
ATOM   3396  CA  LYS B 253      40.979  62.924  82.711  1.00  0.00           C  
ATOM   3397  HA  LYS B 253      42.002  63.298  82.667  1.00  0.00           H  
ATOM   3398  CB  LYS B 253      40.878  61.801  83.728  1.00  0.00           C  
ATOM   3399  HB2 LYS B 253      41.216  62.159  84.701  1.00  0.00           H  
ATOM   3400  HB3 LYS B 253      39.836  61.491  83.655  1.00  0.00           H  
ATOM   3401  CG  LYS B 253      41.714  60.562  83.273  1.00  0.00           C  
ATOM   3402  HG2 LYS B 253      41.272  60.218  82.338  1.00  0.00           H  
ATOM   3403  HG3 LYS B 253      42.772  60.808  83.187  1.00  0.00           H  
ATOM   3404  CD  LYS B 253      41.488  59.398  84.328  1.00  0.00           C  
ATOM   3405  HD2 LYS B 253      41.975  59.672  85.264  1.00  0.00           H  
ATOM   3406  HD3 LYS B 253      40.439  59.312  84.610  1.00  0.00           H  
ATOM   3407  CE  LYS B 253      42.074  58.145  83.682  1.00  0.00           C  
ATOM   3408  HE2 LYS B 253      41.563  57.293  84.129  1.00  0.00           H  
ATOM   3409  HE3 LYS B 253      41.824  58.075  82.623  1.00  0.00           H  
ATOM   3410  NZ  LYS B 253      43.578  57.980  83.875  1.00  0.00           N  
ATOM   3411  HZ1 LYS B 253      43.857  57.743  84.817  1.00  0.00           H  
ATOM   3412  HZ2 LYS B 253      44.079  57.251  83.387  1.00  0.00           H  
ATOM   3413  HZ3 LYS B 253      44.097  58.831  83.717  1.00  0.00           H  
ATOM   3414  C   LYS B 253      40.568  62.490  81.362  1.00  0.00           C  
ATOM   3415  O   LYS B 253      41.447  62.069  80.632  1.00  0.00           O  
ATOM   3416  N   PHE B 254      39.319  62.703  80.961  1.00  0.00           N  
ATOM   3417  H   PHE B 254      38.595  63.073  81.560  1.00  0.00           H  
ATOM   3418  CA  PHE B 254      38.800  62.403  79.605  1.00  0.00           C  
ATOM   3419  HA  PHE B 254      39.114  61.386  79.371  1.00  0.00           H  
ATOM   3420  CB  PHE B 254      37.327  62.663  79.510  1.00  0.00           C  
ATOM   3421  HB2 PHE B 254      36.835  62.415  80.451  1.00  0.00           H  
ATOM   3422  HB3 PHE B 254      37.173  63.736  79.398  1.00  0.00           H  
ATOM   3423  CG  PHE B 254      36.648  61.983  78.301  1.00  0.00           C  
ATOM   3424  CD1 PHE B 254      35.838  60.774  78.537  1.00  0.00           C  
ATOM   3425  HD1 PHE B 254      35.553  60.514  79.545  1.00  0.00           H  
ATOM   3426  CE1 PHE B 254      35.482  60.044  77.375  1.00  0.00           C  
ATOM   3427  HE1 PHE B 254      34.914  59.128  77.454  1.00  0.00           H  
ATOM   3428  CZ  PHE B 254      35.821  60.430  76.110  1.00  0.00           C  
ATOM   3429  HZ  PHE B 254      35.524  59.886  75.226  1.00  0.00           H  
ATOM   3430  CE2 PHE B 254      36.510  61.663  75.892  1.00  0.00           C  
ATOM   3431  HE2 PHE B 254      36.678  62.024  74.888  1.00  0.00           H  
ATOM   3432  CD2 PHE B 254      36.901  62.429  76.998  1.00  0.00           C  
ATOM   3433  HD2 PHE B 254      37.390  63.370  76.794  1.00  0.00           H  
ATOM   3434  C   PHE B 254      39.685  63.333  78.596  1.00  0.00           C  
ATOM   3435  O   PHE B 254      40.338  62.824  77.698  1.00  0.00           O  
ATOM   3436  N   LYS B 255      39.769  64.644  78.924  1.00  0.00           N  
ATOM   3437  H   LYS B 255      39.201  65.076  79.639  1.00  0.00           H  
ATOM   3438  CA  LYS B 255      40.478  65.620  78.085  1.00  0.00           C  
ATOM   3439  HA  LYS B 255      40.090  65.529  77.071  1.00  0.00           H  
ATOM   3440  CB  LYS B 255      40.246  67.057  78.601  1.00  0.00           C  
ATOM   3441  HB2 LYS B 255      40.794  67.293  79.513  1.00  0.00           H  
ATOM   3442  HB3 LYS B 255      40.661  67.721  77.843  1.00  0.00           H  
ATOM   3443  CG  LYS B 255      38.807  67.540  78.922  1.00  0.00           C  
ATOM   3444  HG2 LYS B 255      38.181  67.421  78.038  1.00  0.00           H  
ATOM   3445  HG3 LYS B 255      38.416  66.925  79.733  1.00  0.00           H  
ATOM   3446  CD  LYS B 255      38.722  69.004  79.437  1.00  0.00           C  
ATOM   3447  HD2 LYS B 255      39.159  69.178  80.420  1.00  0.00           H  
ATOM   3448  HD3 LYS B 255      39.193  69.742  78.787  1.00  0.00           H  
ATOM   3449  CE  LYS B 255      37.205  69.378  79.496  1.00  0.00           C  
ATOM   3450  HE2 LYS B 255      36.627  69.170  78.596  1.00  0.00           H  
ATOM   3451  HE3 LYS B 255      36.872  68.742  80.316  1.00  0.00           H  
ATOM   3452  NZ  LYS B 255      37.223  70.883  79.879  1.00  0.00           N  
ATOM   3453  HZ1 LYS B 255      36.351  71.391  79.867  1.00  0.00           H  
ATOM   3454  HZ2 LYS B 255      37.793  71.065  80.693  1.00  0.00           H  
ATOM   3455  HZ3 LYS B 255      37.759  71.305  79.134  1.00  0.00           H  
ATOM   3456  C   LYS B 255      42.031  65.422  78.182  1.00  0.00           C  
ATOM   3457  O   LYS B 255      42.693  65.620  77.191  1.00  0.00           O  
ATOM   3458  N   GLN B 256      42.589  64.946  79.312  1.00  0.00           N  
ATOM   3459  H   GLN B 256      42.025  65.109  80.134  1.00  0.00           H  
ATOM   3460  CA  GLN B 256      43.928  64.477  79.314  1.00  0.00           C  
ATOM   3461  HA  GLN B 256      44.683  65.210  79.029  1.00  0.00           H  
ATOM   3462  CB  GLN B 256      44.422  63.958  80.676  1.00  0.00           C  
ATOM   3463  HB2 GLN B 256      44.416  64.761  81.413  1.00  0.00           H  
ATOM   3464  HB3 GLN B 256      43.730  63.229  81.099  1.00  0.00           H  
ATOM   3465  CG  GLN B 256      45.847  63.422  80.699  1.00  0.00           C  
ATOM   3466  HG2 GLN B 256      46.025  62.977  81.678  1.00  0.00           H  
ATOM   3467  HG3 GLN B 256      45.886  62.607  79.975  1.00  0.00           H  
ATOM   3468  CD  GLN B 256      46.996  64.404  80.465  1.00  0.00           C  
ATOM   3469  OE1 GLN B 256      46.930  65.605  80.580  1.00  0.00           O  
ATOM   3470  NE2 GLN B 256      48.194  63.902  80.153  1.00  0.00           N  
ATOM   3471 HE21 GLN B 256      48.890  64.603  79.942  1.00  0.00           H  
ATOM   3472 HE22 GLN B 256      48.178  62.938  79.853  1.00  0.00           H  
ATOM   3473  C   GLN B 256      44.179  63.315  78.275  1.00  0.00           C  
ATOM   3474  O   GLN B 256      45.145  63.526  77.568  1.00  0.00           O  
ATOM   3475  N   GLN B 257      43.348  62.349  78.274  1.00  0.00           N  
ATOM   3476  H   GLN B 257      42.601  62.272  78.950  1.00  0.00           H  
ATOM   3477  CA  GLN B 257      43.462  61.205  77.342  1.00  0.00           C  
ATOM   3478  HA  GLN B 257      44.453  60.757  77.283  1.00  0.00           H  
ATOM   3479  CB  GLN B 257      42.458  60.075  77.685  1.00  0.00           C  
ATOM   3480  HB2 GLN B 257      41.481  60.551  77.764  1.00  0.00           H  
ATOM   3481  HB3 GLN B 257      42.378  59.327  76.897  1.00  0.00           H  
ATOM   3482  CG  GLN B 257      42.742  59.306  79.035  1.00  0.00           C  
ATOM   3483  HG2 GLN B 257      43.646  58.710  78.914  1.00  0.00           H  
ATOM   3484  HG3 GLN B 257      43.057  60.035  79.782  1.00  0.00           H  
ATOM   3485  CD  GLN B 257      41.612  58.509  79.610  1.00  0.00           C  
ATOM   3486  OE1 GLN B 257      40.458  58.835  79.370  1.00  0.00           O  
ATOM   3487  NE2 GLN B 257      41.901  57.349  80.196  1.00  0.00           N  
ATOM   3488 HE21 GLN B 257      41.138  56.761  80.502  1.00  0.00           H  
ATOM   3489 HE22 GLN B 257      42.848  57.018  80.320  1.00  0.00           H  
ATOM   3490  C   GLN B 257      43.145  61.684  75.917  1.00  0.00           C  
ATOM   3491  O   GLN B 257      43.802  61.286  74.986  1.00  0.00           O  
ATOM   3492  N   LYS B 258      42.186  62.646  75.711  1.00  0.00           N  
ATOM   3493  H   LYS B 258      41.618  62.992  76.471  1.00  0.00           H  
ATOM   3494  CA  LYS B 258      41.975  63.207  74.351  1.00  0.00           C  
ATOM   3495  HA  LYS B 258      41.831  62.357  73.685  1.00  0.00           H  
ATOM   3496  CB  LYS B 258      40.683  64.063  74.317  1.00  0.00           C  
ATOM   3497  HB2 LYS B 258      40.529  64.607  75.250  1.00  0.00           H  
ATOM   3498  HB3 LYS B 258      40.719  64.787  73.503  1.00  0.00           H  
ATOM   3499  CG  LYS B 258      39.373  63.181  74.158  1.00  0.00           C  
ATOM   3500  HG2 LYS B 258      39.228  62.480  74.980  1.00  0.00           H  
ATOM   3501  HG3 LYS B 258      38.510  63.841  74.248  1.00  0.00           H  
ATOM   3502  CD  LYS B 258      39.179  62.475  72.849  1.00  0.00           C  
ATOM   3503  HD2 LYS B 258      40.037  61.816  72.719  1.00  0.00           H  
ATOM   3504  HD3 LYS B 258      38.406  61.746  73.091  1.00  0.00           H  
ATOM   3505  CE  LYS B 258      38.633  63.245  71.550  1.00  0.00           C  
ATOM   3506  HE2 LYS B 258      37.705  63.764  71.790  1.00  0.00           H  
ATOM   3507  HE3 LYS B 258      39.340  64.044  71.325  1.00  0.00           H  
ATOM   3508  NZ  LYS B 258      38.533  62.240  70.492  1.00  0.00           N  
ATOM   3509  HZ1 LYS B 258      38.142  62.585  69.627  1.00  0.00           H  
ATOM   3510  HZ2 LYS B 258      39.451  61.879  70.276  1.00  0.00           H  
ATOM   3511  HZ3 LYS B 258      37.858  61.543  70.772  1.00  0.00           H  
ATOM   3512  C   LYS B 258      43.106  63.995  73.804  1.00  0.00           C  
ATOM   3513  O   LYS B 258      43.413  63.906  72.601  1.00  0.00           O  
ATOM   3514  N   TYR B 259      43.933  64.721  74.510  1.00  0.00           N  
ATOM   3515  H   TYR B 259      43.666  64.826  75.479  1.00  0.00           H  
ATOM   3516  CA  TYR B 259      45.320  65.116  74.161  1.00  0.00           C  
ATOM   3517  HA  TYR B 259      45.243  65.540  73.160  1.00  0.00           H  
ATOM   3518  CB  TYR B 259      45.709  66.191  75.184  1.00  0.00           C  
ATOM   3519  HB2 TYR B 259      45.071  66.984  74.794  1.00  0.00           H  
ATOM   3520  HB3 TYR B 259      45.526  65.938  76.228  1.00  0.00           H  
ATOM   3521  CG  TYR B 259      47.120  66.635  74.976  1.00  0.00           C  
ATOM   3522  CD1 TYR B 259      47.528  67.394  73.855  1.00  0.00           C  
ATOM   3523  HD1 TYR B 259      46.795  67.803  73.175  1.00  0.00           H  
ATOM   3524  CE1 TYR B 259      48.898  67.665  73.687  1.00  0.00           C  
ATOM   3525  HE1 TYR B 259      49.311  68.134  72.806  1.00  0.00           H  
ATOM   3526  CZ  TYR B 259      49.815  67.363  74.750  1.00  0.00           C  
ATOM   3527  OH  TYR B 259      51.083  67.784  74.547  1.00  0.00           O  
ATOM   3528  HH  TYR B 259      51.570  67.879  75.369  1.00  0.00           H  
ATOM   3529  CE2 TYR B 259      49.369  66.798  75.961  1.00  0.00           C  
ATOM   3530  HE2 TYR B 259      50.082  66.584  76.743  1.00  0.00           H  
ATOM   3531  CD2 TYR B 259      48.064  66.248  75.961  1.00  0.00           C  
ATOM   3532  HD2 TYR B 259      47.746  65.502  76.674  1.00  0.00           H  
ATOM   3533  C   TYR B 259      46.414  63.992  74.069  1.00  0.00           C  
ATOM   3534  O   TYR B 259      47.151  64.006  73.139  1.00  0.00           O  
ATOM   3535  N   GLU B 260      46.425  63.050  75.015  1.00  0.00           N  
ATOM   3536  H   GLU B 260      45.785  63.246  75.772  1.00  0.00           H  
ATOM   3537  CA  GLU B 260      47.474  62.079  75.074  1.00  0.00           C  
ATOM   3538  HA  GLU B 260      48.453  62.556  75.127  1.00  0.00           H  
ATOM   3539  CB  GLU B 260      47.258  61.221  76.372  1.00  0.00           C  
ATOM   3540  HB2 GLU B 260      47.001  61.910  77.177  1.00  0.00           H  
ATOM   3541  HB3 GLU B 260      46.348  60.638  76.233  1.00  0.00           H  
ATOM   3542  CG  GLU B 260      48.428  60.267  76.843  1.00  0.00           C  
ATOM   3543  HG2 GLU B 260      48.110  59.233  76.980  1.00  0.00           H  
ATOM   3544  HG3 GLU B 260      49.288  60.379  76.183  1.00  0.00           H  
ATOM   3545  CD  GLU B 260      48.837  60.645  78.244  1.00  0.00           C  
ATOM   3546  OE1 GLU B 260      48.308  59.977  79.140  1.00  0.00           O  
ATOM   3547  OE2 GLU B 260      49.340  61.762  78.435  1.00  0.00           O  
ATOM   3548  C   GLU B 260      47.422  61.135  73.828  1.00  0.00           C  
ATOM   3549  O   GLU B 260      48.402  60.891  73.164  1.00  0.00           O  
ATOM   3550  N   ILE B 261      46.187  60.920  73.364  1.00  0.00           N  
ATOM   3551  H   ILE B 261      45.455  61.325  73.929  1.00  0.00           H  
ATOM   3552  CA  ILE B 261      45.789  60.161  72.158  1.00  0.00           C  
ATOM   3553  HA  ILE B 261      46.381  59.249  72.087  1.00  0.00           H  
ATOM   3554  CB  ILE B 261      44.305  59.592  72.170  1.00  0.00           C  
ATOM   3555  HB  ILE B 261      43.740  60.507  72.351  1.00  0.00           H  
ATOM   3556  CG2 ILE B 261      43.891  58.836  70.890  1.00  0.00           C  
ATOM   3557 HG21 ILE B 261      42.897  58.391  70.852  1.00  0.00           H  
ATOM   3558 HG22 ILE B 261      44.030  59.489  70.028  1.00  0.00           H  
ATOM   3559 HG23 ILE B 261      44.676  58.136  70.605  1.00  0.00           H  
ATOM   3560  CG1 ILE B 261      44.119  58.618  73.363  1.00  0.00           C  
ATOM   3561 HG12 ILE B 261      44.549  57.655  73.086  1.00  0.00           H  
ATOM   3562 HG13 ILE B 261      44.615  59.027  74.243  1.00  0.00           H  
ATOM   3563  CD1 ILE B 261      42.663  58.233  73.735  1.00  0.00           C  
ATOM   3564 HD11 ILE B 261      42.138  57.885  72.845  1.00  0.00           H  
ATOM   3565 HD12 ILE B 261      42.626  57.522  74.560  1.00  0.00           H  
ATOM   3566 HD13 ILE B 261      42.077  59.064  74.128  1.00  0.00           H  
ATOM   3567  C   ILE B 261      46.171  60.849  70.820  1.00  0.00           C  
ATOM   3568  O   ILE B 261      46.398  60.157  69.837  1.00  0.00           O  
ATOM   3569  N   ASN B 262      46.087  62.146  70.874  1.00  0.00           N  
ATOM   3570  H   ASN B 262      46.022  62.568  71.789  1.00  0.00           H  
ATOM   3571  CA  ASN B 262      46.503  62.942  69.643  1.00  0.00           C  
ATOM   3572  HA  ASN B 262      46.064  62.332  68.853  1.00  0.00           H  
ATOM   3573  CB  ASN B 262      45.986  64.312  69.734  1.00  0.00           C  
ATOM   3574  HB2 ASN B 262      44.929  64.378  69.995  1.00  0.00           H  
ATOM   3575  HB3 ASN B 262      46.558  64.827  70.505  1.00  0.00           H  
ATOM   3576  CG  ASN B 262      46.194  65.107  68.425  1.00  0.00           C  
ATOM   3577  OD1 ASN B 262      46.516  64.549  67.398  1.00  0.00           O  
ATOM   3578  ND2 ASN B 262      45.805  66.358  68.315  1.00  0.00           N  
ATOM   3579 HD21 ASN B 262      45.790  66.833  67.424  1.00  0.00           H  
ATOM   3580 HD22 ASN B 262      45.631  66.928  69.131  1.00  0.00           H  
ATOM   3581  C   ASN B 262      48.019  62.854  69.407  1.00  0.00           C  
ATOM   3582  O   ASN B 262      48.473  62.691  68.294  1.00  0.00           O  
ATOM   3583  N   VAL B 263      48.818  62.976  70.497  1.00  0.00           N  
ATOM   3584  H   VAL B 263      48.335  63.063  71.380  1.00  0.00           H  
ATOM   3585  CA  VAL B 263      50.242  63.016  70.389  1.00  0.00           C  
ATOM   3586  HA  VAL B 263      50.524  63.494  69.451  1.00  0.00           H  
ATOM   3587  CB  VAL B 263      50.958  63.736  71.546  1.00  0.00           C  
ATOM   3588  HB  VAL B 263      52.036  63.636  71.415  1.00  0.00           H  
ATOM   3589  CG1 VAL B 263      50.562  65.237  71.595  1.00  0.00           C  
ATOM   3590 HG11 VAL B 263      49.509  65.310  71.865  1.00  0.00           H  
ATOM   3591 HG12 VAL B 263      51.057  65.776  72.403  1.00  0.00           H  
ATOM   3592 HG13 VAL B 263      50.689  65.767  70.651  1.00  0.00           H  
ATOM   3593  CG2 VAL B 263      50.796  63.093  72.996  1.00  0.00           C  
ATOM   3594 HG21 VAL B 263      51.013  62.026  73.049  1.00  0.00           H  
ATOM   3595 HG22 VAL B 263      51.490  63.576  73.684  1.00  0.00           H  
ATOM   3596 HG23 VAL B 263      49.754  63.255  73.271  1.00  0.00           H  
ATOM   3597  C   VAL B 263      50.886  61.634  70.092  1.00  0.00           C  
ATOM   3598  O   VAL B 263      51.843  61.393  69.354  1.00  0.00           O  
ATOM   3599  N   LEU B 264      50.241  60.515  70.631  1.00  0.00           N  
ATOM   3600  H   LEU B 264      49.506  60.689  71.302  1.00  0.00           H  
ATOM   3601  CA  LEU B 264      50.618  59.107  70.291  1.00  0.00           C  
ATOM   3602  HA  LEU B 264      51.705  59.024  70.307  1.00  0.00           H  
ATOM   3603  CB  LEU B 264      49.827  58.235  71.280  1.00  0.00           C  
ATOM   3604  HB2 LEU B 264      48.781  58.540  71.321  1.00  0.00           H  
ATOM   3605  HB3 LEU B 264      49.933  57.231  70.871  1.00  0.00           H  
ATOM   3606  CG  LEU B 264      50.352  58.307  72.759  1.00  0.00           C  
ATOM   3607  HG  LEU B 264      50.339  59.363  73.028  1.00  0.00           H  
ATOM   3608  CD1 LEU B 264      49.374  57.442  73.571  1.00  0.00           C  
ATOM   3609 HD11 LEU B 264      49.174  56.517  73.030  1.00  0.00           H  
ATOM   3610 HD12 LEU B 264      49.829  57.159  74.520  1.00  0.00           H  
ATOM   3611 HD13 LEU B 264      48.435  57.933  73.828  1.00  0.00           H  
ATOM   3612  CD2 LEU B 264      51.789  57.771  73.064  1.00  0.00           C  
ATOM   3613 HD21 LEU B 264      52.252  58.339  72.257  1.00  0.00           H  
ATOM   3614 HD22 LEU B 264      52.114  58.041  74.069  1.00  0.00           H  
ATOM   3615 HD23 LEU B 264      51.902  56.700  72.899  1.00  0.00           H  
ATOM   3616  C   LEU B 264      50.274  58.958  68.810  1.00  0.00           C  
ATOM   3617  O   LEU B 264      51.067  58.719  68.014  1.00  0.00           O  
ATOM   3618  N   ARG B 265      49.036  59.213  68.378  1.00  0.00           N  
ATOM   3619  H   ARG B 265      48.322  59.402  69.068  1.00  0.00           H  
ATOM   3620  CA  ARG B 265      48.668  59.103  66.877  1.00  0.00           C  
ATOM   3621  HA  ARG B 265      48.877  58.090  66.532  1.00  0.00           H  
ATOM   3622  CB  ARG B 265      47.166  59.491  66.643  1.00  0.00           C  
ATOM   3623  HB2 ARG B 265      46.942  60.453  67.104  1.00  0.00           H  
ATOM   3624  HB3 ARG B 265      46.909  59.654  65.596  1.00  0.00           H  
ATOM   3625  CG  ARG B 265      46.082  58.530  67.143  1.00  0.00           C  
ATOM   3626  HG2 ARG B 265      46.079  57.700  66.437  1.00  0.00           H  
ATOM   3627  HG3 ARG B 265      46.232  58.192  68.169  1.00  0.00           H  
ATOM   3628  CD  ARG B 265      44.675  59.179  67.155  1.00  0.00           C  
ATOM   3629  HD2 ARG B 265      44.659  59.715  68.104  1.00  0.00           H  
ATOM   3630  HD3 ARG B 265      44.610  59.858  66.305  1.00  0.00           H  
ATOM   3631  NE  ARG B 265      43.609  58.235  67.111  1.00  0.00           N  
ATOM   3632  HE  ARG B 265      43.886  57.318  66.791  1.00  0.00           H  
ATOM   3633  CZ  ARG B 265      42.338  58.425  67.315  1.00  0.00           C  
ATOM   3634  NH1 ARG B 265      41.789  59.560  67.541  1.00  0.00           N  
ATOM   3635 HH11 ARG B 265      42.293  60.435  67.574  1.00  0.00           H  
ATOM   3636 HH12 ARG B 265      40.781  59.556  67.599  1.00  0.00           H  
ATOM   3637  NH2 ARG B 265      41.565  57.361  67.169  1.00  0.00           N  
ATOM   3638 HH21 ARG B 265      41.903  56.413  67.076  1.00  0.00           H  
ATOM   3639 HH22 ARG B 265      40.622  57.304  67.526  1.00  0.00           H  
ATOM   3640  C   ARG B 265      49.620  59.958  65.984  1.00  0.00           C  
ATOM   3641  O   ARG B 265      50.016  59.381  64.991  1.00  0.00           O  
ATOM   3642  N   ASN B 266      50.000  61.181  66.315  1.00  0.00           N  
ATOM   3643  H   ASN B 266      49.585  61.556  67.155  1.00  0.00           H  
ATOM   3644  CA  ASN B 266      50.971  62.078  65.636  1.00  0.00           C  
ATOM   3645  HA  ASN B 266      50.488  62.282  64.680  1.00  0.00           H  
ATOM   3646  CB  ASN B 266      51.001  63.492  66.360  1.00  0.00           C  
ATOM   3647  HB2 ASN B 266      49.982  63.756  66.641  1.00  0.00           H  
ATOM   3648  HB3 ASN B 266      51.693  63.399  67.197  1.00  0.00           H  
ATOM   3649  CG  ASN B 266      51.578  64.560  65.433  1.00  0.00           C  
ATOM   3650  OD1 ASN B 266      52.736  64.424  64.957  1.00  0.00           O  
ATOM   3651  ND2 ASN B 266      50.776  65.519  65.080  1.00  0.00           N  
ATOM   3652 HD21 ASN B 266      51.099  66.233  64.443  1.00  0.00           H  
ATOM   3653 HD22 ASN B 266      49.816  65.417  65.377  1.00  0.00           H  
ATOM   3654  C   ASN B 266      52.363  61.490  65.584  1.00  0.00           C  
ATOM   3655  O   ASN B 266      52.986  61.499  64.476  1.00  0.00           O  
ATOM   3656  N   ARG B 267      52.866  60.899  66.634  1.00  0.00           N  
ATOM   3657  H   ARG B 267      52.407  61.074  67.516  1.00  0.00           H  
ATOM   3658  CA  ARG B 267      54.151  60.178  66.623  1.00  0.00           C  
ATOM   3659  HA  ARG B 267      54.865  60.831  66.120  1.00  0.00           H  
ATOM   3660  CB  ARG B 267      54.613  59.867  68.069  1.00  0.00           C  
ATOM   3661  HB2 ARG B 267      53.733  59.506  68.601  1.00  0.00           H  
ATOM   3662  HB3 ARG B 267      55.416  59.130  68.080  1.00  0.00           H  
ATOM   3663  CG  ARG B 267      55.149  61.102  68.820  1.00  0.00           C  
ATOM   3664  HG2 ARG B 267      55.941  61.593  68.253  1.00  0.00           H  
ATOM   3665  HG3 ARG B 267      54.352  61.845  68.848  1.00  0.00           H  
ATOM   3666  CD  ARG B 267      55.704  60.978  70.266  1.00  0.00           C  
ATOM   3667  HD2 ARG B 267      56.025  62.000  70.469  1.00  0.00           H  
ATOM   3668  HD3 ARG B 267      54.844  60.760  70.900  1.00  0.00           H  
ATOM   3669  NE  ARG B 267      56.875  60.011  70.289  1.00  0.00           N  
ATOM   3670  HE  ARG B 267      57.427  59.955  69.445  1.00  0.00           H  
ATOM   3671  CZ  ARG B 267      57.237  59.410  71.421  1.00  0.00           C  
ATOM   3672  NH1 ARG B 267      56.540  59.353  72.489  1.00  0.00           N  
ATOM   3673 HH11 ARG B 267      55.765  60.000  72.511  1.00  0.00           H  
ATOM   3674 HH12 ARG B 267      56.808  58.836  73.314  1.00  0.00           H  
ATOM   3675  NH2 ARG B 267      58.307  58.770  71.466  1.00  0.00           N  
ATOM   3676 HH21 ARG B 267      58.900  58.598  70.666  1.00  0.00           H  
ATOM   3677 HH22 ARG B 267      58.633  58.559  72.398  1.00  0.00           H  
ATOM   3678  C   ARG B 267      54.033  58.897  65.763  1.00  0.00           C  
ATOM   3679  O   ARG B 267      54.753  58.750  64.841  1.00  0.00           O  
ATOM   3680  N   ILE B 268      53.030  58.075  65.936  1.00  0.00           N  
ATOM   3681  H   ILE B 268      52.613  58.080  66.855  1.00  0.00           H  
ATOM   3682  CA  ILE B 268      52.893  56.781  65.168  1.00  0.00           C  
ATOM   3683  HA  ILE B 268      53.851  56.269  65.261  1.00  0.00           H  
ATOM   3684  CB  ILE B 268      51.697  56.040  65.838  1.00  0.00           C  
ATOM   3685  HB  ILE B 268      50.937  56.795  66.039  1.00  0.00           H  
ATOM   3686  CG2 ILE B 268      51.174  54.949  64.977  1.00  0.00           C  
ATOM   3687 HG21 ILE B 268      50.575  55.306  64.138  1.00  0.00           H  
ATOM   3688 HG22 ILE B 268      51.973  54.278  64.662  1.00  0.00           H  
ATOM   3689 HG23 ILE B 268      50.444  54.354  65.525  1.00  0.00           H  
ATOM   3690  CG1 ILE B 268      52.260  55.479  67.166  1.00  0.00           C  
ATOM   3691 HG12 ILE B 268      53.019  54.719  66.980  1.00  0.00           H  
ATOM   3692 HG13 ILE B 268      52.588  56.335  67.757  1.00  0.00           H  
ATOM   3693  CD1 ILE B 268      51.093  54.870  68.056  1.00  0.00           C  
ATOM   3694 HD11 ILE B 268      50.279  55.593  68.096  1.00  0.00           H  
ATOM   3695 HD12 ILE B 268      50.653  53.956  67.656  1.00  0.00           H  
ATOM   3696 HD13 ILE B 268      51.521  54.664  69.037  1.00  0.00           H  
ATOM   3697  C   ILE B 268      52.644  57.085  63.680  1.00  0.00           C  
ATOM   3698  O   ILE B 268      53.115  56.286  62.823  1.00  0.00           O  
ATOM   3699  N   ASN B 269      51.990  58.228  63.292  1.00  0.00           N  
ATOM   3700  H   ASN B 269      51.723  58.826  64.061  1.00  0.00           H  
ATOM   3701  CA  ASN B 269      51.864  58.632  61.877  1.00  0.00           C  
ATOM   3702  HA  ASN B 269      51.425  57.775  61.367  1.00  0.00           H  
ATOM   3703  CB  ASN B 269      51.001  59.907  61.759  1.00  0.00           C  
ATOM   3704  HB2 ASN B 269      50.098  59.756  62.350  1.00  0.00           H  
ATOM   3705  HB3 ASN B 269      51.580  60.672  62.278  1.00  0.00           H  
ATOM   3706  CG  ASN B 269      50.521  60.352  60.391  1.00  0.00           C  
ATOM   3707  OD1 ASN B 269      50.688  61.482  59.944  1.00  0.00           O  
ATOM   3708  ND2 ASN B 269      49.863  59.464  59.666  1.00  0.00           N  
ATOM   3709 HD21 ASN B 269      49.650  59.617  58.691  1.00  0.00           H  
ATOM   3710 HD22 ASN B 269      49.567  58.625  60.144  1.00  0.00           H  
ATOM   3711  C   ASN B 269      53.190  58.890  61.224  1.00  0.00           C  
ATOM   3712  O   ASN B 269      53.257  58.805  59.980  1.00  0.00           O  
ATOM   3713  N   ASP B 270      54.243  59.171  61.910  1.00  0.00           N  
ATOM   3714  H   ASP B 270      54.080  59.431  62.873  1.00  0.00           H  
ATOM   3715  CA  ASP B 270      55.486  59.388  61.184  1.00  0.00           C  
ATOM   3716  HA  ASP B 270      55.302  60.083  60.365  1.00  0.00           H  
ATOM   3717  CB  ASP B 270      56.503  60.264  61.985  1.00  0.00           C  
ATOM   3718  HB2 ASP B 270      56.619  59.713  62.918  1.00  0.00           H  
ATOM   3719  HB3 ASP B 270      57.446  60.473  61.480  1.00  0.00           H  
ATOM   3720  CG  ASP B 270      55.903  61.604  62.413  1.00  0.00           C  
ATOM   3721  OD1 ASP B 270      55.049  62.171  61.714  1.00  0.00           O  
ATOM   3722  OD2 ASP B 270      56.328  62.110  63.442  1.00  0.00           O  
ATOM   3723  C   ASP B 270      56.151  58.158  60.761  1.00  0.00           C  
ATOM   3724  O   ASP B 270      56.681  58.039  59.668  1.00  0.00           O  
ATOM   3725  N   ASN B 271      56.073  57.115  61.616  1.00  0.00           N  
ATOM   3726  H   ASN B 271      55.582  57.291  62.481  1.00  0.00           H  
ATOM   3727  CA  ASN B 271      56.356  55.697  61.324  1.00  0.00           C  
ATOM   3728  HA  ASN B 271      57.373  55.640  60.936  1.00  0.00           H  
ATOM   3729  CB  ASN B 271      56.206  54.908  62.671  1.00  0.00           C  
ATOM   3730  HB2 ASN B 271      55.333  55.173  63.267  1.00  0.00           H  
ATOM   3731  HB3 ASN B 271      56.154  53.873  62.332  1.00  0.00           H  
ATOM   3732  CG  ASN B 271      57.435  55.054  63.610  1.00  0.00           C  
ATOM   3733  OD1 ASN B 271      57.321  55.696  64.625  1.00  0.00           O  
ATOM   3734  ND2 ASN B 271      58.577  54.642  63.147  1.00  0.00           N  
ATOM   3735 HD21 ASN B 271      59.392  54.893  63.689  1.00  0.00           H  
ATOM   3736 HD22 ASN B 271      58.666  54.228  62.230  1.00  0.00           H  
ATOM   3737  C   ASN B 271      55.331  55.157  60.224  1.00  0.00           C  
ATOM   3738  O   ASN B 271      55.713  54.254  59.494  1.00  0.00           O  
ATOM   3739  N   GLN B 272      54.169  55.714  60.066  1.00  0.00           N  
ATOM   3740  H   GLN B 272      53.808  56.352  60.760  1.00  0.00           H  
ATOM   3741  CA  GLN B 272      53.262  55.477  58.945  1.00  0.00           C  
ATOM   3742  HA  GLN B 272      53.354  54.413  58.725  1.00  0.00           H  
ATOM   3743  CB  GLN B 272      51.852  55.904  59.266  1.00  0.00           C  
ATOM   3744  HB2 GLN B 272      51.958  56.983  59.377  1.00  0.00           H  
ATOM   3745  HB3 GLN B 272      51.194  55.718  58.417  1.00  0.00           H  
ATOM   3746  CG  GLN B 272      51.254  55.086  60.406  1.00  0.00           C  
ATOM   3747  HG2 GLN B 272      50.983  54.065  60.137  1.00  0.00           H  
ATOM   3748  HG3 GLN B 272      51.978  55.044  61.220  1.00  0.00           H  
ATOM   3749  CD  GLN B 272      49.903  55.656  60.990  1.00  0.00           C  
ATOM   3750  OE1 GLN B 272      49.353  56.672  60.601  1.00  0.00           O  
ATOM   3751  NE2 GLN B 272      49.239  54.892  61.854  1.00  0.00           N  
ATOM   3752 HE21 GLN B 272      48.282  55.140  62.062  1.00  0.00           H  
ATOM   3753 HE22 GLN B 272      49.622  53.988  62.090  1.00  0.00           H  
ATOM   3754  C   GLN B 272      53.785  56.183  57.724  1.00  0.00           C  
ATOM   3755  O   GLN B 272      53.987  55.598  56.654  1.00  0.00           O  
ATOM   3756  N   LYS B 273      54.104  57.523  57.744  1.00  0.00           N  
ATOM   3757  H   LYS B 273      53.853  58.032  58.579  1.00  0.00           H  
ATOM   3758  CA  LYS B 273      54.307  58.244  56.510  1.00  0.00           C  
ATOM   3759  HA  LYS B 273      53.673  57.829  55.726  1.00  0.00           H  
ATOM   3760  CB  LYS B 273      54.004  59.764  56.660  1.00  0.00           C  
ATOM   3761  HB2 LYS B 273      54.122  60.220  55.677  1.00  0.00           H  
ATOM   3762  HB3 LYS B 273      52.976  59.963  56.964  1.00  0.00           H  
ATOM   3763  CG  LYS B 273      54.993  60.403  57.648  1.00  0.00           C  
ATOM   3764  HG2 LYS B 273      54.936  59.799  58.554  1.00  0.00           H  
ATOM   3765  HG3 LYS B 273      56.023  60.273  57.316  1.00  0.00           H  
ATOM   3766  CD  LYS B 273      54.793  61.804  58.113  1.00  0.00           C  
ATOM   3767  HD2 LYS B 273      55.623  61.974  58.799  1.00  0.00           H  
ATOM   3768  HD3 LYS B 273      54.866  62.527  57.300  1.00  0.00           H  
ATOM   3769  CE  LYS B 273      53.500  61.895  58.953  1.00  0.00           C  
ATOM   3770  HE2 LYS B 273      52.628  61.707  58.327  1.00  0.00           H  
ATOM   3771  HE3 LYS B 273      53.611  61.142  59.733  1.00  0.00           H  
ATOM   3772  NZ  LYS B 273      53.328  63.138  59.751  1.00  0.00           N  
ATOM   3773  HZ1 LYS B 273      53.496  63.911  59.123  1.00  0.00           H  
ATOM   3774  HZ2 LYS B 273      52.395  63.249  60.121  1.00  0.00           H  
ATOM   3775  HZ3 LYS B 273      53.901  63.189  60.582  1.00  0.00           H  
ATOM   3776  C   LYS B 273      55.710  57.926  55.949  1.00  0.00           C  
ATOM   3777  O   LYS B 273      55.904  58.078  54.710  1.00  0.00           O  
ATOM   3778  N   VAL B 274      56.731  57.552  56.763  1.00  0.00           N  
ATOM   3779  H   VAL B 274      56.573  57.402  57.749  1.00  0.00           H  
ATOM   3780  CA  VAL B 274      57.980  57.016  56.245  1.00  0.00           C  
ATOM   3781  HA  VAL B 274      58.367  57.802  55.595  1.00  0.00           H  
ATOM   3782  CB  VAL B 274      58.941  56.706  57.416  1.00  0.00           C  
ATOM   3783  HB  VAL B 274      59.223  57.595  57.981  1.00  0.00           H  
ATOM   3784  CG1 VAL B 274      58.347  55.623  58.339  1.00  0.00           C  
ATOM   3785 HG11 VAL B 274      57.271  55.781  58.396  1.00  0.00           H  
ATOM   3786 HG12 VAL B 274      58.511  54.673  57.829  1.00  0.00           H  
ATOM   3787 HG13 VAL B 274      58.825  55.656  59.318  1.00  0.00           H  
ATOM   3788  CG2 VAL B 274      60.247  56.226  56.874  1.00  0.00           C  
ATOM   3789 HG21 VAL B 274      60.116  55.243  56.423  1.00  0.00           H  
ATOM   3790 HG22 VAL B 274      60.684  56.947  56.182  1.00  0.00           H  
ATOM   3791 HG23 VAL B 274      60.843  55.960  57.747  1.00  0.00           H  
ATOM   3792  C   VAL B 274      57.648  55.850  55.402  1.00  0.00           C  
ATOM   3793  O   VAL B 274      57.934  55.934  54.268  1.00  0.00           O  
ATOM   3794  N   SER B 275      56.816  54.888  55.925  1.00  0.00           N  
ATOM   3795  H   SER B 275      56.492  55.053  56.867  1.00  0.00           H  
ATOM   3796  CA  SER B 275      56.440  53.607  55.251  1.00  0.00           C  
ATOM   3797  HA  SER B 275      57.317  53.135  54.809  1.00  0.00           H  
ATOM   3798  CB  SER B 275      55.788  52.653  56.199  1.00  0.00           C  
ATOM   3799  HB2 SER B 275      54.889  53.194  56.495  1.00  0.00           H  
ATOM   3800  HB3 SER B 275      55.595  51.715  55.678  1.00  0.00           H  
ATOM   3801  OG  SER B 275      56.535  52.399  57.315  1.00  0.00           O  
ATOM   3802  HG  SER B 275      56.089  52.836  58.044  1.00  0.00           H  
ATOM   3803  C   SER B 275      55.487  53.799  54.062  1.00  0.00           C  
ATOM   3804  O   SER B 275      55.303  52.893  53.289  1.00  0.00           O  
ATOM   3805  N   LYS B 276      54.805  54.977  53.975  1.00  0.00           N  
ATOM   3806  H   LYS B 276      54.808  55.604  54.767  1.00  0.00           H  
ATOM   3807  CA  LYS B 276      53.997  55.359  52.860  1.00  0.00           C  
ATOM   3808  HA  LYS B 276      53.395  54.534  52.480  1.00  0.00           H  
ATOM   3809  CB  LYS B 276      53.070  56.501  53.367  1.00  0.00           C  
ATOM   3810  HB2 LYS B 276      52.655  56.022  54.254  1.00  0.00           H  
ATOM   3811  HB3 LYS B 276      53.615  57.422  53.578  1.00  0.00           H  
ATOM   3812  CG  LYS B 276      51.791  56.799  52.454  1.00  0.00           C  
ATOM   3813  HG2 LYS B 276      51.335  57.761  52.690  1.00  0.00           H  
ATOM   3814  HG3 LYS B 276      52.055  57.079  51.434  1.00  0.00           H  
ATOM   3815  CD  LYS B 276      50.798  55.613  52.288  1.00  0.00           C  
ATOM   3816  HD2 LYS B 276      51.375  54.782  51.883  1.00  0.00           H  
ATOM   3817  HD3 LYS B 276      50.466  55.186  53.234  1.00  0.00           H  
ATOM   3818  CE  LYS B 276      49.573  56.023  51.436  1.00  0.00           C  
ATOM   3819  HE2 LYS B 276      48.842  56.484  52.099  1.00  0.00           H  
ATOM   3820  HE3 LYS B 276      49.786  56.735  50.639  1.00  0.00           H  
ATOM   3821  NZ  LYS B 276      48.975  54.783  50.853  1.00  0.00           N  
ATOM   3822  HZ1 LYS B 276      48.544  54.262  51.603  1.00  0.00           H  
ATOM   3823  HZ2 LYS B 276      48.351  55.038  50.102  1.00  0.00           H  
ATOM   3824  HZ3 LYS B 276      49.706  54.281  50.369  1.00  0.00           H  
ATOM   3825  C   LYS B 276      54.799  55.924  51.701  1.00  0.00           C  
ATOM   3826  O   LYS B 276      54.436  55.835  50.516  1.00  0.00           O  
ATOM   3827  N   THR B 277      56.035  56.452  52.014  1.00  0.00           N  
ATOM   3828  H   THR B 277      56.394  56.429  52.958  1.00  0.00           H  
ATOM   3829  CA  THR B 277      56.979  57.009  51.064  1.00  0.00           C  
ATOM   3830  HA  THR B 277      56.385  57.411  50.243  1.00  0.00           H  
ATOM   3831  CB  THR B 277      57.911  58.051  51.707  1.00  0.00           C  
ATOM   3832  HB  THR B 277      58.531  57.453  52.375  1.00  0.00           H  
ATOM   3833  CG2 THR B 277      58.807  58.864  50.675  1.00  0.00           C  
ATOM   3834 HG21 THR B 277      59.528  58.224  50.166  1.00  0.00           H  
ATOM   3835 HG22 THR B 277      58.264  59.469  49.949  1.00  0.00           H  
ATOM   3836 HG23 THR B 277      59.211  59.758  51.150  1.00  0.00           H  
ATOM   3837  OG1 THR B 277      57.283  59.034  52.486  1.00  0.00           O  
ATOM   3838  HG1 THR B 277      56.889  58.663  53.279  1.00  0.00           H  
ATOM   3839  C   THR B 277      57.852  55.928  50.410  1.00  0.00           C  
ATOM   3840  O   THR B 277      58.278  55.059  51.130  1.00  0.00           O  
ATOM   3841  N   ARG B 278      58.041  56.091  49.069  1.00  0.00           N  
ATOM   3842  H   ARG B 278      57.780  56.990  48.691  1.00  0.00           H  
ATOM   3843  CA  ARG B 278      58.736  55.076  48.164  1.00  0.00           C  
ATOM   3844  HA  ARG B 278      58.492  54.104  48.593  1.00  0.00           H  
ATOM   3845  CB  ARG B 278      58.206  55.278  46.767  1.00  0.00           C  
ATOM   3846  HB2 ARG B 278      58.418  56.219  46.260  1.00  0.00           H  
ATOM   3847  HB3 ARG B 278      58.755  54.630  46.083  1.00  0.00           H  
ATOM   3848  CG  ARG B 278      56.719  54.891  46.596  1.00  0.00           C  
ATOM   3849  HG2 ARG B 278      56.514  53.876  46.938  1.00  0.00           H  
ATOM   3850  HG3 ARG B 278      56.141  55.651  47.122  1.00  0.00           H  
ATOM   3851  CD  ARG B 278      56.457  54.878  45.090  1.00  0.00           C  
ATOM   3852  HD2 ARG B 278      56.850  55.773  44.606  1.00  0.00           H  
ATOM   3853  HD3 ARG B 278      56.874  53.944  44.714  1.00  0.00           H  
ATOM   3854  NE  ARG B 278      54.955  54.764  45.068  1.00  0.00           N  
ATOM   3855  HE  ARG B 278      54.597  53.823  44.985  1.00  0.00           H  
ATOM   3856  CZ  ARG B 278      53.982  55.705  44.975  1.00  0.00           C  
ATOM   3857  NH1 ARG B 278      54.313  57.011  44.969  1.00  0.00           N  
ATOM   3858 HH11 ARG B 278      55.281  57.277  44.859  1.00  0.00           H  
ATOM   3859 HH12 ARG B 278      53.626  57.743  45.087  1.00  0.00           H  
ATOM   3860  NH2 ARG B 278      52.741  55.416  45.072  1.00  0.00           N  
ATOM   3861 HH21 ARG B 278      52.403  54.474  44.931  1.00  0.00           H  
ATOM   3862 HH22 ARG B 278      52.086  56.171  45.216  1.00  0.00           H  
ATOM   3863  C   ARG B 278      60.252  55.236  48.273  1.00  0.00           C  
ATOM   3864  O   ARG B 278      60.875  56.186  48.711  1.00  0.00           O  
ATOM   3865  N   GLY B 279      60.963  54.160  47.986  1.00  0.00           N  
ATOM   3866  H   GLY B 279      60.392  53.496  47.485  1.00  0.00           H  
ATOM   3867  CA  GLY B 279      62.401  53.920  47.943  1.00  0.00           C  
ATOM   3868  HA2 GLY B 279      62.627  52.947  47.508  1.00  0.00           H  
ATOM   3869  HA3 GLY B 279      62.783  54.734  47.327  1.00  0.00           H  
ATOM   3870  C   GLY B 279      63.109  54.042  49.291  1.00  0.00           C  
ATOM   3871  O   GLY B 279      62.629  53.482  50.275  1.00  0.00           O  
ATOM   3872  N   LYS B 280      64.240  54.703  49.386  1.00  0.00           N  
ATOM   3873  H   LYS B 280      64.584  55.083  48.515  1.00  0.00           H  
ATOM   3874  CA  LYS B 280      65.027  54.891  50.590  1.00  0.00           C  
ATOM   3875  HA  LYS B 280      65.208  53.889  50.979  1.00  0.00           H  
ATOM   3876  CB  LYS B 280      66.512  55.117  50.214  1.00  0.00           C  
ATOM   3877  HB2 LYS B 280      66.700  56.104  49.791  1.00  0.00           H  
ATOM   3878  HB3 LYS B 280      67.169  55.154  51.082  1.00  0.00           H  
ATOM   3879  CG  LYS B 280      67.086  54.118  49.166  1.00  0.00           C  
ATOM   3880  HG2 LYS B 280      66.994  53.096  49.534  1.00  0.00           H  
ATOM   3881  HG3 LYS B 280      66.598  54.145  48.191  1.00  0.00           H  
ATOM   3882  CD  LYS B 280      68.639  54.402  49.087  1.00  0.00           C  
ATOM   3883  HD2 LYS B 280      68.754  55.477  48.951  1.00  0.00           H  
ATOM   3884  HD3 LYS B 280      69.099  54.157  50.045  1.00  0.00           H  
ATOM   3885  CE  LYS B 280      69.373  53.675  47.926  1.00  0.00           C  
ATOM   3886  HE2 LYS B 280      68.913  53.894  46.963  1.00  0.00           H  
ATOM   3887  HE3 LYS B 280      70.356  54.136  47.832  1.00  0.00           H  
ATOM   3888  NZ  LYS B 280      69.516  52.136  48.056  1.00  0.00           N  
ATOM   3889  HZ1 LYS B 280      68.631  51.681  48.227  1.00  0.00           H  
ATOM   3890  HZ2 LYS B 280      70.007  51.742  47.267  1.00  0.00           H  
ATOM   3891  HZ3 LYS B 280      70.078  51.972  48.879  1.00  0.00           H  
ATOM   3892  C   LYS B 280      64.491  55.810  51.649  1.00  0.00           C  
ATOM   3893  O   LYS B 280      65.219  56.642  52.145  1.00  0.00           O  
ATOM   3894  N   ALA B 281      63.193  55.764  52.022  1.00  0.00           N  
ATOM   3895  H   ALA B 281      62.681  54.918  51.815  1.00  0.00           H  
ATOM   3896  CA  ALA B 281      62.581  56.681  52.985  1.00  0.00           C  
ATOM   3897  HA  ALA B 281      62.744  57.679  52.578  1.00  0.00           H  
ATOM   3898  CB  ALA B 281      61.229  56.291  53.279  1.00  0.00           C  
ATOM   3899  HB1 ALA B 281      61.319  55.364  53.845  1.00  0.00           H  
ATOM   3900  HB2 ALA B 281      60.752  57.069  53.875  1.00  0.00           H  
ATOM   3901  HB3 ALA B 281      60.555  56.115  52.441  1.00  0.00           H  
ATOM   3902  C   ALA B 281      63.423  56.557  54.336  1.00  0.00           C  
ATOM   3903  O   ALA B 281      63.877  55.411  54.665  1.00  0.00           O  
ATOM   3904  N   LYS B 282      63.497  57.689  55.059  1.00  0.00           N  
ATOM   3905  H   LYS B 282      63.123  58.568  54.733  1.00  0.00           H  
ATOM   3906  CA  LYS B 282      63.931  57.691  56.489  1.00  0.00           C  
ATOM   3907  HA  LYS B 282      64.018  56.694  56.921  1.00  0.00           H  
ATOM   3908  CB  LYS B 282      65.276  58.456  56.540  1.00  0.00           C  
ATOM   3909  HB2 LYS B 282      65.771  58.359  57.506  1.00  0.00           H  
ATOM   3910  HB3 LYS B 282      65.891  57.966  55.785  1.00  0.00           H  
ATOM   3911  CG  LYS B 282      65.248  59.932  56.116  1.00  0.00           C  
ATOM   3912  HG2 LYS B 282      64.564  60.041  55.275  1.00  0.00           H  
ATOM   3913  HG3 LYS B 282      64.847  60.493  56.960  1.00  0.00           H  
ATOM   3914  CD  LYS B 282      66.587  60.519  55.917  1.00  0.00           C  
ATOM   3915  HD2 LYS B 282      67.168  60.488  56.839  1.00  0.00           H  
ATOM   3916  HD3 LYS B 282      67.147  59.806  55.312  1.00  0.00           H  
ATOM   3917  CE  LYS B 282      66.493  61.909  55.407  1.00  0.00           C  
ATOM   3918  HE2 LYS B 282      66.131  61.910  54.379  1.00  0.00           H  
ATOM   3919  HE3 LYS B 282      65.814  62.512  56.009  1.00  0.00           H  
ATOM   3920  NZ  LYS B 282      67.829  62.392  55.306  1.00  0.00           N  
ATOM   3921  HZ1 LYS B 282      68.379  61.967  54.573  1.00  0.00           H  
ATOM   3922  HZ2 LYS B 282      67.820  63.320  54.907  1.00  0.00           H  
ATOM   3923  HZ3 LYS B 282      68.328  62.222  56.168  1.00  0.00           H  
ATOM   3924  C   LYS B 282      62.822  58.426  57.311  1.00  0.00           C  
ATOM   3925  O   LYS B 282      62.009  59.184  56.843  1.00  0.00           O  
ATOM   3926  N   VAL B 283      62.761  58.126  58.607  1.00  0.00           N  
ATOM   3927  H   VAL B 283      63.383  57.498  59.095  1.00  0.00           H  
ATOM   3928  CA  VAL B 283      61.724  58.735  59.533  1.00  0.00           C  
ATOM   3929  HA  VAL B 283      60.839  58.684  58.900  1.00  0.00           H  
ATOM   3930  CB  VAL B 283      61.516  57.966  60.817  1.00  0.00           C  
ATOM   3931  HB  VAL B 283      61.533  56.889  60.652  1.00  0.00           H  
ATOM   3932  CG1 VAL B 283      62.477  58.201  62.015  1.00  0.00           C  
ATOM   3933 HG11 VAL B 283      63.516  58.009  61.746  1.00  0.00           H  
ATOM   3934 HG12 VAL B 283      62.302  59.207  62.394  1.00  0.00           H  
ATOM   3935 HG13 VAL B 283      62.033  57.613  62.819  1.00  0.00           H  
ATOM   3936  CG2 VAL B 283      60.073  58.350  61.325  1.00  0.00           C  
ATOM   3937 HG21 VAL B 283      59.788  57.804  62.225  1.00  0.00           H  
ATOM   3938 HG22 VAL B 283      60.069  59.397  61.629  1.00  0.00           H  
ATOM   3939 HG23 VAL B 283      59.436  58.189  60.455  1.00  0.00           H  
ATOM   3940  C   VAL B 283      61.943  60.218  59.786  1.00  0.00           C  
ATOM   3941  O   VAL B 283      61.006  61.013  59.953  1.00  0.00           O  
ATOM   3942  N   THR B 284      63.216  60.591  59.633  1.00  0.00           N  
ATOM   3943  H   THR B 284      63.861  59.884  59.310  1.00  0.00           H  
ATOM   3944  CA  THR B 284      63.644  62.017  59.800  1.00  0.00           C  
ATOM   3945  HA  THR B 284      63.162  62.350  60.719  1.00  0.00           H  
ATOM   3946  CB  THR B 284      65.142  61.978  60.127  1.00  0.00           C  
ATOM   3947  HB  THR B 284      65.541  62.991  60.168  1.00  0.00           H  
ATOM   3948  CG2 THR B 284      65.317  61.394  61.548  1.00  0.00           C  
ATOM   3949 HG21 THR B 284      64.582  61.842  62.217  1.00  0.00           H  
ATOM   3950 HG22 THR B 284      64.935  60.374  61.575  1.00  0.00           H  
ATOM   3951 HG23 THR B 284      66.377  61.435  61.799  1.00  0.00           H  
ATOM   3952  OG1 THR B 284      65.913  61.160  59.222  1.00  0.00           O  
ATOM   3953  HG1 THR B 284      66.709  61.593  58.904  1.00  0.00           H  
ATOM   3954  C   THR B 284      63.273  62.990  58.652  1.00  0.00           C  
ATOM   3955  O   THR B 284      63.933  64.001  58.490  1.00  0.00           O  
ATOM   3956  N   GLY B 285      62.426  62.565  57.714  1.00  0.00           N  
ATOM   3957  H   GLY B 285      62.015  61.673  57.950  1.00  0.00           H  
ATOM   3958  CA  GLY B 285      61.881  63.350  56.575  1.00  0.00           C  
ATOM   3959  HA2 GLY B 285      62.697  63.790  56.002  1.00  0.00           H  
ATOM   3960  HA3 GLY B 285      61.226  62.772  55.923  1.00  0.00           H  
ATOM   3961  C   GLY B 285      61.030  64.550  56.985  1.00  0.00           C  
ATOM   3962  O   GLY B 285      60.892  64.933  58.136  1.00  0.00           O  
ATOM   3963  N   ARG B 286      60.497  65.271  55.976  1.00  0.00           N  
ATOM   3964  H   ARG B 286      60.680  65.077  55.002  1.00  0.00           H  
ATOM   3965  CA  ARG B 286      59.531  66.394  56.082  1.00  0.00           C  
ATOM   3966  HA  ARG B 286      59.196  66.472  57.116  1.00  0.00           H  
ATOM   3967  CB  ARG B 286      60.208  67.695  55.820  1.00  0.00           C  
ATOM   3968  HB2 ARG B 286      59.428  68.434  56.004  1.00  0.00           H  
ATOM   3969  HB3 ARG B 286      61.001  67.702  56.568  1.00  0.00           H  
ATOM   3970  CG  ARG B 286      60.821  67.818  54.418  1.00  0.00           C  
ATOM   3971  HG2 ARG B 286      61.436  66.927  54.288  1.00  0.00           H  
ATOM   3972  HG3 ARG B 286      59.936  67.839  53.782  1.00  0.00           H  
ATOM   3973  CD  ARG B 286      61.643  69.142  54.415  1.00  0.00           C  
ATOM   3974  HD2 ARG B 286      60.905  69.838  54.814  1.00  0.00           H  
ATOM   3975  HD3 ARG B 286      62.647  69.149  54.838  1.00  0.00           H  
ATOM   3976  NE  ARG B 286      61.844  69.643  53.066  1.00  0.00           N  
ATOM   3977  HE  ARG B 286      62.115  68.972  52.362  1.00  0.00           H  
ATOM   3978  CZ  ARG B 286      61.949  70.886  52.663  1.00  0.00           C  
ATOM   3979  NH1 ARG B 286      61.838  71.842  53.551  1.00  0.00           N  
ATOM   3980 HH11 ARG B 286      61.655  71.569  54.506  1.00  0.00           H  
ATOM   3981 HH12 ARG B 286      61.913  72.824  53.328  1.00  0.00           H  
ATOM   3982  NH2 ARG B 286      62.339  71.152  51.470  1.00  0.00           N  
ATOM   3983 HH21 ARG B 286      62.634  70.359  50.919  1.00  0.00           H  
ATOM   3984 HH22 ARG B 286      62.315  72.092  51.102  1.00  0.00           H  
ATOM   3985  C   ARG B 286      58.332  66.151  55.099  1.00  0.00           C  
ATOM   3986  O   ARG B 286      58.563  65.673  54.004  1.00  0.00           O  
ATOM   3987  N   TRP B 287      57.095  66.462  55.483  1.00  0.00           N  
ATOM   3988  H   TRP B 287      56.956  66.617  56.471  1.00  0.00           H  
ATOM   3989  CA  TRP B 287      55.911  65.938  54.727  1.00  0.00           C  
ATOM   3990  HA  TRP B 287      56.051  66.092  53.657  1.00  0.00           H  
ATOM   3991  CB  TRP B 287      55.557  64.541  55.133  1.00  0.00           C  
ATOM   3992  HB2 TRP B 287      55.305  64.584  56.192  1.00  0.00           H  
ATOM   3993  HB3 TRP B 287      54.619  64.267  54.651  1.00  0.00           H  
ATOM   3994  CG  TRP B 287      56.418  63.449  54.886  1.00  0.00           C  
ATOM   3995  CD1 TRP B 287      56.517  62.728  53.714  1.00  0.00           C  
ATOM   3996  HD1 TRP B 287      56.040  62.982  52.778  1.00  0.00           H  
ATOM   3997  NE1 TRP B 287      57.532  61.731  53.823  1.00  0.00           N  
ATOM   3998  HE1 TRP B 287      57.717  61.048  53.103  1.00  0.00           H  
ATOM   3999  CE2 TRP B 287      57.989  61.725  55.127  1.00  0.00           C  
ATOM   4000  CZ2 TRP B 287      58.857  60.839  55.840  1.00  0.00           C  
ATOM   4001  HZ2 TRP B 287      59.209  60.036  55.209  1.00  0.00           H  
ATOM   4002  CH2 TRP B 287      59.272  61.126  57.085  1.00  0.00           C  
ATOM   4003  HH2 TRP B 287      60.000  60.513  57.598  1.00  0.00           H  
ATOM   4004  CZ3 TRP B 287      58.607  62.221  57.817  1.00  0.00           C  
ATOM   4005  HZ3 TRP B 287      58.794  62.428  58.860  1.00  0.00           H  
ATOM   4006  CE3 TRP B 287      57.773  63.103  57.129  1.00  0.00           C  
ATOM   4007  HE3 TRP B 287      57.289  63.874  57.710  1.00  0.00           H  
ATOM   4008  CD2 TRP B 287      57.393  62.840  55.783  1.00  0.00           C  
ATOM   4009  C   TRP B 287      54.715  66.905  55.009  1.00  0.00           C  
ATOM   4010  O   TRP B 287      54.731  67.715  55.902  1.00  0.00           O  
ATOM   4011  N   LYS B 288      53.729  66.926  54.067  1.00  0.00           N  
ATOM   4012  H   LYS B 288      53.815  66.293  53.285  1.00  0.00           H  
ATOM   4013  CA  LYS B 288      52.503  67.750  54.109  1.00  0.00           C  
ATOM   4014  HA  LYS B 288      52.716  68.784  54.380  1.00  0.00           H  
ATOM   4015  CB  LYS B 288      51.810  67.656  52.746  1.00  0.00           C  
ATOM   4016  HB2 LYS B 288      51.764  66.637  52.362  1.00  0.00           H  
ATOM   4017  HB3 LYS B 288      50.819  68.098  52.844  1.00  0.00           H  
ATOM   4018  CG  LYS B 288      52.499  68.485  51.691  1.00  0.00           C  
ATOM   4019  HG2 LYS B 288      52.269  69.550  51.738  1.00  0.00           H  
ATOM   4020  HG3 LYS B 288      53.565  68.281  51.798  1.00  0.00           H  
ATOM   4021  CD  LYS B 288      52.269  67.920  50.252  1.00  0.00           C  
ATOM   4022  HD2 LYS B 288      52.317  66.831  50.227  1.00  0.00           H  
ATOM   4023  HD3 LYS B 288      51.263  68.191  49.931  1.00  0.00           H  
ATOM   4024  CE  LYS B 288      53.240  68.538  49.299  1.00  0.00           C  
ATOM   4025  HE2 LYS B 288      52.895  68.278  48.298  1.00  0.00           H  
ATOM   4026  HE3 LYS B 288      53.137  69.619  49.392  1.00  0.00           H  
ATOM   4027  NZ  LYS B 288      54.639  68.198  49.514  1.00  0.00           N  
ATOM   4028  HZ1 LYS B 288      55.057  68.770  50.234  1.00  0.00           H  
ATOM   4029  HZ2 LYS B 288      54.800  67.212  49.658  1.00  0.00           H  
ATOM   4030  HZ3 LYS B 288      55.207  68.308  48.687  1.00  0.00           H  
ATOM   4031  C   LYS B 288      51.672  67.307  55.249  1.00  0.00           C  
ATOM   4032  O   LYS B 288      51.270  66.150  55.234  1.00  0.00           O  
ATOM   4033  OXT LYS B 288      51.424  68.224  56.115  1.00  0.00           O  
TER    4034      LYS   288 
ATOM   4034  N   MET C   0     106.004  68.875  70.902  1.00  0.00           N  
ATOM   4035  H1  MET C   0     105.167  68.332  71.063  1.00  0.00           H  
ATOM   4036  H2  MET C   0     105.696  69.835  70.842  1.00  0.00           H  
ATOM   4037  H3  MET C   0     106.224  68.570  69.964  1.00  0.00           H  
ATOM   4038  CA  MET C   0     107.139  68.608  71.817  1.00  0.00           C  
ATOM   4039  HA  MET C   0     107.818  69.395  71.492  1.00  0.00           H  
ATOM   4040  CB  MET C   0     106.714  68.718  73.301  1.00  0.00           C  
ATOM   4041  HB2 MET C   0     106.165  69.638  73.504  1.00  0.00           H  
ATOM   4042  HB3 MET C   0     105.968  67.968  73.562  1.00  0.00           H  
ATOM   4043  CG  MET C   0     107.893  68.492  74.239  1.00  0.00           C  
ATOM   4044  HG2 MET C   0     108.436  67.573  74.020  1.00  0.00           H  
ATOM   4045  HG3 MET C   0     108.625  69.289  74.107  1.00  0.00           H  
ATOM   4046  SD  MET C   0     107.271  68.419  75.983  1.00  0.00           S  
ATOM   4047  CE  MET C   0     106.844  66.698  75.851  1.00  0.00           C  
ATOM   4048  HE1 MET C   0     105.960  66.640  75.215  1.00  0.00           H  
ATOM   4049  HE2 MET C   0     107.771  66.230  75.519  1.00  0.00           H  
ATOM   4050  HE3 MET C   0     106.650  66.387  76.878  1.00  0.00           H  
ATOM   4051  C   MET C   0     107.875  67.291  71.424  1.00  0.00           C  
ATOM   4052  O   MET C   0     109.070  67.259  71.117  1.00  0.00           O  
ATOM   4053  N   ALA C   1     107.213  66.180  71.573  1.00  0.00           N  
ATOM   4054  H   ALA C   1     106.234  66.221  71.820  1.00  0.00           H  
ATOM   4055  CA  ALA C   1     107.809  64.855  71.504  1.00  0.00           C  
ATOM   4056  HA  ALA C   1     108.720  64.788  72.099  1.00  0.00           H  
ATOM   4057  CB  ALA C   1     106.725  63.963  72.149  1.00  0.00           C  
ATOM   4058  HB1 ALA C   1     105.881  63.897  71.462  1.00  0.00           H  
ATOM   4059  HB2 ALA C   1     107.060  62.932  72.257  1.00  0.00           H  
ATOM   4060  HB3 ALA C   1     106.330  64.323  73.099  1.00  0.00           H  
ATOM   4061  C   ALA C   1     108.345  64.389  70.044  1.00  0.00           C  
ATOM   4062  O   ALA C   1     109.039  63.386  69.895  1.00  0.00           O  
ATOM   4063  N   ASP C   2     108.032  65.184  69.060  1.00  0.00           N  
ATOM   4064  H   ASP C   2     107.491  65.998  69.315  1.00  0.00           H  
ATOM   4065  CA  ASP C   2     108.702  65.306  67.754  1.00  0.00           C  
ATOM   4066  HA  ASP C   2     108.769  64.298  67.346  1.00  0.00           H  
ATOM   4067  CB  ASP C   2     107.733  66.118  66.980  1.00  0.00           C  
ATOM   4068  HB2 ASP C   2     108.044  66.188  65.937  1.00  0.00           H  
ATOM   4069  HB3 ASP C   2     106.733  65.685  67.018  1.00  0.00           H  
ATOM   4070  CG  ASP C   2     107.516  67.544  67.531  1.00  0.00           C  
ATOM   4071  OD1 ASP C   2     106.707  67.654  68.450  1.00  0.00           O  
ATOM   4072  OD2 ASP C   2     107.988  68.552  66.957  1.00  0.00           O  
ATOM   4073  C   ASP C   2     110.139  65.942  67.736  1.00  0.00           C  
ATOM   4074  O   ASP C   2     110.619  66.202  66.651  1.00  0.00           O  
ATOM   4075  N   GLY C   3     110.692  66.199  68.836  1.00  0.00           N  
ATOM   4076  H   GLY C   3     110.195  65.897  69.662  1.00  0.00           H  
ATOM   4077  CA  GLY C   3     112.038  66.840  69.004  1.00  0.00           C  
ATOM   4078  HA2 GLY C   3     112.495  66.625  69.969  1.00  0.00           H  
ATOM   4079  HA3 GLY C   3     112.709  66.505  68.213  1.00  0.00           H  
ATOM   4080  C   GLY C   3     111.938  68.368  68.958  1.00  0.00           C  
ATOM   4081  O   GLY C   3     112.678  68.980  68.144  1.00  0.00           O  
ATOM   4082  N   SER C   4     111.046  68.974  69.735  1.00  0.00           N  
ATOM   4083  H   SER C   4     110.489  68.376  70.328  1.00  0.00           H  
ATOM   4084  CA  SER C   4     110.739  70.439  69.829  1.00  0.00           C  
ATOM   4085  HA  SER C   4     111.520  71.101  69.454  1.00  0.00           H  
ATOM   4086  CB  SER C   4     109.589  70.720  68.862  1.00  0.00           C  
ATOM   4087  HB2 SER C   4     109.291  71.768  68.818  1.00  0.00           H  
ATOM   4088  HB3 SER C   4     109.846  70.503  67.825  1.00  0.00           H  
ATOM   4089  OG  SER C   4     108.485  69.959  69.345  1.00  0.00           O  
ATOM   4090  HG  SER C   4     108.154  69.528  68.554  1.00  0.00           H  
ATOM   4091  C   SER C   4     110.307  70.912  71.258  1.00  0.00           C  
ATOM   4092  O   SER C   4     110.411  70.154  72.258  1.00  0.00           O  
ATOM   4093  N   SER C   5     110.051  72.256  71.382  1.00  0.00           N  
ATOM   4094  H   SER C   5     109.913  72.839  70.569  1.00  0.00           H  
ATOM   4095  CA  SER C   5     109.697  72.862  72.629  1.00  0.00           C  
ATOM   4096  HA  SER C   5     110.567  72.737  73.273  1.00  0.00           H  
ATOM   4097  CB  SER C   5     109.521  74.347  72.315  1.00  0.00           C  
ATOM   4098  HB2 SER C   5     110.417  74.772  71.861  1.00  0.00           H  
ATOM   4099  HB3 SER C   5     108.607  74.590  71.773  1.00  0.00           H  
ATOM   4100  OG  SER C   5     109.445  75.039  73.641  1.00  0.00           O  
ATOM   4101  HG  SER C   5     110.364  75.022  73.918  1.00  0.00           H  
ATOM   4102  C   SER C   5     108.398  72.307  73.238  1.00  0.00           C  
ATOM   4103  O   SER C   5     107.485  71.899  72.562  1.00  0.00           O  
ATOM   4104  N   ASP C   6     108.259  72.301  74.601  1.00  0.00           N  
ATOM   4105  H   ASP C   6     109.025  72.699  75.126  1.00  0.00           H  
ATOM   4106  CA  ASP C   6     107.040  72.022  75.349  1.00  0.00           C  
ATOM   4107  HA  ASP C   6     106.592  71.109  74.955  1.00  0.00           H  
ATOM   4108  CB  ASP C   6     107.181  71.955  76.837  1.00  0.00           C  
ATOM   4109  HB2 ASP C   6     106.208  71.657  77.227  1.00  0.00           H  
ATOM   4110  HB3 ASP C   6     107.855  71.113  76.997  1.00  0.00           H  
ATOM   4111  CG  ASP C   6     107.781  73.187  77.496  1.00  0.00           C  
ATOM   4112  OD1 ASP C   6     108.687  73.854  77.076  1.00  0.00           O  
ATOM   4113  OD2 ASP C   6     107.353  73.429  78.709  1.00  0.00           O  
ATOM   4114  C   ASP C   6     105.924  73.112  75.043  1.00  0.00           C  
ATOM   4115  O   ASP C   6     104.765  72.731  74.883  1.00  0.00           O  
ATOM   4116  N   ALA C   7     106.366  74.330  74.651  1.00  0.00           N  
ATOM   4117  H   ALA C   7     107.362  74.493  74.624  1.00  0.00           H  
ATOM   4118  CA  ALA C   7     105.569  75.326  73.939  1.00  0.00           C  
ATOM   4119  HA  ALA C   7     104.740  75.655  74.566  1.00  0.00           H  
ATOM   4120  CB  ALA C   7     106.524  76.489  73.585  1.00  0.00           C  
ATOM   4121  HB1 ALA C   7     107.112  76.195  72.716  1.00  0.00           H  
ATOM   4122  HB2 ALA C   7     105.966  77.414  73.440  1.00  0.00           H  
ATOM   4123  HB3 ALA C   7     107.208  76.618  74.425  1.00  0.00           H  
ATOM   4124  C   ALA C   7     104.851  74.806  72.647  1.00  0.00           C  
ATOM   4125  O   ALA C   7     103.736  75.257  72.184  1.00  0.00           O  
ATOM   4126  N   ALA C   8     105.506  73.871  71.912  1.00  0.00           N  
ATOM   4127  H   ALA C   8     106.359  73.472  72.279  1.00  0.00           H  
ATOM   4128  CA  ALA C   8     104.950  73.317  70.620  1.00  0.00           C  
ATOM   4129  HA  ALA C   8     104.317  74.050  70.121  1.00  0.00           H  
ATOM   4130  CB  ALA C   8     106.088  73.020  69.524  1.00  0.00           C  
ATOM   4131  HB1 ALA C   8     105.720  72.538  68.618  1.00  0.00           H  
ATOM   4132  HB2 ALA C   8     106.630  73.940  69.305  1.00  0.00           H  
ATOM   4133  HB3 ALA C   8     106.766  72.438  70.147  1.00  0.00           H  
ATOM   4134  C   ALA C   8     104.107  72.087  70.773  1.00  0.00           C  
ATOM   4135  O   ALA C   8     104.627  71.132  71.407  1.00  0.00           O  
ATOM   4136  N   ARG C   9     102.880  71.909  70.204  1.00  0.00           N  
ATOM   4137  H   ARG C   9     102.394  72.740  69.899  1.00  0.00           H  
ATOM   4138  CA  ARG C   9     102.137  70.617  69.914  1.00  0.00           C  
ATOM   4139  HA  ARG C   9     102.234  70.057  70.844  1.00  0.00           H  
ATOM   4140  CB  ARG C   9     100.628  70.799  69.538  1.00  0.00           C  
ATOM   4141  HB2 ARG C   9     100.527  71.693  68.924  1.00  0.00           H  
ATOM   4142  HB3 ARG C   9     100.197  69.848  69.224  1.00  0.00           H  
ATOM   4143  CG  ARG C   9      99.773  71.057  70.881  1.00  0.00           C  
ATOM   4144  HG2 ARG C   9      99.624  70.204  71.543  1.00  0.00           H  
ATOM   4145  HG3 ARG C   9     100.295  71.840  71.431  1.00  0.00           H  
ATOM   4146  CD  ARG C   9      98.442  71.648  70.535  1.00  0.00           C  
ATOM   4147  HD2 ARG C   9      98.589  72.623  70.070  1.00  0.00           H  
ATOM   4148  HD3 ARG C   9      97.906  71.040  69.806  1.00  0.00           H  
ATOM   4149  NE  ARG C   9      97.752  71.748  71.871  1.00  0.00           N  
ATOM   4150  HE  ARG C   9      97.303  70.936  72.268  1.00  0.00           H  
ATOM   4151  CZ  ARG C   9      97.843  72.802  72.619  1.00  0.00           C  
ATOM   4152  NH1 ARG C   9      98.593  73.834  72.291  1.00  0.00           N  
ATOM   4153 HH11 ARG C   9      99.042  73.978  71.398  1.00  0.00           H  
ATOM   4154 HH12 ARG C   9      98.713  74.549  72.994  1.00  0.00           H  
ATOM   4155  NH2 ARG C   9      97.131  72.896  73.680  1.00  0.00           N  
ATOM   4156 HH21 ARG C   9      96.804  72.008  74.031  1.00  0.00           H  
ATOM   4157 HH22 ARG C   9      97.225  73.796  74.130  1.00  0.00           H  
ATOM   4158  C   ARG C   9     102.784  69.793  68.826  1.00  0.00           C  
ATOM   4159  O   ARG C   9     103.713  70.258  68.108  1.00  0.00           O  
ATOM   4160  N   GLU C  10     102.674  68.524  68.834  1.00  0.00           N  
ATOM   4161  H   GLU C  10     102.011  68.241  69.542  1.00  0.00           H  
ATOM   4162  CA  GLU C  10     103.142  67.580  67.841  1.00  0.00           C  
ATOM   4163  HA  GLU C  10     104.222  67.725  67.828  1.00  0.00           H  
ATOM   4164  CB  GLU C  10     102.859  66.097  68.262  1.00  0.00           C  
ATOM   4165  HB2 GLU C  10     101.812  66.048  68.559  1.00  0.00           H  
ATOM   4166  HB3 GLU C  10     103.103  65.444  67.424  1.00  0.00           H  
ATOM   4167  CG  GLU C  10     103.617  65.551  69.434  1.00  0.00           C  
ATOM   4168  HG2 GLU C  10     103.352  64.513  69.637  1.00  0.00           H  
ATOM   4169  HG3 GLU C  10     104.661  65.533  69.123  1.00  0.00           H  
ATOM   4170  CD  GLU C  10     103.476  66.477  70.731  1.00  0.00           C  
ATOM   4171  OE1 GLU C  10     104.531  66.667  71.352  1.00  0.00           O  
ATOM   4172  OE2 GLU C  10     102.345  66.880  71.157  1.00  0.00           O  
ATOM   4173  C   GLU C  10     102.549  67.913  66.406  1.00  0.00           C  
ATOM   4174  O   GLU C  10     101.601  68.644  66.143  1.00  0.00           O  
ATOM   4175  N   PRO C  11     103.213  67.353  65.397  1.00  0.00           N  
ATOM   4176  CD  PRO C  11     104.432  66.532  65.468  1.00  0.00           C  
ATOM   4177  HD2 PRO C  11     104.191  65.481  65.628  1.00  0.00           H  
ATOM   4178  HD3 PRO C  11     105.126  66.909  66.219  1.00  0.00           H  
ATOM   4179  CG  PRO C  11     105.061  66.596  64.002  1.00  0.00           C  
ATOM   4180  HG2 PRO C  11     105.607  65.658  63.899  1.00  0.00           H  
ATOM   4181  HG3 PRO C  11     105.668  67.480  63.805  1.00  0.00           H  
ATOM   4182  CB  PRO C  11     103.794  66.759  63.133  1.00  0.00           C  
ATOM   4183  HB2 PRO C  11     103.378  65.794  62.844  1.00  0.00           H  
ATOM   4184  HB3 PRO C  11     104.097  67.278  62.224  1.00  0.00           H  
ATOM   4185  CA  PRO C  11     102.787  67.543  64.000  1.00  0.00           C  
ATOM   4186  HA  PRO C  11     102.729  68.602  63.748  1.00  0.00           H  
ATOM   4187  C   PRO C  11     101.403  66.925  63.675  1.00  0.00           C  
ATOM   4188  O   PRO C  11     100.998  65.937  64.355  1.00  0.00           O  
ATOM   4189  N   ARG C  12     100.543  67.576  62.910  1.00  0.00           N  
ATOM   4190  H   ARG C  12     100.834  68.483  62.576  1.00  0.00           H  
ATOM   4191  CA  ARG C  12      99.116  67.184  62.798  1.00  0.00           C  
ATOM   4192  HA  ARG C  12      98.748  66.841  63.764  1.00  0.00           H  
ATOM   4193  CB  ARG C  12      98.328  68.360  62.116  1.00  0.00           C  
ATOM   4194  HB2 ARG C  12      98.415  69.191  62.815  1.00  0.00           H  
ATOM   4195  HB3 ARG C  12      98.906  68.662  61.242  1.00  0.00           H  
ATOM   4196  CG  ARG C  12      96.817  68.168  61.826  1.00  0.00           C  
ATOM   4197  HG2 ARG C  12      96.609  67.280  61.229  1.00  0.00           H  
ATOM   4198  HG3 ARG C  12      96.191  68.069  62.712  1.00  0.00           H  
ATOM   4199  CD  ARG C  12      96.202  69.347  61.018  1.00  0.00           C  
ATOM   4200  HD2 ARG C  12      96.759  70.234  61.321  1.00  0.00           H  
ATOM   4201  HD3 ARG C  12      96.294  69.159  59.948  1.00  0.00           H  
ATOM   4202  NE  ARG C  12      94.775  69.537  61.418  1.00  0.00           N  
ATOM   4203  HE  ARG C  12      94.378  69.051  62.210  1.00  0.00           H  
ATOM   4204  CZ  ARG C  12      93.779  70.123  60.738  1.00  0.00           C  
ATOM   4205  NH1 ARG C  12      94.049  70.946  59.728  1.00  0.00           N  
ATOM   4206 HH11 ARG C  12      94.995  71.023  59.383  1.00  0.00           H  
ATOM   4207 HH12 ARG C  12      93.264  71.487  59.394  1.00  0.00           H  
ATOM   4208  NH2 ARG C  12      92.543  69.954  61.083  1.00  0.00           N  
ATOM   4209 HH21 ARG C  12      92.380  69.224  61.762  1.00  0.00           H  
ATOM   4210 HH22 ARG C  12      91.813  70.272  60.462  1.00  0.00           H  
ATOM   4211  C   ARG C  12      99.028  65.978  61.864  1.00  0.00           C  
ATOM   4212  O   ARG C  12      99.743  65.880  60.901  1.00  0.00           O  
ATOM   4213  N   PRO C  13      98.173  64.980  62.145  1.00  0.00           N  
ATOM   4214  CD  PRO C  13      97.232  64.819  63.303  1.00  0.00           C  
ATOM   4215  HD2 PRO C  13      96.482  65.602  63.186  1.00  0.00           H  
ATOM   4216  HD3 PRO C  13      97.818  64.797  64.221  1.00  0.00           H  
ATOM   4217  CG  PRO C  13      96.412  63.573  63.087  1.00  0.00           C  
ATOM   4218  HG2 PRO C  13      95.542  63.916  62.526  1.00  0.00           H  
ATOM   4219  HG3 PRO C  13      96.041  63.057  63.972  1.00  0.00           H  
ATOM   4220  CB  PRO C  13      97.241  62.701  62.233  1.00  0.00           C  
ATOM   4221  HB2 PRO C  13      96.797  61.954  61.575  1.00  0.00           H  
ATOM   4222  HB3 PRO C  13      97.856  62.177  62.965  1.00  0.00           H  
ATOM   4223  CA  PRO C  13      98.157  63.588  61.488  1.00  0.00           C  
ATOM   4224  HA  PRO C  13      99.169  63.225  61.668  1.00  0.00           H  
ATOM   4225  C   PRO C  13      97.797  63.760  60.023  1.00  0.00           C  
ATOM   4226  O   PRO C  13      97.077  64.719  59.664  1.00  0.00           O  
ATOM   4227  N   ALA C  14      98.233  62.849  59.115  1.00  0.00           N  
ATOM   4228  H   ALA C  14      98.785  62.063  59.429  1.00  0.00           H  
ATOM   4229  CA  ALA C  14      98.074  63.045  57.699  1.00  0.00           C  
ATOM   4230  HA  ALA C  14      98.247  64.107  57.527  1.00  0.00           H  
ATOM   4231  CB  ALA C  14      98.950  62.178  56.795  1.00  0.00           C  
ATOM   4232  HB1 ALA C  14      99.988  62.344  57.082  1.00  0.00           H  
ATOM   4233  HB2 ALA C  14      98.892  61.117  57.037  1.00  0.00           H  
ATOM   4234  HB3 ALA C  14      98.733  62.319  55.736  1.00  0.00           H  
ATOM   4235  C   ALA C  14      96.559  62.961  57.287  1.00  0.00           C  
ATOM   4236  O   ALA C  14      95.851  62.049  57.685  1.00  0.00           O  
ATOM   4237  N   PRO C  15      96.050  63.916  56.471  1.00  0.00           N  
ATOM   4238  CD  PRO C  15      96.772  64.940  55.802  1.00  0.00           C  
ATOM   4239  HD2 PRO C  15      97.597  64.647  55.154  1.00  0.00           H  
ATOM   4240  HD3 PRO C  15      97.140  65.693  56.499  1.00  0.00           H  
ATOM   4241  CG  PRO C  15      95.829  65.573  54.798  1.00  0.00           C  
ATOM   4242  HG2 PRO C  15      95.746  65.132  53.805  1.00  0.00           H  
ATOM   4243  HG3 PRO C  15      96.171  66.588  54.597  1.00  0.00           H  
ATOM   4244  CB  PRO C  15      94.448  65.471  55.479  1.00  0.00           C  
ATOM   4245  HB2 PRO C  15      93.617  65.446  54.774  1.00  0.00           H  
ATOM   4246  HB3 PRO C  15      94.236  66.207  56.254  1.00  0.00           H  
ATOM   4247  CA  PRO C  15      94.633  64.086  56.211  1.00  0.00           C  
ATOM   4248  HA  PRO C  15      94.126  64.123  57.175  1.00  0.00           H  
ATOM   4249  C   PRO C  15      94.049  62.936  55.441  1.00  0.00           C  
ATOM   4250  O   PRO C  15      94.685  62.424  54.503  1.00  0.00           O  
ATOM   4251  N   ALA C  16      92.819  62.459  55.775  1.00  0.00           N  
ATOM   4252  H   ALA C  16      92.409  62.923  56.574  1.00  0.00           H  
ATOM   4253  CA  ALA C  16      92.112  61.489  54.946  1.00  0.00           C  
ATOM   4254  HA  ALA C  16      92.636  61.373  53.997  1.00  0.00           H  
ATOM   4255  CB  ALA C  16      92.082  60.152  55.801  1.00  0.00           C  
ATOM   4256  HB1 ALA C  16      91.331  60.168  56.591  1.00  0.00           H  
ATOM   4257  HB2 ALA C  16      91.736  59.369  55.126  1.00  0.00           H  
ATOM   4258  HB3 ALA C  16      93.104  59.990  56.142  1.00  0.00           H  
ATOM   4259  C   ALA C  16      90.678  61.886  54.468  1.00  0.00           C  
ATOM   4260  O   ALA C  16      90.036  62.638  55.245  1.00  0.00           O  
ATOM   4261  N   PRO C  17      90.152  61.406  53.312  1.00  0.00           N  
ATOM   4262  CD  PRO C  17      90.779  60.495  52.418  1.00  0.00           C  
ATOM   4263  HD2 PRO C  17      91.093  59.651  53.031  1.00  0.00           H  
ATOM   4264  HD3 PRO C  17      91.641  61.064  52.069  1.00  0.00           H  
ATOM   4265  CG  PRO C  17      89.740  60.145  51.294  1.00  0.00           C  
ATOM   4266  HG2 PRO C  17      89.284  59.165  51.431  1.00  0.00           H  
ATOM   4267  HG3 PRO C  17      90.351  60.146  50.391  1.00  0.00           H  
ATOM   4268  CB  PRO C  17      88.740  61.304  51.402  1.00  0.00           C  
ATOM   4269  HB2 PRO C  17      87.734  61.067  51.056  1.00  0.00           H  
ATOM   4270  HB3 PRO C  17      89.050  62.215  50.890  1.00  0.00           H  
ATOM   4271  CA  PRO C  17      88.780  61.753  52.875  1.00  0.00           C  
ATOM   4272  HA  PRO C  17      88.644  62.830  52.977  1.00  0.00           H  
ATOM   4273  C   PRO C  17      87.652  61.031  53.677  1.00  0.00           C  
ATOM   4274  O   PRO C  17      86.806  60.294  53.193  1.00  0.00           O  
ATOM   4275  N   ILE C  18      87.667  61.345  54.987  1.00  0.00           N  
ATOM   4276  H   ILE C  18      88.435  61.939  55.265  1.00  0.00           H  
ATOM   4277  CA  ILE C  18      86.632  61.027  55.976  1.00  0.00           C  
ATOM   4278  HA  ILE C  18      86.514  59.945  56.047  1.00  0.00           H  
ATOM   4279  CB  ILE C  18      87.022  61.549  57.320  1.00  0.00           C  
ATOM   4280  HB  ILE C  18      87.327  62.590  57.212  1.00  0.00           H  
ATOM   4281  CG2 ILE C  18      85.879  61.365  58.378  1.00  0.00           C  
ATOM   4282 HG21 ILE C  18      86.218  61.658  59.371  1.00  0.00           H  
ATOM   4283 HG22 ILE C  18      85.062  62.056  58.171  1.00  0.00           H  
ATOM   4284 HG23 ILE C  18      85.416  60.378  58.362  1.00  0.00           H  
ATOM   4285  CG1 ILE C  18      88.249  60.840  57.889  1.00  0.00           C  
ATOM   4286 HG12 ILE C  18      88.742  61.516  58.587  1.00  0.00           H  
ATOM   4287 HG13 ILE C  18      89.013  60.739  57.118  1.00  0.00           H  
ATOM   4288  CD1 ILE C  18      88.153  59.459  58.499  1.00  0.00           C  
ATOM   4289 HD11 ILE C  18      89.126  58.986  58.367  1.00  0.00           H  
ATOM   4290 HD12 ILE C  18      87.952  59.645  59.554  1.00  0.00           H  
ATOM   4291 HD13 ILE C  18      87.389  58.911  57.947  1.00  0.00           H  
ATOM   4292  C   ILE C  18      85.190  61.519  55.515  1.00  0.00           C  
ATOM   4293  O   ILE C  18      84.170  60.922  55.937  1.00  0.00           O  
ATOM   4294  N   ARG C  19      85.016  62.525  54.702  1.00  0.00           N  
ATOM   4295  H   ARG C  19      85.728  63.187  54.428  1.00  0.00           H  
ATOM   4296  CA  ARG C  19      83.680  63.004  54.309  1.00  0.00           C  
ATOM   4297  HA  ARG C  19      83.032  63.124  55.178  1.00  0.00           H  
ATOM   4298  CB  ARG C  19      83.829  64.419  53.636  1.00  0.00           C  
ATOM   4299  HB2 ARG C  19      82.801  64.705  53.416  1.00  0.00           H  
ATOM   4300  HB3 ARG C  19      84.208  65.073  54.422  1.00  0.00           H  
ATOM   4301  CG  ARG C  19      84.701  64.511  52.359  1.00  0.00           C  
ATOM   4302  HG2 ARG C  19      85.767  64.386  52.548  1.00  0.00           H  
ATOM   4303  HG3 ARG C  19      84.486  63.695  51.670  1.00  0.00           H  
ATOM   4304  CD  ARG C  19      84.236  65.864  51.777  1.00  0.00           C  
ATOM   4305  HD2 ARG C  19      83.266  65.790  51.287  1.00  0.00           H  
ATOM   4306  HD3 ARG C  19      84.140  66.597  52.578  1.00  0.00           H  
ATOM   4307  NE  ARG C  19      85.153  66.244  50.756  1.00  0.00           N  
ATOM   4308  HE  ARG C  19      86.066  66.611  50.982  1.00  0.00           H  
ATOM   4309  CZ  ARG C  19      84.960  66.137  49.438  1.00  0.00           C  
ATOM   4310  NH1 ARG C  19      83.863  65.813  48.930  1.00  0.00           N  
ATOM   4311 HH11 ARG C  19      83.120  65.589  49.576  1.00  0.00           H  
ATOM   4312 HH12 ARG C  19      83.659  65.628  47.958  1.00  0.00           H  
ATOM   4313  NH2 ARG C  19      86.009  66.359  48.682  1.00  0.00           N  
ATOM   4314 HH21 ARG C  19      86.703  67.002  49.034  1.00  0.00           H  
ATOM   4315 HH22 ARG C  19      85.944  66.185  47.689  1.00  0.00           H  
ATOM   4316  C   ARG C  19      82.888  61.973  53.462  1.00  0.00           C  
ATOM   4317  O   ARG C  19      81.685  62.046  53.504  1.00  0.00           O  
ATOM   4318  N   ARG C  20      83.506  60.942  52.977  1.00  0.00           N  
ATOM   4319  H   ARG C  20      84.513  60.975  52.899  1.00  0.00           H  
ATOM   4320  CA  ARG C  20      82.785  59.805  52.345  1.00  0.00           C  
ATOM   4321  HA  ARG C  20      82.080  60.061  51.554  1.00  0.00           H  
ATOM   4322  CB  ARG C  20      83.730  58.798  51.657  1.00  0.00           C  
ATOM   4323  HB2 ARG C  20      84.446  58.487  52.419  1.00  0.00           H  
ATOM   4324  HB3 ARG C  20      83.246  57.880  51.325  1.00  0.00           H  
ATOM   4325  CG  ARG C  20      84.463  59.580  50.494  1.00  0.00           C  
ATOM   4326  HG2 ARG C  20      83.922  60.195  49.775  1.00  0.00           H  
ATOM   4327  HG3 ARG C  20      85.353  60.120  50.818  1.00  0.00           H  
ATOM   4328  CD  ARG C  20      84.882  58.331  49.589  1.00  0.00           C  
ATOM   4329  HD2 ARG C  20      84.005  57.695  49.468  1.00  0.00           H  
ATOM   4330  HD3 ARG C  20      85.191  58.646  48.593  1.00  0.00           H  
ATOM   4331  NE  ARG C  20      85.899  57.417  50.190  1.00  0.00           N  
ATOM   4332  HE  ARG C  20      86.210  57.697  51.110  1.00  0.00           H  
ATOM   4333  CZ  ARG C  20      86.431  56.304  49.797  1.00  0.00           C  
ATOM   4334  NH1 ARG C  20      87.406  55.762  50.419  1.00  0.00           N  
ATOM   4335 HH11 ARG C  20      87.813  56.080  51.287  1.00  0.00           H  
ATOM   4336 HH12 ARG C  20      87.876  55.037  49.896  1.00  0.00           H  
ATOM   4337  NH2 ARG C  20      86.244  55.854  48.535  1.00  0.00           N  
ATOM   4338 HH21 ARG C  20      85.522  56.135  47.887  1.00  0.00           H  
ATOM   4339 HH22 ARG C  20      86.928  55.269  48.076  1.00  0.00           H  
ATOM   4340  C   ARG C  20      81.950  59.006  53.322  1.00  0.00           C  
ATOM   4341  O   ARG C  20      81.023  58.376  52.926  1.00  0.00           O  
ATOM   4342  N   ARG C  21      82.329  59.028  54.625  1.00  0.00           N  
ATOM   4343  H   ARG C  21      83.076  59.650  54.899  1.00  0.00           H  
ATOM   4344  CA  ARG C  21      81.726  58.256  55.772  1.00  0.00           C  
ATOM   4345  HA  ARG C  21      81.501  57.258  55.395  1.00  0.00           H  
ATOM   4346  CB  ARG C  21      82.864  58.128  56.922  1.00  0.00           C  
ATOM   4347  HB2 ARG C  21      83.814  57.850  56.466  1.00  0.00           H  
ATOM   4348  HB3 ARG C  21      82.970  59.042  57.507  1.00  0.00           H  
ATOM   4349  CG  ARG C  21      82.466  57.056  57.908  1.00  0.00           C  
ATOM   4350  HG2 ARG C  21      81.651  57.379  58.557  1.00  0.00           H  
ATOM   4351  HG3 ARG C  21      81.985  56.170  57.492  1.00  0.00           H  
ATOM   4352  CD  ARG C  21      83.675  56.576  58.794  1.00  0.00           C  
ATOM   4353  HD2 ARG C  21      84.042  57.472  59.295  1.00  0.00           H  
ATOM   4354  HD3 ARG C  21      83.260  55.864  59.508  1.00  0.00           H  
ATOM   4355  NE  ARG C  21      84.728  55.888  58.023  1.00  0.00           N  
ATOM   4356  HE  ARG C  21      84.509  55.211  57.307  1.00  0.00           H  
ATOM   4357  CZ  ARG C  21      86.071  56.037  58.064  1.00  0.00           C  
ATOM   4358  NH1 ARG C  21      86.647  56.493  59.170  1.00  0.00           N  
ATOM   4359 HH11 ARG C  21      86.146  56.853  59.969  1.00  0.00           H  
ATOM   4360 HH12 ARG C  21      87.653  56.430  59.225  1.00  0.00           H  
ATOM   4361  NH2 ARG C  21      86.841  55.643  57.150  1.00  0.00           N  
ATOM   4362 HH21 ARG C  21      86.286  55.547  56.312  1.00  0.00           H  
ATOM   4363 HH22 ARG C  21      87.847  55.672  57.228  1.00  0.00           H  
ATOM   4364  C   ARG C  21      80.344  58.809  56.240  1.00  0.00           C  
ATOM   4365  O   ARG C  21      79.581  58.224  57.042  1.00  0.00           O  
ATOM   4366  N   SER C  22      79.949  59.991  55.691  1.00  0.00           N  
ATOM   4367  H   SER C  22      80.705  60.536  55.303  1.00  0.00           H  
ATOM   4368  CA  SER C  22      78.545  60.565  55.704  1.00  0.00           C  
ATOM   4369  HA  SER C  22      78.185  60.971  56.650  1.00  0.00           H  
ATOM   4370  CB  SER C  22      78.605  61.757  54.782  1.00  0.00           C  
ATOM   4371  HB2 SER C  22      79.438  62.418  55.020  1.00  0.00           H  
ATOM   4372  HB3 SER C  22      78.882  61.465  53.769  1.00  0.00           H  
ATOM   4373  OG  SER C  22      77.333  62.304  54.640  1.00  0.00           O  
ATOM   4374  HG  SER C  22      77.315  63.260  54.552  1.00  0.00           H  
ATOM   4375  C   SER C  22      77.508  59.581  55.274  1.00  0.00           C  
ATOM   4376  O   SER C  22      77.804  58.781  54.405  1.00  0.00           O  
ATOM   4377  N   SER C  23      76.224  59.744  55.637  1.00  0.00           N  
ATOM   4378  H   SER C  23      75.954  60.310  56.429  1.00  0.00           H  
ATOM   4379  CA  SER C  23      75.174  58.942  55.007  1.00  0.00           C  
ATOM   4380  HA  SER C  23      75.493  58.693  53.995  1.00  0.00           H  
ATOM   4381  CB  SER C  23      74.969  57.660  55.907  1.00  0.00           C  
ATOM   4382  HB2 SER C  23      75.724  56.928  55.622  1.00  0.00           H  
ATOM   4383  HB3 SER C  23      75.086  57.953  56.950  1.00  0.00           H  
ATOM   4384  OG  SER C  23      73.631  57.140  55.868  1.00  0.00           O  
ATOM   4385  HG  SER C  23      73.669  56.297  56.327  1.00  0.00           H  
ATOM   4386  C   SER C  23      73.851  59.781  54.980  1.00  0.00           C  
ATOM   4387  O   SER C  23      73.557  60.376  56.048  1.00  0.00           O  
ATOM   4388  N   ASN C  24      73.006  59.763  53.911  1.00  0.00           N  
ATOM   4389  H   ASN C  24      73.343  59.484  53.000  1.00  0.00           H  
ATOM   4390  CA  ASN C  24      71.824  60.587  53.845  1.00  0.00           C  
ATOM   4391  HA  ASN C  24      72.060  61.587  54.210  1.00  0.00           H  
ATOM   4392  CB  ASN C  24      71.529  60.797  52.363  1.00  0.00           C  
ATOM   4393  HB2 ASN C  24      72.366  61.224  51.811  1.00  0.00           H  
ATOM   4394  HB3 ASN C  24      71.367  59.816  51.917  1.00  0.00           H  
ATOM   4395  CG  ASN C  24      70.309  61.691  52.099  1.00  0.00           C  
ATOM   4396  OD1 ASN C  24      69.208  61.356  52.407  1.00  0.00           O  
ATOM   4397  ND2 ASN C  24      70.555  62.825  51.516  1.00  0.00           N  
ATOM   4398 HD21 ASN C  24      69.774  63.428  51.301  1.00  0.00           H  
ATOM   4399 HD22 ASN C  24      71.463  63.253  51.403  1.00  0.00           H  
ATOM   4400  C   ASN C  24      70.709  60.003  54.750  1.00  0.00           C  
ATOM   4401  O   ASN C  24      69.975  60.774  55.385  1.00  0.00           O  
ATOM   4402  N   TYR C  25      70.733  58.718  55.057  1.00  0.00           N  
ATOM   4403  H   TYR C  25      71.479  58.202  54.614  1.00  0.00           H  
ATOM   4404  CA  TYR C  25      69.767  58.069  55.871  1.00  0.00           C  
ATOM   4405  HA  TYR C  25      68.818  58.295  55.386  1.00  0.00           H  
ATOM   4406  CB  TYR C  25      69.935  56.576  55.872  1.00  0.00           C  
ATOM   4407  HB2 TYR C  25      69.876  56.263  54.830  1.00  0.00           H  
ATOM   4408  HB3 TYR C  25      70.880  56.221  56.284  1.00  0.00           H  
ATOM   4409  CG  TYR C  25      68.884  55.782  56.574  1.00  0.00           C  
ATOM   4410  CD1 TYR C  25      69.049  55.310  57.891  1.00  0.00           C  
ATOM   4411  HD1 TYR C  25      69.994  55.514  58.372  1.00  0.00           H  
ATOM   4412  CE1 TYR C  25      68.107  54.509  58.468  1.00  0.00           C  
ATOM   4413  HE1 TYR C  25      68.377  53.966  59.362  1.00  0.00           H  
ATOM   4414  CZ  TYR C  25      66.872  54.256  57.967  1.00  0.00           C  
ATOM   4415  OH  TYR C  25      65.903  53.477  58.593  1.00  0.00           O  
ATOM   4416  HH  TYR C  25      66.260  53.016  59.356  1.00  0.00           H  
ATOM   4417  CE2 TYR C  25      66.642  54.794  56.637  1.00  0.00           C  
ATOM   4418  HE2 TYR C  25      65.717  54.588  56.120  1.00  0.00           H  
ATOM   4419  CD2 TYR C  25      67.661  55.546  55.957  1.00  0.00           C  
ATOM   4420  HD2 TYR C  25      67.454  55.924  54.967  1.00  0.00           H  
ATOM   4421  C   TYR C  25      69.798  58.642  57.284  1.00  0.00           C  
ATOM   4422  O   TYR C  25      68.730  58.798  57.785  1.00  0.00           O  
ATOM   4423  N   ARG C  26      71.001  58.849  57.854  1.00  0.00           N  
ATOM   4424  H   ARG C  26      71.768  58.715  57.210  1.00  0.00           H  
ATOM   4425  CA  ARG C  26      71.116  59.367  59.192  1.00  0.00           C  
ATOM   4426  HA  ARG C  26      70.344  58.887  59.793  1.00  0.00           H  
ATOM   4427  CB  ARG C  26      72.564  59.048  59.683  1.00  0.00           C  
ATOM   4428  HB2 ARG C  26      73.386  59.475  59.108  1.00  0.00           H  
ATOM   4429  HB3 ARG C  26      72.741  59.610  60.601  1.00  0.00           H  
ATOM   4430  CG  ARG C  26      72.783  57.591  59.961  1.00  0.00           C  
ATOM   4431  HG2 ARG C  26      72.868  57.121  58.981  1.00  0.00           H  
ATOM   4432  HG3 ARG C  26      73.770  57.366  60.366  1.00  0.00           H  
ATOM   4433  CD  ARG C  26      71.746  56.951  60.831  1.00  0.00           C  
ATOM   4434  HD2 ARG C  26      71.763  57.582  61.720  1.00  0.00           H  
ATOM   4435  HD3 ARG C  26      70.730  56.916  60.437  1.00  0.00           H  
ATOM   4436  NE  ARG C  26      72.178  55.549  61.209  1.00  0.00           N  
ATOM   4437  HE  ARG C  26      73.132  55.279  61.017  1.00  0.00           H  
ATOM   4438  CZ  ARG C  26      71.486  54.717  61.989  1.00  0.00           C  
ATOM   4439  NH1 ARG C  26      72.036  53.643  62.586  1.00  0.00           N  
ATOM   4440 HH11 ARG C  26      73.016  53.429  62.467  1.00  0.00           H  
ATOM   4441 HH12 ARG C  26      71.562  53.106  63.298  1.00  0.00           H  
ATOM   4442  NH2 ARG C  26      70.237  54.819  62.264  1.00  0.00           N  
ATOM   4443 HH21 ARG C  26      69.686  55.651  62.105  1.00  0.00           H  
ATOM   4444 HH22 ARG C  26      69.870  54.161  62.936  1.00  0.00           H  
ATOM   4445  C   ARG C  26      70.926  60.893  59.250  1.00  0.00           C  
ATOM   4446  O   ARG C  26      70.633  61.387  60.336  1.00  0.00           O  
ATOM   4447  N   ALA C  27      71.004  61.636  58.080  1.00  0.00           N  
ATOM   4448  H   ALA C  27      71.335  61.142  57.264  1.00  0.00           H  
ATOM   4449  CA  ALA C  27      70.655  63.084  57.909  1.00  0.00           C  
ATOM   4450  HA  ALA C  27      71.166  63.690  58.657  1.00  0.00           H  
ATOM   4451  CB  ALA C  27      71.204  63.596  56.574  1.00  0.00           C  
ATOM   4452  HB1 ALA C  27      71.270  64.684  56.580  1.00  0.00           H  
ATOM   4453  HB2 ALA C  27      72.221  63.218  56.471  1.00  0.00           H  
ATOM   4454  HB3 ALA C  27      70.625  63.190  55.744  1.00  0.00           H  
ATOM   4455  C   ALA C  27      69.176  63.381  58.132  1.00  0.00           C  
ATOM   4456  O   ALA C  27      68.367  62.478  58.032  1.00  0.00           O  
ATOM   4457  N   TYR C  28      68.870  64.645  58.374  1.00  0.00           N  
ATOM   4458  H   TYR C  28      69.570  65.373  58.392  1.00  0.00           H  
ATOM   4459  CA  TYR C  28      67.479  65.082  58.271  1.00  0.00           C  
ATOM   4460  HA  TYR C  28      66.766  64.259  58.310  1.00  0.00           H  
ATOM   4461  CB  TYR C  28      67.239  66.118  59.406  1.00  0.00           C  
ATOM   4462  HB2 TYR C  28      68.018  66.881  59.397  1.00  0.00           H  
ATOM   4463  HB3 TYR C  28      66.250  66.574  59.440  1.00  0.00           H  
ATOM   4464  CG  TYR C  28      67.334  65.531  60.911  1.00  0.00           C  
ATOM   4465  CD1 TYR C  28      66.152  65.346  61.680  1.00  0.00           C  
ATOM   4466  HD1 TYR C  28      65.181  65.608  61.288  1.00  0.00           H  
ATOM   4467  CE1 TYR C  28      66.212  64.561  62.930  1.00  0.00           C  
ATOM   4468  HE1 TYR C  28      65.307  64.218  63.410  1.00  0.00           H  
ATOM   4469  CZ  TYR C  28      67.462  63.931  63.241  1.00  0.00           C  
ATOM   4470  OH  TYR C  28      67.483  63.306  64.384  1.00  0.00           O  
ATOM   4471  HH  TYR C  28      68.301  62.835  64.556  1.00  0.00           H  
ATOM   4472  CE2 TYR C  28      68.632  64.238  62.443  1.00  0.00           C  
ATOM   4473  HE2 TYR C  28      69.553  63.805  62.802  1.00  0.00           H  
ATOM   4474  CD2 TYR C  28      68.581  65.063  61.292  1.00  0.00           C  
ATOM   4475  HD2 TYR C  28      69.481  65.269  60.733  1.00  0.00           H  
ATOM   4476  C   TYR C  28      67.248  65.432  56.827  1.00  0.00           C  
ATOM   4477  O   TYR C  28      68.107  65.338  55.944  1.00  0.00           O  
ATOM   4478  N   ALA C  29      65.958  65.812  56.589  1.00  0.00           N  
ATOM   4479  H   ALA C  29      65.338  65.747  57.384  1.00  0.00           H  
ATOM   4480  CA  ALA C  29      65.479  66.520  55.380  1.00  0.00           C  
ATOM   4481  HA  ALA C  29      66.012  66.100  54.527  1.00  0.00           H  
ATOM   4482  CB  ALA C  29      64.004  66.476  55.311  1.00  0.00           C  
ATOM   4483  HB1 ALA C  29      63.598  66.900  54.393  1.00  0.00           H  
ATOM   4484  HB2 ALA C  29      63.711  65.427  55.322  1.00  0.00           H  
ATOM   4485  HB3 ALA C  29      63.480  67.114  56.024  1.00  0.00           H  
ATOM   4486  C   ALA C  29      65.824  67.991  55.356  1.00  0.00           C  
ATOM   4487  O   ALA C  29      66.018  68.697  56.386  1.00  0.00           O  
ATOM   4488  N   THR C  30      65.911  68.434  54.038  1.00  0.00           N  
ATOM   4489  H   THR C  30      65.595  67.871  53.262  1.00  0.00           H  
ATOM   4490  CA  THR C  30      66.667  69.628  53.570  1.00  0.00           C  
ATOM   4491  HA  THR C  30      66.708  69.506  52.487  1.00  0.00           H  
ATOM   4492  CB  THR C  30      65.854  70.873  53.875  1.00  0.00           C  
ATOM   4493  HB  THR C  30      64.805  70.627  53.711  1.00  0.00           H  
ATOM   4494  CG2 THR C  30      66.269  72.149  53.038  1.00  0.00           C  
ATOM   4495 HG21 THR C  30      67.109  72.643  53.527  1.00  0.00           H  
ATOM   4496 HG22 THR C  30      66.498  71.849  52.015  1.00  0.00           H  
ATOM   4497 HG23 THR C  30      65.403  72.809  53.006  1.00  0.00           H  
ATOM   4498  OG1 THR C  30      65.774  71.146  55.307  1.00  0.00           O  
ATOM   4499  HG1 THR C  30      65.854  70.295  55.744  1.00  0.00           H  
ATOM   4500  C   THR C  30      68.191  69.700  53.997  1.00  0.00           C  
ATOM   4501  O   THR C  30      68.620  69.008  54.912  1.00  0.00           O  
ATOM   4502  N   GLU C  31      68.951  70.524  53.279  1.00  0.00           N  
ATOM   4503  H   GLU C  31      68.445  70.841  52.464  1.00  0.00           H  
ATOM   4504  CA  GLU C  31      70.360  70.716  53.203  1.00  0.00           C  
ATOM   4505  HA  GLU C  31      70.686  69.697  53.413  1.00  0.00           H  
ATOM   4506  CB  GLU C  31      70.849  71.079  51.780  1.00  0.00           C  
ATOM   4507  HB2 GLU C  31      70.389  71.977  51.369  1.00  0.00           H  
ATOM   4508  HB3 GLU C  31      71.905  71.323  51.896  1.00  0.00           H  
ATOM   4509  CG  GLU C  31      70.716  70.046  50.693  1.00  0.00           C  
ATOM   4510  HG2 GLU C  31      71.401  70.345  49.900  1.00  0.00           H  
ATOM   4511  HG3 GLU C  31      71.007  69.119  51.187  1.00  0.00           H  
ATOM   4512  CD  GLU C  31      69.306  69.843  49.995  1.00  0.00           C  
ATOM   4513  OE1 GLU C  31      69.196  69.303  48.844  1.00  0.00           O  
ATOM   4514  OE2 GLU C  31      68.338  70.169  50.668  1.00  0.00           O  
ATOM   4515  C   GLU C  31      71.038  71.512  54.396  1.00  0.00           C  
ATOM   4516  O   GLU C  31      70.524  72.566  54.824  1.00  0.00           O  
ATOM   4517  N   PRO C  32      72.179  71.047  54.948  1.00  0.00           N  
ATOM   4518  CD  PRO C  32      72.861  69.715  54.686  1.00  0.00           C  
ATOM   4519  HD2 PRO C  32      73.370  69.695  53.722  1.00  0.00           H  
ATOM   4520  HD3 PRO C  32      72.049  68.995  54.592  1.00  0.00           H  
ATOM   4521  CG  PRO C  32      73.925  69.430  55.691  1.00  0.00           C  
ATOM   4522  HG2 PRO C  32      74.773  68.934  55.219  1.00  0.00           H  
ATOM   4523  HG3 PRO C  32      73.491  68.995  56.590  1.00  0.00           H  
ATOM   4524  CB  PRO C  32      74.256  70.855  56.083  1.00  0.00           C  
ATOM   4525  HB2 PRO C  32      75.115  71.199  55.506  1.00  0.00           H  
ATOM   4526  HB3 PRO C  32      74.622  70.857  57.110  1.00  0.00           H  
ATOM   4527  CA  PRO C  32      72.957  71.691  55.948  1.00  0.00           C  
ATOM   4528  HA  PRO C  32      72.405  71.575  56.881  1.00  0.00           H  
ATOM   4529  C   PRO C  32      73.213  73.163  55.796  1.00  0.00           C  
ATOM   4530  O   PRO C  32      73.166  73.809  56.839  1.00  0.00           O  
ATOM   4531  N   HIE C  33      73.442  73.728  54.592  1.00  0.00           N  
ATOM   4532  H   HIE C  33      73.402  73.147  53.766  1.00  0.00           H  
ATOM   4533  CA  HIE C  33      73.539  75.155  54.401  1.00  0.00           C  
ATOM   4534  HA  HIE C  33      73.941  75.753  55.219  1.00  0.00           H  
ATOM   4535  CB  HIE C  33      74.459  75.395  53.107  1.00  0.00           C  
ATOM   4536  HB2 HIE C  33      74.770  76.439  53.068  1.00  0.00           H  
ATOM   4537  HB3 HIE C  33      75.315  74.734  53.237  1.00  0.00           H  
ATOM   4538  CG  HIE C  33      73.817  74.870  51.795  1.00  0.00           C  
ATOM   4539  ND1 HIE C  33      73.482  73.508  51.538  1.00  0.00           N  
ATOM   4540  CE1 HIE C  33      73.034  73.526  50.276  1.00  0.00           C  
ATOM   4541  HE1 HIE C  33      72.741  72.637  49.737  1.00  0.00           H  
ATOM   4542  NE2 HIE C  33      72.919  74.813  49.792  1.00  0.00           N  
ATOM   4543  HE2 HIE C  33      72.481  75.076  48.921  1.00  0.00           H  
ATOM   4544  CD2 HIE C  33      73.477  75.610  50.758  1.00  0.00           C  
ATOM   4545  HD2 HIE C  33      73.632  76.678  50.704  1.00  0.00           H  
ATOM   4546  C   HIE C  33      72.231  75.832  54.023  1.00  0.00           C  
ATOM   4547  O   HIE C  33      72.083  77.027  54.192  1.00  0.00           O  
ATOM   4548  N   ALA C  34      71.211  75.092  53.450  1.00  0.00           N  
ATOM   4549  H   ALA C  34      71.428  74.112  53.337  1.00  0.00           H  
ATOM   4550  CA  ALA C  34      69.968  75.559  52.888  1.00  0.00           C  
ATOM   4551  HA  ALA C  34      70.098  76.506  52.364  1.00  0.00           H  
ATOM   4552  CB  ALA C  34      69.435  74.541  51.989  1.00  0.00           C  
ATOM   4553  HB1 ALA C  34      68.541  74.942  51.513  1.00  0.00           H  
ATOM   4554  HB2 ALA C  34      70.122  74.144  51.241  1.00  0.00           H  
ATOM   4555  HB3 ALA C  34      69.075  73.770  52.670  1.00  0.00           H  
ATOM   4556  C   ALA C  34      68.994  75.895  54.019  1.00  0.00           C  
ATOM   4557  O   ALA C  34      68.050  76.665  53.847  1.00  0.00           O  
ATOM   4558  N   LYS C  35      69.231  75.457  55.239  1.00  0.00           N  
ATOM   4559  H   LYS C  35      69.985  74.786  55.262  1.00  0.00           H  
ATOM   4560  CA  LYS C  35      68.572  75.897  56.458  1.00  0.00           C  
ATOM   4561  HA  LYS C  35      67.482  75.897  56.481  1.00  0.00           H  
ATOM   4562  CB  LYS C  35      68.952  74.763  57.457  1.00  0.00           C  
ATOM   4563  HB2 LYS C  35      70.039  74.706  57.413  1.00  0.00           H  
ATOM   4564  HB3 LYS C  35      68.621  75.186  58.405  1.00  0.00           H  
ATOM   4565  CG  LYS C  35      68.306  73.400  57.128  1.00  0.00           C  
ATOM   4566  HG2 LYS C  35      67.244  73.570  57.310  1.00  0.00           H  
ATOM   4567  HG3 LYS C  35      68.518  73.234  56.072  1.00  0.00           H  
ATOM   4568  CD  LYS C  35      68.789  72.302  58.014  1.00  0.00           C  
ATOM   4569  HD2 LYS C  35      69.875  72.290  57.917  1.00  0.00           H  
ATOM   4570  HD3 LYS C  35      68.669  72.486  59.082  1.00  0.00           H  
ATOM   4571  CE  LYS C  35      68.206  70.940  57.705  1.00  0.00           C  
ATOM   4572  HE2 LYS C  35      67.118  70.969  57.660  1.00  0.00           H  
ATOM   4573  HE3 LYS C  35      68.713  70.828  56.746  1.00  0.00           H  
ATOM   4574  NZ  LYS C  35      68.514  70.006  58.754  1.00  0.00           N  
ATOM   4575  HZ1 LYS C  35      67.922  70.091  59.568  1.00  0.00           H  
ATOM   4576  HZ2 LYS C  35      68.597  69.062  58.405  1.00  0.00           H  
ATOM   4577  HZ3 LYS C  35      69.450  70.036  59.131  1.00  0.00           H  
ATOM   4578  C   LYS C  35      68.958  77.275  57.057  1.00  0.00           C  
ATOM   4579  O   LYS C  35      70.082  77.738  56.867  1.00  0.00           O  
ATOM   4580  N   LYS C  36      68.118  77.856  57.947  1.00  0.00           N  
ATOM   4581  H   LYS C  36      67.270  77.316  58.052  1.00  0.00           H  
ATOM   4582  CA  LYS C  36      68.447  79.151  58.613  1.00  0.00           C  
ATOM   4583  HA  LYS C  36      68.358  79.859  57.788  1.00  0.00           H  
ATOM   4584  CB  LYS C  36      67.223  79.483  59.456  1.00  0.00           C  
ATOM   4585  HB2 LYS C  36      66.360  79.354  58.803  1.00  0.00           H  
ATOM   4586  HB3 LYS C  36      67.196  78.805  60.309  1.00  0.00           H  
ATOM   4587  CG  LYS C  36      67.221  80.861  60.046  1.00  0.00           C  
ATOM   4588  HG2 LYS C  36      66.356  80.900  60.707  1.00  0.00           H  
ATOM   4589  HG3 LYS C  36      68.110  81.054  60.646  1.00  0.00           H  
ATOM   4590  CD  LYS C  36      67.183  81.956  58.985  1.00  0.00           C  
ATOM   4591  HD2 LYS C  36      68.216  81.949  58.635  1.00  0.00           H  
ATOM   4592  HD3 LYS C  36      66.533  81.908  58.112  1.00  0.00           H  
ATOM   4593  CE  LYS C  36      66.848  83.358  59.539  1.00  0.00           C  
ATOM   4594  HE2 LYS C  36      66.735  84.005  58.669  1.00  0.00           H  
ATOM   4595  HE3 LYS C  36      65.925  83.281  60.114  1.00  0.00           H  
ATOM   4596  NZ  LYS C  36      67.807  83.977  60.488  1.00  0.00           N  
ATOM   4597  HZ1 LYS C  36      67.489  84.892  60.775  1.00  0.00           H  
ATOM   4598  HZ2 LYS C  36      67.873  83.469  61.358  1.00  0.00           H  
ATOM   4599  HZ3 LYS C  36      68.772  84.088  60.210  1.00  0.00           H  
ATOM   4600  C   LYS C  36      69.851  79.404  59.269  1.00  0.00           C  
ATOM   4601  O   LYS C  36      70.104  78.727  60.301  1.00  0.00           O  
ATOM   4602  N   LYS C  37      70.561  80.375  58.755  1.00  0.00           N  
ATOM   4603  H   LYS C  37      70.352  80.740  57.836  1.00  0.00           H  
ATOM   4604  CA  LYS C  37      71.650  81.099  59.408  1.00  0.00           C  
ATOM   4605  HA  LYS C  37      72.462  80.419  59.663  1.00  0.00           H  
ATOM   4606  CB  LYS C  37      72.196  82.161  58.443  1.00  0.00           C  
ATOM   4607  HB2 LYS C  37      72.365  81.853  57.411  1.00  0.00           H  
ATOM   4608  HB3 LYS C  37      71.414  82.892  58.237  1.00  0.00           H  
ATOM   4609  CG  LYS C  37      73.407  82.842  59.064  1.00  0.00           C  
ATOM   4610  HG2 LYS C  37      73.272  83.232  60.073  1.00  0.00           H  
ATOM   4611  HG3 LYS C  37      74.194  82.096  59.174  1.00  0.00           H  
ATOM   4612  CD  LYS C  37      73.965  84.041  58.192  1.00  0.00           C  
ATOM   4613  HD2 LYS C  37      74.293  83.636  57.235  1.00  0.00           H  
ATOM   4614  HD3 LYS C  37      73.169  84.782  58.107  1.00  0.00           H  
ATOM   4615  CE  LYS C  37      75.066  84.758  58.879  1.00  0.00           C  
ATOM   4616  HE2 LYS C  37      75.428  85.555  58.230  1.00  0.00           H  
ATOM   4617  HE3 LYS C  37      74.710  85.261  59.778  1.00  0.00           H  
ATOM   4618  NZ  LYS C  37      76.098  83.921  59.430  1.00  0.00           N  
ATOM   4619  HZ1 LYS C  37      76.866  84.479  59.775  1.00  0.00           H  
ATOM   4620  HZ2 LYS C  37      75.816  83.279  60.157  1.00  0.00           H  
ATOM   4621  HZ3 LYS C  37      76.443  83.239  58.769  1.00  0.00           H  
ATOM   4622  C   LYS C  37      71.218  81.767  60.768  1.00  0.00           C  
ATOM   4623  O   LYS C  37      70.204  82.448  60.777  1.00  0.00           O  
ATOM   4624  N   SER C  38      72.041  81.627  61.779  1.00  0.00           N  
ATOM   4625  H   SER C  38      72.839  81.017  61.671  1.00  0.00           H  
ATOM   4626  CA  SER C  38      71.627  82.045  63.202  1.00  0.00           C  
ATOM   4627  HA  SER C  38      70.576  81.772  63.290  1.00  0.00           H  
ATOM   4628  CB  SER C  38      72.558  81.414  64.197  1.00  0.00           C  
ATOM   4629  HB2 SER C  38      72.713  80.361  63.961  1.00  0.00           H  
ATOM   4630  HB3 SER C  38      73.527  81.890  64.049  1.00  0.00           H  
ATOM   4631  OG  SER C  38      72.165  81.603  65.605  1.00  0.00           O  
ATOM   4632  HG  SER C  38      72.407  82.489  65.884  1.00  0.00           H  
ATOM   4633  C   SER C  38      71.680  83.530  63.332  1.00  0.00           C  
ATOM   4634  O   SER C  38      72.656  84.163  62.921  1.00  0.00           O  
ATOM   4635  N   LYS C  39      70.612  84.105  63.840  1.00  0.00           N  
ATOM   4636  H   LYS C  39      69.974  83.447  64.264  1.00  0.00           H  
ATOM   4637  CA  LYS C  39      70.537  85.595  64.071  1.00  0.00           C  
ATOM   4638  HA  LYS C  39      71.492  85.968  63.703  1.00  0.00           H  
ATOM   4639  CB  LYS C  39      69.480  86.292  63.147  1.00  0.00           C  
ATOM   4640  HB2 LYS C  39      69.739  85.971  62.138  1.00  0.00           H  
ATOM   4641  HB3 LYS C  39      68.464  86.033  63.448  1.00  0.00           H  
ATOM   4642  CG  LYS C  39      69.757  87.826  63.260  1.00  0.00           C  
ATOM   4643  HG2 LYS C  39      69.355  88.191  64.205  1.00  0.00           H  
ATOM   4644  HG3 LYS C  39      70.837  87.973  63.252  1.00  0.00           H  
ATOM   4645  CD  LYS C  39      68.998  88.577  62.173  1.00  0.00           C  
ATOM   4646  HD2 LYS C  39      68.984  88.087  61.199  1.00  0.00           H  
ATOM   4647  HD3 LYS C  39      67.950  88.636  62.464  1.00  0.00           H  
ATOM   4648  CE  LYS C  39      69.531  90.024  62.086  1.00  0.00           C  
ATOM   4649  HE2 LYS C  39      69.240  90.686  62.902  1.00  0.00           H  
ATOM   4650  HE3 LYS C  39      70.611  89.960  61.959  1.00  0.00           H  
ATOM   4651  NZ  LYS C  39      68.998  90.693  60.872  1.00  0.00           N  
ATOM   4652  HZ1 LYS C  39      69.367  91.617  60.703  1.00  0.00           H  
ATOM   4653  HZ2 LYS C  39      69.198  90.195  60.017  1.00  0.00           H  
ATOM   4654  HZ3 LYS C  39      67.995  90.796  60.935  1.00  0.00           H  
ATOM   4655  C   LYS C  39      70.514  86.022  65.543  1.00  0.00           C  
ATOM   4656  O   LYS C  39      71.205  86.957  65.889  1.00  0.00           O  
ATOM   4657  N   ILE C  40      69.799  85.290  66.415  1.00  0.00           N  
ATOM   4658  H   ILE C  40      69.308  84.482  66.059  1.00  0.00           H  
ATOM   4659  CA  ILE C  40      69.750  85.486  67.875  1.00  0.00           C  
ATOM   4660  HA  ILE C  40      70.031  86.485  68.210  1.00  0.00           H  
ATOM   4661  CB  ILE C  40      68.319  85.163  68.351  1.00  0.00           C  
ATOM   4662  HB  ILE C  40      68.106  84.126  68.094  1.00  0.00           H  
ATOM   4663  CG2 ILE C  40      68.398  85.442  69.859  1.00  0.00           C  
ATOM   4664 HG21 ILE C  40      68.829  86.439  69.958  1.00  0.00           H  
ATOM   4665 HG22 ILE C  40      67.381  85.442  70.251  1.00  0.00           H  
ATOM   4666 HG23 ILE C  40      68.917  84.701  70.466  1.00  0.00           H  
ATOM   4667  CG1 ILE C  40      67.272  86.146  67.669  1.00  0.00           C  
ATOM   4668 HG12 ILE C  40      67.275  87.076  68.238  1.00  0.00           H  
ATOM   4669 HG13 ILE C  40      67.524  86.358  66.630  1.00  0.00           H  
ATOM   4670  CD1 ILE C  40      65.844  85.680  67.783  1.00  0.00           C  
ATOM   4671 HD11 ILE C  40      65.293  86.189  68.573  1.00  0.00           H  
ATOM   4672 HD12 ILE C  40      65.203  85.993  66.959  1.00  0.00           H  
ATOM   4673 HD13 ILE C  40      65.845  84.596  67.896  1.00  0.00           H  
ATOM   4674  C   ILE C  40      70.791  84.512  68.472  1.00  0.00           C  
ATOM   4675  O   ILE C  40      70.727  83.325  68.241  1.00  0.00           O  
ATOM   4676  N   SER C  41      71.686  85.124  69.307  1.00  0.00           N  
ATOM   4677  H   SER C  41      71.542  86.086  69.580  1.00  0.00           H  
ATOM   4678  CA  SER C  41      72.806  84.345  69.877  1.00  0.00           C  
ATOM   4679  HA  SER C  41      73.286  83.953  68.980  1.00  0.00           H  
ATOM   4680  CB  SER C  41      73.687  85.366  70.594  1.00  0.00           C  
ATOM   4681  HB2 SER C  41      74.718  85.019  70.668  1.00  0.00           H  
ATOM   4682  HB3 SER C  41      73.799  86.265  69.988  1.00  0.00           H  
ATOM   4683  OG  SER C  41      73.228  85.626  71.935  1.00  0.00           O  
ATOM   4684  HG  SER C  41      73.736  86.372  72.263  1.00  0.00           H  
ATOM   4685  C   SER C  41      72.311  83.188  70.738  1.00  0.00           C  
ATOM   4686  O   SER C  41      71.186  83.233  71.249  1.00  0.00           O  
ATOM   4687  N   ALA C  42      73.154  82.229  70.973  1.00  0.00           N  
ATOM   4688  H   ALA C  42      74.086  82.167  70.591  1.00  0.00           H  
ATOM   4689  CA  ALA C  42      72.693  81.103  71.861  1.00  0.00           C  
ATOM   4690  HA  ALA C  42      71.774  80.785  71.370  1.00  0.00           H  
ATOM   4691  CB  ALA C  42      73.734  80.013  71.899  1.00  0.00           C  
ATOM   4692  HB1 ALA C  42      74.113  79.584  70.972  1.00  0.00           H  
ATOM   4693  HB2 ALA C  42      74.616  80.366  72.434  1.00  0.00           H  
ATOM   4694  HB3 ALA C  42      73.358  79.198  72.517  1.00  0.00           H  
ATOM   4695  C   ALA C  42      72.244  81.519  73.269  1.00  0.00           C  
ATOM   4696  O   ALA C  42      71.294  80.915  73.711  1.00  0.00           O  
ATOM   4697  N   SER C  43      72.888  82.506  73.857  1.00  0.00           N  
ATOM   4698  H   SER C  43      73.703  82.730  73.303  1.00  0.00           H  
ATOM   4699  CA  SER C  43      72.604  83.228  75.089  1.00  0.00           C  
ATOM   4700  HA  SER C  43      72.400  82.526  75.898  1.00  0.00           H  
ATOM   4701  CB  SER C  43      73.640  84.232  75.455  1.00  0.00           C  
ATOM   4702  HB2 SER C  43      73.694  85.021  74.705  1.00  0.00           H  
ATOM   4703  HB3 SER C  43      73.300  84.717  76.371  1.00  0.00           H  
ATOM   4704  OG  SER C  43      74.850  83.583  75.844  1.00  0.00           O  
ATOM   4705  HG  SER C  43      75.235  83.352  74.995  1.00  0.00           H  
ATOM   4706  C   SER C  43      71.279  83.995  74.904  1.00  0.00           C  
ATOM   4707  O   SER C  43      70.464  83.952  75.869  1.00  0.00           O  
ATOM   4708  N   ARG C  44      70.947  84.672  73.797  1.00  0.00           N  
ATOM   4709  H   ARG C  44      71.626  84.775  73.057  1.00  0.00           H  
ATOM   4710  CA  ARG C  44      69.675  85.469  73.643  1.00  0.00           C  
ATOM   4711  HA  ARG C  44      69.330  85.936  74.566  1.00  0.00           H  
ATOM   4712  CB  ARG C  44      69.959  86.578  72.626  1.00  0.00           C  
ATOM   4713  HB2 ARG C  44      70.867  87.115  72.903  1.00  0.00           H  
ATOM   4714  HB3 ARG C  44      70.111  86.144  71.638  1.00  0.00           H  
ATOM   4715  CG  ARG C  44      68.836  87.603  72.549  1.00  0.00           C  
ATOM   4716  HG2 ARG C  44      68.980  88.368  71.786  1.00  0.00           H  
ATOM   4717  HG3 ARG C  44      67.908  87.093  72.288  1.00  0.00           H  
ATOM   4718  CD  ARG C  44      68.570  88.315  73.915  1.00  0.00           C  
ATOM   4719  HD2 ARG C  44      68.051  87.638  74.594  1.00  0.00           H  
ATOM   4720  HD3 ARG C  44      69.563  88.558  74.295  1.00  0.00           H  
ATOM   4721  NE  ARG C  44      67.697  89.507  73.824  1.00  0.00           N  
ATOM   4722  HE  ARG C  44      67.634  89.944  72.916  1.00  0.00           H  
ATOM   4723  CZ  ARG C  44      66.912  89.998  74.769  1.00  0.00           C  
ATOM   4724  NH1 ARG C  44      67.028  89.717  75.998  1.00  0.00           N  
ATOM   4725 HH11 ARG C  44      67.768  89.141  76.372  1.00  0.00           H  
ATOM   4726 HH12 ARG C  44      66.353  89.947  76.713  1.00  0.00           H  
ATOM   4727  NH2 ARG C  44      65.920  90.742  74.339  1.00  0.00           N  
ATOM   4728 HH21 ARG C  44      65.755  90.917  73.358  1.00  0.00           H  
ATOM   4729 HH22 ARG C  44      65.270  91.143  75.001  1.00  0.00           H  
ATOM   4730  C   ARG C  44      68.478  84.511  73.353  1.00  0.00           C  
ATOM   4731  O   ARG C  44      67.428  84.809  73.990  1.00  0.00           O  
ATOM   4732  N   LYS C  45      68.669  83.418  72.532  1.00  0.00           N  
ATOM   4733  H   LYS C  45      69.553  83.211  72.090  1.00  0.00           H  
ATOM   4734  CA  LYS C  45      67.607  82.485  72.459  1.00  0.00           C  
ATOM   4735  HA  LYS C  45      66.756  83.024  72.042  1.00  0.00           H  
ATOM   4736  CB  LYS C  45      67.964  81.336  71.500  1.00  0.00           C  
ATOM   4737  HB2 LYS C  45      68.863  80.904  71.941  1.00  0.00           H  
ATOM   4738  HB3 LYS C  45      67.181  80.577  71.495  1.00  0.00           H  
ATOM   4739  CG  LYS C  45      68.159  81.598  69.999  1.00  0.00           C  
ATOM   4740  HG2 LYS C  45      67.240  82.097  69.691  1.00  0.00           H  
ATOM   4741  HG3 LYS C  45      68.925  82.373  69.971  1.00  0.00           H  
ATOM   4742  CD  LYS C  45      68.374  80.380  69.179  1.00  0.00           C  
ATOM   4743  HD2 LYS C  45      69.363  79.957  69.355  1.00  0.00           H  
ATOM   4744  HD3 LYS C  45      67.593  79.644  69.372  1.00  0.00           H  
ATOM   4745  CE  LYS C  45      68.338  80.551  67.651  1.00  0.00           C  
ATOM   4746  HE2 LYS C  45      68.069  79.628  67.137  1.00  0.00           H  
ATOM   4747  HE3 LYS C  45      67.542  81.214  67.312  1.00  0.00           H  
ATOM   4748  NZ  LYS C  45      69.616  81.014  66.986  1.00  0.00           N  
ATOM   4749  HZ1 LYS C  45      70.371  80.382  67.210  1.00  0.00           H  
ATOM   4750  HZ2 LYS C  45      69.560  81.258  66.007  1.00  0.00           H  
ATOM   4751  HZ3 LYS C  45      69.870  81.859  67.478  1.00  0.00           H  
ATOM   4752  C   LYS C  45      67.299  81.855  73.834  1.00  0.00           C  
ATOM   4753  O   LYS C  45      66.185  81.469  74.204  1.00  0.00           O  
ATOM   4754  N   LEU C  46      68.364  81.519  74.624  1.00  0.00           N  
ATOM   4755  H   LEU C  46      69.284  81.619  74.220  1.00  0.00           H  
ATOM   4756  CA  LEU C  46      68.166  81.030  75.947  1.00  0.00           C  
ATOM   4757  HA  LEU C  46      67.588  80.109  75.872  1.00  0.00           H  
ATOM   4758  CB  LEU C  46      69.658  80.678  76.471  1.00  0.00           C  
ATOM   4759  HB2 LEU C  46      70.183  79.929  75.878  1.00  0.00           H  
ATOM   4760  HB3 LEU C  46      70.295  81.560  76.414  1.00  0.00           H  
ATOM   4761  CG  LEU C  46      69.755  80.201  77.936  1.00  0.00           C  
ATOM   4762  HG  LEU C  46      69.225  80.900  78.584  1.00  0.00           H  
ATOM   4763  CD1 LEU C  46      69.018  78.871  78.072  1.00  0.00           C  
ATOM   4764 HD11 LEU C  46      67.957  78.984  78.292  1.00  0.00           H  
ATOM   4765 HD12 LEU C  46      69.139  78.281  77.163  1.00  0.00           H  
ATOM   4766 HD13 LEU C  46      69.418  78.305  78.913  1.00  0.00           H  
ATOM   4767  CD2 LEU C  46      71.180  80.124  78.432  1.00  0.00           C  
ATOM   4768 HD21 LEU C  46      71.528  81.157  78.439  1.00  0.00           H  
ATOM   4769 HD22 LEU C  46      71.159  79.731  79.448  1.00  0.00           H  
ATOM   4770 HD23 LEU C  46      71.799  79.517  77.772  1.00  0.00           H  
ATOM   4771  C   LEU C  46      67.440  81.957  76.916  1.00  0.00           C  
ATOM   4772  O   LEU C  46      66.489  81.653  77.609  1.00  0.00           O  
ATOM   4773  N   GLN C  47      67.787  83.252  76.773  1.00  0.00           N  
ATOM   4774  H   GLN C  47      68.597  83.488  76.218  1.00  0.00           H  
ATOM   4775  CA  GLN C  47      67.024  84.260  77.556  1.00  0.00           C  
ATOM   4776  HA  GLN C  47      67.003  83.946  78.599  1.00  0.00           H  
ATOM   4777  CB  GLN C  47      67.691  85.659  77.564  1.00  0.00           C  
ATOM   4778  HB2 GLN C  47      68.738  85.670  77.868  1.00  0.00           H  
ATOM   4779  HB3 GLN C  47      67.565  86.083  76.568  1.00  0.00           H  
ATOM   4780  CG  GLN C  47      66.928  86.631  78.593  1.00  0.00           C  
ATOM   4781  HG2 GLN C  47      67.400  87.609  78.684  1.00  0.00           H  
ATOM   4782  HG3 GLN C  47      65.893  86.850  78.328  1.00  0.00           H  
ATOM   4783  CD  GLN C  47      66.836  85.983  79.991  1.00  0.00           C  
ATOM   4784  OE1 GLN C  47      67.603  85.114  80.431  1.00  0.00           O  
ATOM   4785  NE2 GLN C  47      65.810  86.365  80.648  1.00  0.00           N  
ATOM   4786 HE21 GLN C  47      65.808  85.941  81.564  1.00  0.00           H  
ATOM   4787 HE22 GLN C  47      65.113  87.051  80.394  1.00  0.00           H  
ATOM   4788  C   GLN C  47      65.505  84.242  77.135  1.00  0.00           C  
ATOM   4789  O   GLN C  47      64.633  84.024  77.923  1.00  0.00           O  
ATOM   4790  N   LEU C  48      65.255  84.323  75.823  1.00  0.00           N  
ATOM   4791  H   LEU C  48      66.055  84.356  75.208  1.00  0.00           H  
ATOM   4792  CA  LEU C  48      63.882  84.442  75.271  1.00  0.00           C  
ATOM   4793  HA  LEU C  48      63.394  85.221  75.858  1.00  0.00           H  
ATOM   4794  CB  LEU C  48      64.000  84.786  73.731  1.00  0.00           C  
ATOM   4795  HB2 LEU C  48      64.853  84.218  73.357  1.00  0.00           H  
ATOM   4796  HB3 LEU C  48      63.110  84.414  73.222  1.00  0.00           H  
ATOM   4797  CG  LEU C  48      64.260  86.333  73.629  1.00  0.00           C  
ATOM   4798  HG  LEU C  48      65.075  86.605  74.301  1.00  0.00           H  
ATOM   4799  CD1 LEU C  48      64.606  86.535  72.194  1.00  0.00           C  
ATOM   4800 HD11 LEU C  48      63.943  86.052  71.476  1.00  0.00           H  
ATOM   4801 HD12 LEU C  48      64.640  87.586  71.907  1.00  0.00           H  
ATOM   4802 HD13 LEU C  48      65.585  86.088  72.021  1.00  0.00           H  
ATOM   4803  CD2 LEU C  48      62.970  87.189  73.802  1.00  0.00           C  
ATOM   4804 HD21 LEU C  48      62.529  86.873  74.747  1.00  0.00           H  
ATOM   4805 HD22 LEU C  48      63.355  88.205  73.887  1.00  0.00           H  
ATOM   4806 HD23 LEU C  48      62.269  87.178  72.967  1.00  0.00           H  
ATOM   4807  C   LEU C  48      63.010  83.172  75.416  1.00  0.00           C  
ATOM   4808  O   LEU C  48      61.827  83.295  75.700  1.00  0.00           O  
ATOM   4809  N   LYS C  49      63.618  81.980  75.327  1.00  0.00           N  
ATOM   4810  H   LYS C  49      64.609  82.047  75.143  1.00  0.00           H  
ATOM   4811  CA  LYS C  49      63.003  80.690  75.579  1.00  0.00           C  
ATOM   4812  HA  LYS C  49      62.091  80.615  74.988  1.00  0.00           H  
ATOM   4813  CB  LYS C  49      63.933  79.484  75.070  1.00  0.00           C  
ATOM   4814  HB2 LYS C  49      64.998  79.649  75.230  1.00  0.00           H  
ATOM   4815  HB3 LYS C  49      63.670  78.618  75.677  1.00  0.00           H  
ATOM   4816  CG  LYS C  49      63.738  79.073  73.581  1.00  0.00           C  
ATOM   4817  HG2 LYS C  49      62.866  78.420  73.612  1.00  0.00           H  
ATOM   4818  HG3 LYS C  49      63.578  79.971  72.985  1.00  0.00           H  
ATOM   4819  CD  LYS C  49      64.874  78.266  72.935  1.00  0.00           C  
ATOM   4820  HD2 LYS C  49      64.816  78.249  71.847  1.00  0.00           H  
ATOM   4821  HD3 LYS C  49      65.832  78.752  73.119  1.00  0.00           H  
ATOM   4822  CE  LYS C  49      64.814  76.848  73.392  1.00  0.00           C  
ATOM   4823  HE2 LYS C  49      64.543  76.850  74.448  1.00  0.00           H  
ATOM   4824  HE3 LYS C  49      63.968  76.524  72.785  1.00  0.00           H  
ATOM   4825  NZ  LYS C  49      66.021  76.153  73.223  1.00  0.00           N  
ATOM   4826  HZ1 LYS C  49      65.958  75.149  73.133  1.00  0.00           H  
ATOM   4827  HZ2 LYS C  49      66.513  76.510  72.416  1.00  0.00           H  
ATOM   4828  HZ3 LYS C  49      66.707  76.439  73.906  1.00  0.00           H  
ATOM   4829  C   LYS C  49      62.802  80.467  77.040  1.00  0.00           C  
ATOM   4830  O   LYS C  49      61.759  79.861  77.426  1.00  0.00           O  
ATOM   4831  N   THR C  50      63.648  80.978  77.957  1.00  0.00           N  
ATOM   4832  H   THR C  50      64.563  81.093  77.546  1.00  0.00           H  
ATOM   4833  CA  THR C  50      63.350  81.027  79.385  1.00  0.00           C  
ATOM   4834  HA  THR C  50      63.034  80.021  79.660  1.00  0.00           H  
ATOM   4835  CB  THR C  50      64.489  81.436  80.280  1.00  0.00           C  
ATOM   4836  HB  THR C  50      64.673  82.507  80.189  1.00  0.00           H  
ATOM   4837  CG2 THR C  50      64.075  81.057  81.657  1.00  0.00           C  
ATOM   4838 HG21 THR C  50      64.968  81.136  82.277  1.00  0.00           H  
ATOM   4839 HG22 THR C  50      63.315  81.754  82.010  1.00  0.00           H  
ATOM   4840 HG23 THR C  50      63.698  80.034  81.686  1.00  0.00           H  
ATOM   4841  OG1 THR C  50      65.809  80.819  80.011  1.00  0.00           O  
ATOM   4842  HG1 THR C  50      66.112  81.091  79.142  1.00  0.00           H  
ATOM   4843  C   THR C  50      62.166  81.968  79.715  1.00  0.00           C  
ATOM   4844  O   THR C  50      61.192  81.467  80.278  1.00  0.00           O  
ATOM   4845  N   LEU C  51      62.151  83.136  79.074  1.00  0.00           N  
ATOM   4846  H   LEU C  51      62.908  83.395  78.457  1.00  0.00           H  
ATOM   4847  CA  LEU C  51      60.950  84.033  79.171  1.00  0.00           C  
ATOM   4848  HA  LEU C  51      60.680  84.132  80.222  1.00  0.00           H  
ATOM   4849  CB  LEU C  51      61.067  85.412  78.564  1.00  0.00           C  
ATOM   4850  HB2 LEU C  51      61.179  85.355  77.481  1.00  0.00           H  
ATOM   4851  HB3 LEU C  51      60.137  85.962  78.706  1.00  0.00           H  
ATOM   4852  CG  LEU C  51      62.240  86.184  79.145  1.00  0.00           C  
ATOM   4853  HG  LEU C  51      63.101  85.553  79.366  1.00  0.00           H  
ATOM   4854  CD1 LEU C  51      62.637  87.403  78.368  1.00  0.00           C  
ATOM   4855 HD11 LEU C  51      61.835  88.124  78.210  1.00  0.00           H  
ATOM   4856 HD12 LEU C  51      63.437  87.923  78.894  1.00  0.00           H  
ATOM   4857 HD13 LEU C  51      62.980  87.200  77.354  1.00  0.00           H  
ATOM   4858  CD2 LEU C  51      61.992  86.787  80.592  1.00  0.00           C  
ATOM   4859 HD21 LEU C  51      61.542  86.106  81.316  1.00  0.00           H  
ATOM   4860 HD22 LEU C  51      62.986  87.084  80.925  1.00  0.00           H  
ATOM   4861 HD23 LEU C  51      61.408  87.707  80.554  1.00  0.00           H  
ATOM   4862  C   LEU C  51      59.671  83.379  78.593  1.00  0.00           C  
ATOM   4863  O   LEU C  51      58.683  83.267  79.235  1.00  0.00           O  
ATOM   4864  N   LEU C  52      59.814  82.703  77.513  1.00  0.00           N  
ATOM   4865  H   LEU C  52      60.676  82.887  77.020  1.00  0.00           H  
ATOM   4866  CA  LEU C  52      58.648  81.989  76.878  1.00  0.00           C  
ATOM   4867  HA  LEU C  52      57.819  82.693  76.802  1.00  0.00           H  
ATOM   4868  CB  LEU C  52      59.128  81.481  75.521  1.00  0.00           C  
ATOM   4869  HB2 LEU C  52      59.494  82.342  74.963  1.00  0.00           H  
ATOM   4870  HB3 LEU C  52      59.984  80.807  75.564  1.00  0.00           H  
ATOM   4871  CG  LEU C  52      58.042  80.793  74.637  1.00  0.00           C  
ATOM   4872  HG  LEU C  52      57.430  80.177  75.297  1.00  0.00           H  
ATOM   4873  CD1 LEU C  52      57.195  81.709  73.918  1.00  0.00           C  
ATOM   4874 HD11 LEU C  52      57.718  82.246  73.126  1.00  0.00           H  
ATOM   4875 HD12 LEU C  52      56.444  81.140  73.371  1.00  0.00           H  
ATOM   4876 HD13 LEU C  52      56.775  82.519  74.515  1.00  0.00           H  
ATOM   4877  CD2 LEU C  52      58.771  79.786  73.652  1.00  0.00           C  
ATOM   4878 HD21 LEU C  52      57.967  79.403  73.024  1.00  0.00           H  
ATOM   4879 HD22 LEU C  52      59.465  80.223  72.934  1.00  0.00           H  
ATOM   4880 HD23 LEU C  52      59.340  78.963  74.085  1.00  0.00           H  
ATOM   4881  C   LEU C  52      58.145  80.755  77.783  1.00  0.00           C  
ATOM   4882  O   LEU C  52      56.975  80.626  78.001  1.00  0.00           O  
ATOM   4883  N   LEU C  53      59.062  79.852  78.321  1.00  0.00           N  
ATOM   4884  H   LEU C  53      60.034  80.000  78.091  1.00  0.00           H  
ATOM   4885  CA  LEU C  53      58.763  78.897  79.298  1.00  0.00           C  
ATOM   4886  HA  LEU C  53      58.090  78.182  78.825  1.00  0.00           H  
ATOM   4887  CB  LEU C  53      60.142  78.212  79.647  1.00  0.00           C  
ATOM   4888  HB2 LEU C  53      60.466  77.801  78.690  1.00  0.00           H  
ATOM   4889  HB3 LEU C  53      60.844  78.979  79.973  1.00  0.00           H  
ATOM   4890  CG  LEU C  53      59.756  77.071  80.603  1.00  0.00           C  
ATOM   4891  HG  LEU C  53      59.479  77.411  81.600  1.00  0.00           H  
ATOM   4892  CD1 LEU C  53      58.862  75.947  80.145  1.00  0.00           C  
ATOM   4893 HD11 LEU C  53      59.220  75.534  79.202  1.00  0.00           H  
ATOM   4894 HD12 LEU C  53      58.720  75.392  81.072  1.00  0.00           H  
ATOM   4895 HD13 LEU C  53      57.884  76.385  79.946  1.00  0.00           H  
ATOM   4896  CD2 LEU C  53      61.153  76.440  80.922  1.00  0.00           C  
ATOM   4897 HD21 LEU C  53      61.627  76.020  80.035  1.00  0.00           H  
ATOM   4898 HD22 LEU C  53      61.926  77.167  81.169  1.00  0.00           H  
ATOM   4899 HD23 LEU C  53      61.115  75.572  81.580  1.00  0.00           H  
ATOM   4900  C   LEU C  53      58.070  79.504  80.599  1.00  0.00           C  
ATOM   4901  O   LEU C  53      57.092  78.978  81.107  1.00  0.00           O  
ATOM   4902  N   GLN C  54      58.654  80.539  81.172  1.00  0.00           N  
ATOM   4903  H   GLN C  54      59.399  81.006  80.676  1.00  0.00           H  
ATOM   4904  CA  GLN C  54      57.963  81.227  82.248  1.00  0.00           C  
ATOM   4905  HA  GLN C  54      58.063  80.550  83.096  1.00  0.00           H  
ATOM   4906  CB  GLN C  54      58.889  82.344  82.638  1.00  0.00           C  
ATOM   4907  HB2 GLN C  54      59.844  81.912  82.937  1.00  0.00           H  
ATOM   4908  HB3 GLN C  54      59.180  82.948  81.778  1.00  0.00           H  
ATOM   4909  CG  GLN C  54      58.406  83.325  83.730  1.00  0.00           C  
ATOM   4910  HG2 GLN C  54      57.563  83.883  83.320  1.00  0.00           H  
ATOM   4911  HG3 GLN C  54      58.156  82.685  84.576  1.00  0.00           H  
ATOM   4912  CD  GLN C  54      59.482  84.370  84.220  1.00  0.00           C  
ATOM   4913  OE1 GLN C  54      60.661  84.110  84.123  1.00  0.00           O  
ATOM   4914  NE2 GLN C  54      59.166  85.568  84.702  1.00  0.00           N  
ATOM   4915 HE21 GLN C  54      59.891  86.186  85.038  1.00  0.00           H  
ATOM   4916 HE22 GLN C  54      58.235  85.948  84.800  1.00  0.00           H  
ATOM   4917  C   GLN C  54      56.523  81.663  81.949  1.00  0.00           C  
ATOM   4918  O   GLN C  54      55.711  81.362  82.763  1.00  0.00           O  
ATOM   4919  N   ILE C  55      56.247  82.347  80.835  1.00  0.00           N  
ATOM   4920  H   ILE C  55      56.980  82.578  80.180  1.00  0.00           H  
ATOM   4921  CA  ILE C  55      54.886  82.719  80.475  1.00  0.00           C  
ATOM   4922  HA  ILE C  55      54.474  83.233  81.344  1.00  0.00           H  
ATOM   4923  CB  ILE C  55      54.829  83.726  79.278  1.00  0.00           C  
ATOM   4924  HB  ILE C  55      55.487  83.300  78.521  1.00  0.00           H  
ATOM   4925  CG2 ILE C  55      53.499  83.831  78.575  1.00  0.00           C  
ATOM   4926 HG21 ILE C  55      52.741  83.980  79.344  1.00  0.00           H  
ATOM   4927 HG22 ILE C  55      53.532  84.641  77.847  1.00  0.00           H  
ATOM   4928 HG23 ILE C  55      53.200  82.964  77.985  1.00  0.00           H  
ATOM   4929  CG1 ILE C  55      55.378  85.053  79.694  1.00  0.00           C  
ATOM   4930 HG12 ILE C  55      56.243  84.814  80.312  1.00  0.00           H  
ATOM   4931 HG13 ILE C  55      55.805  85.589  78.846  1.00  0.00           H  
ATOM   4932  CD1 ILE C  55      54.543  86.022  80.486  1.00  0.00           C  
ATOM   4933 HD11 ILE C  55      53.668  86.388  79.948  1.00  0.00           H  
ATOM   4934 HD12 ILE C  55      54.093  85.419  81.275  1.00  0.00           H  
ATOM   4935 HD13 ILE C  55      55.069  86.868  80.928  1.00  0.00           H  
ATOM   4936  C   ILE C  55      53.992  81.444  80.366  1.00  0.00           C
[truncated: 152,481 more chars]
