# Supplementary material for: Modulation of Structure and Dynamics of Cardiac Troponin by Phosphorylation and Mutations Revealed by Molecular Dynamics Simulations
Source: J Phys Chem B. 2023 Oct 4;127(41):8736–48. doi: 10.1021/acs.jpcb.3c02337 (PMC10591477; doi:10.1021/acs.jpcb.3c02337)
Supplement: Supplementary file 6 — jp3c02337_si_006.zip [file jp3c02337_si_006.zip › supplement dataset/Arpeggio_VdW_interaction.xlsx]

## Sheet: Sheet1
			WT_uP	WT_SEP	G159D_uP	G159D_SEP
TnC MET1	TnC ASP3	3	1570	1515	858	1004
TnC MET1	TnC ILE4	3	0	0	0	59
TnC MET1	TnC TYR5	3	0	0	0	34
TnC MET1	TnC LYS6	3	3069	3595	2152	3030
TnC MET1	TnC ALA7	3	0	0	0	147
TnC MET1	TnC VAL9	3	0	0	0	3
TnC MET1	TnC GLU10	3	0	0	0	10
TnC MET1	TnC ASP62	3	2	2	25	1
TnC MET1	TnC GLU63	3	20	54	125	23
TnC MET1	TnC VAL64	3	20	54	117	20
TnC MET1	TnC ASP65	3	7	14	102	14
TnC MET1	TnC GLU66	3	4790	4357	6836	4372
TnC MET1	TnC ASP75	3	0	0	0	94
TnC MET1	TnC GLU76	3	0	0	0	10
TnC MET1	TnC LEU78	3	0	0	0	6
TnC MET1	TnC VAL79	3	0	0	0	70
TnC MET1	TnC ARG83	3	0	38	2	2
TnC MET1	TnC GLU126	3	0	0	0	8
TnC MET1	TnC LEU136	3	17	308	27	0
TnC MET1	TnC LYS138	3	263	508	44	22
TnC MET1	TnC ASP139	3	21810	20413	23765	21335
TnC MET1	TnC GLY140	3	3697	2867	4327	3874
TnC MET1	TnC ASP141	3	235	71	26	13
TnC MET1	TnC LYS142	3	1812	1976	1721	1793
TnC MET1	TnC ASN144	3	101	1	0	0
TnC MET1	TnC GLU152	3	1009	938	1094	1114
TnC MET1	TnC GLU155	3	4750	3621	5512	5154
TnC MET1	TnC PHE156	3	4207	3585	4330	4129
TnC MET1	TnC LYS158	3	53	126	252	61
TnC MET1	TnC GLY159	3	0	0	2	1
TnC MET1	TnC VAL160	3	0	0	3	0
TnC MET1	TnT THR284	3	26	0	0	0
TnC MET1	TnT GLY285	3	32	0	0	0
TnC MET1	TnT ARG286	3	419	0	0	5
TnC MET1	TnT TRP287	3	3	2	0	0
TnC MET1	TnT LYS288	3	1	0	0	0
TnC MET1	TnI TYR28	3	14	0	0	0
TnC MET1	TnI ALA29	3	0	1	0	0
TnC MET1	TnI THR30	3	47	67	0	0
TnC MET1	TnI GLU31	3	0	13	0	0
TnC MET1	TnI PRO32	3	6	50	0	3
TnC MET1	TnI HIE33	3	1226	401	11	5
TnC MET1	TnI ALA34	3	1248	1325	233	158
TnC MET1	TnI LYS35	3	72	3	17	13
TnC MET1	TnI LYS36	3	92	34	57	55
TnC MET1	TnI LYS37	3	40	13	1	33
TnC MET1	TnI SER38	3	26	0	1	42
TnC MET1	TnI LYS39	3	0	0	0	6
TnC MET1	TnI ILE40	3	0	0	0	6
TnC MET1	TnI SER41	3	0	0	0	245
TnC MET1	TnI ALA42	3	0	0	0	330
TnC MET1	TnI SER43	3	0	0	0	198
TnC MET1	TnI ARG44	3	0	0	0	34
TnC MET1	TnI LYS45	3	0	58	2	50
TnC MET1	TnI LEU46	3	0	0	0	4
TnC MET1	TnI GLN47	3	0	0	0	76
TnC MET1	TnI LEU48	3	0	0	0	2
TnC MET1	TnI LYS49	3	593	860	983	834
TnC MET1	TnI THR50	3	0	0	0	1
TnC MET1	TnI LEU51	3	0	0	0	3
TnC MET1	TnI ARG145	3	0	0	0	2
TnC ASP2	TnC ILE4	3	27	0	0	290
TnC ASP2	TnC TYR5	3	0	0	0	74
TnC ASP2	TnC LYS6	3	4733	5247	6930	5521
TnC ASP2	TnC ALA7	3	0	0	0	1
TnC ASP2	TnC GLU66	3	226	502	674	456
TnC ASP2	TnC GLU135	3	0	19	0	0
TnC ASP2	TnC ASP139	3	11544	11896	14023	10465
TnC ASP2	TnC LYS142	3	36	1	0	8
TnC ASP2	TnC PHE156	3	17	0	0	2
TnC ASP2	TnC LYS158	3	0	0	0	9
TnC ASP2	TnC VAL160	3	0	2	0	0
TnC ASP2	TnT ARG286	3	4	0	0	0
TnC ASP2	TnI ALA34	3	1	0	0	0
TnC ASP2	TnI LYS35	3	0	0	49	0
TnC ASP2	TnI LYS36	3	4	30	17	366
TnC ASP2	TnI LYS37	3	268	345	430	719
TnC ASP2	TnI SER38	3	506	1222	264	130
TnC ASP2	TnI LYS39	3	0	0	89	2
TnC ASP2	TnI ILE40	3	4	9	5	62
TnC ASP2	TnI SER41	3	0	0	0	118
TnC ASP2	TnI ALA42	3	2351	1990	2446	2240
TnC ASP2	TnI SER43	3	0	0	0	28
TnC ASP2	TnI LYS45	3	9263	9228	9975	9252
TnC ASP2	TnI LEU46	3	12	15	63	43
TnC ASP2	TnI GLN47	3	0	0	0	6
TnC ASP2	TnI LYS49	3	1968	1891	2808	2415
TnC ASP3	TnC TYR5	3	21197	21164	20923	20552
TnC ASP3	TnC LYS6	3	12655	12809	13168	12977
TnC ASP3	TnC ALA7	3	7889	7770	7246	7074
TnC ASP3	TnC ALA8	3	0	0	0	1
TnC ASP3	TnC GLU10	3	0	0	0	7
TnC ASP3	TnC GLN11	3	0	0	0	22
TnC ASP3	TnC GLU63	3	10	3	72	79
TnC ASP3	TnC GLU66	3	27	0	1	84
TnC ASP3	TnC VAL79	3	49	19	21	147
TnC ASP3	TnC ARG83	3	1434	2039	2799	3910
TnC ASP3	TnC LYS86	3	0	0	0	1
TnC ASP3	TnC SER89	3	1	3	0	0
TnC ASP3	TnC LYS142	3	33	149	0	0
TnC ASP3	TnC GLU155	3	81	19	25	0
TnC ASP3	TnC PHE156	3	11	2	0	0
TnC ASP3	TnC LYS158	3	1415	791	815	1149
TnC ASP3	TnC GLY159	3	553	760	1443	1378
TnC ASP3	TnC VAL160	3	16	2	4	5
TnC ASP3	TnT ARG286	3	1	0	0	0
TnC ASP3	TnI LYS36	3	0	0	0	11
TnC ASP3	TnI LYS37	3	0	0	0	73
TnC ASP3	TnI ALA42	3	17	18	17	140
TnC ASP3	TnI SER43	3	0	0	0	26
TnC ASP3	TnI LYS45	3	0	0	0	14
TnC ASP3	TnI LEU46	3	125	204	386	267
TnC ASP3	TnI GLN47	3	0	0	0	6
TnC ASP3	TnI LYS49	3	30	388	22	1
TnC ILE4	TnC LYS6	3	4487	4479	4491	4842
TnC ILE4	TnC ALA7	3	3218	3214	3302	3403
TnC ILE4	TnC ALA8	3	7671	8165	8446	7828
TnC ILE4	TnC GLN11	3	0	0	0	23
TnC ILE4	TnC VAL79	3	0	0	0	1
TnC ILE4	TnC VAL82	3	0	0	0	1
TnC ILE4	TnC ARG83	3	0	2	0	0
TnC ILE4	TnC MET85	3	0	25	35	0
TnC ILE4	TnC LYS86	3	310	209	134	126
TnC ILE4	TnC ASP87	3	0	1	0	0
TnC ILE4	TnC ASP88	3	2	6	0	4
TnC ILE4	TnC SER89	3	459	462	229	145
TnC ILE4	TnC LYS90	3	0	7	1	1
TnC ILE4	TnC GLU155	3	29	0	0	0
TnC ILE4	TnC PHE156	3	8	0	0	0
TnC ILE4	TnC LYS158	3	731	362	5	53
TnC ILE4	TnC GLY159	3	6351	7070	5167	5843
TnC ILE4	TnC VAL160	3	85	114	409	251
TnC ILE4	TnC GLU161	3	127	277	297	232
TnC ILE4	TnI ALA42	3	1	0	0	185
TnC ILE4	TnI SER43	3	4	1	0	34
TnC ILE4	TnI LYS45	3	0	0	0	1
TnC ILE4	TnI LEU46	3	1069	1367	1328	1081
TnC ILE4	TnI GLN47	3	0	0	0	1
TnC ILE4	TnI LYS49	3	15	0	0	15
TnC TYR5	TnC ALA7	3	11128	10704	10730	10978
TnC TYR5	TnC ALA8	3	8138	7910	7689	7825
TnC TYR5	TnC VAL9	3	7029	7089	6101	5849
TnC TYR5	TnC GLU66	3	0	0	0	12
TnC TYR5	TnC VAL79	3	717	537	493	599
TnC TYR5	TnC VAL82	3	1210	1504	1830	1748
TnC TYR5	TnC ARG83	3	16722	17510	21147	19141
TnC TYR5	TnC MET85	3	0	26	101	0
TnC TYR5	TnC LYS86	3	604	1383	1202	1511
TnC TYR5	TnC ASP87	3	3418	4373	2079	2697
TnC TYR5	TnC ASP88	3	4880	4265	2998	4023
TnC TYR5	TnC SER89	3	5896	6611	4718	3646
TnC TYR5	TnC LYS90	3	26	332	0	4
TnC TYR5	TnC GLY91	3	0	12	0	0
TnC TYR5	TnC GLU155	3	0	22	0	0
TnC TYR5	TnC LYS158	3	242	532	28	9
TnC TYR5	TnC GLY159	3	757	344	2938	3102
TnC TYR5	TnC VAL160	3	0	0	0	1
TnC TYR5	TnC GLU161	3	0	1	0	24
TnC TYR5	TnI SER43	3	0	0	0	74
TnC TYR5	TnI LEU46	3	0	0	0	28
TnC TYR5	TnI GLN47	3	0	0	0	83
TnC TYR5	TnI LYS49	3	0	0	0	1
TnC TYR5	TnI THR50	3	0	0	0	33
TnC TYR5	TnI ARG144	3	1	0	0	0
TnC TYR5	TnI ARG147	3	3	7	1	101
TnC LYS6	TnC ALA8	3	10905	10949	10496	10029
TnC LYS6	TnC VAL9	3	6759	6851	6725	6804
TnC LYS6	TnC GLU10	3	4466	4192	2267	2300
TnC LYS6	TnC GLN11	3	0	0	0	25
TnC LYS6	TnC GLU63	3	2	7	154	688
TnC LYS6	TnC VAL64	3	1	111	37	126
TnC LYS6	TnC ASP65	3	0	11	2	8
TnC LYS6	TnC GLU66	3	7720	9167	6799	7380
TnC LYS6	TnC ASP75	3	153	90	220	337
TnC LYS6	TnC VAL79	3	795	909	794	893
TnC LYS6	TnC ARG83	3	11	0	3	2
TnC LYS6	TnT ARG286	3	12	0	0	0
TnC LYS6	TnI ALA34	3	299	4	2	1
TnC LYS6	TnI LYS35	3	3	8	1	0
TnC LYS6	TnI LYS36	3	20	1	0	0
TnC LYS6	TnI LYS37	3	4	1	5	1
TnC LYS6	TnI SER38	3	7	58	26	4
TnC LYS6	TnI ALA42	3	1440	1659	1133	1057
TnC LYS6	TnI SER43	3	0	0	0	2
TnC ALA7	TnC VAL9	3	10404	10814	11223	11569
TnC ALA7	TnC GLU10	3	7613	7669	7049	7150
TnC ALA7	TnC GLN11	3	4050	4150	1945	1959
TnC ALA7	TnI ALA42	3	1418	1390	531	873
TnC ALA7	TnI SER43	3	927	948	820	646
TnC ALA7	TnI LEU46	3	1077	1229	880	842
TnC ALA8	TnC GLU10	3	12055	12348	13103	12901
TnC ALA8	TnC GLN11	3	9135	9059	10629	10432
TnC ALA8	TnC LEU12	3	2089	2322	1447	1402
TnC ALA8	TnC LEU78	3	0	0	0	6
TnC ALA8	TnC VAL79	3	0	0	0	2
TnC ALA8	TnC VAL82	3	1044	785	577	889
TnC ALA8	TnC ARG83	3	0	0	0	5
TnC ALA8	TnC MET85	3	0	36	67	0
TnC ALA8	TnC LYS86	3	440	375	274	320
TnC ALA8	TnC GLU161	3	0	0	0	1
TnC ALA8	TnI MET0	3	0	0	0	39
TnC VAL9	TnC GLN11	3	13743	13584	13750	13771
TnC VAL9	TnC LEU12	3	9758	9533	9608	9540
TnC VAL9	TnC LYS17	3	1174	822	955	863
TnC VAL9	TnC LEU78	3	4217	4784	4799	4311
TnC VAL9	TnC VAL79	3	522	507	535	615
TnC VAL9	TnC VAL82	3	966	1003	704	727
TnC VAL9	TnT ARG286	3	0	0	0	2
TnC VAL9	TnI MET0	3	24	0	0	1
TnC GLU10	TnC LEU12	3	6593	5933	6627	6869
TnC GLU10	TnC GLU14	3	0	0	4	7
TnC GLU10	TnC LYS17	3	160	71	98	269
TnC GLU10	TnT ARG286	3	0	0	0	46
TnC GLU10	TnI MET0	3	20	0	0	3
TnC GLU10	TnI LYS36	3	0	0	0	1
TnC GLU10	TnI LYS37	3	402	411	207	167
TnC GLU10	TnI LYS39	3	1	4	5	0
TnC GLU10	TnI SER41	3	8176	8898	5189	3407
TnC GLU10	TnI ALA42	3	7871	8160	4397	4374
TnC GLU10	TnI SER43	3	9759	9964	5864	5703
TnC GLN11	TnC THR13	3	276	296	267	212
TnC GLN11	TnC GLN16	3	0	3	1	0
TnC GLN11	TnC VAL82	3	0	0	2	11
TnC GLN11	TnC ARG83	3	0	0	0	3
TnC GLN11	TnC MET85	3	3	1	3	30
TnC GLN11	TnC LYS86	3	99	67	264	497
TnC GLN11	TnC ASP87	3	0	0	0	10
TnC GLN11	TnI MET0	3	13	0	7	91
TnC GLN11	TnI ALA42	3	16	0	0	0
TnC GLN11	TnI SER43	3	1538	1506	539	635
TnC GLN11	TnI LEU46	3	3	0	0	0
TnC GLN11	TnI ALA170	3	0	4	0	0
TnC LEU12	TnC GLU14	3	25	18	19	26
TnC LEU12	TnC GLN16	3	3773	3994	3605	3731
TnC LEU12	TnC LYS17	3	4121	4112	4174	4086
TnC LEU12	TnC PHE20	3	367	475	444	499
TnC LEU12	TnC LEU78	3	96	93	118	146
TnC LEU12	TnC MET81	3	16	17	7	24
TnC LEU12	TnC VAL82	3	59	57	121	182
TnC LEU12	TnC MET85	3	73	60	132	230
TnC LEU12	TnC LYS86	3	0	0	0	3
TnC LEU12	TnI MET0	3	62	3	10	74
TnC LEU12	TnI ALA1	3	4	0	0	3
TnC LEU12	TnI MET153	3	2	0	0	0
TnC LEU12	TnI LEU168	3	0	1	0	0
TnC LEU12	TnI ALA170	3	0	3	0	0
TnC THR13	TnC GLU15	3	14599	14612	14229	14684
TnC THR13	TnC GLN16	3	18651	18341	17735	18194
TnC THR13	TnC LYS17	3	12646	12907	12903	12863
TnC THR13	TnC MET85	3	0	0	0	1
TnC THR13	TnI MET0	3	77	2	11	85
TnC THR13	TnI ALA1	3	72	39	15	89
TnC THR13	TnI ASP2	3	144	60	23	94
TnC THR13	TnI GLY3	3	3	14	4	6
TnC THR13	TnI SER4	3	2	0	0	6
TnC THR13	TnI SER5	3	0	0	0	1
TnC THR13	TnI ASP6	3	0	0	0	1
TnC THR13	TnI ARG169	3	0	2	0	22
TnC THR13	TnI ALA170	3	0	11	0	87
TnC GLU14	TnC GLN16	3	8572	8745	8931	8747
TnC GLU14	TnC LYS17	3	14321	14327	14537	14019
TnC GLU14	TnC ASN18	3	12364	12334	12385	12397
TnC GLU14	TnT ARG286	3	0	0	0	13
TnC GLU14	TnI MET0	3	121	9	180	169
TnC GLU14	TnI ALA1	3	122	0	16	83
TnC GLU14	TnI ASP2	3	29	3	52	62
TnC GLU14	TnI GLY3	3	27	30	72	27
TnC GLU14	TnI SER4	3	38	42	16	13
TnC GLU14	TnI SER5	3	18	13	1	20
TnC GLU14	TnI ASP6	3	1	0	0	0
TnC GLU14	TnI ALA7	3	0	0	0	1
TnC GLU14	TnI ARG9	3	58	2	0	9
TnC GLU15	TnC LYS17	3	7993	7293	7858	7396
TnC GLU15	TnC ASN18	3	5678	4940	5310	4493
TnC GLU15	TnC GLU19	3	7025	6784	7003	7387
TnC GLU15	TnI MET0	3	643	667	400	704
TnC GLU15	TnI ALA1	3	461	200	80	224
TnC GLU15	TnI ASP2	3	421	189	183	268
TnC GLU15	TnI GLY3	3	777	305	169	411
TnC GLU15	TnI SER4	3	542	337	474	608
TnC GLU15	TnI SER5	3	237	83	173	1252
TnC GLU15	TnI ASP6	3	56	108	259	100
TnC GLU15	TnI ALA7	3	45	5	4	3
TnC GLU15	TnI ALA8	3	1	0	0	11
TnC GLU15	TnI ARG9	3	7407	7975	9376	6430
TnC GLU15	TnI GLU10	3	0	0	0	5
TnC GLU15	TnI ARG12	3	110	0	303	1687
TnC GLU15	TnI ARG161	3	10	0	0	0
TnC GLU15	TnI LYS163	3	0	0	0	2
TnC GLU15	TnI LEU166	3	0	0	0	2
TnC GLU15	TnI ASP167	3	0	455	0	1
TnC GLU15	TnI LEU168	3	0	1	0	0
TnC GLU15	TnI ARG169	3	372	21	0	517
TnC GLU15	TnI ALA170	3	0	1	0	30
TnC GLN16	TnC ASN18	3	11732	12502	11852	11996
TnC GLN16	TnC GLU19	3	7257	7826	7412	7743
TnC GLN16	TnC PHE20	3	15411	16493	17135	17456
TnC GLN16	TnC MET81	3	2	2	1	0
TnC GLN16	TnC MET85	3	78	94	196	234
TnC GLN16	TnI MET0	3	432	235	110	315
TnC GLN16	TnI ALA1	3	317	71	82	432
TnC GLN16	TnI ASP2	3	313	10	26	541
TnC GLN16	TnI GLY3	3	170	0	37	191
TnC GLN16	TnI SER4	3	45	0	0	55
TnC GLN16	TnI SER5	3	2	0	0	86
TnC GLN16	TnI ASP6	3	0	0	0	10
TnC GLN16	TnI ARG9	3	0	0	0	22
TnC GLN16	TnI MET153	3	6	0	0	0
TnC GLN16	TnI MET154	3	130	21	60	32
TnC GLN16	TnI LEU157	3	45	1	0	2
TnC GLN16	TnI LYS163	3	0	0	0	6
TnC GLN16	TnI SER165	3	0	2	0	0
TnC GLN16	TnI LEU166	3	0	0	0	53
TnC GLN16	TnI ASP167	3	0	845	0	1
TnC GLN16	TnI LEU168	3	0	267	0	0
TnC GLN16	TnI ARG169	3	0	26	0	17
TnC GLN16	TnI ALA170	3	0	104	0	40
TnC LYS17	TnC GLU19	3	11117	10612	10554	10292
TnC LYS17	TnC PHE20	3	4102	3719	3695	3582
TnC LYS17	TnC LYS21	3	8235	8206	8107	8194
TnC LYS17	TnC PHE74	3	1036	935	1137	1203
TnC LYS17	TnC ASP75	3	0	0	1	0
TnC LYS17	TnC LEU78	3	257	249	272	256
TnC LYS17	TnT ARG286	3	0	0	0	1
TnC LYS17	TnI MET0	3	21	0	42	30
TnC LYS17	TnI ALA1	3	8	0	0	1
TnC LYS17	TnI ASP2	3	1	0	2	5
TnC LYS17	TnI SER4	3	4	0	3	2
TnC LYS17	TnI SER5	3	4	0	0	20
TnC LYS17	TnI ASP6	3	16	0	0	0
TnC ASN18	TnC PHE20	3	7695	6854	7070	7164
TnC ASN18	TnC LYS21	3	5009	4351	4406	4817
TnC ASN18	TnC ALA22	3	8647	8349	8445	7973
TnC ASN18	TnI MET0	3	129	27	320	429
TnC ASN18	TnI ALA1	3	296	34	155	49
TnC ASN18	TnI ASP2	3	292	44	89	23
TnC ASN18	TnI GLY3	3	64	8	365	27
TnC ASN18	TnI SER4	3	226	32	257	52
TnC ASN18	TnI SER5	3	86	34	198	222
TnC ASN18	TnI ASP6	3	102	205	209	553
TnC ASN18	TnI ALA7	3	36	27	35	17
TnC ASN18	TnI ALA8	3	71	0	21	54
TnC ASN18	TnI ARG9	3	3428	2660	2761	1919
TnC ASN18	TnI GLU10	3	24	3	0	53
TnC ASN18	TnI PRO11	3	1	0	0	0
TnC ASN18	TnI ARG12	3	371	252	317	1143
TnC ASN18	TnI ARG161	3	1	1	0	1
TnC ASN18	TnI ASP167	3	0	1	0	0
TnC ASN18	TnI ALA170	3	0	0	0	6
TnC GLU19	TnC LYS21	3	10393	11935	11887	12040
TnC GLU19	TnC ALA22	3	5521	7682	7397	7488
TnC GLU19	TnC ALA23	3	5565	6862	6879	6880
TnC GLU19	TnI MET0	3	747	633	199	1338
TnC GLU19	TnI ALA1	3	241	79	82	531
TnC GLU19	TnI ASP2	3	94	25	19	584
TnC GLU19	TnI GLY3	3	244	17	75	218
TnC GLU19	TnI SER4	3	824	82	254	63
TnC GLU19	TnI SER5	3	427	9	600	246
TnC GLU19	TnI ASP6	3	41	53	7	5
TnC GLU19	TnI ALA7	3	5	0	7	39
TnC GLU19	TnI ALA8	3	4	0	3	278
TnC GLU19	TnI ARG9	3	9842	11726	12389	6753
TnC GLU19	TnI GLU10	3	1	1	14	15
TnC GLU19	TnI ARG12	3	89	15	419	2105
TnC GLU19	TnI MET154	3	630	788	1440	710
TnC GLU19	TnI ALA156	3	0	0	0	2
TnC GLU19	TnI LEU157	3	811	1034	1097	869
TnC GLU19	TnI LEU158	3	54	94	2	331
TnC GLU19	TnI GLY159	3	0	2	0	0
TnC GLU19	TnI ALA160	3	14	0	0	0
TnC GLU19	TnI ARG161	3	12747	12224	10249	13635
TnC GLU19	TnI ALA162	3	0	99	0	0
TnC GLU19	TnI LYS163	3	0	0	0	3
TnC GLU19	TnI SER165	3	0	828	0	0
TnC GLU19	TnI LEU166	3	0	0	0	38
TnC GLU19	TnI ASP167	3	0	29	0	0
TnC GLU19	TnI LEU168	3	0	35	0	0
TnC GLU19	TnI ARG169	3	664	0	3	1239
TnC GLU19	TnI ALA170	3	0	0	9	0
TnC PHE20	TnC ALA22	3	10036	9314	9279	9294
TnC PHE20	TnC ALA23	3	6042	5636	5332	5391
TnC PHE20	TnC PHE24	3	8797	8695	9043	8849
TnC PHE20	TnC PHE74	3	1036	1147	1185	1264
TnC PHE20	TnC PHE77	3	1631	1982	1828	1949
TnC PHE20	TnC LEU78	3	3094	2579	1931	2099
TnC PHE20	TnC MET81	3	7789	7879	8382	8486
TnC PHE20	TnC VAL82	3	2	1	3	6
TnC PHE20	TnC CYS84	3	0	0	0	33
TnC PHE20	TnC MET85	3	399	615	817	869
TnC PHE20	TnI MET0	3	179	64	88	191
TnC PHE20	TnI ALA1	3	131	4	66	136
TnC PHE20	TnI ASP2	3	21	1	0	12
TnC PHE20	TnI GLY3	3	14	0	0	1
TnC PHE20	TnI SER4	3	0	0	0	6
TnC PHE20	TnI SER5	3	0	0	0	6
TnC PHE20	TnI ALA150	3	1	0	37	0
TnC PHE20	TnI MET153	3	402	36	35	67
TnC PHE20	TnI MET154	3	1629	1837	2372	1425
TnC PHE20	TnI ALA156	3	8	0	0	0
TnC PHE20	TnI LEU157	3	690	75	27	414
TnC PHE20	TnI LEU158	3	0	129	0	7
TnC PHE20	TnI ARG161	3	1	0	0	0
TnC PHE20	TnI LEU166	3	0	0	0	21
TnC PHE20	TnI LEU168	3	0	465	0	0
TnC LYS21	TnC ALA23	3	14012	13716	13230	13350
TnC LYS21	TnC PHE24	3	7713	7409	6950	7279
TnC LYS21	TnC ASP25	3	21970	20348	20649	22156
TnC LYS21	TnC ALA31	3	1	1	1	0
TnC LYS21	TnC GLU32	3	4353	5516	5278	4931
TnC LYS21	TnC PHE74	3	10604	10800	11470	11402
TnC LYS21	TnC LEU78	3	0	0	0	2
TnC LYS21	TnI MET0	3	6	0	84	21
TnC LYS21	TnI ALA1	3	0	0	56	3
TnC LYS21	TnI ASP2	3	30	31	48	3
TnC LYS21	TnI GLY3	3	0	0	24	2
TnC LYS21	TnI SER4	3	0	0	1	0
TnC LYS21	TnI SER5	3	4	0	9	51
TnC LYS21	TnI ASP6	3	54	0	114	124
TnC LYS21	TnI ALA8	3	1	0	0	0
TnC LYS21	TnI ARG9	3	1	15	16	75
TnC LYS21	TnI GLU10	3	1	1	0	0
TnC LYS21	TnI ARG12	3	1308	1542	1486	1020
TnC LYS21	TnI PRO15	3	0	0	3	2
TnC ALA22	TnC PHE24	3	3615	4386	4507	5106
TnC ALA22	TnC ASP25	3	478	833	757	823
TnC ALA22	TnC ILE26	3	4963	5197	6346	6486
TnC ALA22	TnI MET0	3	16	9	2	45
TnC ALA22	TnI ALA1	3	0	7	0	0
TnC ALA22	TnI ASP2	3	8	0	4	3
TnC ALA22	TnI GLY3	3	0	3	2	0
TnC ALA22	TnI SER5	3	14	1	28	14
TnC ALA22	TnI ASP6	3	1	4	3	0
TnC ALA22	TnI ALA7	3	26	1	12	0
TnC ALA22	TnI ALA8	3	37	0	4	0
TnC ALA22	TnI ARG9	3	1787	713	621	837
TnC ALA22	TnI GLU10	3	123	170	43	269
TnC ALA22	TnI PRO11	3	7	0	0	3
TnC ALA22	TnI ARG12	3	970	798	1313	1522
TnC ALA22	TnI PRO13	3	6	4	41	258
TnC ALA22	TnI LEU157	3	306	507	565	481
TnC ALA22	TnI LEU158	3	0	3	0	6
TnC ALA22	TnI ALA160	3	71	0	0	1
TnC ALA22	TnI ARG161	3	1761	424	494	1112
TnC ALA23	TnC ASP25	3	10835	10901	10313	9766
TnC ALA23	TnC ILE26	3	8254	8284	7819	7452
TnC ALA23	TnC PHE27	3	10511	10211	10544	10282
TnC ALA23	TnC MET47	3	3	0	0	0
TnC ALA23	TnC PHE77	3	31	37	15	48
TnC ALA23	TnC MET81	3	7	18	11	29
TnC ALA23	TnI MET0	3	16	0	3	0
TnC ALA23	TnI ARG9	3	0	1	0	0
TnC ALA23	TnI MET153	3	8	25	83	25
TnC ALA23	TnI MET154	3	629	1365	1628	1161
TnC ALA23	TnI ALA156	3	32	0	2	17
TnC ALA23	TnI LEU157	3	1692	748	973	735
TnC ALA23	TnI LEU158	3	0	184	2	24
TnC ALA23	TnI ALA160	3	103	9	0	37
TnC ALA23	TnI ARG161	3	94	6	16	291
TnC PHE24	TnC ILE26	3	17014	17061	16943	17069
TnC PHE24	TnC PHE27	3	9814	9755	10118	10207
TnC PHE24	TnC VAL28	3	11930	12440	12609	11683
TnC PHE24	TnC ALA31	3	0	0	1	0
TnC PHE24	TnC GLU32	3	0	1	0	0
TnC PHE24	TnC GLY34	3	2113	2777	2708	2645
TnC PHE24	TnC CYS35	3	0	1	0	0
TnC PHE24	TnC ILE36	3	6411	6122	5963	6561
TnC PHE24	TnC VAL72	3	779	565	857	1013
TnC PHE24	TnC ASP73	3	2939	2650	3255	3671
TnC PHE24	TnC PHE74	3	9010	8394	9064	9351
TnC PHE24	TnC PHE77	3	5742	7005	6728	5902
TnC PHE24	TnI ARG21	3	1	0	0	0
TnC PHE24	TnI LEU157	3	0	0	5	0
TnC ASP25	TnC PHE27	3	7428	7111	6929	7697
TnC ASP25	TnC VAL28	3	1287	811	767	1216
TnC ASP25	TnC LEU29	3	8683	9633	9661	8831
TnC ASP25	TnC GLY30	3	3797	3569	3389	3930
TnC ASP25	TnC ALA31	3	3	2	4	2
TnC ASP25	TnC GLU32	3	8	3	2	23
TnC ASP25	TnC PHE74	3	1	0	0	0
TnC ASP25	TnI MET0	3	0	18	29	91
TnC ASP25	TnI ALA1	3	0	42	0	0
TnC ASP25	TnI ASP2	3	0	33	41	0
TnC ASP25	TnI GLY3	3	0	139	41	0
TnC ASP25	TnI SER4	3	0	0	11	0
TnC ASP25	TnI SER5	3	0	0	82	0
TnC ASP25	TnI ASP6	3	0	1	33	0
TnC ASP25	TnI ARG9	3	54	199	265	830
TnC ASP25	TnI GLU10	3	3	2	0	0
TnC ASP25	TnI PRO11	3	361	0	0	0
TnC ASP25	TnI ARG12	3	10533	12278	12725	8824
TnC ASP25	TnI PRO13	3	898	1434	1570	1452
TnC ASP25	TnI ALA14	3	0	0	43	17
TnC ASP25	TnI PRO15	3	3	0	81	202
TnC ASP25	TnI ARG20	3	0	0	2	0
TnC ASP25	TnI ARG161	3	0	1	0	0
TnC ASP25	TnI SER165	3	6	0	0	0
TnC ASP25	TnI LEU166	3	7	1	0	0
TnC ASP25	TnI LEU168	3	17	0	0	11
TnC ASP25	TnI ARG169	3	7	0	0	0
TnC ILE26	TnC VAL28	3	6169	4820	5039	5451
TnC ILE26	TnC LEU29	3	3896	3362	3420	2747
TnC ILE26	TnC GLY30	3	0	0	119	0
TnC ILE26	TnC LYS43	3	14	20	25	18
TnC ILE26	TnC VAL44	3	0	4	0	3
TnC ILE26	TnC MET47	3	9	6	1	6
TnC ILE26	TnI MET0	3	9	19	9	28
TnC ILE26	TnI ALA1	3	0	139	0	0
TnC ILE26	TnI ASP2	3	0	122	3	0
TnC ILE26	TnI GLY3	3	0	6	0	0
TnC ILE26	TnI ALA7	3	3	0	0	0
TnC ILE26	TnI ALA8	3	83	0	0	0
TnC ILE26	TnI ARG9	3	137	1	6	0
TnC ILE26	TnI GLU10	3	198	149	261	226
TnC ILE26	TnI PRO11	3	104	163	88	254
TnC ILE26	TnI ARG12	3	120	116	283	128
TnC ILE26	TnI PRO13	3	380	390	417	821
TnC ILE26	TnI ALA14	3	0	0	0	41
TnC ILE26	TnI PRO15	3	0	0	1	14
TnC ILE26	TnI MET153	3	0	0	0	2
TnC ILE26	TnI ALA156	3	275	445	546	372
TnC ILE26	TnI LEU157	3	724	1184	1168	952
TnC ILE26	TnI LEU158	3	0	73	0	152
TnC ILE26	TnI GLY159	3	9	1	0	0
TnC ILE26	TnI ALA160	3	1396	1464	1124	910
TnC ILE26	TnI ARG161	3	620	226	239	850
TnC ILE26	TnI LYS163	3	62	13	0	0
TnC ILE26	TnI GLU164	3	767	118	199	760
TnC ILE26	TnI SER165	3	616	31	18	335
TnC ILE26	TnI LEU166	3	72	64	0	2
TnC ILE26	TnI ASP167	3	2	0	0	0
TnC ILE26	TnI LEU168	3	471	6	39	185
TnC ILE26	TnI ARG169	3	564	0	2	3
TnC ILE26	TnI ALA170	3	18	0	0	1
TnC PHE27	TnC LEU29	3	10225	10896	10778	10369
TnC PHE27	TnC GLY30	3	0	0	146	0
TnC PHE27	TnC ALA31	3	0	0	104	0
TnC PHE27	TnC ILE36	3	1954	2809	2598	2769
TnC PHE27	TnC GLU40	3	3480	3755	3337	3223
TnC PHE27	TnC LEU41	3	42	107	32	136
TnC PHE27	TnC LYS43	3	576	132	93	157
TnC PHE27	TnC VAL44	3	5947	5806	5069	4621
TnC PHE27	TnC MET47	3	375	150	73	219
TnC PHE27	TnC PHE77	3	477	924	436	667
TnC PHE27	TnC MET80	3	0	2	0	0
TnC PHE27	TnI PRO17	3	2	0	0	0
TnC PHE27	TnI ILE18	3	2	85	19	0
TnC PHE27	TnI ARG19	3	7	0	21	0
TnC PHE27	TnI ARG20	3	2	0	112	0
TnC PHE27	TnI ARG21	3	5	0	4	0
TnC PHE27	TnI MET153	3	1330	1875	2773	1561
TnC PHE27	TnI MET154	3	0	1	2	0
TnC PHE27	TnI ALA156	3	263	1238	1267	642
TnC PHE27	TnI LEU157	3	980	1298	1267	1283
TnC PHE27	TnI GLY159	3	2	0	0	0
TnC PHE27	TnI ALA160	3	1376	282	146	361
TnC PHE27	TnI ARG161	3	11	1	4	90
TnC PHE27	TnI LYS163	3	16	0	0	0
TnC PHE27	TnI GLU164	3	16	2	2	76
TnC PHE27	TnI SER165	3	3	0	0	0
TnC PHE27	TnI LEU166	3	19	0	0	0
TnC PHE27	TnI ASP167	3	4	0	0	0
TnC PHE27	TnI LEU168	3	294	0	0	0
TnC PHE27	TnI ARG169	3	72	0	0	0
TnC PHE27	TnI ALA170	3	17	0	0	0
TnC VAL28	TnC GLY30	3	13335	12359	12591	13023
TnC VAL28	TnC ALA31	3	9603	10261	10151	10290
TnC VAL28	TnC GLU32	3	0	0	1	0
TnC VAL28	TnC ASP33	3	2	6	0	0
TnC VAL28	TnC GLY34	3	930	706	820	640
TnC VAL28	TnC CYS35	3	3420	3636	3823	4028
TnC VAL28	TnC ILE36	3	1057	1144	1175	1000
TnC VAL28	TnC GLU40	3	0	19	4	0
TnC VAL28	TnI ARG12	3	0	3	3	0
TnC VAL28	TnI PRO15	3	0	0	58	0
TnC VAL28	TnI ALA16	3	17	18	16	0
TnC VAL28	TnI PRO17	3	105	0	3	0
TnC VAL28	TnI ILE18	3	163	403	325	1
TnC VAL28	TnI ARG19	3	80	7	8	4
TnC VAL28	TnI ARG20	3	91	0	88	69
TnC VAL28	TnI ARG21	3	0	0	39	0
TnC VAL28	TnI ARG169	3	0	1	0	0
TnC LEU29	TnC ALA31	3	13504	13869	14019	13537
TnC LEU29	TnC GLU40	3	2	12	2	9
TnC LEU29	TnC LYS43	3	22	83	23	17
TnC LEU29	TnC VAL44	3	0	1	0	1
TnC LEU29	TnC MET47	3	0	3	0	0
TnC LEU29	TnI MET0	3	2	224	0	3
TnC LEU29	TnI ALA1	3	0	308	0	0
TnC LEU29	TnI ASP2	3	0	233	0	0
TnC LEU29	TnI GLY3	3	0	82	15	0
TnC LEU29	TnI SER4	3	0	5	1	0
TnC LEU29	TnI PRO11	3	149	0	0	0
TnC LEU29	TnI ARG12	3	160	17	7	7
TnC LEU29	TnI PRO13	3	804	922	1345	621
TnC LEU29	TnI ALA14	3	1184	1550	1627	1400
TnC LEU29	TnI PRO15	3	1643	2715	2048	1703
TnC LEU29	TnI ALA16	3	1910	3600	2782	2956
TnC LEU29	TnI PRO17	3	12	92	60	445
TnC LEU29	TnI ILE18	3	38	54	82	632
TnC LEU29	TnI ARG19	3	213	9	143	37
TnC LEU29	TnI ARG20	3	10	1	108	7
TnC LEU29	TnI ARG21	3	2	0	36	2
TnC LEU29	TnI LYS163	3	3	1	0	0
TnC LEU29	TnI GLU164	3	130	51	75	77
TnC LEU29	TnI SER165	3	12	0	0	1
TnC LEU29	TnI LEU166	3	71	12	0	0
TnC LEU29	TnI ASP167	3	35	28	4	5
TnC LEU29	TnI LEU168	3	383	2	37	292
TnC LEU29	TnI ARG169	3	490	9	2	47
TnC LEU29	TnI ALA170	3	24	0	0	0
TnC GLY30	TnC GLU32	3	1387	1810	1831	1814
TnC GLY30	TnC LYS39	3	0	0	10	0
TnC GLY30	TnC GLU40	3	0	0	8	0
TnC GLY30	TnC LYS43	3	0	0	15	0
TnC GLY30	TnI MET0	3	1	43	21	26
TnC GLY30	TnI ALA1	3	0	135	10	0
TnC GLY30	TnI ASP2	3	0	95	21	0
TnC GLY30	TnI GLY3	3	0	130	19	0
TnC GLY30	TnI SER4	3	0	3	48	0
TnC GLY30	TnI SER5	3	0	4	36	0
TnC GLY30	TnI ASP6	3	0	0	1	0
TnC GLY30	TnI GLU10	3	2	0	0	0
TnC GLY30	TnI PRO11	3	442	0	0	0
TnC GLY30	TnI ARG12	3	2185	3708	3617	1558
TnC GLY30	TnI PRO13	3	1165	1253	1537	1331
TnC GLY30	TnI ALA14	3	1204	154	247	163
TnC GLY30	TnI PRO15	3	1664	1142	1052	1654
TnC GLY30	TnI ALA16	3	1193	723	834	1077
TnC GLY30	TnI PRO17	3	1	11	4	144
TnC GLY30	TnI ILE18	3	1	0	2	50
TnC GLY30	TnI ARG19	3	86	0	81	0
TnC GLY30	TnI ARG20	3	0	0	1	0
TnC GLY30	TnI GLU164	3	0	0	12	0
TnC GLY30	TnI SER165	3	1	0	0	0
TnC GLY30	TnI LEU166	3	24	0	0	0
TnC GLY30	TnI ASP167	3	1	0	0	0
TnC GLY30	TnI LEU168	3	27	0	0	10
TnC GLY30	TnI ARG169	3	4	0	0	0
TnC ALA31	TnC ASP33	3	9830	10126	9784	9589
TnC ALA31	TnC GLY34	3	5170	5430	6359	5576
TnC ALA31	TnC CYS35	3	0	0	166	0
TnC ALA31	TnC GLU40	3	0	6	272	0
TnC ALA31	TnT VAL283	3	0	1	0	0
TnC ALA31	TnT THR284	3	0	0	0	19
TnC ALA31	TnT ARG286	3	0	170	0	28
TnC ALA31	TnI ASP2	3	0	0	3	0
TnC ALA31	TnI ARG12	3	114	131	146	104
TnC ALA31	TnI PRO13	3	0	1	0	0
TnC ALA31	TnI ALA14	3	275	0	0	0
TnC ALA31	TnI PRO15	3	29	29	94	19
TnC ALA31	TnI ALA16	3	410	324	470	298
TnC ALA31	TnI PRO17	3	452	40	14	76
TnC ALA31	TnI ILE18	3	230	261	244	485
TnC ALA31	TnI ARG19	3	817	10	696	125
TnC ALA31	TnI ARG20	3	751	270	564	301
TnC ALA31	TnI ARG21	3	88	0	144	0
TnC ALA31	TnI ARG169	3	0	1	0	0
TnC GLU32	TnC GLY34	3	6670	7313	7578	6427
TnC GLU32	TnC CYS35	3	9	0	0	2
TnC GLU32	TnC LYS39	3	0	0	94	0
TnC GLU32	TnC GLU40	3	0	0	246	0
TnC GLU32	TnC LYS43	3	0	0	51	0
TnC GLU32	TnC PHE74	3	1	1	0	1
TnC GLU32	TnT LYS282	3	0	19	0	0
TnC GLU32	TnT VAL283	3	0	0	0	1
TnC GLU32	TnT GLY285	3	0	0	0	2
TnC GLU32	TnT ARG286	3	0	6	0	47
TnC GLU32	TnT TRP287	3	0	0	0	9
TnC GLU32	TnT LYS288	3	0	0	1	42
TnC GLU32	TnI MET0	3	101	28	77	9
TnC GLU32	TnI ALA1	3	14	0	11	1
TnC GLU32	TnI ASP2	3	2	0	33	4
TnC GLU32	TnI GLY3	3	3	1	3	8
TnC GLU32	TnI SER4	3	0	0	18	0
TnC GLU32	TnI SER5	3	1	4	6	0
TnC GLU32	TnI ASP6	3	25	0	29	1
TnC GLU32	TnI ALA7	3	2	0	0	0
TnC GLU32	TnI ARG9	3	1	75	0	89
TnC GLU32	TnI ARG12	3	6474	8529	7923	4930
TnC GLU32	TnI ALA14	3	10	0	0	1
TnC GLU32	TnI PRO15	3	256	32	96	105
TnC GLU32	TnI ALA16	3	1527	435	624	310
TnC GLU32	TnI PRO17	3	266	40	71	20
TnC GLU32	TnI ILE18	3	471	111	128	39
TnC GLU32	TnI ARG19	3	354	19	1094	158
TnC GLU32	TnI ARG20	3	6	503	705	0
TnC GLU32	TnI ARG21	3	273	0	767	0
TnC GLU32	TnI SER22	3	0	0	0	2
TnC ASP33	TnC CYS35	3	343	2339	2365	381
TnC ASP33	TnC SER37	3	0	0	131	0
TnC ASP33	TnC LYS39	3	0	0	303	0
TnC ASP33	TnC GLU40	3	0	4	11	0
TnC ASP33	TnC THR71	3	0	0	19	0
TnC ASP33	TnC ASP73	3	0	1	0	0
TnC ASP33	TnT ALA281	3	0	7	0	0
TnC ASP33	TnT LYS282	3	0	260	0	56
TnC ASP33	TnT VAL283	3	0	429	0	34
TnC ASP33	TnT THR284	3	0	0	0	304
TnC ASP33	TnT GLY285	3	0	0	0	182
TnC ASP33	TnT ARG286	3	1	2204	1	1583
TnC ASP33	TnT TRP287	3	0	4	0	169
TnC ASP33	TnT LYS288	3	10	8	48	186
TnC ASP33	TnI ALA1	3	1	0	0	0
TnC ASP33	TnI ASP2	3	5	0	0	0
TnC ASP33	TnI PRO15	3	1	0	0	5
TnC ASP33	TnI ALA16	3	5	0	16	4
TnC ASP33	TnI PRO17	3	790	0	5	12
TnC ASP33	TnI ILE18	3	1028	439	492	236
TnC ASP33	TnI ARG19	3	8950	1605	5841	2216
TnC ASP33	TnI ARG20	3	6675	3125	7396	5077
TnC ASP33	TnI ARG21	3	2983	97	3858	0
TnC ASP33	TnI SER22	3	140	129	371	39
TnC ASP33	TnI SER23	3	6	0	200	0
TnC ASP33	TnI ASN24	3	0	0	1	2
TnC ASP33	TnI TYR25	3	0	0	54	0
TnC ASP33	TnI ARG26	3	0	0	311	27
TnC ASP33	TnI ALA27	3	0	0	0	10
TnC ASP33	TnI TYR28	3	0	0	0	4
TnC ASP33	TnI PRO32	3	0	0	4	0
TnC GLY34	TnC ILE36	3	5	5	0	0
TnC GLY34	TnC VAL72	3	0	42	0	0
TnC GLY34	TnC ASP73	3	1	19	1	3
TnC GLY34	TnC PHE74	3	0	3	2	0
TnC GLY34	TnT LYS282	3	0	16	0	8
TnC GLY34	TnT VAL283	3	0	3	0	1
TnC GLY34	TnT THR284	3	0	0	0	8
TnC GLY34	TnT ARG286	3	0	0	0	11
TnC GLY34	TnT TRP287	3	0	0	0	4
TnC GLY34	TnT LYS288	3	0	0	0	3
TnC GLY34	TnI PRO15	3	0	0	78	0
TnC GLY34	TnI ALA16	3	0	0	2	0
TnC GLY34	TnI PRO17	3	158	0	27	0
TnC GLY34	TnI ILE18	3	38	178	199	48
TnC GLY34	TnI ARG19	3	565	513	504	59
TnC GLY34	TnI ARG20	3	481	11	707	150
TnC GLY34	TnI ARG21	3	267	0	111	0
TnC GLY34	TnI SER22	3	6	0	9	0
TnC GLY34	TnI SER23	3	0	0	1	0
TnC GLY34	TnI ARG26	3	0	0	0	12
TnC CYS35	TnC SER37	3	290	156	404	191
TnC CYS35	TnC GLU40	3	128	165	84	69
TnC CYS35	TnC THR71	3	7657	7334	7551	7672
TnC CYS35	TnC VAL72	3	12038	12508	12833	13380
TnC CYS35	TnC ASP73	3	1446	1170	1526	1478
TnC CYS35	TnT LYS280	3	0	0	0	1
TnC CYS35	TnT ALA281	3	0	6	0	0
TnC CYS35	TnT LYS282	3	0	33	0	28
TnC CYS35	TnT VAL283	3	0	0	0	1
TnC CYS35	TnT THR284	3	0	0	0	10
TnC CYS35	TnT ARG286	3	0	0	0	2
TnC CYS35	TnT TRP287	3	0	0	0	47
TnC CYS35	TnT LYS288	3	1	1	1	5
TnC CYS35	TnI PRO17	3	285	0	0	0
TnC CYS35	TnI ILE18	3	124	357	371	0
TnC CYS35	TnI ARG19	3	632	1560	600	45
TnC CYS35	TnI ARG20	3	564	71	2180	184
TnC CYS35	TnI ARG21	3	1413	223	1302	0
TnC CYS35	TnI SER22	3	663	345	1549	2
TnC CYS35	TnI SER23	3	871	0	859	0
TnC CYS35	TnI ASN24	3	25	0	54	0
TnC CYS35	TnI TYR25	3	2	0	1	0
TnC CYS35	TnI ARG26	3	0	0	16	1515
TnC CYS35	TnI ALA27	3	0	0	0	3
TnC CYS35	TnI ALA29	3	0	0	0	1
TnC CYS35	TnI PRO32	3	0	0	6	0
TnC CYS35	EFII CA2+	3	1	0	0	4
TnC ILE36	TnC GLU40	3	214	279	232	258
TnC ILE36	TnC LEU41	3	882	912	805	688
TnC ILE36	TnC VAL44	3	3	0	0	0
TnC ILE36	TnC ILE61	3	76	91	54	73
TnC ILE36	TnC THR71	3	10541	10645	10756	9792
TnC ILE36	TnC VAL72	3	6116	6034	5954	5772
TnC ILE36	TnC PHE77	3	3036	3429	4092	3981
TnC ILE36	TnC MET80	3	0	0	2	0
TnC ILE36	TnI ILE18	3	0	1	0	0
TnC ILE36	TnI ARG20	3	1	0	0	0
TnC ILE36	TnI ARG21	3	1	0	0	0
TnC ILE36	TnI MET153	3	0	0	2	1
TnC ILE36	TnI LEU157	3	0	1	0	0
TnC SER37	TnC LYS39	3	20050	20755	20172	19553
TnC SER37	TnC GLU40	3	17518	17578	17367	16872
TnC SER37	TnC LEU41	3	8611	8335	7911	7985
TnC SER37	TnC ILE61	3	3437	3704	3140	3166
TnC SER37	TnC GLY70	3	4	2	31	0
TnC SER37	TnC THR71	3	217	270	208	264
TnC SER37	TnT VAL283	3	0	0	37	0
TnC SER37	TnT TRP287	3	0	0	1	1
TnC SER37	TnI ARG19	3	172	280	254	55
TnC SER37	TnI ARG20	3	242	0	595	0
TnC SER37	TnI ARG21	3	1232	284	1558	1173
TnC SER37	TnI SER22	3	28	0	161	1
TnC SER37	TnI SER23	3	58	85	110	2621
TnC SER37	TnI ASN24	3	67	0	127	0
TnC SER37	TnI TYR25	3	506	0	172	271
TnC SER37	TnI ARG26	3	60	375	24	4181
TnC THR38	TnC GLU40	3	4495	4954	4448	5751
TnC THR38	TnC LEU41	3	921	994	851	1248
TnC THR38	TnC GLY42	3	6435	6007	6238	5955
TnC THR38	TnC PRO54	3	2948	3050	2924	2168
TnC THR38	TnC GLU55	3	0	36	2	194
TnC THR38	TnC LEU57	3	2145	2624	2445	2612
TnC THR38	TnC GLN58	3	4086	3751	4459	4039
TnC THR38	TnC ILE61	3	2647	2582	2330	2201
TnC THR38	TnC GLY70	3	0	4	48	12
TnC THR38	TnT LYS282	3	0	0	0	5
TnC THR38	TnT THR284	3	0	0	1	0
TnC THR38	TnT ARG286	3	0	14	0	0
TnC THR38	TnT TRP287	3	0	0	0	31
TnC THR38	TnT LYS288	3	0	1	2	0
TnC THR38	TnI ARG21	3	5	0	63	0
TnC THR38	TnI SER23	3	0	12	1	2
TnC THR38	TnI ASN24	3	7	0	29	0
TnC THR38	TnI TYR25	3	125	0	142	2
TnC THR38	TnI ARG26	3	477	3315	396	6428
TnC THR38	TnI LYS137	3	0	0	0	1
TnC LYS39	TnC LEU41	3	5293	5145	5417	4698
TnC LYS39	TnC GLY42	3	4567	4413	4904	3879
TnC LYS39	TnC LYS43	3	4861	4837	5359	4730
TnC LYS39	TnC ARG46	3	6	15	11	8
TnC LYS39	TnC PRO54	3	2	2	2	2
TnC LYS39	TnC GLU55	3	0	3	0	4
TnC LYS39	TnT VAL283	3	0	0	308	0
TnC LYS39	TnT THR284	3	0	0	7	0
TnC LYS39	TnT GLY285	3	1	0	116	0
TnC LYS39	TnT ARG286	3	0	7	2	16
TnC LYS39	TnT TRP287	3	2	5	7	9
TnC LYS39	TnT LYS288	3	12	44	137	3
TnC LYS39	TnI ASP6	3	4	0	0	0
TnC LYS39	TnI ALA14	3	5	0	0	0
TnC LYS39	TnI PRO15	3	8	0	0	0
TnC LYS39	TnI ALA16	3	0	4	0	0
TnC LYS39	TnI PRO17	3	0	13	0	0
TnC LYS39	TnI ILE18	3	0	0	28	0
TnC LYS39	TnI ARG19	3	28	1042	138	551
TnC LYS39	TnI ARG20	3	52	4	60	0
TnC LYS39	TnI ARG21	3	148	185	206	1131
TnC LYS39	TnI SER22	3	15	1046	74	1
TnC LYS39	TnI SER23	3	20	8572	53	11686
TnC LYS39	TnI ASN24	3	4	0	30	0
TnC LYS39	TnI TYR25	3	645	1	531	804
TnC LYS39	TnI ARG26	3	1	756	1	736
TnC LYS39	TnI ARG169	3	1	0	0	0
TnC LYS39	TnI ALA170	3	95	4	0	0
TnC GLU40	TnC GLY42	3	13369	12689	12827	12923
TnC GLU40	TnC LYS43	3	11619	10373	10353	10711
TnC GLU40	TnC VAL44	3	4606	3807	4089	3461
TnC GLU40	TnI PRO17	3	16	0	0	0
TnC GLU40	TnI ILE18	3	111	338	53	0
TnC GLU40	TnI ARG19	3	895	1013	797	325
TnC GLU40	TnI ARG20	3	1218	0	2003	0
TnC GLU40	TnI ARG21	3	4158	370	5643	6977
TnC GLU40	TnI SER22	3	10	0	136	0
TnC GLU40	TnI ARG26	3	0	0	0	3933
TnC GLU40	TnI LYS163	3	44	0	0	0
TnC GLU40	TnI LEU166	3	1	0	0	0
TnC GLU40	TnI ARG169	3	59	0	0	0
TnC GLU40	TnI ALA170	3	10	0	0	0
TnC LEU41	TnC LYS43	3	13499	13488	13105	13593
TnC LEU41	TnC VAL44	3	9172	9445	9073	9400
TnC LEU41	TnC MET45	3	10927	10405	10833	10749
TnC LEU41	TnC ASN51	3	0	1	57	0
TnC LEU41	TnC LEU57	3	987	929	698	794
TnC LEU41	TnC MET60	3	450	698	799	562
TnC LEU41	TnC ILE61	3	1737	1270	1571	1237
TnC LEU41	TnC VAL72	3	4	0	0	1
TnC LEU41	TnC PHE77	3	0	1	0	0
TnC LEU41	TnC MET80	3	1052	313	347	412
TnC LEU41	TnI ILE148	3	42	38	101	28
TnC LEU41	TnI MET153	3	188	312	366	325
TnC LEU41	TnI LEU157	3	0	14	0	0
TnC GLY42	TnC VAL44	3	10055	11074	10781	11314
TnC GLY42	TnC MET45	3	5047	5628	5086	5343
TnC GLY42	TnC ARG46	3	10077	10524	10451	10997
TnC GLY42	TnC MET47	3	0	1	0	0
TnC GLY42	TnC ASN51	3	670	376	980	500
TnC GLY42	TnC PRO52	3	285	228	185	243
TnC GLY42	TnC PRO54	3	0	6	0	53
TnC GLY42	TnC LEU57	3	986	1115	1140	1037
TnC LYS43	TnC MET45	3	7817	7519	7608	6655
TnC LYS43	TnC ARG46	3	4437	3947	3834	3612
TnC LYS43	TnC MET47	3	8627	8550	8383	7942
TnC LYS43	TnC ASN51	3	0	3	94	0
TnC LYS43	TnI MET0	3	1	0	0	1
TnC LYS43	TnI SER5	3	2	0	0	0
TnC LYS43	TnI ASP6	3	13	0	0	0
TnC LYS43	TnI ALA7	3	1	0	0	0
TnC LYS43	TnI GLU10	3	0	0	3	0
TnC LYS43	TnI PRO13	3	0	0	0	1
TnC LYS43	TnI ARG19	3	0	0	1	0
TnC LYS43	TnI ARG20	3	0	0	5	0
TnC LYS43	TnI GLN155	3	0	1	7	0
TnC LYS43	TnI ALA156	3	2	1	20	2
TnC LYS43	TnI GLY159	3	1	0	0	0
TnC LYS43	TnI ALA160	3	43	5	5	256
TnC LYS43	TnI LYS163	3	3	2	0	0
TnC LYS43	TnI GLU164	3	2009	191	187	2631
TnC LYS43	TnI SER165	3	13	8	0	0
TnC LYS43	TnI LEU166	3	27	1	0	0
TnC LYS43	TnI ASP167	3	258	68	6	22
TnC LYS43	TnI LEU168	3	181	0	0	6
TnC LYS43	TnI ARG169	3	912	0	0	0
TnC LYS43	TnI ALA170	3	1466	2	0	2
TnC VAL44	TnC ARG46	3	12288	12274	11696	12465
TnC VAL44	TnC MET47	3	10093	9757	9298	10115
TnC VAL44	TnC LEU48	3	9069	9563	9106	9184
TnC VAL44	TnC ASN51	3	0	0	61	0
TnC VAL44	TnC PHE77	3	2	0	0	0
TnC VAL44	TnC MET80	3	2	0	0	2
TnC VAL44	TnC MET81	3	11	0	0	1
TnC VAL44	TnI ILE148	3	268	375	624	277
TnC VAL44	TnI ALA152	3	309	450	690	418
TnC VAL44	TnI MET153	3	595	630	733	711
TnC VAL44	TnI GLN155	3	3	8	9	6
TnC VAL44	TnI ALA156	3	272	440	171	385
TnC VAL44	TnI LEU157	3	105	117	71	182
TnC VAL44	TnI ALA160	3	12	2	1	40
TnC VAL44	TnI LEU168	3	1	0	0	0
TnC MET45	TnC MET47	3	11953	11415	11776	11377
TnC MET45	TnC LEU48	3	11705	10750	11086	10386
TnC MET45	TnC GLY49	3	6372	6622	6705	6642
TnC MET45	TnC GLN50	3	12711	12832	12401	11752
TnC MET45	TnC ASN51	3	905	760	1074	1498
TnC MET45	TnC PRO52	3	2288	2548	2451	2216
TnC MET45	TnC THR53	3	55	150	58	78
TnC MET45	TnC PRO54	3	0	3	0	28
TnC MET45	TnC GLU56	3	0	0	1	0
TnC MET45	TnC LEU57	3	791	818	850	913
TnC MET45	TnC MET60	3	1811	1357	1038	1661
TnC MET45	TnC MET80	3	81	0	1	9
TnC MET45	TnC MET81	3	3	0	0	0
TnC MET45	TnC CYS84	3	8	0	0	0
TnC MET45	TnI ARG145	3	42	0	0	0
TnC MET45	TnI VAL146	3	1411	1334	1843	932
TnC MET45	TnI ARG147	3	34	32	135	33
TnC MET45	TnI ILE148	3	1445	1749	2091	1752
TnC MET45	TnI SER149	3	2	0	0	1
TnC MET45	TnI ALA150	3	0	1	0	0
TnC MET45	TnI ALA152	3	0	3	3	1
TnC MET45	TnI MET153	3	42	241	37	333
TnC MET45	TnI ALA156	3	0	3	1	9
TnC MET45	TnI LEU157	3	0	1	0	0
TnC ARG46	TnC LEU48	3	11160	11486	11375	10687
TnC ARG46	TnC GLY49	3	7309	7723	7899	7517
TnC ARG46	TnC GLN50	3	1705	2063	2097	1544
TnC ARG46	TnC ASN51	3	1897	2290	2530	2004
TnC ARG46	TnC PRO52	3	293	329	249	382
TnC ARG46	TnC THR53	3	0	1	0	1
TnC ARG46	TnC PRO54	3	0	3	1	7
TnC ARG46	TnC LEU57	3	0	1	0	0
TnC ARG46	TnT ARG286	3	0	4	0	0
TnC ARG46	TnT TRP287	3	0	1	0	0
TnC ARG46	TnT LYS288	3	0	0	1	0
TnC ARG46	TnI MET0	3	14	0	0	8
TnC ARG46	TnI ASP2	3	4	0	0	0
TnC ARG46	TnI GLY3	3	1	0	0	0
TnC ARG46	TnI SER4	3	19	0	0	0
TnC ARG46	TnI SER5	3	9	0	0	0
TnC ARG46	TnI ALA152	3	0	0	1	0
TnC ARG46	TnI GLN155	3	0	0	21	0
TnC ARG46	TnI ALA156	3	0	5	0	4
TnC ARG46	TnI GLY159	3	0	2	0	3
TnC ARG46	TnI ALA160	3	1	0	0	2
TnC ARG46	TnI LYS163	3	29	7	90	19
TnC ARG46	TnI GLU164	3	922	262	4	516
TnC ARG46	TnI SER165	3	2	0	0	0
TnC ARG46	TnI LEU166	3	24	0	0	0
TnC ARG46	TnI ASP167	3	379	3	0	1
TnC ARG46	TnI LEU168	3	224	0	0	0
TnC ARG46	TnI ARG169	3	108	2	0	0
TnC ARG46	TnI ALA170	3	2574	56	0	0
TnC MET47	TnC GLY49	3	9159	10080	9564	9872
TnC MET47	TnC ASN51	3	0	1	0	0
TnC MET47	TnI MET0	3	1176	3	0	76
TnC MET47	TnI ALA1	3	491	0	0	31
TnC MET47	TnI ASP2	3	30	0	0	2
TnC MET47	TnI GLY3	3	16	0	0	0
TnC MET47	TnI SER5	3	1	0	0	3
TnC MET47	TnI GLU10	3	0	0	1	0
TnC MET47	TnI ILE148	3	1	6	38	1
TnC MET47	TnI SER149	3	0	0	23	0
TnC MET47	TnI ASP151	3	0	1	1	4
TnC MET47	TnI ALA152	3	532	1008	1566	820
TnC MET47	TnI MET153	3	38	152	209	74
TnC MET47	TnI GLN155	3	1246	1539	2105	1587
TnC MET47	TnI ALA156	3	2867	2080	1850	2440
TnC MET47	TnI LEU157	3	108	148	472	89
TnC MET47	TnI LEU158	3	2	0	0	0
TnC MET47	TnI GLY159	3	2654	774	683	1225
TnC MET47	TnI ALA160	3	1394	434	343	451
TnC MET47	TnI ALA162	3	0	0	357	0
TnC MET47	TnI LYS163	3	482	282	484	378
TnC MET47	TnI GLU164	3	395	57	7	155
TnC MET47	TnI SER165	3	59	1	0	3
TnC MET47	TnI LEU166	3	8	7	141	0
TnC MET47	TnI ASP167	3	7	0	0	0
TnC MET47	TnI LEU168	3	256	0	1	9
TnC MET47	TnI ARG169	3	5	0	1	3
TnC MET47	TnI ALA170	3	54	2	0	0
TnC LEU48	TnC GLN50	3	8016	9141	8623	8687
TnC LEU48	TnC ASN51	3	50	12	10	88
TnC LEU48	TnC PRO52	3	2	6	15	1
TnC LEU48	TnC MET60	3	2	0	0	0
TnC LEU48	TnC MET80	3	1	0	0	2
TnC LEU48	TnC MET81	3	29	0	0	2
TnC LEU48	TnC CYS84	3	60	0	0	7
TnC LEU48	TnI MET0	3	979	0	0	25
TnC LEU48	TnI ALA1	3	0	0	0	1
TnC LEU48	TnI VAL146	3	6	2	20	0
TnC LEU48	TnI ARG147	3	14	3	33	1
TnC LEU48	TnI ILE148	3	1025	959	1019	882
TnC LEU48	TnI SER149	3	48	26	43	47
TnC LEU48	TnI ALA150	3	0	3	0	0
TnC LEU48	TnI ASP151	3	19	0	0	0
TnC LEU48	TnI ALA152	3	2307	1789	1046	2351
TnC LEU48	TnI MET153	3	282	178	62	213
TnC LEU48	TnI GLN155	3	332	303	120	234
TnC LEU48	TnI ALA156	3	752	305	247	630
TnC LEU48	TnI LEU157	3	12	0	0	2
TnC LEU48	TnI ALA162	3	0	0	19	0
TnC LEU48	TnI LYS163	3	0	0	113	0
TnC LEU48	TnI LEU166	3	0	0	108	0
TnC LEU48	TnI ASP167	3	0	0	4	0
TnC LEU48	TnI LEU168	3	0	0	3	0
TnC LEU48	TnI ARG169	3	0	0	4	0
TnC LEU48	TnI ALA170	3	0	0	7	0
TnC GLY49	TnC ASN51	3	478	555	502	944
TnC GLY49	TnC PRO52	3	0	0	1	0
TnC GLY49	TnI MET0	3	5	0	0	3
TnC GLY49	TnI ARG147	3	8	0	0	0
TnC GLY49	TnI ILE148	3	3	0	0	0
TnC GLY49	TnI GLN155	3	1	0	0	0
TnC GLY49	TnI LYS163	3	0	0	19	0
TnC GLY49	TnI LEU168	3	0	0	2	0
TnC GLY49	TnI ARG169	3	3	1	0	0
TnC GLY49	TnI ALA170	3	0	0	1	0
TnC GLN50	TnC PRO52	3	4886	5266	5191	5177
TnC GLN50	TnC THR53	3	0	2	0	0
TnC GLN50	TnC GLU56	3	12	1	0	1
TnC GLN50	TnC LEU57	3	6	0	0	0
TnC GLN50	TnC MET60	3	18	0	0	0
TnC GLN50	TnC CYS84	3	7	0	0	0
TnC GLN50	TnT ARG286	3	0	0	0	4
TnC GLN50	TnT LYS288	3	0	0	3	0
TnC GLN50	TnI ARG144	3	43	3	12	6
TnC GLN50	TnI ARG145	3	68	0	5	0
TnC GLN50	TnI VAL146	3	227	160	166	87
TnC GLN50	TnI ARG147	3	473	211	184	338
TnC GLN50	TnI ILE148	3	406	354	173	409
TnC GLN50	TnI SER149	3	51	7	17	78
TnC GLN50	TnI ASP151	3	0	0	0	7
TnC GLN50	TnI ALA152	3	1	9	0	20
TnC GLN50	TnI LYS163	3	0	0	1	0
TnC GLN50	TnI LEU166	3	0	0	11	0
TnC GLN50	TnI ARG169	3	0	0	1	0
TnC GLN50	TnI ALA170	3	0	0	17	0
TnC ASN51	TnC THR53	3	1742	1605	1682	2629
TnC ASN51	TnC PRO54	3	0	0	0	1
TnC ASN51	TnC GLU56	3	49	30	21	14
TnC ASN51	TnC LEU57	3	50	25	46	33
TnC ASN51	TnC MET60	3	2	0	0	0
TnC ASN51	TnT ARG286	3	1	10	2	10
TnC ASN51	TnT TRP287	3	0	29	2	0
TnC ASN51	TnT LYS288	3	0	3	2	6
TnC ASN51	TnI LEU143	3	0	0	1	1
TnC ASN51	TnI ARG144	3	73	24	41	15
TnC ASN51	TnI ARG145	3	298	0	0	0
TnC ASN51	TnI VAL146	3	2	0	5	8
TnC ASN51	TnI ARG147	3	0	44	0	0
TnC ASN51	TnI ALA170	3	7	0	0	0
TnC PRO52	TnC PRO54	3	652	908	755	987
TnC PRO52	TnC GLU56	3	1753	1281	1149	1229
TnC PRO52	TnC LEU57	3	1319	1085	1023	1507
TnC PRO52	TnC MET60	3	31	5	2	15
TnC PRO52	TnT ARG286	3	0	1	0	0
TnC PRO52	TnT TRP287	3	0	19	0	0
TnC PRO52	TnI LEU143	3	0	0	16	0
TnC PRO52	TnI ARG144	3	138	43	62	34
TnC PRO52	TnI ARG145	3	8	0	0	0
TnC PRO52	TnI VAL146	3	598	982	506	326
TnC PRO52	TnI ARG147	3	0	24	0	39
TnC PRO52	TnI ILE148	3	0	7	0	13
TnC PRO52	TnI ALA170	3	3	0	0	0
TnC THR53	TnC GLU55	3	16813	16822	16535	17390
TnC THR53	TnC GLU56	3	16790	15624	14463	15196
TnC THR53	TnC LEU57	3	8331	7970	6448	7996
TnC THR53	TnT ARG286	3	113	218	32	66
TnC THR53	TnT TRP287	3	7	84	3	52
TnC THR53	TnT LYS288	3	3	19	0	0
TnC THR53	TnI LYS137	3	0	0	3	0
TnC THR53	TnI PHE138	3	2	0	367	1
TnC THR53	TnI LYS139	3	0	0	78	0
TnC THR53	TnI ARG140	3	0	0	0	2
TnC THR53	TnI THR142	3	0	0	1	0
TnC THR53	TnI LEU143	3	11	83	32	161
TnC THR53	TnI ARG144	3	21	10	6	2
TnC THR53	TnI ARG145	3	44	0	0	0
TnC THR53	TnI VAL146	3	105	107	35	268
TnC THR53	TnI ARG147	3	0	2	0	0
TnC PRO54	TnC GLU56	3	8045	7771	9432	7652
TnC PRO54	TnC LEU57	3	3500	3905	5009	3188
TnC PRO54	TnC GLN58	3	7697	7392	7573	8056
TnC PRO54	TnC GLU59	3	0	0	1	0
TnC PRO54	TnT THR284	3	0	4	0	0
TnC PRO54	TnT GLY285	3	0	17	0	0
TnC PRO54	TnT ARG286	3	14	183	0	20
TnC PRO54	TnT TRP287	3	15	159	3	34
TnC PRO54	TnT LYS288	3	1	1	0	1
TnC PRO54	TnI ARG21	3	0	0	56	0
TnC PRO54	TnI TYR25	3	36	0	68	0
TnC PRO54	TnI ARG26	3	622	222	592	27
TnC PRO54	TnI LYS137	3	0	0	0	3
TnC PRO54	TnI PHE138	3	0	0	29	1
TnC PRO54	TnI ARG140	3	0	0	1	0
TnC GLU55	TnC LEU57	3	8994	9393	9066	8598
TnC GLU55	TnC GLN58	3	4121	4580	4792	4067
TnC GLU55	TnC GLU59	3	6770	6871	6841	6940
TnC GLU55	TnT LYS276	3	0	92	6	0
TnC GLU55	TnT THR277	3	0	7	0	0
TnC GLU55	TnT ARG278	3	0	546	567	457
TnC GLU55	TnT LYS280	3	32	37	14	0
TnC GLU55	TnT ALA281	3	6	0	0	0
TnC GLU55	TnT LYS282	3	81	74	0	110
TnC GLU55	TnT VAL283	3	33	63	0	2
TnC GLU55	TnT THR284	3	24	130	0	889
TnC GLU55	TnT GLY285	3	9	206	0	1
TnC GLU55	TnT ARG286	3	1036	2596	0	393
TnC GLU55	TnT TRP287	3	82	60	614	56
TnC GLU55	TnT LYS288	3	299	167	24	18
TnC GLU55	TnI ARG12	3	3	0	0	0
TnC GLU55	TnI ARG21	3	0	0	249	0
TnC GLU55	TnI TYR25	3	155	4	136	11
TnC GLU55	TnI ARG26	3	10055	4080	10225	953
TnC GLU55	TnI TYR28	3	0	0	3	0
TnC GLU55	TnI ARG135	3	0	0	294	3
TnC GLU55	TnI GLY136	3	0	0	36	0
TnC GLU55	TnI LYS137	3	27	11	386	313
TnC GLU55	TnI PHE138	3	249	147	1562	391
TnC GLU55	TnI LYS139	3	307	451	79	1149
TnC GLU55	TnI ARG140	3	988	264	3615	872
TnC GLU55	TnI PRO141	3	0	1	0	0
TnC GLU55	TnI THR142	3	2	71	4	13
TnC GLU55	TnI LEU143	3	3379	3664	2292	2586
TnC GLU55	TnI ARG144	3	12	0	0	0
TnC GLU55	TnI ARG145	3	5	0	0	0
TnC GLU56	TnC GLN58	3	8748	8865	8720	10334
TnC GLU56	TnC GLU59	3	4582	4731	3968	5730
TnC GLU56	TnC MET60	3	4975	5260	4520	6232
TnC GLU56	TnT ARG278	3	0	0	0	2
TnC GLU56	TnT LYS282	3	12	0	0	0
TnC GLU56	TnT THR284	3	0	0	0	1
TnC GLU56	TnT ARG286	3	992	88	238	162
TnC GLU56	TnT TRP287	3	0	21	0	130
TnC GLU56	TnT LYS288	3	37	67	1	0
TnC GLU56	TnI ARG135	3	0	0	52	0
TnC GLU56	TnI LYS137	3	0	0	973	0
TnC GLU56	TnI PHE138	3	7	0	114	0
TnC GLU56	TnI LYS139	3	0	0	6	42
TnC GLU56	TnI ARG140	3	0	0	521	3003
TnC GLU56	TnI PRO141	3	0	0	92	19
TnC GLU56	TnI THR142	3	19	10	3309	88
TnC GLU56	TnI LEU143	3	698	637	1028	753
TnC GLU56	TnI ARG144	3	12259	9595	6029	7453
TnC GLU56	TnI ARG145	3	1704	345	389	18
TnC GLU56	TnI VAL146	3	2166	3366	1947	1895
TnC GLU56	TnI ARG147	3	36	737	4	398
TnC LEU57	TnC GLU59	3	12648	12214	12101	11906
TnC LEU57	TnC MET60	3	10719	9935	10133	8941
TnC LEU57	TnC ILE61	3	9107	9460	8765	8882
TnC LEU57	TnI ARG145	3	5	0	0	0
TnC LEU57	TnI VAL146	3	103	276	152	183
TnC LEU57	TnI ILE148	3	2	2	7	5
TnC GLN58	TnC MET60	3	13796	13794	13695	12371
TnC GLN58	TnC ILE61	3	11170	10530	11004	9583
TnC GLN58	TnC ASP62	3	14713	15275	13994	14304
TnC GLN58	TnC GLY70	3	6833	7860	8839	8694
TnC GLN58	TnT VAL274	3	0	0	1	0
TnC GLN58	TnT THR277	3	0	1	0	0
TnC GLN58	TnT ARG278	3	0	466	2	420
TnC GLN58	TnT LYS282	3	15	0	0	95
TnC GLN58	TnT VAL283	3	0	8	0	10
TnC GLN58	TnT THR284	3	0	78	6	50
TnC GLN58	TnT ARG286	3	104	27	0	414
TnC GLN58	TnT TRP287	3	0	2	0	73
TnC GLN58	TnI ARG21	3	0	0	44	0
TnC GLN58	TnI SER22	3	0	0	5	0
TnC GLN58	TnI SER23	3	6	28	5	0
TnC GLN58	TnI ASN24	3	50	0	451	0
TnC GLN58	TnI TYR25	3	272	0	369	3
TnC GLN58	TnI ARG26	3	6868	4545	4774	3429
TnC GLN58	TnI ALA27	3	0	0	1	0
TnC GLN58	TnI TYR28	3	0	2	62	5
TnC GLN58	TnI ARG135	3	0	0	3	0
TnC GLN58	TnI LYS137	3	0	0	2	10
TnC GLN58	TnI PHE138	3	0	0	8	16
TnC GLN58	TnI LYS139	3	0	23	0	0
TnC GLN58	TnI ARG140	3	2976	3874	3244	5124
TnC GLU59	TnC ILE61	3	7968	8172	7454	10598
TnC GLU59	TnC ASP62	3	991	897	990	1966
TnC GLU59	TnC GLU63	3	4158	3775	3368	5117
TnC GLU59	TnC LYS90	3	0	0	2	0
TnC GLU59	TnC GLY91	3	0	0	2	0
TnC GLU59	TnC LYS92	3	0	0	72	0
TnC GLU59	TnT THR277	3	0	56	0	0
TnC GLU59	TnT ARG278	3	39	932	0	0
TnC GLU59	TnT LYS280	3	17	0	0	0
TnC GLU59	TnT LYS282	3	456	0	0	0
TnC GLU59	TnT ARG286	3	0	0	10	2454
TnC GLU59	TnT TRP287	3	0	0	0	12
TnC GLU59	TnT LYS288	3	0	5	0	0
TnC GLU59	TnI ARG26	3	3	0	31	0
TnC GLU59	TnI TYR28	3	0	4	1	0
TnC GLU59	TnI ARG135	3	0	0	271	0
TnC GLU59	TnI LYS137	3	0	0	209	0
TnC GLU59	TnI PHE138	3	1	1	4	3
TnC GLU59	TnI LYS139	3	147	1	3	1
TnC GLU59	TnI ARG140	3	6810	3847	10366	4752
TnC GLU59	TnI PRO141	3	4418	5584	2799	3565
TnC GLU59	TnI THR142	3	5391	2490	2409	3718
TnC GLU59	TnI LEU143	3	3954	4694	2552	4445
TnC GLU59	TnI ARG144	3	453	722	222	517
TnC GLU59	TnI ARG145	3	4197	6313	8557	8064
TnC GLU59	TnI VAL146	3	10	0	1	5
TnC GLU59	TnI ARG147	3	1	2	0	0
TnC MET60	TnC ASP62	3	2246	2791	3123	3045
TnC MET60	TnC GLU63	3	2721	2719	3095	2920
TnC MET60	TnC VAL64	3	159	78	69	108
TnC MET60	TnC MET80	3	3331	2964	3421	3075
TnC MET60	TnC ARG83	3	1	11	5	1
TnC MET60	TnC CYS84	3	519	431	712	360
TnC MET60	TnI THR142	3	0	0	3	0
TnC MET60	TnI LEU143	3	31	0	1	0
TnC MET60	TnI ARG144	3	38	0	1	0
TnC MET60	TnI ARG145	3	133	522	412	95
TnC MET60	TnI VAL146	3	6155	7232	7174	6349
TnC MET60	TnI ARG147	3	221	78	294	231
TnC MET60	TnI ILE148	3	771	886	1359	818
TnC MET60	TnI ALA150	3	0	2	0	0
TnC MET60	TnI MET153	3	35	375	88	218
TnC ILE61	TnC GLU63	3	14834	14604	14231	14688
TnC ILE61	TnC VAL64	3	11130	11341	11193	11391
TnC ILE61	TnC ASP65	3	11181	10974	10923	11382
TnC ILE61	TnC GLY70	3	3552	4624	3495	5671
TnC ILE61	TnC THR71	3	360	420	291	611
TnC ILE61	TnC VAL72	3	1062	1091	1073	1346
TnC ILE61	TnC MET80	3	32	11	22	14
TnC ILE61	TnI ARG26	3	111	0	0	0
TnC ASP62	TnC VAL64	3	12021	12473	11452	12596
TnC ASP62	TnC ASP65	3	60	53	70	120
TnC ASP62	TnC GLY70	3	14	26	28	33
TnC ASP62	TnC LYS92	3	0	0	8	0
TnC ASP62	TnC LYS142	3	442	1113	1759	363
TnC ASP62	TnC GLU155	3	0	0	115	56
TnC ASP62	TnC LYS158	3	0	0	0	3
TnC ASP62	TnT THR277	3	0	21	0	0
TnC ASP62	TnT ARG278	3	7	1526	30	967
TnC ASP62	TnT LYS280	3	18	0	0	0
TnC ASP62	TnT LYS282	3	1039	0	0	23
TnC ASP62	TnT GLY285	3	0	0	0	1
TnC ASP62	TnT ARG286	3	314	7	0	659
TnC ASP62	TnT TRP287	3	0	0	0	184
TnC ASP62	TnT LYS288	3	539	1	0	0
TnC ASP62	TnI ASN24	3	0	0	3	0
TnC ASP62	TnI TYR25	3	5	0	0	0
TnC ASP62	TnI ARG26	3	3664	0	2751	0
TnC ASP62	TnI TYR28	3	1788	2238	2276	4014
TnC ASP62	TnI THR30	3	0	5	0	0
TnC ASP62	TnI LYS35	3	0	0	10	3
TnC ASP62	TnI ARG135	3	0	0	13	0
TnC ASP62	TnI LYS137	3	0	0	3	14
TnC ASP62	TnI PHE138	3	2	0	16	9
TnC ASP62	TnI LYS139	3	1	0	0	0
TnC ASP62	TnI ARG140	3	14287	18121	12056	14045
TnC ASP62	TnI PRO141	3	1	0	7	2
TnC ASP62	TnI ARG145	3	41	103	271	717
TnC GLU63	TnC ASP65	3	18	23	48	30
TnC GLU63	TnC GLU66	3	7	1	0	0
TnC GLU63	TnC MET80	3	0	0	3	2
TnC GLU63	TnC ARG83	3	10282	9572	9299	8883
TnC GLU63	TnC CYS84	3	0	0	292	0
TnC GLU63	TnC ASP87	3	1	1	0	0
TnC GLU63	TnC ASP88	3	20	7	9	3
TnC GLU63	TnC SER89	3	1	8	0	1
TnC GLU63	TnC LYS90	3	15	3	114	14
TnC GLU63	TnC LYS92	3	0	0	65	0
TnC GLU63	TnC LYS142	3	1	165	1	7
TnC GLU63	TnC GLU155	3	11	54	339	162
TnC GLU63	TnC LYS158	3	379	1448	3143	4273
TnC GLU63	TnC GLY159	3	0	0	407	273
TnC GLU63	TnT ARG286	3	6	0	0	0
TnC GLU63	TnT LYS288	3	70	0	0	0
TnC GLU63	TnI LYS35	3	0	0	0	3
TnC GLU63	TnI LYS36	3	0	0	0	1
TnC GLU63	TnI ARG140	3	774	6	144	121
TnC GLU63	TnI PRO141	3	74	1	0	0
TnC GLU63	TnI LEU143	3	62	0	0	0
TnC GLU63	TnI ARG144	3	512	6	3	0
TnC GLU63	TnI ARG145	3	10717	11159	14267	12270
TnC GLU63	TnI VAL146	3	5	2	0	1
TnC GLU63	TnI ARG147	3	11588	10724	10977	11227
TnC GLU63	TnI ILE148	3	2	0	0	0
TnC VAL64	TnC GLU66	3	8666	8150	7938	7025
TnC VAL64	TnC VAL72	3	807	989	779	933
TnC VAL64	TnC GLU76	3	5201	4964	4929	4373
TnC VAL64	TnC VAL79	3	615	616	780	712
TnC VAL64	TnC MET80	3	639	583	601	569
TnC VAL64	TnC ARG83	3	633	787	219	459
TnC VAL64	TnC CYS84	3	0	0	271	0
TnC VAL64	TnT ARG286	3	1	0	0	0
TnC VAL64	TnT LYS288	3	2	0	0	0
TnC VAL64	TnI ILE148	3	3	0	0	0
TnC ASP65	TnC ASP67	3	10242	10121	10354	10065
TnC ASP65	TnC GLY68	3	15510	15840	15673	16014
TnC ASP65	TnC SER69	3	13823	12824	12615	11736
TnC ASP65	TnC GLY70	3	6950	6875	6541	6684
TnC ASP65	TnC THR71	3	12010	11785	10429	10000
TnC ASP65	TnC VAL72	3	0	0	0	3
TnC ASP65	TnC GLU76	3	2743	3601	3513	4263
TnC ASP65	TnC LYS142	3	95	34	706	73
TnC ASP65	TnT LYS282	3	47	0	0	0
TnC ASP65	TnT ARG286	3	30	0	0	0
TnC ASP65	TnT LYS288	3	209	0	0	0
TnC ASP65	TnI ARG26	3	9	0	30	0
TnC ASP65	TnI TYR28	3	52	35	90	48
TnC ASP65	TnI THR30	3	1	14	0	0
TnC ASP65	TnI LYS35	3	0	0	91	9
TnC ASP65	TnI LYS36	3	0	0	1	5
TnC ASP65	EFII CA2+	3	1151	1026	1026	1255
TnC GLU66	TnC GLY68	3	6858	6265	6369	6535
TnC GLU66	TnC ASP73	3	1	0	0	0
TnC GLU66	TnC ASP75	3	222	87	46	173
TnC GLU66	TnC GLU76	3	7644	7706	7236	8320
TnC GLU66	TnC ASP139	3	67	83	545	57
TnC GLU66	TnC LYS142	3	424	225	842	289
TnC GLU66	TnC GLU155	3	43	0	47	3
TnC GLU66	TnC LYS158	3	47	0	0	19
TnC GLU66	TnC GLY159	3	0	0	0	11
TnC GLU66	TnT LYS276	3	2	0	0	0
TnC GLU66	TnT ARG278	3	7	0	0	0
TnC GLU66	TnT ARG286	3	979	0	0	0
TnC GLU66	TnT LYS288	3	16	0	0	7
TnC GLU66	TnI TYR28	3	85	0	127	0
TnC GLU66	TnI ALA29	3	16	0	0	0
TnC GLU66	TnI THR30	3	305	1480	117	43
TnC GLU66	TnI GLU31	3	41	27	12	0
TnC GLU66	TnI PRO32	3	64	227	8	31
TnC GLU66	TnI HIE33	3	25	0	60	91
TnC GLU66	TnI ALA34	3	2408	2911	831	1499
TnC GLU66	TnI LYS35	3	1355	813	1170	760
TnC GLU66	TnI LYS36	3	15	13	461	552
TnC GLU66	TnI LYS37	3	455	1234	1039	1181
TnC GLU66	TnI SER38	3	9	295	173	5
TnC GLU66	TnI LYS39	3	0	0	17	0
TnC GLU66	EFII CA2+	3	5	1	1	0
TnC ASP67	TnC SER69	3	13856	14638	14867	15874
TnC ASP67	TnC ASP73	3	2107	2705	3198	3852
TnC ASP67	TnC GLU76	3	2810	3806	3015	3675
TnC ASP67	TnC LYS142	3	7	6	38	89
TnC ASP67	TnT ARG278	3	42	801	0	1486
TnC ASP67	TnT LYS280	3	9	0	0	1
TnC ASP67	TnT ALA281	3	0	0	0	8
TnC ASP67	TnT LYS282	3	0	0	0	88
TnC ASP67	TnT VAL283	3	0	0	0	1
TnC ASP67	TnT THR284	3	0	0	0	4
TnC ASP67	TnT ARG286	3	418	10	0	4
TnC ASP67	TnT TRP287	3	1	7	0	4
TnC ASP67	TnT LYS288	3	19	1	0	68
TnC ASP67	TnI ARG20	3	130	0	69	0
TnC ASP67	TnI ARG21	3	846	0	127	0
TnC ASP67	TnI SER22	3	16	1050	0	0
TnC ASP67	TnI SER23	3	6	0	22	0
TnC ASP67	TnI ASN24	3	26	1785	156	0
TnC ASP67	TnI ARG26	3	0	0	1	0
TnC ASP67	TnI ALA27	3	401	371	618	0
TnC ASP67	TnI TYR28	3	476	50	632	534
TnC ASP67	TnI ALA29	3	346	85	453	120
TnC ASP67	TnI THR30	3	4770	3844	2781	3755
TnC ASP67	TnI GLU31	3	1327	73	1181	1061
TnC ASP67	TnI PRO32	3	376	485	988	607
TnC ASP67	TnI HIE33	3	2	0	215	140
TnC ASP67	TnI ALA34	3	97	181	700	294
TnC ASP67	TnI LYS35	3	4145	5968	3384	2646
TnC ASP67	TnI LYS36	3	53	25	73	6
TnC ASP67	TnI LYS37	3	563	940	800	29
TnC ASP67	EFII CA2+	3	2556	2555	2444	1898
TnC GLY68	TnC GLY70	3	12378	12639	12919	12644
TnC GLY68	TnC LYS142	3	2	1	136	7
TnC GLY68	TnT LYS276	3	0	0	1	0
TnC GLY68	TnT ARG278	3	8	1131	60	983
TnC GLY68	TnT ALA281	3	0	0	0	91
TnC GLY68	TnT LYS282	3	192	0	0	44
TnC GLY68	TnT THR284	3	0	0	0	5
TnC GLY68	TnT GLY285	3	0	0	0	43
TnC GLY68	TnT ARG286	3	170	14	0	10
TnC GLY68	TnT TRP287	3	0	4	0	28
TnC GLY68	TnT LYS288	3	7	1	0	186
TnC GLY68	TnI ARG21	3	135	0	26	0
TnC GLY68	TnI SER23	3	2	4	2	0
TnC GLY68	TnI ASN24	3	140	62	57	0
TnC GLY68	TnI TYR25	3	26	0	0	0
TnC GLY68	TnI ARG26	3	987	861	1588	2
TnC GLY68	TnI ALA27	3	6583	8056	4193	6591
TnC GLY68	TnI TYR28	3	5341	5319	3561	4667
TnC GLY68	TnI ALA29	3	778	170	677	217
TnC GLY68	TnI THR30	3	623	1038	584	1150
TnC GLY68	TnI GLU31	3	0	0	9	4
TnC GLY68	TnI PRO32	3	2	2	26	9
TnC GLY68	TnI HIE33	3	0	0	15	0
TnC GLY68	TnI ALA34	3	0	0	73	16
TnC GLY68	TnI LYS35	3	69	129	74	7
TnC GLY68	TnI LYS137	3	0	0	1	0
TnC GLY68	TnI PHE138	3	0	0	14	0
TnC GLY68	TnI ARG140	3	0	10	2	7
TnC SER69	TnC THR71	3	20237	20000	21655	22365
TnC SER69	TnC ASP73	3	4	3	7	3
TnC SER69	TnT ARG278	3	0	55	11	112
TnC SER69	TnT LYS280	3	0	0	0	1
TnC SER69	TnT ALA281	3	0	0	48	94
TnC SER69	TnT LYS282	3	0	0	0	15
TnC SER69	TnT THR284	3	0	0	0	83
TnC SER69	TnT GLY285	3	0	0	0	20
TnC SER69	TnT ARG286	3	19	0	0	7
TnC SER69	TnT TRP287	3	0	61	0	86
TnC SER69	TnT LYS288	3	3	18	0	1
TnC SER69	TnI ARG19	3	1	58	5	0
TnC SER69	TnI ARG20	3	0	0	18	0
TnC SER69	TnI ARG21	3	86	184	200	0
TnC SER69	TnI SER22	3	1196	1944	904	0
TnC SER69	TnI SER23	3	2276	553	3610	0
TnC SER69	TnI ASN24	3	3285	427	2897	3
TnC SER69	TnI TYR25	3	978	0	544	30
TnC SER69	TnI ARG26	3	1258	864	1919	2600
TnC SER69	TnI ALA27	3	4491	4150	3453	6460
TnC SER69	TnI TYR28	3	0	2	202	916
TnC SER69	TnI ALA29	3	1	0	47	671
TnC SER69	TnI THR30	3	138	1	556	157
TnC SER69	TnI GLU31	3	0	0	109	1
TnC SER69	TnI PRO32	3	0	30	272	8
TnC SER69	TnI HIE33	3	0	0	1	0
TnC SER69	TnI LYS35	3	17	44	4	0
TnC SER69	EFII CA2+	3	3938	3775	3949	4297
TnC GLY70	TnT ARG278	3	0	12	8	234
TnC GLY70	TnT LYS282	3	75	0	0	1
TnC GLY70	TnT THR284	3	0	0	0	39
TnC GLY70	TnT GLY285	3	0	0	0	1
TnC GLY70	TnT ARG286	3	5	0	0	76
TnC GLY70	TnT TRP287	3	0	0	0	21
TnC GLY70	TnI ARG19	3	0	40	0	0
TnC GLY70	TnI ARG21	3	0	9	4	0
TnC GLY70	TnI SER22	3	18	0	68	0
TnC GLY70	TnI SER23	3	17	0	25	0
TnC GLY70	TnI ASN24	3	142	0	236	0
TnC GLY70	TnI TYR25	3	179	0	65	0
TnC GLY70	TnI ARG26	3	3884	4895	2321	3174
TnC GLY70	TnI ALA27	3	119	40	107	6
TnC GLY70	TnI TYR28	3	1	0	39	5
TnC GLY70	TnI ARG140	3	10	39	3	286
TnC THR71	TnC ASP73	3	271	232	270	149
TnC THR71	TnC GLU76	3	8376	8373	8664	8488
TnC THR71	TnT VAL283	3	0	0	29	0
TnC THR71	TnT TRP287	3	0	0	0	1
TnC THR71	TnI PRO15	3	1	0	0	0
TnC THR71	TnI ARG19	3	1	183	10	0
TnC THR71	TnI ARG20	3	20	0	504	1
TnC THR71	TnI ARG21	3	208	210	218	0
TnC THR71	TnI SER22	3	439	726	1308	0
TnC THR71	TnI SER23	3	1707	0	1761	2
TnC THR71	TnI ASN24	3	548	0	853	3
TnC THR71	TnI TYR25	3	766	0	342	68
TnC THR71	TnI ARG26	3	138	174	121	824
TnC THR71	TnI ALA27	3	0	0	29	0
TnC THR71	TnI ALA29	3	0	0	0	4
TnC THR71	EFII CA2+	3	3778	3750	3281	3636
TnC VAL72	TnC GLU76	3	9541	9681	9750	9682
TnC VAL72	TnC PHE77	3	5461	5098	6364	6145
TnC VAL72	TnC MET80	3	271	217	247	213
TnC VAL72	EFII CA2+	3	5	6	6	5
TnC ASP73	TnC ASP75	3	15503	15321	15118	14890
TnC ASP73	TnC GLU76	3	25306	26273	24816	25211
TnC ASP73	TnC PHE77	3	4355	4248	4422	4288
TnC ASP73	TnT ALA281	3	0	1	0	0
TnC ASP73	TnT LYS282	3	0	91	0	159
TnC ASP73	TnT VAL283	3	0	0	0	10
TnC ASP73	TnT THR284	3	0	0	0	59
TnC ASP73	TnT ARG286	3	0	0	0	41
TnC ASP73	TnT LYS288	3	35	0	0	39
TnC ASP73	TnI MET0	3	0	0	0	1
TnC ASP73	TnI ARG19	3	702	0	439	0
TnC ASP73	TnI ARG20	3	895	0	1199	37
TnC ASP73	TnI ARG21	3	2161	0	356	0
TnC ASP73	TnI SER22	3	55	995	1	0
TnC ASP73	TnI SER23	3	2	0	7	0
TnC ASP73	TnI ASN24	3	0	0	6	0
TnC ASP73	TnI TYR28	3	0	0	0	61
TnC ASP73	TnI THR30	3	0	0	0	7
TnC ASP73	TnI GLU31	3	0	0	54	0
TnC ASP73	TnI PRO32	3	0	0	230	0
TnC ASP73	TnI LYS35	3	3595	4312	1879	2488
TnC ASP73	TnI LYS36	3	0	0	22	2
TnC ASP73	TnI LYS37	3	378	607	461	10
TnC ASP73	EFII CA2+	3	2989	3183	2918	3068
TnC PHE74	TnC GLU76	3	14863	14881	14890	14898
TnC PHE74	TnC PHE77	3	9877	10171	10062	10331
TnC PHE74	TnC LEU78	3	12049	12075	12392	12436
TnC PHE74	TnT TRP287	3	0	0	0	2
TnC PHE74	TnI MET0	3	9	0	45	19
TnC PHE74	TnI ALA1	3	0	0	0	13
TnC PHE74	TnI SER4	3	0	0	1	0
TnC PHE74	TnI SER5	3	0	0	0	15
TnC ASP75	TnC PHE77	3	3022	2872	2376	2795
TnC ASP75	TnC LEU78	3	476	479	408	520
TnC ASP75	TnC VAL79	3	1880	1245	1002	1123
TnC ASP75	TnT LYS282	3	0	0	0	1
TnC ASP75	TnT THR284	3	0	0	0	5
TnC ASP75	TnT GLY285	3	0	0	0	5
TnC ASP75	TnT ARG286	3	0	0	0	34
TnC ASP75	TnI MET0	3	4	0	6	54
TnC ASP75	TnI ALA1	3	0	0	0	15
TnC ASP75	TnI SER4	3	2	0	0	0
TnC ASP75	TnI ARG21	3	131	0	0	0
TnC ASP75	TnI HIE33	3	1	0	1	0
TnC ASP75	TnI ALA34	3	0	0	9	0
TnC ASP75	TnI LYS35	3	5775	3785	3402	3613
TnC ASP75	TnI LYS36	3	0	2	1	19
TnC ASP75	TnI LYS37	3	1620	2687	1352	629
TnC ASP75	TnI LYS39	3	0	2	8	0
TnC GLU76	TnC LEU78	3	11467	12273	12582	12458
TnC GLU76	TnC VAL79	3	10235	10683	11021	10797
TnC GLU76	TnC MET80	3	6502	6629	7204	7327
TnC GLU76	TnT THR284	3	0	0	0	17
TnC GLU76	TnI LYS35	3	5516	6035	2972	3485
TnC GLU76	TnI LYS36	3	0	0	3	2
TnC GLU76	TnI LYS37	3	979	1494	1068	32
TnC GLU76	EFII CA2+	3	0	0	0	3
TnC PHE77	TnC VAL79	3	14099	14016	14346	14196
TnC PHE77	TnC MET80	3	11788	11415	11328	11290
TnC PHE77	TnC MET81	3	14056	12830	14559	13734
TnC PHE77	TnI ALA150	3	0	1	0	0
TnC PHE77	TnI MET153	3	555	976	1416	720
TnC PHE77	TnI MET154	3	0	7	16	1
TnC PHE77	TnI ALA156	3	1	0	0	0
TnC PHE77	TnI LEU157	3	53	74	150	74
TnC PHE77	TnI LEU158	3	0	4	0	0
TnC LEU78	TnC MET80	3	7904	7877	7395	7723
TnC LEU78	TnC MET81	3	2275	2433	2322	2399
TnC LEU78	TnC VAL82	3	10528	10138	10220	11347
TnC LEU78	TnI MET0	3	4	0	1	4
TnC LEU78	TnI ALA1	3	0	0	0	3
TnC VAL79	TnC MET81	3	11868	11984	12160	11580
TnC VAL79	TnC VAL82	3	6254	5971	6129	5672
TnC VAL79	TnC ARG83	3	10013	9987	8930	9453
TnC VAL79	TnI ARG147	3	0	0	0	2
TnC MET80	TnC VAL82	3	8409	9112	9391	8251
TnC MET80	TnC ARG83	3	6332	7481	6804	7368
TnC MET80	TnC CYS84	3	9905	8916	9403	9597
TnC MET80	TnC MET85	3	0	0	2	0
TnC MET80	TnI ARG145	3	0	0	1	0
TnC MET80	TnI VAL146	3	2	0	0	0
TnC MET80	TnI ARG147	3	1	0	0	16
TnC MET80	TnI ILE148	3	50	26	90	41
TnC MET80	TnI SER149	3	0	1	0	0
TnC MET80	TnI ALA150	3	2	16	0	16
TnC MET80	TnI MET153	3	574	1021	1105	850
TnC MET80	TnI MET154	3	0	3	0	0
TnC MET80	TnI LEU157	3	0	78	0	20
TnC MET81	TnC ARG83	3	10417	10405	9398	11323
TnC MET81	TnC CYS84	3	10937	11177	9629	11483
TnC MET81	TnC MET85	3	8383	8575	8737	10009
TnC MET81	TnI MET0	3	26	14	45	40
TnC MET81	TnI ALA1	3	8	0	2	20
TnC MET81	TnI ASP2	3	0	0	0	2
TnC MET81	TnI ILE148	3	23	1	67	11
TnC MET81	TnI SER149	3	1	1	7	0
TnC MET81	TnI ALA150	3	845	1548	2412	1051
TnC MET81	TnI ASP151	3	0	44	0	0
TnC MET81	TnI ALA152	3	16	0	0	0
TnC MET81	TnI MET153	3	5268	4010	5048	4168
TnC MET81	TnI MET154	3	1378	2309	2163	2318
TnC MET81	TnI ALA156	3	118	0	0	1
TnC MET81	TnI LEU157	3	501	461	34	710
TnC MET81	TnI LEU158	3	0	254	0	7
TnC MET81	TnI LEU168	3	0	2	0	0
TnC VAL82	TnC CYS84	3	13530	13309	11526	12508
TnC VAL82	TnC MET85	3	9136	9432	7947	8095
TnC VAL82	TnC LYS86	3	7849	7769	6509	7245
TnC VAL82	TnC ASP87	3	0	1	0	50
TnC VAL82	TnI MET0	3	4	0	0	10
TnC VAL82	TnI MET153	3	9	0	0	0
TnC ARG83	TnC MET85	3	7859	9112	9294	7833
TnC ARG83	TnC LYS86	3	5000	6207	5654	5963
TnC ARG83	TnC ASP87	3	2587	2646	388	1320
TnC ARG83	TnC ASP88	3	5421	3396	3924	2528
TnC ARG83	TnC SER89	3	54	427	242	192
TnC ARG83	TnC LYS90	3	0	0	16	11
TnC ARG83	TnC LYS92	3	0	0	2	0
TnC ARG83	TnC GLU155	3	1795	29	1	2
TnC ARG83	TnC LYS158	3	158	24	402	491
TnC ARG83	TnC GLY159	3	0	0	12088	11450
TnC ARG83	TnC VAL160	3	0	0	0	1
TnC ARG83	TnC GLU161	3	0	0	0	193
TnC ARG83	TnI PRO141	3	4	0	0	0
TnC ARG83	TnI LEU143	3	22	0	0	0
TnC ARG83	TnI ARG144	3	37	0	0	0
TnC ARG83	TnI ARG145	3	962	629	565	849
TnC ARG83	TnI VAL146	3	115	3	0	8
TnC ARG83	TnI ARG147	3	1820	1729	3069	2651
TnC ARG83	TnI ILE148	3	178	1	0	24
TnC ARG83	TnI SER149	3	7	0	0	0
TnC ARG83	TnI ALA150	3	4	9	0	171
TnC ARG83	TnI MET153	3	0	0	0	6
TnC CYS84	TnC LYS86	3	3889	2669	4428	4643
TnC CYS84	TnC ASP87	3	208	4	64	24
TnC CYS84	TnI MET0	3	0	0	2	0
TnC CYS84	TnI ARG144	3	3	0	0	0
TnC CYS84	TnI ARG145	3	2	0	29	0
TnC CYS84	TnI VAL146	3	332	4	14	0
TnC CYS84	TnI ARG147	3	900	139	2408	658
TnC CYS84	TnI ILE148	3	10305	11357	12322	11093
TnC CYS84	TnI SER149	3	1078	1177	1204	803
TnC CYS84	TnI ALA150	3	5059	6429	5255	6678
TnC CYS84	TnI ASP151	3	127	62	0	21
TnC CYS84	TnI ALA152	3	230	0	0	0
TnC CYS84	TnI MET153	3	3157	2514	1873	3057
TnC CYS84	TnI MET154	3	2	423	0	408
TnC CYS84	TnI LEU157	3	0	55	0	141
TnC CYS84	TnI ARG169	3	0	0	0	1
TnC MET85	TnC ASP87	3	522	84	249	88
TnC MET85	TnC LYS90	3	0	3	0	0
TnC MET85	TnI MET0	3	155	33	141	796
TnC MET85	TnI ALA1	3	57	0	4	373
TnC MET85	TnI ASP2	3	15	0	0	28
TnC MET85	TnI GLY3	3	0	0	0	2
TnC MET85	TnI SER5	3	0	0	0	1
TnC MET85	TnI ARG147	3	471	6	265	78
TnC MET85	TnI ILE148	3	386	1	662	1
TnC MET85	TnI SER149	3	12	8	359	0
TnC MET85	TnI ALA150	3	2338	2196	1890	2038
TnC MET85	TnI ASP151	3	13	8	24	8
TnC MET85	TnI ALA152	3	1	0	0	0
TnC MET85	TnI MET153	3	1231	75	4	298
TnC MET85	TnI MET154	3	213	468	17	547
TnC MET85	TnI LEU157	3	4	0	1	19
TnC MET85	TnI LEU158	3	0	20	0	0
TnC MET85	TnI ALA162	3	0	1	0	0
TnC MET85	TnI LYS163	3	0	3	0	19
TnC MET85	TnI SER165	3	0	0	0	1
TnC MET85	TnI LEU166	3	0	0	0	2
TnC MET85	TnI ASP167	3	0	56	0	1
TnC MET85	TnI LEU168	3	0	157	0	0
TnC MET85	TnI ARG169	3	0	114	0	54
TnC MET85	TnI ALA170	3	0	85	0	5
TnC LYS86	TnC ASP88	3	1225	1780	1110	890
TnC LYS86	TnC SER89	3	182	165	47	259
TnC LYS86	TnC LYS90	3	121	82	4	7
TnC LYS86	TnC GLY91	3	0	4	0	0
TnC LYS86	TnC GLY159	3	11	10	102	41
TnC LYS86	TnC VAL160	3	0	0	39	1
TnC LYS86	TnC GLU161	3	52	196	447	116
TnC LYS86	TnI MET0	3	1	0	0	52
TnC LYS86	TnI ASP2	3	0	0	0	1
TnC LYS86	TnI ARG145	3	0	0	48	0
TnC LYS86	TnI ARG147	3	771	96	1503	1093
TnC LYS86	TnI ALA150	3	69	0	0	57
TnC LYS86	TnI ARG169	3	0	13	0	9
TnC LYS86	TnI ALA170	3	0	61	0	38
TnC ASP87	TnC SER89	3	6575	3998	4556	5068
TnC ASP87	TnC LYS90	3	650	1378	575	258
TnC ASP87	TnC GLY91	3	1	21	0	1
TnC ASP87	TnC LYS92	3	6	1	13	0
TnC ASP87	TnC LYS158	3	36	12	0	0
TnC ASP87	TnC GLY159	3	0	0	0	5
TnC ASP87	TnC VAL160	3	0	0	0	3
TnC ASP87	TnC GLU161	3	15	0	0	255
TnC ASP87	TnI ARG144	3	6	267	96	17
TnC ASP87	TnI ARG145	3	1651	2672	1051	3
TnC ASP87	TnI ARG147	3	1557	3114	1072	908
TnC ASP87	TnI ILE148	3	3	0	34	66
TnC ASP87	TnI SER149	3	11	0	0	20
TnC ASP87	TnI ALA150	3	20	0	0	249
TnC ASP87	TnI ASP151	3	0	0	0	5
TnC ASP87	TnI ARG169	3	0	2	0	41
TnC ASP87	TnI ALA170	3	0	8	0	4
TnC ASP88	TnC LYS90	3	5184	4978	2479	6806
TnC ASP88	TnC GLY91	3	51	93	25	75
TnC ASP88	TnC LYS92	3	174	502	690	126
TnC ASP88	TnC SER93	3	0	27	0	0
TnC ASP88	TnC GLU94	3	0	0	0	2
TnC ASP88	TnC LYS158	3	705	874	805	224
TnC ASP88	TnC GLY159	3	64	31	528	812
TnC ASP88	TnC GLU161	3	17	56	6	628
TnC ASP88	TnI ARG140	3	0	0	1	0
TnC ASP88	TnI PRO141	3	1	0	1	0
TnC ASP88	TnI LEU143	3	1	0	0	0
TnC ASP88	TnI ARG144	3	658	88	1676	612
TnC ASP88	TnI ARG145	3	3115	959	2662	1023
TnC ASP88	TnI VAL146	3	116	0	0	0
TnC ASP88	TnI ARG147	3	9799	9886	7754	10611
TnC ASP88	TnI ILE148	3	0	0	0	8
TnC ASP88	TnI SER149	3	0	0	0	6
TnC ASP88	TnI ALA150	3	0	0	0	11
TnC SER89	TnC GLY91	3	1736	2277	1851	3662
TnC SER89	TnC LYS92	3	189	330	514	135
TnC SER89	TnC SER93	3	0	98	0	13
TnC SER89	TnC GLU94	3	1	2	0	6
TnC SER89	TnC GLU96	3	0	0	0	1
TnC SER89	TnC GLU155	3	39	7	0	0
TnC SER89	TnC LYS158	3	1527	2017	55	6
TnC SER89	TnC GLY159	3	3703	4409	4727	3373
TnC SER89	TnC VAL160	3	751	778	394	399
TnC SER89	TnC GLU161	3	3291	3538	3818	3116
TnC SER89	TnI PRO141	3	6	0	2	0
TnC SER89	TnI ARG144	3	1	14	351	55
TnC SER89	TnI ARG145	3	15	29	56	52
TnC SER89	TnI VAL146	3	0	0	0	4
TnC SER89	TnI ARG147	3	15	91	23	232
TnC SER89	TnI ILE148	3	0	0	0	107
TnC SER89	TnI SER149	3	0	0	0	78
TnC SER89	TnI ALA150	3	0	0	0	77
TnC SER89	TnI MET153	3	0	0	0	1
TnC LYS90	TnC LYS92	3	253	161	248	429
TnC LYS90	TnC SER93	3	405	163	320	165
TnC LYS90	TnC GLU94	3	1930	998	1289	1553
TnC LYS90	TnC GLU95	3	4	0	12	3
TnC LYS90	TnC GLU96	3	239	465	67	118
TnC LYS90	TnC LEU97	3	0	3	0	1
TnC LYS90	TnC LEU154	3	3	2	0	0
TnC LYS90	TnC GLU155	3	29	5	0	0
TnC LYS90	TnC MET157	3	73	172	8	3
TnC LYS90	TnC LYS158	3	704	514	82	103
TnC LYS90	TnC GLY159	3	2766	3010	2407	1509
TnC LYS90	TnC VAL160	3	1205	1596	2975	1192
TnC LYS90	TnC GLU161	3	3470	2925	3060	2676
TnC LYS90	TnT LYS288	3	16	0	0	4
TnC LYS90	TnI LEU53	3	0	0	0	1
TnC LYS90	TnI ARG140	3	1	0	0	0
TnC LYS90	TnI PRO141	3	11	0	0	1
TnC LYS90	TnI LEU143	3	44	0	7	3
TnC LYS90	TnI ARG144	3	39	8	231	64
TnC LYS90	TnI ARG145	3	302	8	127	299
TnC LYS90	TnI VAL146	3	0	0	21	0
TnC LYS90	TnI ARG147	3	0	1	15	120
TnC LYS90	TnI ILE148	3	0	0	0	17
TnC LYS90	TnI SER149	3	0	0	0	3
TnC LYS90	TnI ASP151	3	0	0	0	1
TnC GLY91	TnC SER93	3	57	52	65	53
TnC GLY91	TnC GLU94	3	0	22	4	0
TnC GLY91	TnC GLU96	3	290	157	85	43
TnC GLY91	TnC LEU97	3	47	75	4	10
TnC GLY91	TnC LEU154	3	1	7	0	0
TnC GLY91	TnC MET157	3	910	1932	533	277
TnC GLY91	TnC LYS158	3	1272	2611	1018	299
TnC GLY91	TnC GLY159	3	2326	2349	1985	1041
TnC GLY91	TnC VAL160	3	2202	3937	2747	592
TnC GLY91	TnC GLU161	3	1750	1970	1474	2879
TnC GLY91	TnI LYS57	3	1	0	0	3
TnC GLY91	TnI LEU143	3	0	0	5	0
TnC GLY91	TnI ARG144	3	0	5	149	7
TnC GLY91	TnI ARG145	3	5	0	87	4
TnC GLY91	TnI ARG147	3	0	0	0	9
TnC LYS92	TnC GLU94	3	280	909	391	159
TnC LYS92	TnC GLU95	3	1	50	29	14
TnC LYS92	TnC GLU96	3	3279	2551	2646	2534
TnC LYS92	TnC LEU97	3	1362	1473	1171	1018
TnC LYS92	TnC ASP99	3	0	1	0	1
TnC LYS92	TnC LEU100	3	222	120	182	222
TnC LYS92	TnC LEU154	3	45	106	2	6
TnC LYS92	TnC GLU155	3	7	0	103	0
TnC LYS92	TnC MET157	3	390	1103	182	31
TnC LYS92	TnC LYS158	3	357	357	376	234
TnC LYS92	TnC GLY159	3	0	14	88	3
TnC LYS92	TnC VAL160	3	989	1033	454	165
TnC LYS92	TnC GLU161	3	5241	4954	5508	4329
TnC LYS92	TnI THR50	3	0	3	0	0
TnC LYS92	TnI LEU53	3	212	304	119	61
TnC LYS92	TnI GLN54	3	0	9	1	0
TnC LYS92	TnI LYS57	3	10	12	17	19
TnC LYS92	TnI LEU60	3	5	0	0	5
TnC LYS92	TnI GLU61	3	0	0	0	1
TnC LYS92	TnI ARG135	3	1	0	0	0
TnC LYS92	TnI LYS139	3	7	0	0	0
TnC LYS92	TnI ARG140	3	55	0	0	0
TnC LYS92	TnI PRO141	3	0	0	84	0
TnC LYS92	TnI THR142	3	0	0	47	0
TnC LYS92	TnI LEU143	3	0	0	53	0
TnC LYS92	TnI ARG144	3	0	1	131	45
TnC LYS92	TnI ARG145	3	5	6	1	0
TnC LYS92	TnI ARG147	3	0	3	8	1
TnC SER93	TnC GLU95	3	17088	12569	16379	17251
TnC SER93	TnC GLU96	3	10595	8218	9982	12433
TnC SER93	TnC LEU97	3	8029	6891	7278	8030
TnC SER93	TnC LEU100	3	0	0	0	1
TnC SER93	TnC TYR150	3	0	10	0	0
TnC SER93	TnC LEU154	3	50	140	0	1
TnC SER93	TnC MET157	3	1	33	17	6
TnC SER93	TnC LYS158	3	0	60	7	0
TnC SER93	TnC GLY159	3	0	5	0	0
TnC SER93	TnC VAL160	3	0	0	0	1
TnC SER93	TnC GLU161	3	27	371	7	24
TnC SER93	TnT ARG286	3	0	0	1	0
TnC SER93	TnI LYS57	3	0	0	0	13
TnC SER93	TnI ARG135	3	0	5	0	0
TnC SER93	TnI LYS139	3	0	0	9	0
TnC SER93	TnI ARG140	3	4	0	27	0
TnC SER93	TnI PRO141	3	0	0	31	0
TnC SER93	TnI THR142	3	0	0	29	0
TnC SER93	TnI ARG144	3	1	11	61	141
TnC SER93	TnI ARG145	3	0	0	0	18
TnC SER93	TnI ARG147	3	0	0	0	1
TnC GLU94	TnC GLU96	3	10378	10100	10391	10842
TnC GLU94	TnC LEU97	3	2071	2187	2684	3069
TnC GLU94	TnC SER98	3	9377	8069	10742	10258
TnC GLU94	TnC LEU100	3	0	29	5	0
TnC GLU94	TnC TYR150	3	4384	3676	2504	2162
TnC GLU94	TnC ASP151	3	1	0	0	0
TnC GLU94	TnC PHE153	3	0	0	0	1
TnC GLU94	TnC LEU154	3	948	783	1140	814
TnC GLU94	TnC GLU155	3	0	0	0	2
TnC GLU94	TnC MET157	3	0	70	48	55
TnC GLU94	TnC LYS158	3	527	283	671	603
TnC GLU94	TnC GLY159	3	0	0	48	129
TnC GLU94	TnC GLU161	3	0	69	4	0
TnC GLU94	TnT GLU260	3	43	57	53	33
TnC GLU94	TnT ARG267	3	3166	1167	1594	137
TnC GLU94	TnT ARG286	3	14	0	9	15
TnC GLU94	TnT TRP287	3	0	0	6	0
TnC GLU94	TnT LYS288	3	16	1	199	1
TnC GLU94	TnI LYS57	3	0	1115	74	0
TnC GLU94	TnI LEU60	3	0	54	0	0
TnC GLU94	TnI THR128	3	1	0	0	0
TnC GLU94	TnI ILE131	3	2	1	0	0
TnC GLU94	TnI PHE132	3	30	27	2	0
TnC GLU94	TnI ARG135	3	1975	1149	908	72
TnC GLU94	TnI PHE138	3	2	0	5	0
TnC GLU94	TnI LYS139	3	138	0	1125	0
TnC GLU94	TnI ARG140	3	355	0	877	3
TnC GLU94	TnI PRO141	3	0	0	69	92
TnC GLU94	TnI THR142	3	0	0	12	1
TnC GLU94	TnI LEU143	3	0	0	1	0
TnC GLU94	TnI ARG144	3	309	352	3605	3792
TnC GLU94	TnI ARG145	3	0	0	0	38
TnC GLU94	TnI VAL146	3	0	0	0	1
TnC GLU94	TnI ARG147	3	0	0	0	21
TnC GLU95	TnC LEU97	3	5461	4549	4843	4817
TnC GLU95	TnC SER98	3	5581	3726	4288	4786
TnC GLU95	TnC ASP99	3	4035	3223	5001	5028
TnC GLU95	TnC LEU100	3	0	0	9	0
TnC GLU95	TnC ARG102	3	51	42	933	640
TnC GLU95	TnC TYR150	3	138	436	55	42
TnC GLU95	TnC LEU154	3	0	133	20	16
TnC GLU95	TnC MET157	3	0	0	1	0
TnC GLU95	TnT GLN202	3	0	2	0	0
TnC GLU95	TnT LYS253	3	697	470	215	640
TnC GLU95	TnT GLN256	3	311	351	288	375
TnC GLU95	TnT TYR259	3	2	0	1	0
TnC GLU95	TnT GLU260	3	319	219	212	206
TnC GLU95	TnT ARG267	3	3	804	143	0
TnC GLU95	TnT ARG286	3	26	0	0	0
TnC GLU95	TnT TRP287	3	0	0	92	0
TnC GLU95	TnT LYS288	3	16	2	1499	0
TnC GLU95	TnI LYS57	3	0	105	1	0
TnC GLU95	TnI ILE124	3	0	1	0	1
TnC GLU95	TnI THR128	3	2	0	0	0
TnC GLU95	TnI PHE132	3	0	9	0	0
TnC GLU95	TnI ARG135	3	0	637	154	0
TnC GLU95	TnI LYS139	3	0	0	192	0
TnC GLU95	TnI ARG140	3	16	0	0	0
TnC GLU95	TnI PRO141	3	0	0	10	0
TnC GLU95	TnI ARG144	3	0	27	24	636
TnC GLU95	TnI ARG145	3	0	0	0	31
TnC GLU96	TnC SER98	3	10899	12593	12381	12342
TnC GLU96	TnC ASP99	3	5214	5395	5942	6779
TnC GLU96	TnC LEU100	3	4630	4504	5539	4871
TnC GLU96	TnC TYR150	3	5	57	23	0
TnC GLU96	TnC LEU154	3	1	3	0	0
TnC GLU96	TnC GLU161	3	248	221	125	63
TnC GLU96	TnT LYS253	3	5	182	26	1
TnC GLU96	TnT GLN256	3	1	455	59	1
TnC GLU96	TnT GLU260	3	0	252	13	0
TnC GLU96	TnT ARG267	3	0	0	11	0
TnC GLU96	TnI LEU53	3	1	0	0	0
TnC GLU96	TnI LYS57	3	217	350	328	128
TnC GLU96	TnI LEU60	3	11	15	7	4
TnC GLU96	TnI ARG147	3	0	0	0	1
TnC LEU97	TnC ASP99	3	11594	12298	12582	12603
TnC LEU97	TnC LEU100	3	6041	5997	6660	7447
TnC LEU97	TnC PHE101	3	8762	9115	8463	7531
TnC LEU97	TnC TYR150	3	723	1534	440	179
TnC LEU97	TnC PHE153	3	3067	2813	3706	3434
TnC LEU97	TnC LEU154	3	1758	1992	1979	1994
TnC LEU97	TnC MET157	3	1712	1692	1708	1404
TnC LEU97	TnC LYS158	3	128	69	187	214
TnC LEU97	TnC VAL160	3	0	0	1	0
TnC LEU97	TnC GLU161	3	99	91	4	37
TnC LEU97	TnI LEU53	3	31	120	35	15
TnC LEU97	TnI ARG144	3	0	0	0	3
TnC SER98	TnC LEU100	3	7472	6837	7394	8395
TnC SER98	TnC PHE101	3	2328	1986	2580	3061
TnC SER98	TnC ARG102	3	10984	10406	10540	10473
TnC SER98	TnC TYR150	3	6370	5909	5912	5922
TnC SER98	TnC PHE153	3	0	0	0	3
TnC SER98	TnC LEU154	3	10	7	47	83
TnC SER98	TnT GLN256	3	99	880	166	247
TnC SER98	TnT TYR259	3	972	386	916	56
TnC SER98	TnT GLU260	3	2772	3071	887	1728
TnC SER98	TnT VAL263	3	2	0	1	0
TnC SER98	TnT LYS288	3	0	0	343	0
TnC SER98	TnI PRO141	3	0	0	1	0
TnC SER98	TnI ARG144	3	0	0	0	1
TnC ASP99	TnC PHE101	3	7752	7522	7897	8026
TnC ASP99	TnC ARG102	3	10584	10848	9555	10568
TnC ASP99	TnC MET103	3	8484	8741	7976	8597
TnC ASP99	TnT LYS253	3	3	0	0	8
TnC ASP99	TnT GLN256	3	1579	1491	916	1056
TnC ASP99	TnT TYR259	3	0	0	5	0
TnC ASP99	TnT GLU260	3	92	25	6	37
TnC ASP99	TnI LEU60	3	803	958	1042	637
TnC ASP99	TnI ARG67	3	314	3100	539	286
TnC LEU100	TnC ARG102	3	11153	11135	11191	11134
TnC LEU100	TnC MET103	3	10552	10784	10757	10607
TnC LEU100	TnC PHE104	3	12110	11168	11792	12100
TnC LEU100	TnC PHE153	3	122	105	100	228
TnC LEU100	TnC MET157	3	288	655	199	274
TnC LEU100	TnC GLU161	3	9	6	6	9
TnC LEU100	TnI LEU52	3	0	0	1	0
TnC LEU100	TnI LEU53	3	1575	1261	1780	1728
TnC LEU100	TnI ALA56	3	2398	2457	2829	2285
TnC LEU100	TnI LYS57	3	329	314	260	187
TnC LEU100	TnI LEU60	3	888	810	889	950
TnC PHE101	TnC MET103	3	15411	15896	15773	15932
TnC PHE101	TnC PHE104	3	6806	6856	6746	6496
TnC PHE101	TnC ASP105	3	9143	9484	9077	9795
TnC PHE101	TnC GLY110	3	7619	6518	7694	5612
TnC PHE101	TnC TYR111	3	149	125	106	84
TnC PHE101	TnC ILE112	3	8833	8589	8622	8550
TnC PHE101	TnC ILE148	3	185	170	177	126
TnC PHE101	TnC ASP149	3	958	625	736	701
TnC PHE101	TnC TYR150	3	8992	6674	8291	7016
TnC PHE101	TnC PHE153	3	6641	5826	6926	6554
TnC PHE101	TnT TYR259	3	5858	7062	6956	6474
TnC PHE101	TnT VAL263	3	113	89	35	119
TnC PHE101	TnT ASN266	3	0	0	1	0
TnC ARG102	TnC PHE104	3	4018	4900	4074	3675
TnC ARG102	TnC ASP105	3	1849	2411	1319	2100
TnC ARG102	TnC LYS106	3	26	77	10	58
TnC ARG102	TnC ALA108	3	29	73	4	39
TnC ARG102	TnC TYR150	3	29	1	36	4
TnC ARG102	TnT GLU252	3	1338	793	770	537
TnC ARG102	TnT LYS255	3	268	135	193	155
TnC ARG102	TnT GLN256	3	5273	4415	4274	5516
TnC ARG102	TnT TYR259	3	6598	7860	6626	7090
TnC ARG102	TnT GLU260	3	2676	148	1142	1356
TnC ARG102	TnT VAL263	3	38	0	0	0
TnC ARG102	TnI LEU60	3	205	124	327	95
TnC ARG102	TnI GLU63	3	1844	2861	2543	1378
TnC ARG102	TnI ARG67	3	334	1107	335	222
TnC MET103	TnC ASP105	3	4047	4483	4452	4488
TnC MET103	TnC LYS106	3	5029	5201	5258	4232
TnC MET103	TnC ILE119	3	58	33	34	137
TnC MET103	TnC MET120	3	1468	1561	1521	938
TnC MET103	TnC GLN122	3	0	0	0	15
TnC MET103	TnI ILE55	3	4	0	2	9
TnC MET103	TnI ALA56	3	2153	1972	2208	2249
TnC MET103	TnI GLU59	3	5998	6105	5964	6111
TnC MET103	TnI LEU60	3	2583	2479	2197	2544
TnC MET103	TnI ARG62	3	11	13	11	10
TnC MET103	TnI GLU63	3	1033	1203	968	1063
TnC MET103	TnI ARG67	3	0	0	2	0
TnC PHE104	TnC LYS106	3	12217	13280	13056	10488
TnC PHE104	TnC ILE112	3	4551	4652	4755	3879
TnC PHE104	TnC GLU116	3	5651	6066	5755	5632
TnC PHE104	TnC LEU117	3	626	547	498	306
TnC PHE104	TnC ILE119	3	596	401	429	866
TnC PHE104	TnC MET120	3	3845	4509	3693	2555
TnC PHE104	TnC GLN122	3	0	0	0	8
TnC PHE104	TnC PHE153	3	1447	1498	2066	1561
TnC PHE104	TnC PHE156	3	1	5	7	0
TnC PHE104	TnC MET157	3	222	289	433	351
TnC PHE104	TnI LEU52	3	2934	1925	2717	3793
TnC PHE104	TnI LEU53	3	10	14	1	5
TnC PHE104	TnI ILE55	3	14	1	9	11
TnC PHE104	TnI ALA56	3	4634	5405	5433	4676
TnC ASP105	TnC ASN107	3	14297	14562	13870	13787
TnC ASP105	TnC ALA108	3	19356	21110	20788	18490
TnC ASP105	TnC ASP109	3	13768	14131	14542	11575
TnC ASP105	TnC GLY110	3	6218	6734	6925	5624
TnC ASP105	TnC TYR111	3	10967	11087	11279	8950
TnC ASP105	TnC ILE112	3	46	75	41	139
TnC ASP105	TnC GLU116	3	3343	3192	2667	3356
TnC ASP105	TnT TYR259	3	8754	12223	10573	12178
TnC ASP105	TnT ASN262	3	0	0	1	0
TnC ASP105	TnT VAL263	3	1	0	0	0
TnC ASP105	EFIV CA2+	3	1483	1458	1404	1085
TnC LYS106	TnC ALA108	3	7245	7874	7985	6594
TnC LYS106	TnC ASP113	3	0	0	0	1
TnC LYS106	TnC ASP115	3	82	39	46	148
TnC LYS106	TnC GLU116	3	7860	8165	7773	8082
TnC LYS106	TnC ILE119	3	429	465	503	357
TnC LYS106	TnC MET120	3	609	874	830	513
TnC LYS106	TnC GLN122	3	0	3	3	181
TnC LYS106	TnT LYS255	3	1	0	0	0
[truncated: 3,218 more rows]
